# Supplementary material for: Gene expression in primate liver during viral hemorrhagic fever
Source: Virol J. 2009 Feb 12;6:20. doi: 10.1186/1743-422X-6-20 (PMC2657139; doi:10.1186/1743-422X-6-20)
Supplement: Additional File 2 — Lists genes from the Venn diagram of Figure 1 in the form of 2751 probe sets. "Pre" means they were expressed in the pre-viremic stage (day 1–3) in blood, but not in liver. [file 1743-422X-6-20-S2.xls]

## Sheet: pre_blood_notliver_re
Additional File 2 pre_blood_notliver_re.xls
GenBank	symbol	d1b-WE	d1a-WE	d2-WE	d3-WE	d4-WE	d6-WE	d7-WE	d3_ARM	d5-ARM	d7-ARM	probeset ID	description	GO molecular function	GO biological process	GO Cellular component	pathway
M21121	CCL5	-2.1	-3.4	-1.4	1.4	1.8	2.6	3.9	1.4	2.5	1.3	1405_i_at	chemokine (C-C motif) ligand 5	calcium ion homeostasis // exocytosis // cell motility // chemotaxis // inflammatory response // cellular defense response // response to oxidative stress // cell adhesion // signal transduction // cell-cell signaling // response to virus	chemokine activity	extracellular
NM_138957	MAPK1	2.1	-2	-1.4	-1.1	-2.8	-1.7	1.3	-4.6	-2.2	-1	1552264_a_at	mitogen-activated protein kinase 1	protein amino acid phosphorylation // induction of apoptosis // chemotaxis // response to stress // cell cycle // signal transduction // synaptic transmission	protein serine/threonine kinase activity // MAP kinase activity // ATP binding // transferase activity // pkinase;protein kinase activity;1.9e-88 // pkinase;protein kinase activity;2.1e-88		MAPK_Cascade // S1P_Signaling
BC014479	PXK	-2.3	-1.2	-2.1	-3.2	-1.3	-1.3	-1.3	-1.2	-1.4	1.1	1552274_at	PX domain containing serine/threonine kinase	protein amino acid phosphorylation // intracellular signaling cascade	protein kinase activity // ATP binding // transferase activity
BG573647	PXK	-2.2	-1.2	-1	-2.5	-1.8	-1.4	-2.5	-2.1	-1.3	1	1552275_s_at	PX domain containing serine/threonine kinase	protein amino acid phosphorylation // intracellular signaling cascade	protein kinase activity // ATP binding // transferase activity
NM_024786	ZDHHC11	-1.9	-1	-1.1	-4.1	1.1	-1.1	-1	-1.1	1	-1	1552283_s_at	zinc finger, DHHC domain containing 11
NM_144573	NEXN	1.9	-1.4	-1.6	3.1	1.5	5.4	4.2	-1.4	3.2	1.1	1552309_a_at	nexilin (F actin binding protein)
NM_144597	MGC29937	-1	-1.2	1.1	2.3	-1.1	1	1	-1.3	1.4	-1.4	1552310_at	hypothetical protein MGC29937
BC029352	RBBP6	-1.5	-2.1	-2.3	-3	-2.2	-2	-1.4	1.6	2.1	1	1552329_at	retinoblastoma binding protein 6	regulation of cell cycle	nucleic acid binding // protein binding
NM_005240	ETV3	1.6	-2	-1.3	-2.4	-1.4	-2.1	-3	1.6	3	2.3	1552423_at	ets variant gene 3	regulation of transcription, DNA-dependent	transcription factor activity	nucleus
BC030710	FLJ30668	2.3	1	-1	-1	1	1	1	1	1	-1	1552520_at	hypothetical protein FLJ30668
NM_138810	TAGAP	-1.9	-4	-2.2	1.3	-2.6	-2.3	-1.1	1	1.2	1.1	1552541_at	T-cell activation GTPase activating protein
NM_138810	TAGAP	-2.9	-1.5	-2.1	-1.1	-3.7	-1.7	1	1	1.2	-1	1552542_s_at	T-cell activation GTPase activating protein
NM_020240	SPEC2	2.9	-2.2	1.3	2.3	-1.5	1	1.5	-1	-1.4	2.2	1552612_at	non-kinase Cdc42 effector protein SPEC2	signal transduction	structural molecule activity // protein binding // kinase activity	plasma membrane
NM_020240	SPEC2	1.6	-2.1	-1	1.2	-1.7	1.3	1.2	-1.1	-1.2	-1.1	1552613_s_at	non-kinase Cdc42 effector protein SPEC2	signal transduction	structural molecule activity // protein binding // kinase activity	plasma membrane
NM_001093	ACACB	-1	1.6	2.4	1.2	3	1.7	1	1.1	1.2	1	1552615_at	acetyl-Coenzyme A carboxylase beta	fatty acid biosynthesis // metabolism	acetyl-CoA carboxylase activity // biotin carboxylase activity // ATP binding // biotin binding // ligase activity	biotin carboxylase complex	Fatty acid biosynthesis (path 1) // Fatty acid biosynthesis (path 1) // Tetracycline biosynthesis // Pyruvate metabolism // Propanoate metabolism // Fatty_Acid_Synthesis
NM_173080	SPRR4	-1.1	1.4	2.2	2.3	2.1	1.4	-1	1	-1.3	1.2	1552620_at	small proline rich protein 4		structural molecule activity
NM_144624	KIS	2.3	-1.6	-1.7	-2.1	-2.5	-2.4	-1.5	-2.4	-4.1	-1	1552656_s_at	kinase interacting with leukemia-associated gene (stathmin)	peptidyl-serine phosphorylation	RNA binding // protein serine/threonine kinase activity // protein binding // ATP binding // transferase activity // pkinase;protein kinase activity;2.4e-40 // pkinase;protein kinase activity;6e-41	nucleus // cytoplasm
NM_138729	ST7L	-1.1	-2	-1.6	-1.2	-1.2	1	-1.8	-1.1	2.3	1.4	1552739_s_at	suppression of tumorigenicity 7 like
NM_144707	PROM2	1.1	1	-1	2.1	1	-1.1	1	1	1	-1.1	1552797_s_at	prominin 2
NM_138557	TLR4	3.6	-1.1	1.2	-1	-1.3	1.7	4.5	-1.2	-1.2	1.3	1552798_a_at	toll-like receptor 4	immune response // signal transduction // activation of NF-kappaB-inducing kinase // detection of pathogenic bacteria // detection of fungi // T-helper 1 type immune response // macrophage activation // positive regulation of interleukin-12 biosynthesis // positive regulation of interleukin-1 biosynthesis // positive regulation of interleukin-13 biosynthesis // positive regulation of interleukin-…	lipopolysaccharide binding // transmembrane receptor activity	integral to plasma membrane // lipopolysaccharide receptor complex
NM_033130	SIGLEC10	-1.4	-1	-1	-3.5	1	1	-1	1	1	-1	1552806_a_at	sialic acid binding Ig-like lectin 10	cell adhesion // heterophilic cell adhesion	protein binding // sugar binding	integral to membrane
NM_052884	SIGLEC11	1.9	1.3	2.5	1.5	1.2	1.9	2.4	-1.3	-1.1	-1.3	1552910_at	sialic acid binding Ig-like lectin 11	cell adhesion // heterophilic cell adhesion	protein binding // sugar binding	integral to membrane
NM_153009	FLJ30430	1.1	2.3	1.1	-1	1.4	1.5	2.1	-1.2	1	-1	1552942_at	hypothetical protein FLJ30430
NM_139018	NKIR	1.2	1.5	1.9	3.3	1.5	3.1	4	-1.5	-1.8	-1.8	1553043_a_at	NK inhibitory receptor precursor		receptor activity
NM_144975	MGC19764	1.5	-1.2	-1	2.3	1.8	3.2	2.2	-2	-1.7	1	1553055_a_at	hypothetical protein MGC19764
NM_001260	CDK8	1.1	-2	-2.4	1	-2.1	-1.2	-1.6	-1.3	-1.4	1	1553112_s_at	cyclin-dependent kinase 8	regulation of cell cycle // cytokinesis // regulation of transcription, DNA-dependent // protein amino acid phosphorylation	protein serine/threonine kinase activity // ATP binding // transferase activity // pkinase;protein kinase activity;1.9e-72
BF700678	CDK8	1	-2.1	-2.8	-1.5	-1.8	1	1.4	-2.4	1.1	-1	1553113_s_at	cyclin-dependent kinase 8	regulation of cell cycle // cytokinesis // regulation of transcription, DNA-dependent // protein amino acid phosphorylation	protein serine/threonine kinase activity // ATP binding // transferase activity // pkinase;protein kinase activity;1.9e-72
NM_007271	STK38	-1.2	-1.6	-1.2	-2.1	-2	-1.7	-2.3	-1.6	-1.9	-1	1553117_a_at	serine/threonine kinase 38	protein amino acid phosphorylation	protein serine/threonine kinase activity // ATP binding // pkinase;protein kinase activity;1.9e-63	nucleus
NM_021163	RBAK	2	-1	-1	-1.1	-1.2	-1.1	1	-1	1	-1	1553122_s_at	RB-associated KRAB repressor	regulation of transcription, DNA-dependent	nucleic acid binding // zinc ion binding // transcriptional repressor activity	nucleus
NM_032434	ZNF512	-1.2	-1.5	-2	-1.2	1.3	-1.4	-1.9	-1.4	-1.4	-1	1553218_a_at	zinc finger protein 512	regulation of transcription, DNA-dependent	DNA binding // zinc ion binding	nucleus
NM_173511	ALS2CR13	-2.6	1	-1.7	-3.7	-1	-1.2	-1.7	1.4	-1.1	1	1553220_at	amyotrophic lateral sclerosis 2 (juvenile) chromosome region, candidate 13
NM_144709	FLJ32312	-2.2	1	-1.5	-1.7	-1.3	-1.1	-1.4	-1.1	1	1.1	1553280_at	hypothetical protein FLJ32312
NM_152791	ZNF555	-1.3	-2	-2.8	-1.5	-1.2	-2	-1.1	1.1	1.2	1	1553286_at	zinc finger protein 555	regulation of transcription, DNA-dependent	nucleic acid binding // zinc ion binding	nucleus
NM_173600	MUC19	-2	1	-1.4	1.2	2.8	1.1	1.3	1	1.2	2.1	1553436_at	mucin 19
NM_173617	FLJ36701	1.4	-1.3	-2.3	-1	-1.2	-1.3	-1.5	1	1.2	-1.2	1553449_at	hypothetical protein FLJ36701
NM_005444	RQCD1	-1.4	-1.7	-2.4	-1.7	-2.1	-1.4	-1	-1.2	1.4	-1.3	1553510_s_at	RCD1 required for cell differentiation1 homolog (S. pombe)	sex differentiation
AF355799	DEFT1	1.1	-2	1	1.2	1.2	-2	1	-1.1	1	1.3	1553518_at	defensin, theta 1
NM_033669	ITGB1	1.5	-2.4	-2.4	-1.2	-3.2	1.2	1.4	-3.4	-1.8	2	1553530_a_at	integrin, beta 1 (fibronectin receptor, beta polypeptide, antigen CD29 includes MDF2, MSK12)	cellular defense response // homophilic cell adhesion // cell-matrix adhesion // integrin-mediated signaling pathway // development	receptor activity // protein binding // protein heterodimerization activity // integrin_B;cell adhesion receptor activity;0	integrin complex // integral to membrane	Integrin-mediated_cell_adhesion
NM_173829	FLJ36754	1	-2.1	-1.4	-1.9	-1.5	-1.5	-1	2	1.6	-1	1553581_s_at	hypothetical protein FLJ36754		nucleic acid binding
NM_005041	PRF1	2.7	-2.6	-1.5	2	1.5	2.6	3.5	-3	-1.8	-1.8	1553681_a_at	perforin 1 (pore forming protein)	programmed cell death, virus-infected cells // programmed cell death, transformed cells // cellular defense response // hemolysis	calcium ion binding	cytosol // integral to membrane	Apoptosis
NM_152909	ZNF548	-1.7	6.1	1.8	1.6	3.9	1.5	-1.7	-1.5	1.1	-2.7	1553718_at	zinc finger protein 548		KRAB;nucleic acid binding;2.3e-23
NM_144664	MGC33371	1.7	-2	-1.4	-1.6	-2.3	1	-1.4	-1.2	1.4	-1.2	1553749_at	hypothetical protein MGC33371
NM_033438	SLAMF9	4.2	-1.3	1.1	-2.3	-1.4	-1.1	-7.5	1.2	-1.1	1.6	1553770_a_at	SLAM family member 9
NM_014499	P2RY10	-1.8	-1.8	-2.5	-2.2	-3	-2	-5.6	-1.5	1	4	1553856_s_at	purinergic receptor P2Y, G-protein coupled, 10	G-protein coupled receptor protein signaling pathway	rhodopsin-like receptor activity // purinergic nucleotide receptor activity, G-protein coupled	integral to membrane	GPCRs_Class_A_Rhodopsin-like
CA447177	C20orf161	1.2	2.6	2	1.5	1	1.2	1.1	-1.2	1	-1	1553960_at	chromosome 20 open reading frame 161	intracellular protein transport // intracellular signaling cascade	protein transporter activity
BC007102	RQCD1	-2.1	-1.9	-1.5	-3.4	-2	-1.3	-1.3	1.1	1.1	-1	1554080_at	RCD1 required for cell differentiation1 homolog (S. pombe)	sex differentiation
BC022405	FAM11A	1.1	-2	-4.1	1.2	-1.4	-1.2	-1.1	1	1.1	1	1554105_at	family with sequence similarity 11, member A
AB053318	ALS2CR16	1.2	-1.2	-2.4	-1.7	-1.2	-1.3	1	1.3	2	-1.3	1554106_at	amyotrophic lateral sclerosis 2 (juvenile) chromosome region, candidate 16
BC034988	ULK2	2.5	-1.6	-1	-1	1	1	1	1	1	-1	1554112_a_at	unc-51-like kinase 2 (C. elegans)	protein amino acid phosphorylation	protein serine/threonine kinase activity // protein-tyrosine kinase activity // ATP binding // pkinase;protein kinase activity;9.4e-88
BC040721	LOC129285	-2.1	-1.1	1.1	-1.3	1	1.8	-1.5	-2	-2.7	-1	1554145_a_at	smooth muscle myosin heavy chain 11 isoform SM1-like
AF542051	SH3KBP1	1.3	-2.2	-1.3	-1	-1.9	-1.6	-1	-1.1	1.1	-1.1	1554168_a_at	SH3-domain kinase binding protein 1
BC013009	ZNF261	-1.3	-1.2	-1.4	-3.1	-3.3	-1.2	1.4	-1.3	1.2	-1.4	1554171_at	zinc finger protein 261	development	DNA binding	integral to membrane
BC027448	MGC34919	-1	3.4	1.8	2	5.2	2.1	1	1.5	-1	1	1554219_at	hypothetical protein MGC34919
AY174896	LOC153222	-1.3	-2.3	-2.2	-2.1	-1.9	-2.1	-1.3	3.8	1.2	-1.2	1554229_at	adult retina protein
BC008777	ITGAL	1.9	-2.1	-1.2	-1.2	-1.4	1.4	1.1	-1.4	1.4	-1.5	1554240_a_at	integrin, alpha L (antigen CD11A (p180), lymphocyte function-associated antigen 1; alpha polypeptide)	cell motility // cell-matrix adhesion // integrin-mediated signaling pathway	magnesium ion binding // receptor activity // protein binding	integrin complex // integral to membrane	Integrin-mediated_cell_adhesion
BC017927	LRAP	-1.4	-2.9	-1.3	-1.3	1.1	1	1	-1.1	-1.2	-1	1554273_a_at	leukocyte-derived arginine aminopeptidase	proteolysis and peptidolysis	aminopeptidase activity // membrane alanyl aminopeptidase activity
BC030578	EIF4G3	1.1	1.1	-1.5	-3.7	-1.7	-5	-2.1	5.1	3.7	1.2	1554309_at	eukaryotic translation initiation factor 4 gamma, 3	protein biosynthesis // regulation of translational initiation	RNA cap binding // translation initiation factor activity // MIF4G;RNA binding;4.6e-73	eukaryotic translation initiation factor 4F complex
BC014958	BRDG1	-3.8	-1.1	-1.4	-1.4	-1.6	1.2	1.4	-1.5	-1.1	1.2	1554343_a_at	BCR downstream signaling 1	intracellular protein transport // membrane fusion // humoral immune response // intracellular signaling cascade
BC015325	FLJ20125	-1.6	-1	-2.4	-1.4	-1	-1.1	-1	-1.1	1	-1	1554345_a_at	hypothetical protein FLJ20125	DNA recombination	DNA binding
AB062292	CTNNB1	2	-1.4	1.1	1.5	-2	-1.3	-1.7	-1	1.1	-1.6	1554411_at	catenin (cadherin-associated protein), beta 1, 88kDa	transcription // regulation of transcription from Pol II promoter // cell adhesion // Wnt receptor signaling pathway	signal transducer activity // structural molecule activity // protein binding	nucleus // cytoskeleton // plasma membrane // intercellular junction	TGF_Beta_Signaling_Pathway // Wnt_signaling
BC031054	C8orf1	2.2	-1.9	-1.4	-3.1	-4.3	-1.9	-1.7	-1	-2.5	1.5	1554414_a_at	chromosome 8 open reading frame 1	meiosis // germ cell development
BC041094	TAF5L	1.1	-1.4	-1.5	-4.1	-1.3	-1.7	-1.7	2.2	2.8	-1.5	1554415_at	TAF5-like RNA polymerase II, p300/CBP-associated factor (PCAF)-associated factor, 65kDa	regulation of transcription, DNA-dependent // transcription from Pol II promoter	transcription factor activity	nucleus
BC016050	BITE	-1	-2	-3.2	-2.2	-1.1	-1.3	1	-1.1	-1.4	-1	1554489_a_at	p10-binding protein
BC020605	C10orf97	-1.6	-1.1	-2.2	-1.2	-1.7	-1.2	-2.6	-1.1	-1.7	1.6	1554509_a_at	chromosome 10 open reading frame 97		calcium ion binding
L18865	MBP	1.4	-2.4	-1.5	-2.2	-3.1	-2.5	-2.3	-1.2	-1.5	1	1554544_a_at	myelin basic protein	immune response // synaptic transmission // central nervous system development // nerve ensheathment	structural constituent of myelin sheath		MAPK_Cascade
AY057056	PSMD10	1	-1.8	-1.5	-2	-2.2	1	-1	-2.2	-1.7	1.2	1554577_a_at	proteasome (prosome, macropain) 26S subunit, non-ATPase, 10			proteasome regulatory particle (sensu Eukarya)	Proteasome_Degradation
BC034528	SERPINB8	1	6.3	1.2	1.2	1.8	2	1	-1.1	1	-1.2	1554616_at	serine (or cysteine) proteinase inhibitor, clade B (ovalbumin), member 8		serine-type endopeptidase inhibitor activity // protein binding	cytosol
BC008037	PACSIN2	1.1	-3.3	-1.1	-1.8	-1.4	-1.2	1.2	-1.4	-2	1.3	1554691_a_at	protein kinase C and casein kinase substrate in neurons 2	intracellular protein transport // endocytosis // actin cytoskeleton organization and biogenesis	transporter activity	cytoplasm
BC033559	NEDD5	1.6	-2.4	-1.7	-2.9	-5.3	-1.2	-1.4	-2.1	-2.2	-1	1554747_a_at	neural precursor cell expressed, developmentally down-regulated 5	cytokinesis // cell cycle	GTPase activity // GTP binding	contractile ring
AF273055	INPP5A	1.2	-2	-1.5	-1.5	-2	1.8	1.8	-1.1	-1.2	-1	1554757_a_at	inositol polyphosphate-5-phosphatase, 40kDa	cell communication	inositol/phosphatidylinositol phosphatase activity // inositol-polyphosphate 5-phosphatase activity // hydrolase activity	membrane	Inositol phosphate metabolism // Phosphatidylinositol signaling system
BC015944	TIA1	-1.2	3	-1	1	1.3	1.1	-1.1	1.1	-1.1	-1.1	1554889_at	TIA1 cytotoxic granule-associated RNA binding protein	apoptosis // induction of apoptosis	RNA binding // poly(A) binding // rrm;nucleic acid binding;3.1e-27
BC015944	TIA1	-1.5	-1.8	-3.1	-1.6	-2	1.1	-1.6	-1.7	-1.3	-1	1554890_a_at	TIA1 cytotoxic granule-associated RNA binding protein	apoptosis // induction of apoptosis	RNA binding // poly(A) binding // rrm;nucleic acid binding;3.1e-27
BC020763	FCER1G	4	-1.2	1.6	1.1	-1.9	1.3	1.4	-1.5	-1.1	-1.5	1554899_s_at	Fc fragment of IgE, high affinity I, receptor for; gamma polypeptide	immune response // cell surface receptor linked signal transduction	transmembrane receptor activity // receptor signaling protein activity // IgE binding	integral to plasma membrane
BC030706		-1.4	-1	-2.2	-1.4	-1.3	-1.9	-1.7	1.1	1.1	-1.1	1554910_at
BC034024	C22orf1	1	1	2	-1	1.2	1.1	1	1.1	1	-1	1554948_at	chromosome 22 open reading frame 1	regulation of transcription, DNA-dependent // proteolysis and peptidolysis // transport // amino acid transport	nucleic acid binding // transcription factor activity // receptor activity // amino acid-polyamine transporter activity // zinc ion binding // hydrolase activity // dipeptidase activity	nucleus // membrane
AY151286	PTGS2	5.9	-39.3	-20.8	-13.5	-65.1	-29	-1.4	-1.3	-2.4	4.2	1554997_a_at	prostaglandin-endoperoxide synthase 2 (prostaglandin G/H synthase and cyclooxygenase)	cell motility // physiological process // cyclooxygenase pathway // regulation of inflammatory response	peroxidase activity // prostaglandin-endoperoxide synthase activity // oxidoreductase activity // oxidoreductase activity, acting on single donors with incorporation of molecular oxygen, incorporation of two atoms of oxygen	perinuclear space // cytoplasm // membrane	Prostaglandin and leukotriene metabolism // Eicosanoid_Synthesis
AF142421	QKI	2.4	1.5	1.7	1.9	-1.7	1.3	1.1	-1.3	-2.6	1.1	1555154_a_at	quaking homolog, KH domain RNA binding (mouse)		nucleic acid binding
BC020691	PBEF1	3.3	-1.3	-1.8	-2	-3.9	1.1	1.6	-1.1	-1.6	3.7	1555167_s_at	pre-B-cell colony enhancing factor 1	signal transduction // cell-cell signaling // positive regulation of cell proliferation // pyridine nucleotide biosynthesis	nicotinate phosphoribosyltransferase activity // cytokine activity
BC008306	NICE-3	-1.1	-2.6	-1.8	-3.6	-2.7	-1.2	-1.2	-1.8	-2.8	2.1	1555226_s_at	NICE-3 protein
AF455755	BCL2L11	1.5	-1.4	-2.4	-3.6	-1.1	-3	-1.1	1.4	1.9	1.7	1555372_at	BCL2-like 11 (apoptosis facilitator)	apoptosis // induction of apoptosis		membrane fraction // membrane
BC029868	SNX25	-1.4	-1	-2.5	-1.6	-1.5	-1.3	-2.6	-1.3	-1.2	-1.8	1555388_s_at	sorting nexin 25	intracellular signaling cascade	signal transducer activity
BC016828	ASAH1	2.6	-1.1	1.6	1.2	1	-1.2	-1.1	-1.1	1.1	1.1	1555419_a_at	N-acylsphingosine amidohydrolase (acid ceramidase) 1	fatty acid metabolism // ceramide metabolism	hydrolase activity // ceramidase activity	lysosome	Sphingoglycolipid metabolism // S1P_Signaling
BC012919	KLF7	1.4	-1.3	-1.2	2.5	-1.8	1.2	-1.2	-1.3	1	1.3	1555420_a_at	Kruppel-like factor 7 (ubiquitous)	regulation of transcription from Pol II promoter	transcription factor activity // transcription coactivator activity // zinc ion binding	nucleus
AY034482	SYNCRIP	2.5	-1.5	1	-1.1	-4.4	-1.3	1.2	1.2	2.2	-1.7	1555427_s_at	synaptotagmin binding, cytoplasmic RNA interacting protein	nuclear mRNA splicing, via spliceosome // RNA splicing	RNA binding // rrm;nucleic acid binding;5.9e-18	nucleus // endoplasmic reticulum // ribonucleoprotein complex
BC039498	SLC39A6	-1.2	-1.1	-2	-1.5	-1.1	-1.1	-1.1	1	1	-1	1555460_a_at	solute carrier family 39 (zinc transporter), member 6		Zip;metal ion transporter activity;4e-133
BC010357	MGC12197	-1.6	-1.2	-1.1	-2.2	-1.2	-1.5	1.1	-1.3	1.2	1	1555501_s_at	BM-011 protein
AF403061	6-Sep	-1.1	-3	-1.7	-1	-5	-2.3	-2.8	-1.3	-1.3	-1.1	1555526_a_at	septin 6	cytokinesis // cell cycle	protein binding // GTP binding
AF401998	MBNL1	1.5	1.2	1.1	2	-2	1.9	1.6	-1.5	-1.6	1.5	1555594_a_at	muscleblind-like (Drosophila)	embryonic development (sensu Mammalia) // neurogenesis // muscle development // embryonic limb morphogenesis // myoblast differentiation	nucleic acid binding // double-stranded RNA binding	nucleus // cytoplasm
AB083211	ZAP70	1.3	-3.2	-1.3	-1.1	-2.6	-2	-1.7	1.4	1	-1.8	1555613_a_at	zeta-chain (TCR) associated protein kinase 70kDa	protein amino acid phosphorylation // immune response // protein kinase cascade // SH2;intracellular signaling cascade;1.3e-28	protein-tyrosine kinase activity // protein binding // ATP binding // transferase activity		Inflammatory_Response_Pathway
AF534823	TREML1	-1.1	-2.7	-2.5	1.9	1.7	2.6	14.4	-1.6	1.3	1.2	1555659_a_at	triggering receptor expressed on myeloid cells-like 1
AF439512	KLRK1	-1	-2	-1	1.3	1	1	1	-1	-1.1	-1	1555691_a_at	killer cell lectin-like receptor subfamily K, member 1		lectin_c;sugar binding;1.9e-25
AY166714	CKLFSF3	2	-2.5	1	-1.2	-1.9	-1.1	1	-1.1	1.2	-1	1555705_a_at	chemokine-like factor super family 3	chemotaxis	cytokine activity	integral to membrane // MARVEL;membrane;1e-29
AY114106	GEMIN7	-2	-1.1	-1.1	-1.8	-1.4	-1.3	-1.7	-2.5	-2.8	1.2	1555751_a_at	gem (nuclear organelle) associated protein 7	spliceosomal snRNP biogenesis	protein binding // pre-mRNA splicing factor activity	spliceosome complex // cytoplasm // nuclear body
AF400600	CLECSF12	8	1.5	2.5	2.4	-1.9	3.4	4.7	-4.7	-10	-1.5	1555756_a_at	C-type (calcium dependent, carbohydrate-recognition domain) lectin, superfamily member 12	phagocytosis, recognition // heterophilic cell adhesion // cell recognition // carbohydrate mediated signaling // antibacterial humoral response (sensu Vertebrata) // antifungal humoral response (sensu Vertebrata) // T-cell activation // defense response to pathogenic protozoa // reduction of virulence	receptor activity // sugar binding // pattern recognition receptor activity // MHC protein binding	integral to membrane
AF043341	CCL5	-2	-8.7	-2.4	-1.2	-1	1.7	2.4	-1.4	-1.4	1.4	1555759_a_at	chemokine (C-C motif) ligand 5	calcium ion homeostasis // exocytosis // cell motility // chemotaxis // inflammatory response // cellular defense response // response to oxidative stress // cell adhesion // signal transduction // cell-cell signaling // response to virus	chemokine activity	extracellular
AF364037	RBM15	4.5	1.2	-1.4	1	-1.2	-2.4	1.1	1.3	-1.1	-1	1555760_a_at	RNA binding motif protein 15	cell growth and/or maintenance	RNA binding // rrm;nucleic acid binding;0.00058
AF364036	RBM15	-1.4	-1.6	-1.5	-2.8	-2.2	-1.6	-1.2	1.7	1.3	-1.1	1555762_s_at	RNA binding motif protein 15	cell growth and/or maintenance	RNA binding // rrm;nucleic acid binding;0.00058
M74721	CD79A	-2.6	-2.1	-1.8	-2.4	-3.9	-3.6	-16.2	-1.2	-1.4	-1.1	1555779_a_at	CD79A antigen (immunoglobulin-associated alpha)	defense response // cell surface receptor linked signal transduction	transmembrane receptor activity	integral to membrane
BC008034		-1.2	2.7	1.5	2.1	1.6	1.5	-1.2	-1.3	-1.3	-1.1	1555786_s_at
BC036301	FLJ38482	-1.4	-1.1	-1	-2.3	1	1	-1.9	1	1	-1	1555790_a_at	hypothetical protein FLJ38482
AF017807	ARPC5	1.1	-2.3	-1.5	-1.7	-2.9	-1.3	-1.3	-1.9	-2.9	1.3	1555797_a_at	actin related protein 2/3 complex, subunit 5, 16kDa
BC001224	KIAA1228	-1.7	-2	-1.6	-2.4	-2.3	-1.5	-1	-1.1	-1.2	1	1555830_s_at	KIAA1228 protein
BU683415		1.1	-2.9	-1.1	1.1	-1.2	1.6	2.3	1.1	1.2	-2.9	1555832_s_at	MRNA; cDNA DKFZp564C2063 (from clone DKFZp564C2063)
AL713781	HNRPM	1.4	-2.2	-1.7	-1.3	-2.5	-1.3	-1.3	1.3	1.1	1	1555844_s_at	heterogeneous nuclear ribonucleoprotein M		RNA binding // transmembrane receptor activity // rrm;nucleic acid binding;7.5e-19	membrane fraction // nucleus // integral to plasma membrane // viral nucleocapsid // ribonucleoprotein complex
BU617052	LOC284454	-1	-1.9	-2.8	-2.7	-1	-2.5	-1.2	1.3	3.1	1.2	1555847_a_at	hypothetical protein LOC284454
AW514401	SEPW1	-1.1	-1.9	-2.3	-1.4	-1.3	-1	-1.3	-1	1.1	-1	1555851_s_at	selenoprotein W, 1		oxidoreductase activity
BQ876971	CRTAP	1.3	2	2	1	1.1	1.1	-2.5	-1.1	-1.1	-1	1555889_a_at	cartilage associated protein
AK091785	C9orf10	-1.3	3.2	1.1	-1	1.1	1.8	-1.5	-1.1	-1.4	-1	1555944_at	chromosome 9 open reading frame 10
AA362254		-1	-1.5	-2.2	-2	-1.2	1	-1.1	1.2	-1	1.7	1555967_at	CDNA FLJ30424 fis, clone BRACE2008881, weakly similar to ZINC FINGER PROTEIN 195
AI332397	EIF4A2	1.2	-2.7	-1.9	-1.8	-6.1	-2.6	-3.2	-1.8	-2.6	1.1	1555996_s_at	eukaryotic translation initiation factor 4A, isoform 2	protein biosynthesis // regulation of translational initiation	nucleic acid binding // DNA binding // RNA binding // translation initiation factor activity // ATP binding // ATP-dependent helicase activity // hydrolase activity	eukaryotic translation initiation factor 4F complex	Translation_Factors
BQ025347		2.1	-1	1	-1.4	-1.2	-1.8	1.6	3.8	2.2	-1.8	1556006_s_at	MRNA; cDNA DKFZp779B1535 (from clone DKFZp779B1535)
AI377389		2.7	-2.1	-1.4	-1.6	-2.3	-2.1	-1.1	1.3	1.3	-1.2	1556007_s_at	MRNA; cDNA DKFZp779B1535 (from clone DKFZp779B1535)
AK021751	NAP1L1	1.2	-3	-2.3	-1.1	-1.1	1	-1	1.3	1.9	1.1	1556121_at	nucleosome assembly protein 1-like 1	DNA replication // nucleosome assembly // positive regulation of cell proliferation	DNA binding	nucleus // chromatin assembly complex
BM992214		1.1	1.1	-1	2	1.2	1.1	1.2	1.2	1.1	-1	1556220_at
AA460960	RBMX	1	1.5	2.4	1.2	1.1	-1.2	-1.9	1	-1.3	-1.4	1556336_at	RNA binding motif protein, X-linked		RNA binding // rrm;nucleic acid binding;2.5e-31	heterogeneous nuclear ribonucleoprotein complex
AF086013		-1.9	-2.1	-2.6	-1.9	-3	-4.2	-5.9	-1.1	-2.6	-1.9	1556543_at	Full length insert cDNA clone YW18F01
AI732587		1.7	-1.8	-2.6	-1.4	1.1	-1.1	-2.2	-1.5	-2.8	-2.4	1556744_a_at	Transcribed sequence with weak similarity to protein ref:NP_036553.1 (H.sapiens) rearranged L-myc fusion sequence; Zn-15 related [Homo sapiens]
BC033542	POLR3B	-1	2.9	-1	1.2	1.9	1.2	1.1	1.2	1.1	-1.1	1556803_at	polymerase (RNA) III (DNA directed) polypeptide B	transcription	DNA binding // DNA-directed RNA polymerase activity // transferase activity	nucleus
BE220618	CHD1L	1	-1.2	-2.1	-1.1	-1.2	-1.5	-1	-1.2	-1.7	-1.1	1556988_s_at	chromodomain helicase DNA binding protein 1-like		DNA binding // helicase activity // ATP binding // ATP-dependent helicase activity // hydrolase activity
AK024111		1.7	-2	1.5	1.4	-3.5	-1.5	-1.5	-1.5	-1	-1.3	1557167_at	CDNA FLJ10673 fis, clone NT2RP2006393
AK024111		1.5	-2.5	-1	-1.1	-1.6	-1.2	-1	-1.2	-1.2	-1.1	1557169_x_at	CDNA FLJ10673 fis, clone NT2RP2006393
AF129926		-1.3	2.7	1.4	1.6	2.7	1.6	-1.3	-1.2	-1.1	-1.1	1557450_s_at	I.M.A.G.E. clone 241447, mRNA sequence
AA062610		-2.4	-1.2	-1.4	-1.8	-1.2	1	-1.1	1	-1	-1	1557786_s_at	Clone IMAGE:5310874, mRNA
AW611486		2.5	1.7	1.2	-1.1	1.5	-1.1	2.3	1.5	1.5	-1.6	1557797_a_at	MRNA; cDNA DKFZp566D053 (from clone DKFZp566D053)
BI464019	FLJ21908	-1.2	-1.1	-1.1	-2	-1	-1.8	1	1.1	1	-1	1557984_s_at	hypothetical protein FLJ21908
BU175810	ACTR2	2	-2	-1.5	-1.7	-4.5	-2.7	-2.8	-1.3	-4.9	3.4	1558015_s_at	ARP2 actin-related protein 2 homolog (yeast)	cell motility	structural constituent of cytoskeleton	Arp2/3 protein complex
BG109597		1	1.1	1.3	2.2	1	1	1.1	1.3	1.2	-1.1	1558017_s_at
BI832461	MATR3	1	-2.3	-1.8	-2.2	-5.4	-1.8	-1.7	1.5	-1	-1	1558093_s_at	matrin 3		RNA binding // structural molecule activity // zinc ion binding // rrm;nucleic acid binding;0.0071	nucleus // nuclear inner membrane
BU155802	SRPK2	-1.2	-2.1	-1.2	-1.4	-2.2	-1.8	-2.3	-1.8	-1.6	1.7	1558254_s_at	SFRS protein kinase 2		pkinase;protein kinase activity;6.8e-20
AV710762	HOOK3	1.1	1	1.2	2.4	1	1	-1.1	1.1	1.1	-1	1558315_s_at	hook homolog 3 (Drosophila)			Golgi apparatus // cytoskeleton
BG535811	COX17	-1.4	-1.1	-1.5	-2.2	-1.1	-1.1	-1	1.2	1	-1	1558346_at	COX17 homolog, cytochrome c oxidase assembly protein (yeast)
S55277		-5.2	-1.5	-1	1.2	1	1.1	-2.3	-1.5	1	-1	1558438_a_at	Partial mRNA for immunoglobulin gamma heavy chain variable region (IGHV3-30.3 gene), clone 2B -3G 17
AI631915	DNM3	1	-1.8	-2.1	1.1	-2.4	1.3	1.3	1	1.3	1	1558501_at	dynamin 3		dynamin;GTP binding;7.9e-155
AK098740	LOC202051	-1	2.1	1.8	1.4	1.8	1.3	-1.3	-1.4	-1.3	1.3	1558641_at	hypothetical protein LOC202051
BG249246	FLJ22313	1.1	-4.1	-1.3	1	1	-1.2	-1.2	1.3	1.3	-1	1558699_a_at	hypothetical protein FLJ22313
AA336502	KIAA0650	1	-1.9	1.2	2.3	-1.3	-1.1	1.2	2.3	1.1	-1	1558747_at	KIAA0650 protein
AU142380	NSMAF	1.8	-1.3	-2.3	-2.6	-2.4	-1.4	-1.3	-1.1	-1.2	-1	1558775_s_at	neutral sphingomyelinase (N-SMase) activation associated factor	ceramide metabolism // signal transduction	receptor signaling protein activity	soluble fraction // cytoplasm
AL713683	C20orf174	-1.2	-1.3	-3.4	-1.1	-2.4	-1.8	1.1	-1.1	-1.2	-1	1558827_a_at	chromosome 20 open reading frame 174
BU940166		-1.3	1.9	1	2	1.1	-1.2	-1.3	1.5	1.6	-1.9	1558831_x_at
BC000602	KIAA1052	-2.3	-1.7	-3.1	-1.3	-1.8	-1.2	-2.3	1.2	1.6	-1.3	1558953_s_at	KIAA1052 protein
BC043608	C6orf190	1.1	-2.1	-1.1	-1.1	-1.1	1.1	-1.3	-1.1	-1.1	1.1	1558971_at	chromosome 6 open reading frame 190
BC039679	LSECtin	1.1	-4.4	-2.6	1.7	1.3	4.9	2.1	1	3.3	1.6	1559065_a_at	liver and lymph node sinusoidal endothelial cell C-type lectin
AF400500		-2.3	1	-1.3	-1.4	-1	1.1	1	1	1	-1	1559343_at	Clone RT-25 SNURF-SNRPN mRNA, partial sequence; alternatively spliced
AL832770	MEIS1	-4.8	-5.2	-5.4	2.6	-1	6.7	1.8	-1.3	2.1	1.2	1559477_s_at	Meis1, myeloid ecotropic viral integration site 1 homolog (mouse)		homeobox;transcription factor activity;0.00029
BC038546		-1.2	3.4	2.3	1.6	4.2	1.5	-1.7	-1.3	-2.1	1.8	1559870_at	Clone IMAGE:5225645, mRNA
BM463827	ZNF325	1.2	-1.6	-2.1	-3.1	-2.5	-1.3	-1.1	1.2	1.2	-1	1559881_s_at	zinc finger protein 325	regulation of transcription, DNA-dependent	DNA binding // zinc ion binding // KRAB;nucleic acid binding;1.6e-28	nucleus
AF147427	SAMHD1	1.5	-2.5	1.5	-1.2	-2.3	1.2	1.4	-7.4	-16.2	-1	1559883_s_at	SAM domain and HD domain 1	immune response // response to virus	catalytic activity // GTPase activity	intracellular
AL080280		2.1	-1	1.2	-1.9	-2.4	-4.3	-4.8	2.2	2.3	-1.6	1559910_at	MRNA full length insert cDNA clone EUROIMAGE 151282
AF147429	DDX42	-1.7	-1.8	-3.1	-1.9	-3.6	-1.9	-1.4	-1.6	-2.3	1.1	1559954_s_at	DEAD (Asp-Glu-Ala-Asp) box polypeptide 42		nucleic acid binding // ATP binding // ATP-dependent helicase activity
AL832468	NEDD1	2.6	-1.1	-1.1	1.2	-1.1	-1.1	1.4	1.4	1.1	1.1	1560116_a_at	neural precursor cell expressed, developmentally down-regulated 1
AW172311		1.1	1.2	3.3	2.4	-1	1.6	3.1	1.3	-1.1	-1.6	1560327_at	Clone IMAGE:5273088, mRNA
AK095320	NAP1L4	1.1	-2.2	-1.8	-1.4	-2.5	-1.6	-1.2	1.1	-1.1	-1.4	1560339_s_at	nucleosome assembly protein 1-like 4	nucleosome assembly	DNA binding // chaperone activity	nucleus // chromatin assembly complex // cytoplasm
BC039537		1	1	-1	2.1	1	-1.2	1	1.1	1.1	-1	1560638_a_at	CDNA clone IMAGE:5744875, partial cds
U37028	ITGAD	-3.8	-1.3	-1.1	-3.7	-1.1	-2	-2.8	-1	-1.1	-1	1560686_at	integrin, alpha D	immune response // cell-matrix adhesion // integrin-mediated signaling pathway // cell-cell adhesion	magnesium ion binding // receptor activity // protein binding	integrin complex // integral to membrane	Integrin-mediated_cell_adhesion
BC043187	JAK2	1.2	1.1	2	1.9	1.4	3.1	1.4	-1.7	-1.2	-3.4	1562031_at	Janus kinase 2 (a protein tyrosine kinase)	regulation of cell cycle // protein amino acid phosphorylation // cell motility // intracellular signaling cascade // JAK-STAT cascade // mesoderm development // cell growth and/or maintenance	protein-tyrosine kinase activity // Janus kinase activity // ATP binding // transferase activity // SH2 domain binding	cytoskeleton
AF043732	PDE5A	-1.2	1.1	1.3	3.4	1.8	2.5	1.8	-1.1	1	-1	1562228_s_at	phosphodiesterase 5A, cGMP-specific	signal transduction // cyclic nucleotide metabolism	magnesium ion binding // 3',5'-cyclic-nucleotide phosphodiesterase activity // zinc ion binding // hydrolase activity // 3',5'-cGMP binding		Purine metabolism
BC040965		-1.1	-1.9	-2.2	-1.4	-1.2	-1.7	-1.9	1.8	1.3	-1.1	1562529_s_at	Clone IMAGE:5747561, mRNA
BC043293		-1	4.8	1.6	1.1	1.1	2.2	-1	1.1	1	-1	1562719_at	CDNA clone IMAGE:5297905, partial cds
BC037537		1	2.2	1.2	-1	1	1	-1.2	1	1	-1	1562834_at	Clone IMAGE:5284619, mRNA
BC030101		1	-2	-1.6	-1.2	-1.5	-1.3	1.1	-1	1	-1	1563182_at
AL832339	MGC50559	-3.3	-1.2	-1.2	-2.2	1.3	1	-2.2	-1.4	-1.1	-1.1	1563475_s_at	hypothetical protein MGC50559		S-adenosylmethionine-dependent methyltransferase activity
AK093081	FLJ31657	1.9	-1.6	-2	-3.2	-1.8	-1.8	-1.3	1.1	-1.4	2.1	1564053_a_at	hypothetical protein FLJ31657
AK093727	ATP11B	1.6	-2.3	1.1	-1.2	-1.3	1.1	1.3	-1.7	-1.3	-1	1564064_a_at	ATPase, Class VI, type 11B	cation transport // metabolism	magnesium ion binding // phospholipid-translocating ATPase activity // binding // ATP binding // ion transporter activity // hydrolase activity	nuclear inner membrane // integral to membrane
AL833884		1.3	-4.1	-1.8	-1.8	-1.5	1	-1.4	1	1.2	-1.4	1564066_at	CDNA FLJ44891 fis, clone BRAMY2044686
AL833884		1.1	-1.3	-1.1	-2.2	-1.1	-1.2	-1.2	1.2	1.5	1.4	1564067_x_at	CDNA FLJ44891 fis, clone BRAMY2044686
AL831839	FAM31B	-1.1	-1	1.3	-2.5	1	-1.1	-1.3	1	1	-1	1564164_at	family with sequence similarity 31, member B
AK097515	FLJ40597	1	1	1.4	2	1.1	1.2	1.2	-1.3	1	-1	1564310_a_at	hypothetical protein FLJ40597
BC017920		-4.1	-1.3	1	1.1	-1	-1.5	-2.6	1.6	-1.7	-1	1564699_at
AF486845	CASP12P1	-1.1	-2.4	-1.6	-1.6	-2.1	-1.2	1.2	-1.4	-1.1	-1.2	1564736_a_at	caspase 12 pseudogene 1
AF211977	LENG10	2.2	-1.3	-1.3	-1.6	-4	-2	-1.4	1.3	2.3	2.1	1564776_at	leukocyte receptor cluster (LRC) member 10
AF047022	ATF1	1.3	-2.4	-2.8	-1.5	-2.3	-1.3	1.1	-1.4	-1.2	-1	1565269_s_at	activating transcription factor 1	regulation of transcription, DNA-dependent	transcription factor activity // protein binding	nucleus
BI868311		-1.5	-2.3	-2.5	-1.6	-2.9	-1.6	-2.4	1.2	-2.7	-1.1	1565651_at	CDNA FLJ33210 fis, clone ADRGL2008535
BF476613	MUC6	1.1	-1.7	-1.5	-2.2	-1.5	-1.3	1.1	-1	1.7	1.6	1565662_at	mucin 6, gastric	maintenance of gastrointestinal epithelium
BE930017	FUS	1	-2	1.1	1.3	-2.5	-2.1	-1.7	-1.1	-1.8	1	1565717_s_at	fusion (involved in t(12;16) in malignant liposarcoma)		rrm;nucleic acid binding;1e-18
AK096064		1.5	-1.1	-2.1	-1.2	1	-1.1	1	-1.1	1.2	-1.7	1566002_at	CDNA FLJ38745 fis, clone KIDNE2012291
AK096064		1.3	-2.5	-1.8	-2.1	-1.3	-1.2	-2.1	1.3	1.7	1.1	1566003_x_at	CDNA FLJ38745 fis, clone KIDNE2012291
R34841	SOD2	1.8	-2.2	-1.2	-1.2	1.1	1.4	3.5	1.6	2.2	2.3	1566342_at	superoxide dismutase 2, mitochondrial	superoxide metabolism // response to oxidative stress	superoxide dismutase activity // manganese superoxide dismutase activity // oxidoreductase activity // manganese ion binding // metal ion binding // 1.15.1.1;copper, zinc superoxide dismutase activity;7.88e-86	mitochondrion
AK095315	FBXO9	1.5	-2	1	1.1	-3.3	1.2	2.2	-2.2	-1.4	1	1566509_s_at	F-box only protein 9	protein ubiquitination	ubiquitin-protein ligase activity	ubiquitin ligase complex
AL137307		1	1	2.1	-1	1.4	1.1	1	-1.1	1	-1	1566550_at	MRNA; cDNA DKFZp586L2217 (from clone DKFZp586L2217)
AK055572		-1.2	1	-1	-2.4	1	-1.1	-2	-1.2	-1.1	-1	1566825_at
AF362887	TPM4	2.3	-2.1	1.2	1.4	-2.5	1.4	2	-1.3	1.3	1.2	1567107_s_at	tropomyosin 4	muscle development	actin binding // structural constituent of muscle	cytoskeleton // muscle thin filament tropomyosin
U59479	PNN	-1.5	-2.5	-2.2	-3.8	-2.6	-2	-4.4	1	1	-1.2	1567213_at	pinin, desmosome associated protein	cell adhesion	structural molecule activity	nucleus // intermediate filament // plasma membrane // intercellular junction
D17262		-1.3	-1.2	-1.2	-2.1	-1.6	-1.1	-1.5	1.2	1.2	-1	1567997_x_at
AJ296370		1.1	1.3	1.1	2.4	1.9	1.7	1.7	1.1	1.6	1.5	1568513_x_at
AW965171	TRIM52	-1.2	-3.2	-1.2	-1.6	-1.4	-1.7	-1.1	-1.1	-1	-1	1568594_s_at	tripartite motif-containing 52		zinc ion binding	intracellular
AL118843	FLJ21308	1.7	-2.3	-1.2	-1.1	-1.4	-1.1	1.2	1.7	1.7	-1	1568609_s_at	hypothetical protein FLJ21308
BC038440	GALNT1	-1.1	-3.1	-2.5	1.5	1.3	2.2	3.4	1.1	1.8	1.3	1568618_a_at	UDP-N-acetyl-alpha-D-galactosamine:polypeptide N-acetylgalactosaminyltransferase 1 (GalNAc-T1)	O-linked glycosylation // heterophilic cell adhesion	polypeptide N-acetylgalactosaminyltransferase activity // sugar binding // transferase activity, transferring glycosyl groups // manganese ion binding	Golgi apparatus // integral to membrane	O-Glycans biosynthesis
BC032951		-1	3.5	1.5	2.1	2.7	1.8	-1.2	-1.1	1.2	-1	1568663_a_at	CDNA FLJ42137 fis, clone TESTI2036513
BC020552	PDCD6	-1.4	-1.6	-2.1	-1.9	-2.3	-3.7	1.1	2.8	1.9	1.7	1568763_s_at	programmed cell death 6	apoptosis // induction of apoptosis by extracellular signals	calcium ion binding
AW298153		-1.2	-1	-1.6	-2.4	-1.3	-1.2	-2.2	1	1	-1	1568795_at	CDNA clone IMAGE:5193442, partial cds
AA903184	DDX50	-1.3	-1.4	-1.7	-2.1	-1.6	-1.6	-1.1	1.3	1	-1.1	1568815_a_at	DEAD (Asp-Glu-Ala-Asp) box polypeptide 50		nucleic acid binding // ATP binding // ATP-dependent helicase activity // hydrolase activity
BC034805		-1.8	-1.6	-1.4	-2.1	1	-3.1	-2.9	-2.7	-1.8	-1.7	1568870_at	Clone IMAGE:5260228, mRNA
BC036484		-5.5	-1.2	-2.1	-3.6	1.4	-3	-5	-1.4	1.1	-1	1568920_at	Similar to hypothetical protein FLJ20378, clone IMAGE:5261128, mRNA
BC035510	SPN	-1.1	-1.7	-1.3	-2.2	-2.4	-1.2	1.2	1.1	1.1	-1	1568964_x_at	sialophorin (gpL115, leukosialin, CD43)	chemotaxis // cellular defense response // negative regulation of cell adhesion // establishment and/or maintenance of cell polarity // signal transduction	transmembrane receptor activity // binding	integral to plasma membrane
BC016013		-1.3	-2.3	-2.2	-3.2	-5	-2.6	-3.9	1.6	1.6	-1.1	1569129_s_at	Clone IMAGE:4695648, mRNA
BC042071		-1.3	-1.1	1	-2	-1.1	-1	-1.3	1	1.3	1	1569139_s_at	Clone IMAGE:5742522, mRNA
BC017394	KIAA1731	1.1	-2.4	-2.1	-2.1	-2.1	-1.9	-1.5	2.1	1.3	-1.2	1569302_at	KIAA1731 protein
BG272041	C11orf30	-1.8	1.1	-2.3	-1.1	1	-1.1	-1	1.3	-1	1.2	1569349_at	chromosome 11 open reading frame 30
BC030617		1.8	-2.3	-1.9	-1.4	-1.4	1.4	2.1	-2.2	-1.3	2.3	1569952_x_at	Clone IMAGE:5261156, mRNA
BC020583	FBXO34	-1.3	-1.7	-2	-1.5	-1.5	-1.2	-2	2.4	1.1	-1.2	1570183_at	F-box only protein 34
AF363068	FLJ33761	-1.7	-1.3	-1.6	-2	-1.2	-1.3	-1.3	1.1	2.3	-1.4	1570552_at	hypothetical protein FLJ33761
NM_014306	HSPC117	-1	1.1	1.9	2.1	1.9	1.6	1.5	-1.1	1.3	-1.1	200042_at	hypothetical protein HSPC117
NM_004515	ILF2	1.8	-2.2	-1.2	-1.2	-3.3	-1.5	-1.1	-1.1	-1.1	-1.2	200052_s_at	interleukin enhancer binding factor 2, 45kDa	immune response	RNA polymerase II transcription factor activity // RNA binding // ATP binding // transferase activity	nucleus
BC001659	RNPS1	2.5	-1.6	-1	-1.3	-1.5	-1.2	1.5	1.5	1.2	-1.2	200060_s_at	RNA binding protein S1, serine-rich domain	transcription // RNA splicing	RNA binding // rrm;nucleic acid binding;1.8e-18	nucleus
M18468	PRKAR1A	2.2	-4	-2	-1.2	-2.7	1.9	1.9	-4	-4.4	2.1	200604_s_at	protein kinase, cAMP-dependent, regulatory, type I, alpha (tissue specific extinguisher 1)	regulation of transcription from Pol II promoter // protein amino acid phosphorylation // intracellular signaling cascade	cAMP-dependent protein kinase regulator activity // 3',5'-cAMP binding	cAMP-dependent protein kinase complex	G_Protein_Signaling
AL567295	AP2B1	-1.2	1	-1.3	3.5	1.3	3.2	7.2	-1.5	1	1	200615_s_at	adaptor-related protein complex 2, beta 1 subunit		transporter activity	coated pit // membrane coat adaptor complex
M61715	WARS	3.4	-1	-1	1	-1.2	3.7	16.2	-1.5	-1.4	-1.1	200628_s_at	tryptophanyl-tRNA synthetase	protein biosynthesis // tryptophanyl-tRNA aminoacylation // negative regulation of cell proliferation	tryptophan-tRNA ligase activity // ATP binding // ligase activity // WHEP-TRS;tRNA ligase activity;3.8e-29	soluble fraction // cytoplasm	Tryptophan metabolism // Aminoacyl-tRNA biosynthesis // tRNA_Synthetases
NM_004184	WARS	3.7	-1.3	2.5	1.6	1.3	8.1	30.7	-1.2	-1.3	-2.1	200629_at	tryptophanyl-tRNA synthetase	protein biosynthesis // tryptophanyl-tRNA aminoacylation // negative regulation of cell proliferation	tryptophan-tRNA ligase activity // ATP binding // ligase activity // WHEP-TRS;tRNA ligase activity;3.8e-29	soluble fraction // cytoplasm	Tryptophan metabolism // Aminoacyl-tRNA biosynthesis // tRNA_Synthetases // Tryptophan metabolism // Aminoacyl-tRNA biosynthesis // tRNA_Synthetases
U28964	YWHAZ	2.5	-2.1	-1.2	1.1	-2	1.1	-1.4	-2.6	-2.5	1.7	200641_s_at	tyrosine 3-monooxygenase/tryptophan 5-monooxygenase activation protein, zeta polypeptide		protein domain specific binding
NM_006145	DNAJB1	1	-1.3	-1	-2	-1.4	1	1	-1.1	1	-1	200666_s_at	DnaJ (Hsp40) homolog, subfamily B, member 1	protein folding	heat shock protein activity
NM_002087	GRN	2.1	1.1	3.1	2.1	1.8	2.3	-1	-1.1	1	1.4	200678_x_at	granulin	signal transduction // cell-cell signaling // cell proliferation // positive regulation of cell proliferation	cytokine activity // growth factor activity	extracellular
AU146237	SFRS11	-1.1	-1.4	-1.2	-2.1	-1.8	-1.9	-1.6	1.2	-1.4	-1.9	200685_at	splicing factor, arginine/serine-rich 11	nuclear mRNA splicing, via spliceosome // RNA splicing	RNA binding // pre-mRNA splicing factor activity // rrm;nucleic acid binding;0.00013	nucleus
NM_020414	DDX24	-1.7	-2	-1.5	-1.5	-1	-1.1	-1.3	2.1	1.7	-1.3	200694_s_at	DEAD (Asp-Glu-Ala-Asp) box polypeptide 24	RNA metabolism	RNA binding // ATP-dependent RNA helicase activity // ATP binding // hydrolase activity
NM_000177	GSN	1.3	-2.6	-1.8	1.4	1.1	1.8	2.1	-1	2.7	1.1	200696_s_at	gelsolin (amyloidosis, Finnish type)	actin filament polymerization // actin filament severing // barbed-end actin filament capping	actin binding // calcium ion binding	extracellular // cytosol // actin cytoskeleton
AB034747	LITAF	1	1.1	-1	-2.2	1.3	-1	8.6	2.4	1.5	3.9	200704_at	lipopolysaccharide-induced TNF factor	regulation of transcription from Pol II promoter // positive regulation of I-kappaB kinase/NF-kappaB cascade	RNA polymerase II transcription factor activity // signal transducer activity	nucleus
NM_000801	FKBP1A	2.5	-1.3	1.4	1.2	-1.5	1.1	1.2	-1.4	1	-1.2	200709_at	FK506 binding protein 1A, 12kDa	protein folding // positive regulation of I-kappaB kinase/NF-kappaB cascade	peptidyl-prolyl cis-trans isomerase activity // receptor activity // FK506 binding // isomerase activity		TGF_Beta_Signaling_Pathway // TGF_Beta_Signaling_Pathway
NM_005736	ACTR1A	-1.3	-2	-3.2	-1.1	-1.2	1.2	1.2	1.4	1.4	-1.3	200721_s_at	ARP1 actin-related protein 1 homolog A, centractin alpha (yeast)	vesicle-mediated transport	motor activity // structural constituent of cytoskeleton	dynactin complex // microtubule associated complex // actin filament
BF576710	PTP4A1	4.3	1	1.5	1.7	-1.1	-1.1	1	1.2	-1.8	-1	200730_s_at	protein tyrosine phosphatase type IVA, member 1	protein amino acid dephosphorylation	prenylated protein tyrosine phosphatase activity // Y_phosphatase;protein tyrosine phosphatase activity;3.2e-08	nucleus
AL578310	PTP4A1	1.1	-2.4	-1.4	-1.9	-2	-2.2	-1.4	1.9	1.6	1.7	200732_s_at	protein tyrosine phosphatase type IVA, member 1	protein amino acid dephosphorylation	prenylated protein tyrosine phosphatase activity // Y_phosphatase;protein tyrosine phosphatase activity;3.2e-08	nucleus
NM_006936	SUMO3	-1.1	-1.6	-1.3	-2.5	-1.9	-1.7	1	1.3	1.5	-2.3	200740_s_at	SMT3 suppressor of mif two 3 homolog 3 (yeast)				Circadian_Exercise // Circadian_Exercise
AF070603	GNB1	1.3	-1.2	2.7	1.2	-1.5	1.2	1.5	-1.3	-1.9	-1.1	200745_s_at	guanine nucleotide binding protein (G protein), beta polypeptide 1	signal transduction // acetyl choline receptor signaling, muscarinic pathway // RAS protein signal transduction	GTPase activity // signal transducer activity	heterotrimeric G-protein complex	G_Protein_Signaling // G_Protein_Signaling
U67280	CALU	1.2	-1.5	-2.1	-1.9	-1.6	-1	-1.1	-1.7	-1.3	1.2	200756_x_at	calumenin		calcium ion binding	endoplasmic reticulum // Golgi apparatus
N92494	JWA	1.1	-2.7	-2	-1.4	-1.8	-1.1	-1.6	-3	-1.9	2.2	200760_s_at	cytoskeleton related vitamin A responsive protein
NM_001386	DPYSL2	1.4	-2.2	1.3	1	-1.3	-1.3	1.3	-2.1	1.1	-1.1	200762_at	dihydropyrimidinase-like 2	nucleobase, nucleoside, nucleotide and nucleic acid metabolism // signal transduction // neurogenesis	dihydropyrimidinase activity // hydrolase activity
NM_014612	C9orf10	1	-2.7	-1.6	-1.1	-1.5	1.4	1.1	-1.2	1.4	-1	200767_s_at	chromosome 9 open reading frame 10
NM_005911	MAT2A	1.4	-1.1	3	3	1.3	1.5	-1.3	-2	-1.5	-1.2	200769_s_at	methionine adenosyltransferase II, alpha	one-carbon compound metabolism	magnesium ion binding // methionine adenosyltransferase activity // ATP binding // transferase activity
BE963765	C9orf10	1.1	-2	-1.6	1.1	1.1	1.5	1.9	-1.7	1.1	-1	200774_at	chromosome 9 open reading frame 10
NM_001154	ANXA5	3.3	-1	1.1	1.2	-1.2	1.3	1.7	-2	1.1	1.1	200782_at	annexin A5	blood coagulation // negative regulation of coagulation	phospholipase inhibitor activity // calcium ion binding // calcium-dependent phospholipid binding
NM_002539	ODC1	-2.9	-4	-1.7	1.2	-1.3	-1.2	-1.2	-1	2	1.2	200790_at	ornithine decarboxylase 1	polyamine biosynthesis	ornithine decarboxylase activity // lyase activity // Orn_Arg_deC_N;catalytic activity;2e-132		Urea cycle and metabolism of amino groups // Arginine and proline metabolism // Alkaloid biosynthesis II // Urea cycle and metabolism of amino groups // Arginine and proline metabolism // Alkaloid biosynthesis II
BF594446	MCL1	1.4	-2.4	-1.2	-1.7	-2.6	-1.2	-1.1	-1.2	-1.8	1.1	200796_s_at	myeloid cell leukemia sequence 1 (BCL2-related)	cell fate determination // anti-apoptosis // apoptotic program // cell homeostasis // cell differentiation // regulation of apoptosis	protein binding // protein channel activity // protein heterodimerization activity // Bcl-2;apoptosis regulator activity;1.1e-47	cytoplasm // mitochondrial outer membrane // integral to membrane	Apoptosis // Apoptosis // Apoptosis // Apoptosis // Apoptosis // Apoptosis // Apoptosis
NM_005345	HSPA1A	2.1	1.2	-1	2.2	5.1	14.1	3.2	-3.2	1.3	-2.9	200800_s_at	heat shock 70kDa protein 1A
NM_001280	CIRBP	1	-2	-1	-1.2	-3.2	-2.8	-2.7	2.1	1.8	1.2	200810_s_at	cold inducible RNA binding protein	response to cold	RNA binding // rrm;nucleic acid binding;1.2e-31	nucleus
NM_001280	CIRBP	1.2	-2.1	1.1	-1	-2.9	-2.6	-2.8	1.8	2.2	1	200811_at	cold inducible RNA binding protein	response to cold	RNA binding // rrm;nucleic acid binding;1.2e-31	nucleus
NM_001908	CTSB	2.4	1	1.6	1.5	-1	1.8	2.4	-1.2	1	-1.1	200838_at	cathepsin B	proteolysis and peptidolysis	cathepsin B activity // hydrolase activity // Peptidase_C1;cysteine-type peptidase activity;4.4e-116	intracellular // lysosome
NM_001908	CTSB	2.5	1.2	1.8	1.7	1	1.9	3.1	-1.2	-1	-1.5	200839_s_at	cathepsin B	proteolysis and peptidolysis	cathepsin B activity // hydrolase activity // Peptidase_C1;cysteine-type peptidase activity;4.4e-116	intracellular // lysosome
BE869583	PRDX6	-1.1	-2.6	-1.7	1.3	2	1.6	2.7	1.5	1.8	1.4	200844_s_at	peroxiredoxin 6	response to oxidative stress // phospholipid catabolism // lipid catabolism	peroxidase activity // phospholipase A2 activity // non-selenium glutathione peroxidase activity // oxidoreductase activity // hydrolase activity	lysosome // cytosol	Phenylalanine metabolism // Prostaglandin and leukotriene metabolism // Methane metabolism // Flavonoids, stilbene and lignin biosynthesis
NM_004905	PRDX6	-1.4	-2.6	-1.8	1.1	1.3	1.3	2.5	-1	2.1	-1	200845_s_at	peroxiredoxin 6	response to oxidative stress // phospholipid catabolism // lipid catabolism	peroxidase activity // phospholipase A2 activity // non-selenium glutathione peroxidase activity // oxidoreductase activity // hydrolase activity	lysosome // cytosol	Phenylalanine metabolism // Prostaglandin and leukotriene metabolism // Methane metabolism // Flavonoids, stilbene and lignin biosynthesis // Phenylalanine metabolism // Prostaglandin and leukotriene metabolism // Methane metabolism // Flavonoids, stilben
AB028970	NCOR1	-1.4	1.2	1.1	2.1	1.4	2.6	3.1	-3.9	-1.8	-1.2	200854_at	nuclear receptor co-repressor 1	regulation of transcription, DNA-dependent // transcription from Pol II promoter	DNA binding // transcription corepressor activity	nucleus	Ovarian_Infertility_Genes // Ovarian_Infertility_Genes
NM_001456	FLNA	1.3	-2.1	-1.2	1	-1.3	-1.1	-1.3	1.1	1.3	1	200859_x_at	filamin A, alpha (actin binding protein 280)	cell motility // cell surface receptor linked signal transduction // neurogenesis // actin cytoskeleton organization and biogenesis // positive regulation of I-kappaB kinase/NF-kappaB cascade	actin binding // signal transducer activity // actin filament binding	actin cytoskeleton
NM_004663	RAB11A	2	-2.4	1.6	1.6	-1.3	2.2	2.1	-1.3	1.8	1.4	200864_s_at	RAB11A, member RAS oncogene family	small GTPase mediated signal transduction // plasma membrane to endosome transport	GTPase activity // protein binding // GTP binding // protein transporter activity // syntaxin binding // ras;small monomeric GTPase activity;2e-101
NM_005167	RHOC	-1.2	-4	-2.2	1.2	1.3	2.3	2	1.1	2.8	1.3	200885_at	ras homolog gene family, member C	small GTPase mediated signal transduction // cell growth and/or maintenance // positive regulation of I-kappaB kinase/NF-kappaB cascade	catalytic activity // GTPase activity // signal transducer activity // GTP binding // ras;small monomeric GTPase activity;2.1e-94
NM_007315	STAT1	2	-1.9	3	3.6	1.3	3.3	9.1	-2	1	-1	200887_s_at	signal transducer and activator of transcription 1, 91kDa	regulation of cell cycle // regulation of transcription, DNA-dependent // transcription from Pol II promoter // caspase activation // intracellular signaling cascade // I-kappaB kinase/NF-kappaB cascade // tyrosine phosphorylation of STAT protein // STAT protein dimerization // STAT protein nuclear translocation // response to pest/pathogen/parasite	transcription factor activity // signal transducer activity // hematopoietin/interferon-class (D200-domain) cytokine receptor signal transducer activity	nucleus // cytoplasm	TGF_Beta_Signaling_Pathway // TGF_Beta_Signaling_Pathway
NM_004593	SFRS10	-1.1	-1.8	-1.5	-2	-2	-1.8	1	1.4	1	-1.6	200893_at	splicing factor, arginine/serine-rich 10 (transformer 2 homolog, Drosophila)	nuclear mRNA splicing, via spliceosome	RNA binding // pre-mRNA splicing factor activity // rrm;nucleic acid binding;6.4e-28	nucleus
NM_016081	KIAA0992	2.4	-1.7	-1.2	-1.6	1	2.6	5.6	-1.2	1.1	-1.1	200897_s_at	palladin
AI583537	M6PR	2	-2.1	-1.3	-1.1	-3.6	-1.3	1.2	-3.9	-2.1	-1.3	200900_s_at	mannose-6-phosphate receptor (cation dependent)	transport // receptor mediated endocytosis // endosome to lysosome transport	transmembrane receptor activity // transporter activity // Man-6-P_recep;receptor activity;7.5e-249	lysosome // integral to plasma membrane
NM_005567	LGALS3BP	-1.1	1	2.5	2.3	1.2	5.2	1.4	-1.1	-1	-1	200923_at	lectin, galactoside-binding, soluble, 3 binding protein	cellular defense response // signal transduction	scavenger receptor activity // protein binding	extracellular space // membrane
NM_001759	CCND2	1.4	-2.3	-1.6	1.3	-1.9	1.4	1.8	-1.4	1.1	-1.2	200953_s_at	cyclin D2	regulation of cell cycle // cytokinesis		nucleus	Cell_cycle // Ovarian_Infertility_Genes // Wnt_signaling // Cell_cycle // Ovarian_Infertility_Genes // Wnt_signaling
NM_006024	TAX1BP1	2.6	-1.6	-1.6	-1.8	-1.4	-1.3	3.1	1.2	1.5	-1.3	200976_s_at	Tax1 (human T-cell leukemia virus type I) binding protein 1	anti-apoptosis	nucleic acid binding // zinc ion binding	nucleus
BF983379	CD59	1.2	-2	-1	-1	-1.2	1.1	1.2	-1.3	-1.4	1	200983_x_at	CD59 antigen p18-20 (antigen identified by monoclonal antibodies 16.3A5, EJ16, EJ30, EL32 and G344)	immune response // cell surface receptor linked signal transduction // blood coagulation		membrane fraction // plasma membrane
X16447	CD59	2.1	-1.9	-1	-1.2	1	1	1.5	-1.5	1	1.1	200984_s_at	CD59 antigen p18-20 (antigen identified by monoclonal antibodies 16.3A5, EJ16, EJ30, EL32 and G344)	immune response // cell surface receptor linked signal transduction // blood coagulation		membrane fraction // plasma membrane
AL137335	IPO7	-1.2	-1.5	-2.3	-2.4	-3.8	-1.5	1	-1.5	-1.4	-1.7	200992_at	importin 7	protein-nucleus import, docking // intracellular protein transport // signal transduction	small GTPase regulatory/interacting protein activity // RAN protein binding // protein transporter activity	soluble fraction // nucleus // nuclear pore // cytoplasm
AA812232	TXNIP	-1.7	-2.2	-1.8	-2.4	-6.7	-3	-3.2	-1.1	-3.5	3	201008_s_at	thioredoxin interacting protein	arrestin;signal transduction;6.4e-39
NM_006452	PAICS	1.1	-1.1	-2	-1	-1	1.1	1	1	1	-1.1	201014_s_at	phosphoribosylaminoimidazole carboxylase, phosphoribosylaminoimidazole succinocarboxamide synthetase		4.1.1.21;phosphoribosylaminoimidazole carboxylase activity;1.24e-160 // 6.3.2.6;phosphoribosylaminoimidazolesuccinocarboxamide synthase activity;1.16e-160 // SAICAR_synt;phosphoribosylaminoimidazolesuccinocarboxamide synthase activity;1.7e-126		Purine metabolism // Purine metabolism
AL079283	EIF1AX	-1.2	-1.4	-1.2	-2.4	-1.3	-1.5	-1.1	-1.2	1.1	-1.2	201018_at	eukaryotic translation initiation factor 1A, X-linked	protein biosynthesis // translational initiation	RNA binding // translation initiation factor activity		Translation_Factors // Translation_Factors
NM_015904	EIF5B	-2.2	-1.5	-3.1	-1.1	-1.3	1.1	1.3	-2.2	-1.5	-1.3	201027_s_at	eukaryotic translation initiation factor 5B	protein biosynthesis // regulation of translational initiation	translation initiation factor activity // GTP binding // GTP_EFTU;translation elongation factor activity;9e-37		Translation_Factors
NM_002414	CD99	1.5	-2.4	-1.2	2	1.1	2.3	2.9	1.1	2.2	1.1	201029_s_at	CD99 antigen
NM_002070	GNAI2	2.2	-1.5	1.4	1.8	-1.3	1	-1.2	-1.4	1	-1.2	201040_at	guanine nucleotide binding protein (G protein), alpha inhibiting activity polypeptide 2	signal transduction // G-protein coupled receptor protein signaling pathway // negative regulation of adenylate cyclase activity // response to nutrients	GTPase activity // signal transducer activity // GTP binding		G_Protein_Signaling // S1P_Signaling // G_Protein_Signaling // S1P_Signaling
AA530892	DUSP1	1.7	-2	-2	-2.1	-8.1	-1.6	1.2	-1.4	-4.8	2	201044_x_at	dual specificity phosphatase 1	protein amino acid dephosphorylation // response to oxidative stress // cell cycle	non-membrane spanning protein tyrosine phosphatase activity // hydrolase activity // MAP kinase phosphatase activity
BG029917	PSMF1	-1.5	-1.2	-1	2.1	1.2	2.6	4.1	-1.1	1	1	201052_s_at	proteasome (prosome, macropain) inhibitor subunit 1 (PI31)	ubiquitin-dependent protein catabolism	proteasome inhibitor activity	cytosol // proteasome core complex (sensu Eukarya)
NM_006805	HNRPA0	1.2	-2	-1.4	-1.5	-2.7	-1.6	-1.2	1.6	1.6	1	201055_s_at	heterogeneous nuclear ribonucleoprotein A0	mRNA processing	RNA binding // rrm;nucleic acid binding;3e-17	heterogeneous nuclear ribonucleoprotein complex
NM_006097	MYL9	1.4	-3.1	-2	-1.2	1.6	1.7	3.1	1.2	2	1	201058_s_at	myosin, light polypeptide 9, regulatory		calcium ion binding
NM_005231	EMS1	-1.1	-2.8	-2	2.4	1.5	4.7	4.5	-1.5	2.5	1.2	201059_at	ems1 sequence (mammary tumor and squamous cell carcinoma-associated (p80/85 src substrate)
M81635	STOM	2	-2.4	-1.2	1.8	2.4	1.8	2.5	-1.8	1.8	-1.6	201061_s_at	stomatin
NM_002266	KPNA2	-1.3	-1.5	-2.2	-2.2	1.1	1.4	2.6	-1.9	-1.1	-1.1	201088_at	karyopherin alpha 2 (RAG cohort 1, importin alpha 1)	regulation of DNA recombination // M phase specific microtubule process // G2 phase of mitotic cell cycle // DNA metabolism // NLS-bearing substrate-nucleus import // intracellular protein transport	protein binding // nuclear localization sequence binding // protein transporter activity	nucleoplasm // cytoplasm
AL537042	ARF4	1.8	-2	-1.2	-1.4	-1.9	-1.2	1.3	-1	1.1	1.3	201096_s_at	ADP-ribosylation factor 4
NM_002305	LGALS1	-1.2	-2	-1.3	-1.5	-1.6	-1.2	-1.3	-1.4	1.1	-1.3	201105_at	lectin, galactoside-binding, soluble, 1 (galectin 1)	apoptosis // heterophilic cell adhesion // positive regulation of I-kappaB kinase/NF-kappaB cascade	signal transducer activity // sugar binding
BF055462	THBS1	5.1	-2.9	-1.7	2.3	-1.9	3.3	17.7	-1.5	-1.5	1.2	201108_s_at	thrombospondin 1	cell motility // cell adhesion // development // neurogenesis // blood coagulation	endopeptidase inhibitor activity // signal transducer activity // structural molecule activity // calcium ion binding // protein binding // heparin binding	extracellular matrix // extracellular space	Inflammatory_Response_Pathway // TGF_Beta_Signaling_Pathway
AV726673	THBS1	16.2	-2.2	-1.1	6.1	-3.6	1.9	17.2	-1.5	1	2.1	201109_s_at	thrombospondin 1	cell motility // cell adhesion // development // neurogenesis // blood coagulation	endopeptidase inhibitor activity // signal transducer activity // structural molecule activity // calcium ion binding // protein binding // heparin binding	extracellular matrix // extracellular space	Inflammatory_Response_Pathway // TGF_Beta_Signaling_Pathway
NM_003246	THBS1	30.3	-1.7	1.2	8.9	-1.6	2.1	17.8	1	2	1	201110_s_at	thrombospondin 1	cell motility // cell adhesion // development // neurogenesis // blood coagulation	endopeptidase inhibitor activity // signal transducer activity // structural molecule activity // calcium ion binding // protein binding // heparin binding	extracellular matrix // extracellular space	Inflammatory_Response_Pathway // TGF_Beta_Signaling_Pathway // Inflammatory_Response_Pathway // TGF_Beta_Signaling_Pathway
NM_001970	EIF5A	1.7	-1.7	1.2	3.3	-3.2	1.6	4.2	1.4	-1.5	-1	201123_s_at	eukaryotic translation initiation factor 5A	protein biosynthesis // regulation of translational initiation // viral genome replication	translation initiation factor activity	cytoplasm	Translation_Factors
NM_002213	ITGB5	-2.5	-12.4	-3.2	1.6	1.2	3.8	12.6	-1.2	2	-1.3	201125_s_at	integrin, beta 5	cell-matrix adhesion // integrin-mediated signaling pathway // development	receptor activity // protein binding // integrin_B;cell adhesion receptor activity;0	integrin complex // integral to membrane	Integrin-mediated_cell_adhesion
NM_006276	SFRS7	-1.3	-2.1	-1.5	-1.1	-2.2	-1.6	-1	1.1	-1.1	-2.2	201129_at	splicing factor, arginine/serine-rich 7, 35kDa	nuclear mRNA splicing, via spliceosome // RNA splicing	nucleic acid binding // RNA binding // pre-mRNA splicing factor activity	nucleus
NM_002121	HLA-DPB1	-2.1	-1.1	-1	-1.3	-2	-1.9	-11.1	-1.3	1	-1.2	201137_s_at	major histocompatibility complex, class II, DP beta 1	immune response // antigen presentation, exogenous antigen // antigen processing, exogenous antigen via MHC class II	MHC class II receptor activity	integral to membrane
BF512200	MBNL1	-1	-2.3	-2	-1.6	-2.1	1.1	1.4	-2.1	-1.6	1.8	201151_s_at	muscleblind-like (Drosophila)	embryonic development (sensu Mammalia) // neurogenesis // muscle development // embryonic limb morphogenesis // myoblast differentiation	nucleic acid binding // double-stranded RNA binding	nucleus // cytoplasm
NM_001553	IGFBP7	1.2	-1	2.6	1	1	1	1.1	1.2	1.9	-1.1	201163_s_at	insulin-like growth factor binding protein 7	regulation of cell growth // negative regulation of cell proliferation	insulin-like growth factor binding	extracellular
BG326045	BHLHB2	1.2	-1	-1.2	-2.3	-1.8	-1.3	-1.1	1.1	1.5	1.3	201169_s_at	basic helix-loop-helix domain containing, class B, 2	regulation of transcription, DNA-dependent	transcription factor activity	nucleus
NM_003670	BHLHB2	1.6	-2.2	-1.2	-1.8	-3.4	-2.2	-1.6	1.8	5.3	1.8	201170_s_at	basic helix-loop-helix domain containing, class B, 2	regulation of transcription, DNA-dependent	transcription factor activity	nucleus
NM_003945	ATP6V0E	-1.2	-2.1	-1.4	-3.4	-2.2	-1.6	1.3	-1	1.2	-1.1	201171_at	ATPase, H+ transporting, lysosomal 9kDa, V0 subunit e				Oxidative phosphorylation // ATP synthesis // Photosynthesis // Flagellar assembly // Type III secretion system
NM_006600	NUDC	-1.5	-2	-1.9	-1.6	-2.3	1.3	1	1.5	1.2	-1.2	201173_x_at	nuclear distribution gene C homolog (A. nidulans)	regulation of cell cycle // development // cell proliferation
NM_018975	TERF2IP	-1.4	-2	-1.3	-1.8	-1.8	-1.4	-1.8	1.6	1.2	-1.5	201174_s_at	telomeric repeat binding factor 2, interacting protein	telomerase-dependent telomere maintenance	telomeric DNA binding	nuclear chromosome // chromosome, telomeric region
NM_012179	FBXO7	2.2	-2.4	-1.1	1	1.1	-1	1.9	1.7	2	2.1	201178_at	F-box only protein 7	ubiquitin-dependent protein catabolism	ubiquitin-protein ligase activity	ubiquitin ligase complex
NM_003009	SEPW1	-1.5	-1.9	-2.7	-1.1	-1.7	1.1	-1.3	-1.2	-1.1	-1.2	201194_at	selenoprotein W, 1		oxidoreductase activity
M21154	AMD1	1	-3	-2	-1.7	-1.7	1	1.7	-1.5	1.4	1.2	201196_s_at	adenosylmethionine decarboxylase 1	spermine biosynthesis // spermidine biosynthesis	lyase activity // 4.1.1.50;adenosylmethionine decarboxylase activity;9.99e-146 // SAM_decarbox;adenosylmethionine decarboxylase activity;6.2e-195		Arginine and proline metabolism
NM_021137	TNFAIP1	-2.3	-1.3	-1	-1.1	-1	1.1	1	1.1	1.5	1.1	201207_at	tumor necrosis factor, alpha-induced protein 1 (endothelial)	potassium ion transport	voltage-gated potassium channel activity // protein binding	voltage-gated potassium channel complex // membrane
NM_003089	SNRP70	-1.3	-1.1	-2.2	-1.7	-1.7	-1.8	-2	1.3	1.5	-2	201221_s_at	small nuclear ribonucleoprotein 70kDa polypeptide (RNP antigen)	mRNA processing // RNA splicing	RNA binding // pre-mRNA splicing factor activity // rrm;nucleic acid binding;8e-23	nucleus // ribonucleoprotein complex
NM_006321	ARIH2	-1.4	-1.4	1.2	-2.1	-1.7	-1.1	-1	1.3	1.3	-1.3	201230_s_at	ariadne homolog 2 (Drosophila)	development	nucleic acid binding // zinc ion binding	nucleus
BG339064	BTG2	3	-1	-2.2	-1	-2.1	-1.1	-1.2	-1.6	-2	1.3	201235_s_at	BTG family, member 2	DNA repair // regulation of transcription, DNA-dependent // negative regulation of cell proliferation	transcription factor activity
NM_006763	BTG2	2.1	-4.3	-4	-3.5	-3.5	-3.2	-2	-1.4	1.1	1.8	201236_s_at	BTG family, member 2	DNA repair // regulation of transcription, DNA-dependent // negative regulation of cell proliferation	transcription factor activity
BC005338	CAPZA2	1.2	-2.2	1.1	-1	-1.5	1.3	1.2	-1.6	1.1	1.1	201238_s_at	capping protein (actin filament) muscle Z-line, alpha 2		F-actin_cap_A;actin binding;2.5e-175
BC000006	ATP1B1	1.5	-3	-1.6	2.8	2	5.3	13.9	1.2	3.2	1.1	201242_s_at	ATPase, Na+/K+ transporting, beta 1 polypeptide		Na_K-ATPase;sodium/potassium-exchanging ATPase activity;4e-208
NM_006319	CDIPT	-1	-1.9	-1.1	-2.2	-1.7	-1.3	1	1.3	1.8	-1.6	201253_s_at	CDP-diacylglycerol--inositol 3-phosphatidyltransferase (phosphatidylinositol synthase)	phospholipid biosynthesis	magnesium ion binding // CDP-diacylglycerol-inositol 3-phosphatidyltransferase activity // phosphatidylinositol transporter activity // transferase activity // manganese ion binding	integral to membrane	Glycerolipid metabolism // Phosphatidylinositol signaling system // Glycerolipid metabolism // Phosphatidylinositol signaling system
NM_016732	RALY	1.1	-2.3	-1.3	-1	-2.1	-1	1.3	1.1	2.2	-1.2	201271_s_at	RNA binding protein (autoantigenic, hnRNP-associated with lethal yellow)		RNA binding // rrm;nucleic acid binding;4.5e-15	nucleus // ribonucleoprotein complex
NM_001628	AKR1B1	2.1	-1.2	1	-1.3	-1.9	-1.6	-1	-1.6	-1.1	-1.8	201272_at	aldo-keto reductase family 1, member B1 (aldose reductase)		1.1.1.21;aldehyde reductase activity;4.23e-125 // 1.3.1.20;trans-1,2-dihydrobenzene-1,2-diol dehydrogenase activity;5.08e-117		Pentose and glucuronate interconversions // Fructose and mannose metabolism // Galactose metabolism // Glycerolipid metabolism // Pyruvate metabolism // Pentose and glucuronate interconversions // Fructose and mannose metabolism // Galactose metabolism //
J03068	APEH	-1	-1.2	-1	-2	1	-1.1	-1.5	1.1	-1	-1	201283_s_at	N-acylaminoacyl-peptide hydrolase		3.4.19.1;acylaminoacyl-peptidase activity;2.89e-174 // Peptidase_S9;serine-type peptidase activity;0.00059
AU159942	TOP2A	1.9	-2.2	-2.2	-1.1	-2.1	-1.2	4.9	1.2	1.1	1	201291_s_at	topoisomerase (DNA) II alpha 170kDa		5.99.1.3;DNA topoisomerase (ATP-hydrolyzing) activity;1e-300 // HATPase_c;ATP binding;5.2e-16
BF111821	WSB1	1.6	-1.2	-1	-2.4	-1.2	-1.1	-1.2	1	1	-1	201295_s_at	WD repeat and SOCS box-containing 1	intracellular signaling cascade
NM_000311	PRNP	1.7	-1.7	1.1	-2	-1.7	1.5	1.2	1.3	1.2	-1.3	201300_s_at	prion protein (p27-30) (Creutzfeld-Jakob disease, Gerstmann-Strausler-Scheinker syndrome, fatal familial insomnia)	metabolism
NM_001153	ANXA4	-8.3	1	-1	-2	-1.4	1.3	-7.5	-1.5	-2.8	-1	201302_at	annexin A4		phospholipase inhibitor activity // calcium ion binding // calcium-dependent phospholipid binding
NM_014740	DDX48	-1.5	-1.5	-1.4	-2.1	-1.3	-1.3	-1.3	1.1	1.3	1.3	201303_at	DEAD (Asp-Glu-Ala-Asp) box polypeptide 48	rRNA processing	DNA binding // RNA binding // ATP binding // ATP-dependent helicase activity	nucleus
NM_004772	C5orf13	1	-2.3	-1.4	-1	-1.1	-1.3	-1.6	-1.8	1	-1	201310_s_at	chromosome 5 open reading frame 13
NM_001975	ENO2	-1.6	-2.1	-3.3	-1.7	-2.1	-2.6	-2.7	-1.1	1.7	-2.1	201313_at	enolase 2 (gamma, neuronal)		4.2.1.11;phosphopyruvate hydratase activity;3.63e-219 // enolase_N;phosphopyruvate hydratase activity;1.7e-78		Glycolysis / Gluconeogenesis // Phenylalanine, tyrosine and tryptophan biosynthesis // Glycolysis_and_Gluconeogenesis // Glycolysis / Gluconeogenesis // Phenylalanine, tyrosine and tryptophan biosynthesis // Glycolysis_and_Gluconeogenesis
NM_006471	MRCL3	1.1	-2.1	-1.2	-1.1	-1	1	1.5	-1.6	1.4	1.3	201319_at	myosin regulatory light chain MRCL3		efhand;calcium ion binding;5.2e-08
BC004973	STAT6	-1.1	-1	-1.1	-2.1	-1	1.1	-1.1	-1.3	-1.2	-1.3	201331_s_at	signal transducer and activator of transcription 6, interleukin-4 induced	regulation of transcription from Pol II promoter // intracellular signaling cascade	transcription factor activity // signal transducer activity	nucleus
AB002380	ARHGEF12	-1.1	-4	-2	1.3	1.7	3.6	4.4	-1.5	1.2	1.4	201334_s_at	Rho guanine nucleotide exchange factor (GEF) 12	cell growth and/or maintenance // PDZ;intracellular signaling cascade;1.5e-10	signal transducer activity // GTPase activator activity // protein binding
NM_004781	VAMP3	1.2	-1.9	-2.9	-3.9	-2.5	1	1.1	-2.1	-3.5	2.9	201337_s_at	vesicle-associated membrane protein 3 (cellubrevin)	protein complex assembly // vesicle docking during exocytosis // membrane fusion		integral to membrane // synaptosome // synapse
NM_003339	UBE2D2	-1.1	-2.1	-1.4	-1.4	-4.2	-2.2	-1.8	1.3	1.1	-1.4	201345_s_at	ubiquitin-conjugating enzyme E2D 2 (UBC4/5 homolog, yeast)	ubiquitin-dependent protein catabolism // ubiquitin cycle	ubiquitin conjugating enzyme activity // ubiquitin-protein ligase activity // ligase activity		Ubiquitin mediated proteolysis // Proteasome_Degradation
NM_004475	FLOT2	1.2	-2	-1	-1.1	-1.3	1	-1.3	1.5	2	-1.3	201350_at	flotillin 2	cell adhesion // epidermis development	protein binding	plasma membrane // integral to membrane // flotillin complex
NM_006887	ZFP36L2	1.3	-1.4	-1	-2	-1.7	-1.2	-1.4	1.3	1.1	1.1	201369_s_at	zinc finger protein 36, C3H type-like 2	cell proliferation	transcription factor activity	nucleus
NM_000876	IGF2R	2.1	-1.4	1.6	1.3	-1.5	1.1	3.8	1	-1.2	1.1	201393_s_at	insulin-like growth factor 2 receptor		CIMR;receptor activity;8.7e-10
U23946	RBM5	-1.3	-2	-1.6	-1.5	-1.8	-1.8	-4.7	-1.8	-1.7	-2.4	201394_s_at	RNA binding motif protein 5	RNA processing // negative regulation of cell cycle	DNA binding // RNA binding // zinc ion binding // rrm;nucleic acid binding;2.8e-06	nucleus
BG528420	SOX4	1	-3.4	-2.9	-2.4	-1.6	-2.6	-2.9	2.6	2.3	-1.8	201416_at	SRY (sex determining region Y)-box 4	regulation of transcription, DNA-dependent	transcription factor activity // HMG_box;DNA binding;3.5e-34	nucleus
AL136179	SOX4	1.4	-3.5	-3.3	-3.5	-5.6	-4.8	-4.8	1.3	1.3	1.4	201417_at	SRY (sex determining region Y)-box 4	regulation of transcription, DNA-dependent	transcription factor activity // HMG_box;DNA binding;3.5e-34	nucleus
NM_005410	SEPP1	3.3	-1	1.3	-1	1.3	2.3	1.1	-1.1	1.1	-1.4	201427_s_at	selenoprotein P, plasma, 1	response to oxidative stress	selenium binding	extracellular	Integrin-mediated_cell_adhesion // Integrin-mediated_cell_adhesion
NM_001968	EIF4E	1.5	-2.5	-1.1	-2.2	1.1	1.2	1.7	1	2.5	-1.3	201437_s_at	eukaryotic translation initiation factor 4E	translational initiation // regulation of protein biosynthesis // regulation of translation	RNA cap binding // translation initiation factor activity // IF4E;RNA binding;2.4e-138	eukaryotic translation initiation factor 4F complex	Hypertrophy_model // Translation_Factors
BF692742	TIA1	-1.7	-1.5	-2.2	-1.2	-1.7	1.2	-1.7	-1.7	-1.4	-1.3	201446_s_at	TIA1 cytotoxic granule-associated RNA binding protein	apoptosis // induction of apoptosis	RNA binding // poly(A) binding // rrm;nucleic acid binding;3.1e-27
AW055008	NPEPPS	1.7	-2	-1.9	1	-1.6	1.1	1.5	-1	1.3	-1.1	201454_s_at	aminopeptidase puromycin sensitive	proteolysis and peptidolysis	aminopeptidase activity // membrane alanyl aminopeptidase activity // metallopeptidase activity // zinc ion binding // hydrolase activity	nucleus // cytosol
NM_004759	MAPKAPK2	1.6	-1.9	-1.8	-2.1	-2.4	1.2	1.2	-1.1	-1.1	-1.2	201461_s_at	mitogen-activated protein kinase-activated protein kinase 2	MAPKKK cascade // protein amino acid phosphorylation	protein serine/threonine kinase activity // signal transducer activity // ATP binding // transferase activity // pkinase;protein kinase activity;7.7e-77	nucleus
BC002646	JUN	-1.1	1.3	2.2	1.5	1.1	1	1.2	3.2	3.4	1.4	201465_s_at	v-jun sarcoma virus 17 oncogene homolog (avian)	regulation of transcription, DNA-dependent // cell growth and/or maintenance	transcription factor activity // RNA polymerase II transcription factor activity	nuclear chromosome	Apoptosis // MAPK_Cascade // TGF_Beta_Signaling_Pathway // Wnt_signaling
NM_004832	GSTO1	1.2	4.1	2.7	1.2	1.8	1	1.1	-1.2	1	-2.5	201470_at	glutathione S-transferase omega 1	metabolism	glutathione transferase activity // monodehydroascorbate reductase (NADH) activity // transferase activity	cytoplasm
NM_002229	JUNB	1.5	-3.1	-2.8	-2.3	-4.7	-2.8	-1.1	1.1	1	1.1	201473_at	jun B proto-oncogene	regulation of transcription from Pol II promoter	transcription factor activity // RNA polymerase II transcription factor activity // transcription coactivator activity // transcription corepressor activity	chromatin // nucleus
AI692974	RRM1	-1.2	-2.1	-1.3	-3	-1.8	-1.8	-1.1	1.3	-1	1.2	201476_s_at	ribonucleotide reductase M1 polypeptide	DNA replication	ribonucleoside-diphosphate reductase activity // oxidoreductase activity	ribonucleoside-diphosphate reductase complex	Purine metabolism // Pyrimidine metabolism // Nucleotide_Metabolism
BC000717	KHDRBS1	1.1	-2	-1.3	-1.2	-2.7	-2.1	-1.3	1.1	1.2	1.3	201488_x_at	KH domain containing, RNA binding, signal transduction associated 1	G1/S transition of mitotic cell cycle // mRNA processing // cell cycle arrest // signal transduction // RAS protein signal transduction // cell proliferation	single-stranded DNA binding // single-stranded RNA binding // mRNA binding // KH;nucleic acid binding;0.0016
NM_012111	AHSA1	-1.3	-1.2	-2.6	-1	-1.1	2	1.6	-4.2	-1.8	-1.7	201491_at	AHA1, activator of heat shock 90kDa protein ATPase homolog 1 (yeast)
AI435302	TSN	1.1	-2	-1.9	-2.5	-5.5	-2.8	-1.9	3.9	1.5	-1.6	201504_s_at	translin	DNA recombination	DNA binding	nucleus
NM_000358	TGFBI	2.2	1.1	2.1	2	-1.5	1.5	1.1	-1.6	-1.7	-1.9	201506_at	transforming growth factor, beta-induced, 68kDa	cell adhesion // negative regulation of cell adhesion // visual perception // cell proliferation	integrin binding // protein binding	extracellular matrix // extracellular space
BE262760	UBE2N	1.2	-1.9	-2.1	-1.9	-3.1	-1.6	-1	-2.1	-2.3	-1.2	201523_x_at	ubiquitin-conjugating enzyme E2N (UBC13 homolog, yeast)	regulation of DNA repair // protein modification // proteolysis and peptidolysis	ubiquitin conjugating enzyme activity // ubiquitin-protein ligase activity		Ubiquitin mediated proteolysis
AL048503	DUSP3	1	-1	1.2	2.3	1	1.2	5.3	-1	1.7	1.2	201536_at	dual specificity phosphatase 3 (vaccinia virus phosphatase VH1-related)	protein amino acid dephosphorylation	protein tyrosine phosphatase activity // protein tyrosine/serine/threonine phosphatase activity // hydrolase activity
NM_002166	ID2	2	-3.3	1.1	1.1	-4.5	-1.1	1.2	1.2	1.4	1.4	201565_s_at	inhibitor of DNA binding 2, dominant negative helix-loop-helix protein	development		nucleus
D13891	ID2	1.3	-2	1.2	1	-2	1	1.7	1	1.7	1.4	201566_x_at	inhibitor of DNA binding 2, dominant negative helix-loop-helix protein	development		nucleus
M75715	ETF1	1.9	-1.9	-1.3	-2.1	-2	-1.5	1.3	2.3	2.8	-1	201573_s_at	eukaryotic translation termination factor 1	protein biosynthesis // regulation of translational termination	RNA binding // translation release factor activity, codon specific	cytoplasm	Translation_Factors
BG035151	SFPQ	3	-1.9	1.9	1.3	-1.3	1.5	1.3	1.2	-1.2	-3.6	201585_s_at	splicing factor proline/glutamine rich (polypyrimidine tract binding protein associated)	nuclear mRNA splicing, via spliceosome // RNA splicing	DNA binding // RNA binding // pre-mRNA splicing factor activity // rrm;nucleic acid binding;9e-17	nucleus
NM_003641	IFITM1	1.1	-1.6	-1.1	2.1	1	2	2.1	-1.7	-1.1	1.4	201601_x_at	interferon induced transmembrane protein 1 (9-27)	regulation of cell cycle // immune response // cell surface receptor linked signal transduction // negative regulation of cell proliferation // response to biotic stimulus	receptor signaling protein activity	plasma membrane // integral to membrane
BE796924	PWP1	-1	-2.2	-1.6	-1.8	-3.1	-1.9	-1.8	1.3	1.2	-1.5	201606_s_at	nuclear phosphoprotein similar to S. cerevisiae PWP1	transcription		nucleus
BC000519	RUVBL1	-1.2	1.1	-2.2	1.2	-1.5	-1.1	1	-1.1	1.1	-2.4	201613_s_at	RuvB-like 1 (E. coli)	DNA recombination // transcription // regulation of transcription from Pol II promoter // spermatogenesis	nucleotide binding // DNA helicase activity // ATP binding // hydrolase activity	nucleus
NM_003707	RUVBL1	-1.7	-3	-1.3	-1.5	-1.9	-2.2	-1.2	-1.2	-1.4	1.4	201614_s_at	RuvB-like 1 (E. coli)	DNA recombination // transcription // regulation of transcription from Pol II promoter // spermatogenesis	nucleotide binding // DNA helicase activity // ATP binding // hydrolase activity	nucleus
BE300521	INSIG1	2.5	-2.5	1.1	-1.1	-1.6	-1.4	1.4	1.2	3	1.4	201625_s_at	insulin induced gene 1	metabolism // cell proliferation
BG292233	INSIG1	1.8	-1.2	-2.2	-1	1.1	-1.2	1.4	-1	2.2	1.1	201626_at	insulin induced gene 1	metabolism // cell proliferation
BE872974	ACP1	-2.1	-1.9	-1.6	-1.7	-1.2	-1.2	-1.6	1	1	-1	201629_s_at	acid phosphatase 1, soluble	protein amino acid dephosphorylation	protein tyrosine phosphatase activity // hydrolase activity		gamma-Hexachlorocyclohexane degradation // Riboflavin metabolism
NM_004335	BST2	1.6	-1.6	2	2.8	3	6.6	8.3	-1.3	1.5	-1	201641_at	bone marrow stromal cell antigen 2	humoral immune response // cell-cell signaling // development // cell proliferation // positive regulation of I-kappaB kinase/NF-kappaB cascade	signal transducer activity	integral to plasma membrane
NM_005506	SCARB2	2.5	-1.2	-1.1	-1.1	-1.3	2.1	3	-1.1	-1.5	1	201647_s_at	scavenger receptor class B, member 2	CD36;cell adhesion;9.8e-244
NM_004223	UBE2L6	1.2	-1.5	2.1	2.9	2	3.5	8	-1.7	1.5	-1.3	201649_at	ubiquitin-conjugating enzyme E2L 6		UQ_con;ubiquitin conjugating enzyme activity;2.8e-53		Ubiquitin mediated proteolysis // Ubiquitin mediated proteolysis
NM_005496	SMC4L1	-1.3	-1.6	-2.7	-2	-1.7	1.1	-1.1	-2.2	-1	-1.4	201663_s_at	SMC4 structural maintenance of chromosomes 4-like 1 (yeast)	mitotic chromosome segregation // transport // chromosome organization and biogenesis (sensu Eukarya) // cell cycle // mitosis // mitotic chromosome condensation	ATP-binding cassette (ABC) transporter activity // ATP binding // DNA supercoiling activity // protein heterodimerization activity	condensin complex // nucleus // cytoplasm // membrane
NM_003254	TIMP1	4.2	1	1.4	1.8	1.4	2.3	2.9	1.3	4	1.3	201666_at	tissue inhibitor of metalloproteinase 1 (erythroid potentiating activity, collagenase inhibitor)	proteolysis and peptidolysis // development // positive regulation of cell proliferation	metalloendopeptidase inhibitor activity // metallopeptidase activity	extracellular matrix	Matrix_Metalloproteinases // Matrix_Metalloproteinases
NM_000165	GJA1	1.5	1.1	-2.5	1.9	3.2	6.2	10.8	-1	2.6	1	201667_at	gap junction protein, alpha 1, 43kDa (connexin 43)	transport // muscle contraction // cell-cell signaling // heart development // perception of sound // positive regulation of I-kappaB kinase/NF-kappaB cascade	signal transducer activity // ion transporter activity // connexon channel activity	integral to plasma membrane // connexon complex	Gap_Junction_Proteins-Connexins // Gap_Junction_Proteins-Connexins
AW163148	MARCKS	1	1	1.9	3.7	1	2.2	1.1	1.1	1	-1	201668_x_at	myristoylated alanine-rich protein kinase C substrate		MARCKS;calmodulin binding;1e-162
M68956	MARCKS	5.5	1.2	12.9	13.8	7.7	14.4	4.5	2.4	5.2	-1.3	201670_s_at	myristoylated alanine-rich protein kinase C substrate		MARCKS;calmodulin binding;1e-162
AI937543	DC12	-1.2	-1.1	-1.1	-2.3	-1.2	-1.4	-1.4	1.4	1.1	-1	201677_at	DC12 protein
BE783632	C14orf92	-1	-1.8	-2	-1.2	-1.4	1.1	-1.2	1.5	-1.3	2.2	201683_x_at	chromosome 14 open reading frame 92	regulation of transcription, DNA-dependent	DNA binding	chromatin // nucleus
BG389015	TPD52	-1	-4.7	-2.6	-2	-3.8	-4	-3.1	-2.6	-2	-1.2	201688_s_at	tumor protein D52
AV733950	EGR1	2.5	-1.4	-1.5	-2.1	1.6	1	-1.4	1.4	-1.7	-1.9	201693_s_at	early growth response 1	regulation of transcription, DNA-dependent	transcription factor activity // zinc ion binding	nucleus	Ovarian_Infertility_Genes
NM_001964	EGR1	1.5	-2.2	-1.6	-1.4	-1.3	-1.8	1	-1.1	-2.5	-2.1	201694_s_at	early growth response 1	regulation of transcription, DNA-dependent	transcription factor activity // zinc ion binding	nucleus	Ovarian_Infertility_Genes // Ovarian_Infertility_Genes
NM_014977	ACIN1	-1.1	-2.5	-2.8	-1.5	-2.2	-1.3	1.1	-1	-1.1	-1.7	201715_s_at	apoptotic chromatin condensation inducer 1	apoptosis // erythrocyte differentiation // apoptotic chromosome condensation // positive regulation of monocyte differentiation	DNA binding // ATPase activity // enzyme binding	nucleus
AV692127	GALNT1	1.2	-2.1	-1.7	1	-1.4	2	2.4	1.1	1.5	1.8	201722_s_at	UDP-N-acetyl-alpha-D-galactosamine:polypeptide N-acetylgalactosaminyltransferase 1 (GalNAc-T1)	O-linked glycosylation // heterophilic cell adhesion	polypeptide N-acetylgalactosaminyltransferase activity // sugar binding // transferase activity, transferring glycosyl groups // manganese ion binding	Golgi apparatus // integral to membrane	O-Glycans biosynthesis
U41514	GALNT1	-1.1	-2.7	-1.7	1.8	1.6	3.1	3.6	1.1	1.5	1.3	201723_s_at	UDP-N-acetyl-alpha-D-galactosamine:polypeptide N-acetylgalactosaminyltransferase 1 (GalNAc-T1)	O-linked glycosylation // heterophilic cell adhesion	polypeptide N-acetylgalactosaminyltransferase activity // sugar binding // transferase activity, transferring glycosyl groups // manganese ion binding	Golgi apparatus // integral to membrane	O-Glycans biosynthesis
NM_020474	GALNT1	1.3	-2.2	-1	1.5	1.3	2	2.5	-1.4	1.9	-1.5	201724_s_at	UDP-N-acetyl-alpha-D-galactosamine:polypeptide N-acetylgalactosaminyltransferase 1 (GalNAc-T1)	O-linked glycosylation // heterophilic cell adhesion	polypeptide N-acetylgalactosaminyltransferase activity // sugar binding // transferase activity, transferring glycosyl groups // manganese ion binding	Golgi apparatus // integral to membrane	O-Glycans biosynthesis
AF029346	CLCN3	-1.2	-4.2	-2	1.4	-1.4	1.2	1.2	-1.3	1.4	1.4	201732_s_at	chloride channel 3	chloride transport	voltage-gated chloride channel activity	membrane
AI760629	CLCN3	-1.4	-2	-1.7	-1.6	-1.5	1	1.4	-4.4	-1.4	-1.8	201734_at	chloride channel 3	chloride transport	voltage-gated chloride channel activity	membrane
NM_005627	SGK	2.1	1	1.4	-1.1	-1.4	1.3	2.4	2.2	1.8	1.4	201739_at	serum/glucocorticoid regulated kinase	protein amino acid phosphorylation // sodium ion transport // apoptosis // response to stress	protein serine/threonine kinase activity // ATP binding // transferase activity // pkinase;protein kinase activity;3.3e-89	nucleus
NM_019903	ADD3	-1.1	-1.9	-2.3	-2.1	-2.2	-1.3	-1.6	-4.6	-3.5	-1	201753_s_at	adducin 3 (gamma)		structural constituent of cytoskeleton // calmodulin binding	cytoskeleton // membrane
NM_003977	AIP	-1.3	-2	-1.7	-1.5	-2.5	-1.7	-1.4	1.1	1.3	1.3	201782_s_at	aryl hydrocarbon receptor interacting protein	protein folding	transcription coactivator activity // signal transducer activity // transcription factor binding	cytoplasm
NM_001111	ADAR	-1.1	-1.5	1.8	2.1	1.8	2.3	2.5	-1.8	-1.1	-1	201786_s_at	adenosine deaminase, RNA-specific	mRNA processing // antimicrobial humoral response (sensu Vertebrata)	DNA binding // double-stranded RNA binding // double-stranded RNA adenosine deaminase activity // hydrolase activity // z-alpha;RNA binding;2.8e-34	nucleus
NM_013451	FER1L3	2.3	2.1	3.6	2.1	1.7	3.4	13.6	-1.2	1	-1	201798_s_at	fer-1-like 3, myoferlin (C. elegans)	muscle contraction // circulation		nuclear membrane // plasma membrane // integral to membrane
NM_000938	POLR2B	-1.6	-2	-1.9	-1.9	-2.1	-1.2	1.1	-3.4	-3.1	-1.4	201803_at	polymerase (RNA) II (DNA directed) polypeptide B, 140kDa	transcription // transcription from Pol II promoter	DNA binding // DNA-directed RNA polymerase activity // transferase activity	nucleus // DNA-directed RNA polymerase II, core complex	Purine metabolism // Pyrimidine metabolism // RNA polymerase // Purine metabolism // Pyrimidine metabolism // RNA polymerase
NM_001281	CKAP1	-1.3	-2.1	-1.5	-1.5	-2	-1.3	-1.6	-2.2	-1.2	-1.3	201804_x_at	cytoskeleton associated protein 1		chaperone activity	microtubule cytoskeleton
NM_005863	NET1	2.8	-2.4	1.2	-1	-1.7	-1.5	-1	-1.2	-1.7	-1.2	201830_s_at	neuroepithelial cell transforming gene 1
NM_000235	LIPA	2.3	-1.1	1.7	1.1	-1.9	1.3	1.1	-2.7	-1	-1.5	201847_at	lipase A, lysosomal acid, cholesterol esterase (Wolman disease)	N-linked glycosylation // lipid catabolism	lipoprotein lipase activity // sterol esterase activity // hydrolase activity	lysosome	Bile acid biosynthesis // Bile acid biosynthesis
NM_021873	CDC25B	1.1	-1.4	-3.7	1.1	-1.7	-1.1	-1.4	1	1.3	-1.1	201853_s_at	cell division cycle 25B	regulation of cell cycle // M phase of mitotic cell cycle // cytokinesis // protein amino acid dephosphorylation // mitosis // positive regulation of cell proliferation	protein tyrosine phosphatase activity // hydrolase activity	intracellular	Cell_cycle // Cell_cycle
J03223	PRG1	1.4	-2.1	-1.3	-1	1.1	1.4	2.3	-1.7	-1.4	2.3	201858_s_at	proteoglycan 1, secretory granule
NM_004735	LRRFIP1	1.2	-2	-1.4	-1.2	-1.6	1.1	1.5	-1.7	1.3	-1.1	201862_s_at	leucine rich repeat (in FLII) interacting protein 1	regulation of transcription from Pol II promoter // negative regulation of transcription	RNA polymerase II transcription factor activity // double-stranded RNA binding // transcriptional repressor activity	nucleus // cytoskeleton
NM_005744	ARIH1	1	-1.6	-1.9	-2.2	-1.8	-1.5	1.3	1.6	1.7	1.1	201881_s_at	ariadne homolog, ubiquitin-conjugating enzyme E2 binding protein, 1 (Drosophila)	ubiquitin-dependent protein catabolism	ubiquitin-like-protein ligase activity // enzyme binding	ubiquitin ligase complex
AI126625	UBE2A	1.1	-2	-1.4	-1.4	-1.4	-1.2	1.1	1.1	-1.6	1.4	201898_s_at	ubiquitin-conjugating enzyme E2A (RAD6 homolog)	postreplication repair // ubiquitin-dependent protein catabolism // ubiquitin cycle	ubiquitin conjugating enzyme activity // ubiquitin-protein ligase activity // ligase activity	nucleus	Ubiquitin mediated proteolysis
NM_012100	DNPEP	1.2	1	3.2	2.7	1.1	2	3.1	1.1	1	-1.2	201937_s_at	aspartyl aminopeptidase	proteolysis and peptidolysis // peptide metabolism	aminopeptidase I activity // metallopeptidase activity // hydrolase activity	vacuole
NM_006622	PLK2	1	-2.3	-1	-1	1	1	1	1.4	1.3	3.1	201939_at	polo-like kinase 2 (Drosophila)	protein amino acid phosphorylation // cell cycle // positive regulation of I-kappaB kinase/NF-kappaB cascade	protein serine/threonine kinase activity // signal transducer activity // ATP binding // transferase activity // pkinase;protein kinase activity;2e-83
AA897514	CPD	1.2	-3.8	-1.2	-1	-1.6	-1.1	1	-1.1	-1.4	1.1	201940_at	carboxypeptidase D	proteolysis and peptidolysis	carboxypeptidase activity // carboxypeptidase A activity // carboxypeptidase D activity // hydrolase activity // 3.4.17.3;lysine carboxypeptidase activity;9.35e-132	membrane fraction // integral to membrane
BE349147	CPD	2	-2	-1	-2.1	-1.8	-1.3	2.2	1.2	-1.2	1.6	201941_at	carboxypeptidase D	proteolysis and peptidolysis	carboxypeptidase activity // carboxypeptidase A activity // carboxypeptidase D activity // hydrolase activity // 3.4.17.3;lysine carboxypeptidase activity;9.35e-132	membrane fraction // integral to membrane
AL545982	CCT2	1.1	-2	-2.7	-2.6	-3.5	-1.6	-1.1	-1.6	-2.2	-1.4	201946_s_at	chaperonin containing TCP1, subunit 2 (beta)	regulation of cell cycle // protein folding	chaperone activity // ATP binding	cytoplasm
BF242905	ALCAM	-1.3	-1.8	-1.1	-2.1	-1.2	-1.2	-2.3	-1.2	-1.2	1	201951_at	activated leukocyte cell adhesion molecule	cell adhesion // signal transduction // antimicrobial humoral response (sensu Vertebrata)	receptor binding // protein binding	membrane fraction // integral to plasma membrane
NM_002482	NASP	-1	-1.9	-3.3	-1.7	-2	-1.1	1	-1.1	-1.2	-1.6	201970_s_at	nuclear autoantigenic sperm protein (histone-binding)	DNA packaging // spermatogenesis		nucleus
NM_012425	RSU1	1.3	-2.3	-1.5	1.8	1.6	2.6	3.9	-1.5	2.1	1.5	201980_s_at	Ras suppressor protein 1
BF223224	KIF5B	-1.1	-2.1	-1.5	-1.6	-1.9	-1.5	1	1.2	1.2	-1.1	201991_s_at	kinesin family member 5B	microtubule-based movement	microtubule motor activity // ATP binding // kinesin;motor activity;1.8e-162	kinesin complex
NM_004521	KIF5B	1	-2.4	-1	-1.1	-1.1	1.1	1	1	-1	-1	201992_s_at	kinesin family member 5B	microtubule-based movement	microtubule motor activity // ATP binding // kinesin;motor activity;1.8e-162	kinesin complex
NM_006111	ACAA2	1.1	-1.7	-2.1	-1.6	-1.4	-1.6	2.2	-3.3	-1.2	-1	202003_s_at	acetyl-Coenzyme A acyltransferase 2 (mitochondrial 3-oxoacyl-Coenzyme A thiolase)		2.3.1.16;acetyl-CoA C-acyltransferase activity;1.68e-138		Fatty acid biosynthesis (path 2) // Fatty acid metabolism // Bile acid biosynthesis // Valine, leucine and isoleucine degradation // Benzoate degradation via hydroxylation // Fatty_Acid_Degradation // Fatty_Acid_Synthesis // Fatty acid biosynthesis (path
NM_014330	PPP1R15A	1.2	-2	-1	-1.1	-1.1	1.1	1	1.8	3.9	-1.2	202014_at	protein phosphatase 1, regulatory (inhibitor) subunit 15A	apoptosis // response to DNA damage stimulus // cell cycle arrest
NM_002343	LTF	52.8	-104.5	-1	-1	1	-18	1	-2.6	-2.6	-3.1	202018_s_at	lactotransferrin	transport // iron ion transport // iron ion homeostasis // humoral immune response	serine-type endopeptidase activity // ferric iron binding	extracellular space
BC000603	RPL38	1.1	-2	1.1	-1.2	-1.8	-2.4	-1.3	1.2	1.3	1.1	202028_s_at	ribosomal protein L38		Ribosomal_L38e;structural constituent of ribosome;4.8e-51		Ribosomal_Proteins // Ribosomal_Proteins
BC002374	KPNA1	2.1	-3.1	-2.6	-1.5	-3.7	-1.9	-1.9	-1.7	-1.6	1	202058_s_at	karyopherin alpha 1 (importin alpha 5)	regulation of DNA recombination // NLS-bearing substrate-nucleus import // intracellular protein transport	protein binding // nuclear localization sequence binding // protein transporter activity	nucleus // nuclear pore // cytoplasm
NM_002462	MX1	1	1	2.4	5.7	10.3	7.6	12.2	-1.7	1	-1	202086_at	myxovirus (influenza virus) resistance 1, interferon-inducible protein p78 (mouse)		dynamin;GTP binding;2e-153
AI635449	SLC39A6	-1.1	-1.5	-1.2	-2	-1.2	1	1.4	-1.7	1.3	-1.2	202088_at	solute carrier family 39 (zinc transporter), member 6		Zip;metal ion transporter activity;4e-133
NM_019088	PD2	1.4	-1.6	-2.5	-2.4	-1.1	-1.3	-1.2	1.3	3.1	-1.3	202093_s_at	hypothetical protein F23149_1
BG169673	RALB	1.2	-1	1.3	2	1.5	1.6	2.1	-1.1	1.1	1.5	202100_at	v-ral simian leukemia viral oncogene homolog B (ras related; GTP binding protein)	signal transduction // small GTPase mediated signal transduction	GTP binding // ras;small monomeric GTPase activity;5.7e-85
NM_006624	ZMYND11	1	-2.8	-1.6	-1.3	-3.3	-2.1	-1.7	-1.3	-1.8	1	202137_s_at	zinc finger, MYND domain containing 11	negative regulation of transcription from Pol II promoter // regulation of transcription, DNA-dependent // cell proliferation // negative regulation of cell cycle	DNA binding	nucleus
AA747426	IFRD1	1.6	-2	-2.4	-1.1	1.5	1.1	2.2	1.3	3.1	1.3	202146_at	interferon-related developmental regulator 1	myoblast cell fate determination			Hypertrophy_model
NM_001550	IFRD1	2.5	-2.7	-3	-1.2	-1.3	-1.2	1.4	1.2	1.5	1.3	202147_s_at	interferon-related developmental regulator 1	myoblast cell fate determination			Hypertrophy_model
U64317	NEDD9	2.3	-2	-2	-1.4	-2.3	-1.2	-1.1	1.1	1.5	-1.4	202150_s_at	neural precursor cell expressed, developmentally down-regulated 9	regulation of cell cycle // regulation of cell growth // cytoskeleton organization and biogenesis // mitosis // cell adhesion // signal transduction // integrin-mediated signaling pathway // actin filament bundle formation	protein binding	perinuclear space // spindle // cytoskeleton
AI769416	CNOT8	1.1	-2.4	-3.4	-2	-2.9	-1.6	-2	2	1	-1	202162_s_at	CCR4-NOT transcription complex, subunit 8	regulation of transcription, DNA-dependent // negative regulation of transcription	transcription factor activity // transcriptional repressor activity	nucleus
AF180476	CNOT8	1.1	-2.6	-1	-1.1	-1.7	-1.2	-1.1	-1.1	-1.1	-1	202164_s_at	CCR4-NOT transcription complex, subunit 8	regulation of transcription, DNA-dependent // negative regulation of transcription	transcription factor activity // transcriptional repressor activity	nucleus
BG035116	ZNF161	-1.1	-1.2	-2.2	1.1	-1.5	1.2	1.4	-2.6	-3.4	-3.7	202172_at	zinc finger protein 161	regulation of transcription from Pol II promoter // cellular defense response	DNA binding // specific RNA polymerase II transcription factor activity // zinc ion binding	nucleus
NM_016040	CGI-100	2.2	-2.3	-1.6	-1.3	-3	-1	1.3	-1.2	-3	1.3	202195_s_at	CGI-100 protein	intracellular protein transport	protein carrier activity	endoplasmic reticulum // integral to membrane
AW450363	ARL7	1.6	-2.8	-1.5	-2.4	-3.2	-2	1	1.1	-1.5	1.7	202206_at	ADP-ribosylation factor-like 7	small GTPase mediated signal transduction	GTPase activity // GTP binding	nucleus
BG435404	ARL7	2.2	-2.5	-1.6	-1.7	-4.2	-2.6	1.2	-1	1.2	1.5	202207_at	ADP-ribosylation factor-like 7	small GTPase mediated signal transduction	GTPase activity // GTP binding	nucleus
BC001051	ARL7	1.7	-2.4	-1.4	-1.3	-2.2	-1.8	1.4	1.2	2.1	1.4	202208_s_at	ADP-ribosylation factor-like 7	small GTPase mediated signal transduction	GTPase activity // GTP binding	nucleus
AI650819	CUL4B	1.3	-2.2	-1.9	-1.9	-4.7	-1.5	-1.3	-1.3	-1.6	1	202213_s_at	cullin 4B	cell cycle
BC005003	NFYC	-1.1	-2.3	-1.1	-1.2	-2	1.6	-1.3	-1	-1.4	-1.6	202216_x_at	nuclear transcription factor Y, gamma	regulation of transcription, DNA-dependent	DNA binding // transcription factor activity	nucleus
NM_002219	ITM1	3.2	-1.2	1.6	1.7	-1.6	-1	1.7	-2.7	-1	-3	202223_at	integral membrane protein 1	protein amino acid glycosylation	oligosaccharyl transferase activity	membrane fraction // integral to plasma membrane // membrane
NM_017455	SDFR1	1.3	-2.4	-1.3	1.5	1.3	1.8	2.3	-1.9	1.1	1.6	202228_s_at	stromal cell derived factor receptor 1		receptor activity	membrane
BC002666	GBP1	3.5	-1.3	6.5	4.7	5.2	12.5	37.1	-3.9	-1.8	-1.4	202269_x_at	guanylate binding protein 1, interferon-inducible, 67kDa	immune response	GTPase activity // GTP binding
NM_002053	GBP1	2.4	-1.7	3.2	4.1	3.2	7.3	19.4	-2.2	1	-1.2	202270_at	guanylate binding protein 1, interferon-inducible, 67kDa	immune response	GTPase activity // GTP binding
BE396879	FLJ11021	1.1	-1.9	-1.6	-2.1	-2.5	-1.3	1	2	1.4	-1.2	202301_s_at	similar to splicing factor, arginine/serine-rich 4
NM_023012	FLJ11021	-1.2	-1.7	-1.9	-2.9	-2.1	-1.9	-1.3	2	1.6	-1.1	202302_s_at	similar to splicing factor, arginine/serine-rich 4
AI685892	FEZ2	1.1	-1.5	-2	-1.2	-3.4	-1.2	1.3	-1.3	1.1	1.2	202305_s_at	fasciculation and elongation protein zeta 2 (zygin II)	signal transduction // neurogenesis // axon guidance // hemopoiesis
NM_005956	MTHFD1	-1.3	1	-1.5	-2	-1.3	-1	1.5	-2	-1.4	-1.1	202309_at	methylenetetrahydrofolate dehydrogenase (NADP+ dependent), methenyltetrahydrofolate cyclohydrolase, formyltetrahydrofolate synthetase		THF_DHG_CYH;catalytic activity;1.2e-67 // 6.3.4.3;formate-tetrahydrofolate ligase activity;1e-300 // 3.5.4.9;methenyltetrahydrofolate cyclohydrolase activity;1.34e-114 // 1.5.1.5;methylenetetrahydrofolate dehydrogenase (NADP+) activity;1e-300		Glyoxylate and dicarboxylate metabolism // One carbon pool by folate // Glyoxylate and dicarboxylate metabolism // One carbon pool by folate // Glyoxylate and dicarboxylate metabolism // One carbon pool by folate // Glyoxylate and dicarboxylate metabolism
AI636775	ACBD3	1.2	-2.5	-1.2	1.1	-2.2	-1.4	-1.2	1.8	1.1	-2	202323_s_at	acyl-Coenzyme A binding domain containing 3		acyl-CoA binding
NM_003362	UNG	-1	-1.2	-1.4	-2.5	1	-1.1	-1	1.1	-1.1	1	202330_s_at	uracil-DNA glycosylase	carbohydrate metabolism // base-excision repair	uracil DNA N-glycosylase activity // hydrolase activity, acting on glycosyl bonds	nucleus // mitochondrion
AA877765	UBE2B	1.3	-2.1	-1.4	-1.3	-1.6	1.1	1.4	-1.2	-1.1	1.3	202333_s_at	ubiquitin-conjugating enzyme E2B (RAD6 homolog)	postreplication repair // ubiquitin-dependent protein catabolism // ubiquitin cycle	ubiquitin conjugating enzyme activity // ubiquitin-protein ligase activity // ligase activity	nucleus	Ubiquitin mediated proteolysis // Proteasome_Degradation
NM_001444	FABP5	4.2	-1.6	2.1	3	1.2	3.8	4.8	-1	1.7	-1.6	202345_s_at	fatty acid binding protein 5 (psoriasis-associated)	lipid metabolism // transport // epidermis development	transporter activity // fatty acid binding	cytoplasm
NM_002923	RGS2	-1.1	-1.4	-3.9	-11	-2.4	-2.2	1.7	1.2	1.3	7.9	202388_at	regulator of G-protein signalling 2, 24kDa	cell cycle // signal transduction // regulation of G-protein coupled receptor protein signaling pathway	signal transducer activity // GTPase activator activity // calmodulin binding
NM_005655	TIEG	2.1	-1.8	-1.2	-1.5	-2.8	-1.5	1.6	1.6	1.8	-1.2	202393_s_at	TGFB inducible early growth response	negative regulation of transcription from Pol II promoter // skeletal development // regulation of transcription, DNA-dependent // transforming growth factor beta receptor signaling pathway // cell-cell signaling // cell proliferation // negative regulation of cell proliferation	transcription factor activity // zinc ion binding	nucleus
NM_006178	NSF	-1.5	-1.7	-2.1	-2.7	-1.6	-1.8	1	-1	1.3	-1.1	202395_at	N-ethylmaleimide-sensitive factor	intracellular protein transport	nucleotide binding // magnesium ion binding // ATP binding // protein transporter activity // hydrolase activity	endoplasmic reticulum // Golgi apparatus
NM_005796	NUTF2	1.6	-1.2	1.4	2.8	-1	1.7	2.1	-1.2	1	-1.2	202397_at	nuclear transport factor 2	protein-nucleus import // intracellular protein transport	protein transporter activity	nucleus // nuclear pore // cytosol
NM_005532	IFI27	-1	1	4	9.1	45	93.4	126.2	-3.5	1	1.1	202411_at	interferon, alpha-inducible protein 27	immune response		integral to membrane
AW499935	USP1	1.2	-3.6	-1.8	-1.6	-2.4	-1.5	1.2	1.8	-1.3	-1.8	202412_s_at	ubiquitin specific protease 1	ubiquitin-dependent protein catabolism	cysteine-type endopeptidase activity // ubiquitin thiolesterase activity // ubiquitin-specific protease activity // hydrolase activity
NM_000123	ERCC5	-1.9	1.1	-1.7	-2.9	-1.4	-1.4	-1	-1.1	-1.3	-1.3	202414_at	excision repair cross-complementing rodent repair deficiency, complementation group 5 (xeroderma pigmentosum, complementation group G (Cockayne syndrome))	transcription-coupled nucleotide-excision repair // perception of sound	single-stranded DNA binding // endodeoxyribonuclease activity // hydrolase activity // XPG_N;nuclease activity;1.9e-56	nucleus
AL353950	PPP3CA	-1.1	-2	-1.1	-1.5	-1.4	-1.3	-1.6	-3	-1.1	-1.2	202429_s_at	protein phosphatase 3 (formerly 2B), catalytic subunit, alpha isoform (calcineurin A alpha)	protein amino acid dephosphorylation	protein serine/threonine phosphatase activity // calcium ion binding // calmodulin binding // hydrolase activity // 3.1.3.16;CTD phosphatase activity;1.27e-101	calcineurin complex	G_Protein_Signaling // G_Protein_Signaling
NM_002467	MYC	2	-1.1	1.7	1.6	-2.3	1.1	1	-1.1	2.4	1.9	202431_s_at	v-myc myelocytomatosis viral oncogene homolog (avian)	regulation of transcription from Pol II promoter // iron ion homeostasis // cell cycle arrest // cell proliferation	transcription factor activity	nucleus	Apoptosis // Wnt_signaling // Apoptosis // Wnt_signaling
NM_000104	CYP1B1	3.1	-1	-1	-1	-1.1	-1.1	1	1.1	1.1	-1	202437_s_at	cytochrome P450, family 1, subfamily B, polypeptide 1	eye morphogenesis (sensu Mammalia) // electron transport // visual perception	monooxygenase activity // electron transporter activity // oxygen binding	endoplasmic reticulum // microsome // membrane
AI825926	PLSCR1	5.2	-1.1	3	3.5	4.8	2.5	29	-2.7	-1.8	1.4	202446_s_at	phospholipid scramblase 1	phospholipid scrambling // platelet activation	calcium ion binding // phospholipid scramblase activity	plasma membrane // integral to membrane
NM_005316	GTF2H1	-1.1	-1.5	-1.7	-4	-1.8	-1.2	-1.9	-1.3	-2	-2.1	202453_s_at	general transcription factor IIH, polypeptide 1, 62kDa	regulation of cyclin dependent protein kinase activity // DNA repair // regulation of transcription, DNA-dependent // transcription from Pol II promoter	[RNA-polymerase]-subunit kinase activity // general RNA polymerase II transcription factor activity	nucleus // transcription factor TFIIH complex
NM_014829	DDX46	-1.3	-1.6	-1.9	-2.1	-1.6	-2.1	1.2	-1.6	-1.3	1.1	202462_s_at	DEAD (Asp-Glu-Ala-Asp) box polypeptide 46		DEAD;ATP binding;1.5e-86
NM_004566	PFKFB3	-1.2	-2.1	-1.1	-1.9	-1.9	-1.8	3.9	2.5	6.2	1.8	202464_s_at	6-phosphofructo-2-kinase/fructose-2,6-biphosphatase 3	fructose 2,6-bisphosphate metabolism // metabolism	6-phosphofructo-2-kinase activity // fructose-2,6-bisphosphate 2-phosphatase activity // ATP binding // kinase activity // transferase activity // hydrolase activity // 6PF2K;catalytic activity;2.4e-161
AU149367	CPSF6	1.2	-1.4	-1.5	-2.2	-1.5	-1.4	-1.4	1.5	2.9	-1.3	202469_s_at	cleavage and polyadenylation specific factor 6, 68kDa	mRNA processing	RNA binding // rrm;nucleic acid binding;1.4e-07	nucleus
NM_021643	TRIB2	2.3	-1.1	-1.3	1.2	-1.4	1.2	1.2	-1.2	1.3	-1.4	202478_at	tribbles homolog 2 (Drosophila)	protein amino acid phosphorylation	protein kinase activity // ATP binding // transferase activity
NM_012412	H2AFV	-1.3	-1.6	-2	-1.5	-2.1	-1.7	-1.1	-1.4	-1.2	1.2	202487_s_at	H2A histone family, member V		histone;DNA binding;2.8e-46 // histone;DNA binding;3.1e-34
NM_014736	KIAA0101	1.1	-2	-2.2	-1	-2	1	9.1	-2.2	1.4	-1.6	202503_s_at	KIAA0101 gene product
NM_004087	DLG1	1.4	-2.6	-1.4	-1.2	-2.4	-1.3	1.1	-1.4	-1.2	-1.1	202516_s_at	discs, large homolog 1 (Drosophila)	PDZ;intracellular signaling cascade;6e-28	guanylate kinase activity // cytoskeletal protein binding	cytoplasm // plasma membrane // intercellular junction
NM_014938	MONDOA	1.6	-2.1	-1.5	-1.8	-3.8	-1.3	-1.4	1	-1.1	1.1	202519_at	Mlx interactor
NM_002198	IRF1	3.2	-2.2	1.5	1.4	-1.4	-1	3.4	1.6	1.9	1	202531_at	interferon regulatory factor 1	regulation of transcription, DNA-dependent // transcription from Pol II promoter // immune response // negative regulation of cell cycle	transcription factor activity	nucleus
AK002165	DKFZP564O123	1.4	-1.6	-1.7	-2	-2	-1.4	2.1	-1.1	1.4	-1.2	202536_at	DKFZP564O123 protein
AL518627	HMGCR	2.5	-2.5	-1.1	-1.1	-2.7	-1.3	1.2	-1.4	-1	-1.8	202539_s_at	3-hydroxy-3-methylglutaryl-Coenzyme A reductase	lipid metabolism // cholesterol biosynthesis // germ cell migration // gonad development // biosynthesis	hydroxymethylglutaryl-CoA reductase (NADPH) activity // oxidoreductase activity	membrane fraction // peroxisome // endoplasmic reticulum membrane // integral to membrane	Sterols biosynthesis // Cholesterol_Biosynthesis
BF589679	SCYE1	-3.3	-1.8	-1.1	-2.1	-3	-2.8	-6.7	3.2	1.3	-2	202541_at	small inducible cytokine subfamily E, member 1 (endothelial monocyte-activating)	protein biosynthesis // tRNA aminoacylation for protein translation // chemotaxis // inflammatory response // signal transduction // cell-cell signaling	tRNA binding // cytokine activity	extracellular space
NM_003174	SVIL	1.3	-1.9	-2.3	1.4	-1	2	2.3	-1.1	1.5	1	202565_s_at	supervillin	cytoskeleton organization and biogenesis	actin binding
NM_016641	MIR16	1.2	-1.9	-1.1	-2.1	-2.4	-1.2	1.7	-1.7	-1.7	1.1	202593_s_at	membrane interacting protein of RGS16	glycerol metabolism // lipid metabolism	glycerophosphodiester phosphodiesterase activity	integral to membrane
BC000436	ENSA	1.1	-2.1	-1.4	-1	-2.1	-1.5	1.3	1	1.4	-1	202596_at	endosulfine alpha	transport // response to nutrients	receptor binding // ion channel inhibitor activity
NM_001110	ADAM10	1.5	-2.7	-1.4	1.3	-2.3	-1.2	-1.1	-3.4	1	1.1	202604_x_at	a disintegrin and metalloproteinase domain 10	proteolysis and peptidolysis // cell-cell signaling	metalloendopeptidase activity // zinc ion binding // hydrolase activity	integral to plasma membrane	Hypertrophy_model
NM_000181	GUSB	2.4	1.1	-1	-1.5	-1.6	-1.2	1.6	1.6	3.1	-1.1	202605_at	glucuronidase, beta	carbohydrate metabolism // glycosaminoglycan catabolism	beta-glucuronidase activity // Glyco_hydro_2_N;hydrolase activity, hydrolyzing O-glycosyl compounds;7.9e-112	lysosome	Pentose and glucuronate interconversions // Starch and sucrose metabolism // Glycosaminoglycan degradation // Porphyrin and chlorophyll metabolism // Pentose and glucuronate interconversions // Starch and sucrose metabolism // Glycosaminoglycan degradatio
NM_004447	EPS8	2.3	1	1	2.1	1	1.8	4	-1.1	-1.3	1.5	202609_at	epidermal growth factor receptor pathway substrate 8
NM_002973	SCA2	-1.1	-1.6	-1.8	-2.5	-1.3	-1.9	-1.1	-1.1	-1.2	-1.7	202622_s_at	spinocerebellar ataxia 2 (olivopontocerebellar ataxia 2, autosomal dominant, ataxin 2)
NM_005667	RNF103	1.4	-2.2	-1.7	-1.9	-1.9	-1.3	1.2	1.9	1.6	1.2	202636_at	ring finger protein 103
AI738896	TNFAIP3	1.6	-2.8	-2.1	-3.5	-2.7	-1.8	1.7	7.1	9.9	1.1	202643_s_at	tumor necrosis factor, alpha-induced protein 3	apoptosis // anti-apoptosis // negative regulation of transcription	DNA binding // protein binding // zinc ion binding	nucleus
NM_006290	TNFAIP3	1.1	-2	-1.9	-2.7	-1.8	-1.6	2.4	4.8	7.9	1.3	202644_s_at	tumor necrosis factor, alpha-induced protein 3	apoptosis // anti-apoptosis // negative regulation of transcription	DNA binding // protein binding // zinc ion binding	nucleus
NM_002524	NRAS	-1.5	-2.7	-1.2	-1.2	1	1	1.2	-1.1	1	-1.1	202647_s_at	neuroblastoma RAS viral (v-ras) oncogene homolog	regulation of cell cycle // small GTPase mediated signal transduction // cell growth and/or maintenance	GTPase activity // GTP binding // ras;small monomeric GTPase activity;1.1e-94		G_Protein_Signaling // MAPK_Cascade
BG107456	SERTAD2	-1.1	-2.9	-2.5	-3.6	-3.7	-1.9	-3.3	1.1	1.3	-1.1	202656_s_at	SERTA domain containing 2	regulation of transcription, DNA-dependent
NM_014755	SERTAD2	-1.2	-1.8	-1.9	-2.5	-2.7	-3	-1.9	1.7	2	-1.2	202657_s_at	SERTA domain containing 2	regulation of transcription, DNA-dependent
AI005043	WASPIP	-1	-2.2	-1.5	-1.1	-2.2	1.2	1.7	-1.7	1.2	1.1	202663_at	Wiskott-Aldrich syndrome protein interacting protein	protein complex assembly // actin polymerization and/or depolymerization	actin binding // profilin binding	actin cytoskeleton
NM_001674	ATF3	2.4	-3.9	-2.9	-1.9	-2.2	-1.2	1.8	1.1	2.9	-1	202672_s_at	activating transcription factor 3	regulation of transcription, DNA-dependent	transcription factor activity // transcription corepressor activity // bZIP;DNA binding;2.1e-09	nucleus	Hypertrophy_model // Hypertrophy_model
NM_002095	GTF2E2	-1.2	-1.8	-2	-1.3	-1.9	-2.1	-1.4	-1.4	-1.8	-1.2	202680_at	general transcription factor IIE, polypeptide 2, beta 34kDa	regulation of transcription, DNA-dependent // transcription initiation from Pol II promoter	general RNA polymerase II transcription factor activity // TFIIE_beta;RNA polymerase II transcription factor activity;4.6e-47	nucleus // transcription factor TFIIE complex
U57059	TNFSF10	-1.6	1.1	1.9	4.9	2.8	14.2	23.6	-2.4	3.4	-2	202687_s_at	tumor necrosis factor (ligand) superfamily, member 10	apoptosis // induction of apoptosis // immune response // signal transduction // cell-cell signaling // positive regulation of I-kappaB kinase/NF-kappaB cascade	tumor necrosis factor receptor binding	soluble fraction // integral to plasma membrane	Apoptosis
NM_003528	HIST2H2BE	1	1	-1.2	2.4	3.2	3.9	2.4	1	5.4	1.4	202708_s_at	histone 2, H2be	nucleosome assembly // chromosome organization and biogenesis (sensu Eukarya)	DNA binding	nucleosome // nucleus // chromosome
NM_000627	LTBP1	1	-3	-2.3	2.3	1.2	2.1	4.2	-1.3	3.6	-1.1	202729_s_at	latent transforming growth factor beta binding protein 1		transforming growth factor beta receptor activity // calcium ion binding // growth factor binding	extracellular matrix	TGF_Beta_Signaling_Pathway // TGF_Beta_Signaling_Pathway
NM_007066	PKIG	-2.7	-1.3	-3.1	-1.7	1	-1.8	-2.4	-1.6	1.5	1.3	202732_at	protein kinase (cAMP-dependent, catalytic) inhibitor gamma	negative regulation of protein kinase activity	cAMP-dependent protein kinase inhibitor activity
BG149218	PHKB	-1.6	-1	-2.3	-1.3	-1	1	-1	1	1	-1	202738_s_at	phosphorylase kinase, beta		kinase activity		Glycogen_Metabolism
NM_002731	PRKACB	-1.1	-2.3	-1.9	-1.9	-4.1	-1.5	-2	-1.9	-2.5	1.8	202742_s_at	protein kinase, cAMP-dependent, catalytic, beta	protein amino acid phosphorylation	protein serine/threonine kinase activity // ATP binding // pkinase;protein kinase activity;2.5e-88		Phosphatidylinositol signaling system // G_Protein_Signaling // Phosphatidylinositol signaling system // G_Protein_Signaling
NM_004120	GBP2	2.7	1.8	2.5	3.3	4.4	8.1	12.9	-1.6	-1.1	-1.1	202748_at	guanylate binding protein 2, interferon-inducible	immune response	GTPase activity // GTP binding
NM_014501	UBE2S	1.5	-2.2	-1.7	-1.8	-3	-2	1.6	1.5	2.3	-1.4	202779_s_at	ubiquitin-conjugating enzyme E2S		UQ_con;ubiquitin conjugating enzyme activity;2.8e-54		Ubiquitin mediated proteolysis // Ubiquitin mediated proteolysis
NM_013233	STK39	-1.8	-1.9	-3.3	-2.3	-1.7	-2.5	-2.4	-1.4	1.2	1.7	202786_at	serine threonine kinase 39 (STE20/SPS1 homolog, yeast)	protein amino acid phosphorylation // response to stress	receptor signaling protein serine/threonine kinase activity // protein-tyrosine kinase activity // ATP binding // transferase activity // pkinase;protein kinase activity;1.3e-81	nucleus // cytoplasm
NM_000211	ITGB2	1.3	-1.3	-1.2	-2	-1.9	-1.2	-1.4	-1.3	-1.3	-1.3	202803_s_at	integrin, beta 2 (antigen CD18 (p95), lymphocyte function-associated antigen 1; macrophage antigen 1 (mac-1) beta subunit)	apoptosis // inflammatory response // leukocyte cell adhesion // cell-matrix adhesion // integrin-mediated signaling pathway // cell-cell signaling // development // regulation of cell shape // antimicrobial humoral response (sensu Vertebrata) // neutrophil chemotaxis // regulation of peptidyl-tyrosine phosphorylation	receptor activity // protein binding // protein kinase binding // integrin_B;cell adhesion receptor activity;0	integrin complex // integral to membrane	Integrin-mediated_cell_adhesion // Integrin-mediated_cell_adhesion
NM_023015	FLJ21919	-1.5	-1.3	-2.4	-1.2	-1.5	-1.6	-1	-1.2	-1.2	-2	202809_s_at	hypothetical protein FLJ21919
NM_005638	SYBL1	-1.1	-2	-1.3	-1.6	-1.4	1	1.2	-1.9	-1.2	-1.1	202829_s_at	synaptobrevin-like 1	regulation of transcription, DNA-dependent // transport // intracellular protein transport	transcription factor activity // protein transporter activity	endoplasmic reticulum // Golgi apparatus // integral to membrane
NM_006701	TXNL4	-1.1	-2.1	-2	-1.3	-1.6	1.3	2.6	-1.2	1.5	-1.1	202836_s_at	thioredoxin-like 4	electron transport // mitosis // DIM1;mRNA splicing;1.4e-104	electron transporter activity // pre-mRNA splicing factor activity	spliceosome complex
NM_006700	FLN29	1	-1	-1	2.3	1	-1.1	1.4	1	1	-1	202837_at	FLN29 gene product		nucleic acid binding // zinc ion binding	nucleus
NM_012328	DNAJB9	1	-1.1	-1.1	-2	-1.2	-1.3	1.1	1.2	1.2	-1	202843_at	DnaJ (Hsp40) homolog, subfamily B, member 9	protein folding	chaperone activity	nucleus
BG423052	GRK6	1.2	-1.5	-2.1	1.1	-1.6	1.3	1.3	-1.9	1.6	1.4	202848_s_at	G protein-coupled receptor kinase 6	protein amino acid phosphorylation // signal transduction // regulation of G-protein coupled receptor protein signaling pathway	G-protein coupled receptor kinase activity // signal transducer activity // ATP binding // transferase activity
NM_000584	IL8	1.1	-2.8	-2.3	-1.4	-1.5	-1.2	-1.2	2.5	1.5	9.4	202859_x_at	interleukin 8	angiogenesis // cell motility // chemotaxis // immune response // cell cycle arrest // G-protein coupled receptor protein signaling pathway // intracellular signaling cascade // cell-cell signaling // negative regulation of cell proliferation // calcium-mediated signaling // regulation of cell adhesion // neutrophil chemotaxis // neutrophil activation // regulation of retroviral genome replicatio…	interleukin-8 receptor binding // chemokine activity	extracellular space // soluble fraction
NM_002616	PER1	1.1	-2	-1.8	-1.3	-1.6	-1.7	1.2	2.8	3.7	1	202861_at	period homolog 1 (Drosophila)	regulation of transcription, DNA-dependent // signal transduction // entrainment of circadian clock	signal transducer activity	nucleus	Circadian_Exercise
NM_003113	SP100	-1	-1.1	1.5	2.2	1.1	1.7	1.2	-1.2	1.2	-1	202864_s_at	nuclear antigen Sp100	regulation of transcription, DNA-dependent	DNA binding	chromatin // nucleus
NM_016816	OAS1	1	1	3	3.6	2.9	3.8	3.6	-1.1	1	-1	202869_at	2',5'-oligoadenylate synthetase 1, 40/46kDa	nucleobase, nucleoside, nucleotide and nucleic acid metabolism // immune response // response to virus	RNA binding // ATP binding // transferase activity // nucleotidyltransferase activity	cytoplasm
AW024925	ATP6V1C1	-1	1	-2	1.1	-1.1	1.8	3.2	-5.7	-1.8	-1.1	202872_at	ATPase, H+ transporting, lysosomal 42kDa, V1 subunit C, isoform 1	cell surface receptor linked signal transduction // development // ATP synthesis coupled proton transport // proton transport	non-G-protein coupled 7TM receptor activity // G-protein coupled receptor activity // transporter activity // ATP binding // hydrolase activity // hydrolase activity, acting on acid anhydrides, catalyzing transmembrane movement of substances // hydrogen-t	plasma membrane // integral to membrane // proton-transporting two-sector ATPase complex	Oxidative phosphorylation // ATP synthesis // Photosynthesis // Flagellar assembly // Type III secretion system
NM_012072	C1QR1	2	1.5	2.7	1.6	-1.7	-2.3	-1.5	1.3	1.2	-1.7	202878_s_at	complement component 1, q subcomponent, receptor 1	heterophilic cell adhesion // macrophage activation	receptor activity // calcium ion binding // protein binding // sugar binding	integral to membrane
NM_004762	PSCD1	1.2	-2.3	-1.8	-1.3	-3.9	-1.9	-1.2	1	-1	1	202880_s_at	pleckstrin homology, Sec7 and coiled-coil domains 1(cytohesin 1)	vesicle-mediated transport	ARF guanyl-nucleotide exchange factor activity
NM_019058	DDIT4	1.8	-3.1	-1.8	-1.5	-2.8	-1.4	1.1	1.3	1.3	2.5	202887_s_at	DNA-damage-inducible transcript 4
NM_004648	PTPNS1	1.6	1.5	3	1.6	1.2	1.2	-1.4	1.2	1.3	1.1	202896_s_at	protein tyrosine phosphatase, non-receptor type substrate 1	cell adhesion		plasma membrane // integral to membrane
AB023430	PTPNS1	1.4	1.5	2.2	1.8	1	1	-1	-1.1	-1.1	-1.2	202897_at	protein tyrosine phosphatase, non-receptor type substrate 1	cell adhesion		plasma membrane // integral to membrane
AI796269	NBS1	2.1	-1.3	1.3	1.2	-1	1.1	2.4	1.1	-1.1	2	202905_x_at	Nijmegen breakage syndrome 1 (nibrin)	cell cycle checkpoint // double-strand break repair	damaged DNA binding	nucleus
AF049895	NBS1	2	-2.3	1.3	-1.3	1.5	1.3	3.8	1.4	-1.4	3.1	202906_s_at	Nijmegen breakage syndrome 1 (nibrin)	cell cycle checkpoint // double-strand break repair	damaged DNA binding	nucleus
NM_002964	S100A8	2.4	-1.3	3	3.7	-1.6	1.7	4.7	-2.1	-1.5	-1.8	202917_s_at	S100 calcium binding protein A8 (calgranulin A)	inflammatory response	calcium ion binding	extracellular space
NM_024165	PHF1	1.6	-2.3	-1	-1.3	-2.1	-1.6	1	1.3	1.5	1.2	202928_s_at	PHD finger protein 1	regulation of transcription, DNA-dependent	transcription factor activity // PHD;DNA binding;7.1e-12	nucleus
NM_001985	ETFB	-1.4	-2.4	-1.7	-1.6	-3.6	-1.5	-1.5	1.1	1.4	-1.4	202942_at	electron-transfer-flavoprotein, beta polypeptide	electron transport	electron carrier activity // ETF_beta;electron transporter activity;1.4e-128	mitochondrial matrix
NM_001450	FHL2	-1.1	-1.1	-1.8	2.9	-1.3	2	1.2	1.1	2	1.5	202949_s_at	four and a half LIM domains 2			nucleus
NM_007019	UBE2C	-1.1	1.5	-2	1.2	1.2	-1.3	5.4	-1.1	-1.3	-1	202954_at	ubiquitin-conjugating enzyme E2C	cytokinesis // ubiquitin-dependent protein catabolism // ubiquitin cycle // cell cycle // mitosis // cyclin catabolism // positive regulation of cell proliferation	ubiquitin conjugating enzyme activity // ubiquitin-protein ligase activity // ligase activity		Ubiquitin mediated proteolysis // Ubiquitin mediated proteolysis
NM_004889	ATP5J2	1.2	-2.1	-1.4	-1	1.3	1.4	1.7	-1.2	1.6	1.2	202961_s_at	ATP synthase, H+ transporting, mitochondrial F0 complex, subunit f, isoform 2				Electron_Transport_Chain // Electron_Transport_Chain
Y09216	DYRK2	1.3	-2	-1.4	-1.3	-2.7	-2.8	-1.7	1.4	-1.1	-1.3	202968_s_at	dual-specificity tyrosine-(Y)-phosphorylation regulated kinase 2	protein amino acid phosphorylation	protein serine/threonine kinase activity // protein-tyrosine kinase activity // ATP binding // transferase activity // pkinase;protein kinase activity;1.3e-65	cytoplasm
AI216690	DYRK2	1.1	-2.1	-1.7	-1.6	-3.8	-2.4	-1.7	1.2	-1.6	-1.6	202969_at	dual-specificity tyrosine-(Y)-phosphorylation regulated kinase 2	protein amino acid phosphorylation	protein serine/threonine kinase activity // protein-tyrosine kinase activity // ATP binding // transferase activity // pkinase;protein kinase activity;1.3e-65	cytoplasm
NM_014883	FAM13A1	-1.1	-2	-1.3	-2.9	-1.3	-1.4	1.1	1.5	-1.5	-1.3	202973_x_at	family with sequence similarity 13, member A1
NM_002436	MPP1	-1	1.1	2.1	2.1	1.9	2.6	4.6	1	1.7	-1.2	202974_at	membrane protein, palmitoylated 1, 55kDa	signal transduction // PDZ;intracellular signaling cascade;2.7e-26	guanylate kinase activity // protein binding	membrane fraction // integral to plasma membrane // membrane
NM_006821	ZAP128	1.2	-2.4	-1.4	-1	-1.5	-1.1	1	-1.1	1	-1.3	202982_s_at	peroxisomal long-chain acyl-coA thioesterase	lipid metabolism // acyl-CoA metabolism	serine esterase activity // palmitoyl-CoA hydrolase activity // acyl-CoA thioesterase activity // hydrolase activity	peroxisome
AI760760	SMARCA3	-1.9	-1.1	-2.1	-1.7	-3	1	-1	-1.1	-1.3	-1.1	202983_at	SWI/SNF related, matrix associated, actin dependent regulator of chromatin, subfamily a, member 3		SNF2_N;DNA binding;3.2e-65
NM_002922	RGS1	-2.5	-1.2	-3.1	-5	-3.1	-2.2	-1.8	2.5	2.8	1.1	202988_s_at	regulator of G-protein signalling 1	immune response // signal transduction // G-protein signaling, adenylate cyclase inhibiting pathway // B-cell activation	signal transducer activity // GTPase activator activity // calmodulin binding	plasma membrane
NM_016201	AMOTL2	-1.1	-2.1	-1.1	1.4	-3.9	2.8	2.1	1	3.3	-1	203002_at	angiomotin like 2
NM_000101	CYBA	2.3	1.2	1.9	1.8	-1.5	1.6	1.3	-1.4	-1.3	-1.2	203028_s_at	cytochrome b-245, alpha polypeptide	electron transport	heme binding
BE566023	KIAA0372	-1.8	-1.6	-2.1	-2.1	-2.8	-1.9	-1.5	-2.3	-1.1	-1.5	203048_s_at	KIAA0372
NM_003477	PDHX	-1.6	-1.4	-1.2	-2.4	-1.2	1	1.1	-1.7	-1.1	-1.3	203067_at	pyruvate dehydrogenase complex, component X	metabolism	electron transporter activity // protein binding // acyltransferase activity	mitochondrion // pyruvate dehydrogenase complex (sensu Eukarya)	Glycolysis_and_Gluconeogenesis // Krebs-TCA_Cycle // Glycolysis_and_Gluconeogenesis // Krebs-TCA_Cycle
U65019	SMAD2	1.1	-2	-1.3	-2	-1.6	-1.4	1.2	-2	-1.1	-1.6	203076_s_at	SMAD, mothers against DPP homolog 2 (Drosophila)	regulation of transcription, DNA-dependent // signal transduction	protein binding	nucleus	TGF_Beta_Signaling_Pathway
BC000125	TGFB1	1.2	-2	-1.2	1.9	1.6	2.3	1.7	1.9	2.2	1.1	203085_s_at	transforming growth factor, beta 1 (Camurati-Engelmann disease)	regulation of cell cycle // anti-apoptosis // transforming growth factor beta receptor signaling pathway // cell-cell signaling // cell proliferation // cell growth // growth	transforming growth factor beta receptor binding // growth factor activity		Cell_cycle // TGF_Beta_Signaling_Pathway // Cell_cycle // TGF_Beta_Signaling_Pathway
BE872563	KIF2	-1.6	-3.5	-2.4	1.5	1.7	1.1	3.7	-2.7	-1.1	1.4	203086_at	kinesin heavy chain member 2		motor activity // ATP binding	cytoskeleton // microtubule associated complex
NM_004520	KIF2	-1.3	-4.1	-2.4	1.6	1.1	1.1	4.3	-2.7	1.2	1.1	203087_s_at	kinesin heavy chain member 2		motor activity // ATP binding	cytoskeleton // microtubule associated complex
NM_005211	CSF1R	2.6	1.9	2.2	2.7	1.3	1.8	1.8	-2	-1.1	-1.5	203104_at	colony stimulating factor 1 receptor, formerly McDonough feline sarcoma viral (v-fms) oncogene homolog	protein amino acid phosphorylation // signal transduction // transmembrane receptor protein tyrosine kinase signaling pathway // development // cell proliferation // antimicrobial humoral response (sensu Vertebrata)	receptor activity // macrophage colony stimulating factor receptor activity // ATP binding // transferase activity	integral to plasma membrane
AU152635	FECH	1.3	-2.1	-1	-1.3	-1.2	-2.1	1	-1.1	1	2.7	203115_at	ferrochelatase (protoporphyria)	energy pathways // heme biosynthesis // response to light	ferrochelatase activity // ferrous iron binding // 4.99.1.1;cobalt chelatase activity;8.2e-146	mitochondrion	Porphyrin and chlorophyll metabolism // Heme_Biosynthesis
NM_000140	FECH	1.4	-2	-1	-1	-1	-1.5	1	1	1	1.8	203116_s_at	ferrochelatase (protoporphyria)	energy pathways // heme biosynthesis // response to light	ferrochelatase activity // ferrous iron binding // 4.99.1.1;cobalt chelatase activity;8.2e-146	mitochondrion	Porphyrin and chlorophyll metabolism // Heme_Biosynthesis // Porphyrin and chlorophyll metabolism // Heme_Biosynthesis
NM_007166	PICALM	1	-1.1	-1	-2.4	-1.3	-1.1	-1.1	-1.2	-1.2	-1.3	203134_at	phosphatidylinositol binding clathrin assembly protein	protein complex assembly // receptor mediated endocytosis // cell growth and/or maintenance	phosphatidylinositol binding // clathrin binding	Golgi apparatus // coated pit
NM_003642	HAT1	-1.6	-2	-1.8	-1.8	-1.8	-1.2	-1.2	-1.3	1.4	-1.4	203138_at	histone acetyltransferase 1	DNA packaging // internal protein amino acid acetylation	histone acetyltransferase activity // protein binding // acyltransferase activity // transferase activity	nucleus
NM_004938	DAPK1	2.6	1.1	1	-1.1	-1.5	-1	1.2	-2.1	-1.6	1	203139_at	death-associated protein kinase 1	protein amino acid phosphorylation // apoptosis // signal transduction // protein kinase cascade // induction of apoptosis by extracellular signals	protein serine/threonine kinase activity // calmodulin-dependent protein kinase I activity // calcium/calmodulin-dependent protein kinase activity // calmodulin binding // ATP binding // transferase activity // pkinase;protein kinase activity;3.3e-89	actin cytoskeleton
NM_001706	BCL6	2.4	1	-1.5	-1.2	-1.4	-1.4	1.8	1.2	1.2	1	203140_at	B-cell CLL/lymphoma 6 (zinc finger protein 51)	negative regulation of transcription from Pol II promoter // regulation of transcription, DNA-dependent // inflammatory response // cell growth and/or maintenance // positive regulation of cell proliferation	transcription factor activity // protein binding // zinc ion binding	mediator complex // nucleus
BE962483	TRIM14	1.2	-1.1	2.5	3.2	3.3	3.1	1.7	-2.3	-1.6	-1.6	203147_s_at	tripartite motif-containing 14	compartment specification // cell growth and/or maintenance	protein binding // zinc ion binding	cytoplasm
NM_014788	TRIM14	-1.1	-1.5	2.4	4.4	2.3	4.9	1.8	-2	-1.2	1.5	203148_s_at	tripartite motif-containing 14	compartment specification // cell growth and/or maintenance	protein binding // zinc ion binding	cytoplasm
NM_001548	IFIT1	1	-1.1	19.6	43.1	29.7	54.5	72.2	-3.2	-1	-1	203153_at	interferon-induced protein with tetratricopeptide repeats 1	immune response		cytoplasm
NM_014905	GLS	-1.3	-1.5	-1.1	-2.2	-1.6	-1.3	-1.1	-2.3	1	-1.3	203159_at	glutaminase	glutamine catabolism	glutaminase activity // hydrolase activity	mitochondrion	Glutamate metabolism // D-Glutamine and D-glutamate metabolism // Nitrogen metabolism
BE464756	SLC33A1	-1.5	-1.2	-2.2	-1.8	-1	-1.4	-1	1	1	-1.2	203164_at	solute carrier family 33 (acetyl-CoA transporter), member 1	transport	acetyl-CoA transporter activity	membrane fraction // endoplasmic reticulum membrane // integral to plasma membrane
NM_001665	RHOG	2.1	1.1	1.8	1.6	1.1	1.6	1.6	-1.2	-1.1	1	203175_at	ras homolog gene family, member G (rho G)	regulation of cell cycle // Rho protein signal transduction // positive regulation of cell proliferation	GTPase activity // GTP binding // ras;small monomeric GTPase activity;1.3e-94
NM_001482	GATM	-1.1	-2.3	1.2	1.1	1.3	1.6	-1.7	-1.9	-1.6	-1.4	203178_at	glycine amidinotransferase (L-arginine:glycine amidinotransferase)	creatine biosynthesis	glycine amidinotransferase activity // transferase activity	mitochondrion // cytosol
NM_002961	S100A4	2.3	1.3	1.5	1.2	-1.3	1.3	1.4	-1.1	-1.1	-1.3	203186_s_at	S100 calcium binding protein A4 (calcium protein, calvasculin, metastasin, murine placental homolog)		calcium ion binding
AI758763	TLE1	-2.3	1.2	-1.2	-1.3	1	-1.3	-2.5	1.2	1.1	-1.1	203221_at	transducin-like enhancer of split 1 (E(sp1) homolog, Drosophila)
AL514076	SAS	1.2	-2.2	-2.4	-1.5	-1.8	-1.8	-1.1	-1.5	-1.2	1.4	203226_s_at	sarcoma amplified sequence	positive regulation of cell proliferation		membrane fraction // integral to plasma membrane
NM_000332	SCA1	-1.1	-2	-1.5	-1.7	-2	-1.9	1.2	-1.4	-1.2	1.5	203232_s_at	spinocerebellar ataxia 1 (olivopontocerebellar ataxia 1, autosomal dominant, ataxin 1)		RNA binding	nucleus // cytoplasm
NM_009587	LGALS9	-1	1	2.3	2.1	1.2	1.9	1.2	-1.2	1	1.2	203236_s_at	lectin, galactoside-binding, soluble, 9 (galectin 9)	heterophilic cell adhesion // positive regulation of I-kappaB kinase/NF-kappaB cascade	signal transducer activity // sugar binding // galactose binding
NM_016063	C6orf74	1	1.1	3.5	-1	4	1.3	1	-1.2	-1.1	-1	203260_at	chromosome 6 open reading frame 74		catalytic activity
BF223206	DRG2	-1.1	-1.5	-2.5	-1	-1.9	-1.1	-1	1	1	-1.1	203267_s_at	developmentally regulated GTP binding protein 2	signal transduction // cell growth and/or maintenance	GTP binding
NM_003580	NSMAF	-1.4	-1.4	-1	-2.8	-1.2	-1.8	-1.1	-1.5	1.5	-1.2	203269_at	neutral sphingomyelinase (N-SMase) activation associated factor	ceramide metabolism // signal transduction	receptor signaling protein activity	soluble fraction // cytoplasm
NM_002122	HLA-DQA1	2.5	-1.2	6.7	-1.1	-1.8	-1.1	-2.4	-1.8	-2.5	1.3	203290_at	major histocompatibility complex, class II, DQ alpha 1	immune response // antigen presentation, exogenous antigen // antigen processing, exogenous antigen via MHC class II	MHC class II receptor activity	integral to plasma membrane // integral to membrane
NM_003916	AP1S2	-1.1	-2.3	-1.6	1.1	1.3	-1.3	-1	-1.5	1.4	1.3	203300_x_at	adaptor-related protein complex 1, sigma 2 subunit	intracellular protein transport // endocytosis	protein transporter activity	Golgi trans face // coated pit // AP-1 adaptor complex // clathrin vesicle coat
NM_012342	BAMBI	-2.5	-4.3	-1.1	-1	-1.5	7	3.7	-1.2	2.3	1.1	203304_at	BMP and activin membrane-bound inhibitor homolog (Xenopus laevis)			integral to membrane
NM_003244	TGIF	1.4	-2.2	-1.4	-1.1	-4.5	-3.3	-1.8	1.5	1.5	1.5	203313_s_at	TGFB-induced factor (TALE family homeobox)	regulation of transcription, DNA-dependent	transcription factor activity	nucleus	TGF_Beta_Signaling_Pathway // TGF_Beta_Signaling_Pathway
BC000103	NCK2	1.1	-2	-2	1.6	1.1	2.2	3.7	-1	1.5	1.2	203315_at	NCK adaptor protein 2	signal complex formation // regulation of epidermal growth factor receptor activity // intracellular signaling cascade // negative regulation of cell proliferation // positive regulation of actin filament polymerization // positive regulation of T-cell proliferation // T-cell activation	protein binding // cytoskeletal adaptor activity // receptor signaling complex scaffold activity	cytoplasm
NM_014970	KIFAP3	-1.7	-2.6	1.2	-1.7	-1.6	-1.2	-1.2	-1.2	-1.1	-1	203333_at	kinesin-associated protein 3	protein complex assembly // microtubule-based process // signal transduction	kinesin binding	endoplasmic reticulum // kinesin II complex
AL548363	ITGB1BP1	-1.2	-1.9	-1.9	-2.1	-1.8	-1.5	1.1	-1.4	1.1	-1.3	203336_s_at	integrin beta 1 binding protein 1	cell-matrix adhesion // protein kinase cascade	protein C-terminus binding	membrane
AI566096	M96	-2	-1.4	-2.5	-1.7	-2.5	-1.5	-1.4	-1.2	-1.9	-1.4	203345_s_at	likely ortholog of mouse metal response element binding transcription factor 2	regulation of transcription, DNA-dependent	DNA binding
AF072814	M96	-1.1	-1.3	-2.2	-1.1	-2	-1.3	-1.2	-2	-1.2	-2.1	203346_s_at	likely ortholog of mouse metal response element binding transcription factor 2	regulation of transcription, DNA-dependent	DNA binding
NM_004456	EZH2	-1.7	-1.8	-1.4	-2.2	-1.6	-1.2	2.3	1.4	2.4	-2.8	203358_s_at	enhancer of zeste homolog 2 (Drosophila)		DNA binding	nucleus
NM_003877	SOCS2	-1.7	-1.2	-1.1	-2	-1.9	1.2	1	-1.3	2.1	1	203373_at	suppressor of cytokine signaling 2	regulation of cell growth // intracellular signaling cascade // regulation of signal transduction // regulation of body size // positive regulation of neuron differentiation	growth hormone receptor binding // prolactin receptor binding // insulin-like growth factor receptor binding	cytoplasm
BE973687	HES1	2.9	-3.1	-3.6	-4.5	-5.3	-7.2	1.2	6.2	35.4	3.7	203394_s_at	hairy and enhancer of split 1, (Drosophila)	regulation of transcription, DNA-dependent // neurogenesis	DNA binding	nucleus
NM_005977	RNF6	1.9	-4.8	-1.4	1.3	1.4	1.7	5.6	1.3	1.6	1.3	203403_s_at	ring finger protein (C3H2C3 type) 6		zinc ion binding
NM_012329	MMD	1.3	-2.4	-1.8	-1.3	-1.4	1.2	1.2	1.8	2.5	1.3	203414_at	monocyte to macrophage differentiation-associated	cytolysis	receptor activity	membrane fraction // integral to plasma membrane // UPF0073;integral to membrane;1.2e-18
NM_001237	CCNA2	1.1	-2	-1	-1	-1.8	1	1.8	-1	-1.1	-1	203418_at	cyclin A2	regulation of cyclin dependent protein kinase activity // cytokinesis // mitosis // mitotic G2 checkpoint		nucleus	Cell_cycle // Cell_cycle
NM_014727	MLL4	-1.1	-1.7	-2	-1.9	-1.1	-1.4	-1.7	1.4	1.5	-1.6	203419_at	myeloid/lymphoid or mixed-lineage leukemia 4	regulation of transcription, DNA-dependent // chromatin-mediated maintenance of transcription	transcription factor activity // zinc ion binding // AT_hook;DNA binding;0.075	nucleus
AB028628	ASF1A	-1.4	-2.3	-1.1	1.1	-1.3	1.9	-1.1	-2.3	-4.9	1.4	203428_s_at	ASF1 anti-silencing function 1 homolog A (S. cerevisiae)	loss of chromatin silencing	chromatin binding	nucleus
NM_014320	HEBP2	1.3	-1.3	-1.6	-2.2	-1.5	-1.3	-1	-1.1	-1.1	-1.5	203430_at	heme binding protein 2
NM_003876	C17orf35	1	-1.3	-1	-2.6	-1.1	1.1	1.8	1.3	1.2	1.1	203437_at	chromosome 17 open reading frame 35	signal transduction	G-protein coupled receptor activity	integral to plasma membrane
AU157008	PSMD5	-1.1	-2	-1	-1	-1.3	-1.5	1	1.2	1.1	1	203447_at	proteasome (prosome, macropain) 26S subunit, non-ATPase, 5			proteasome complex (sensu Eukarya)	Proteasome_Degradation
AI433595	PLEK	1.2	-2	-1.3	2	1.5	1.5	2.5	-1.4	1.9	-1.1	203470_s_at	pleckstrin
NM_021136	RTN1	2.5	-1.1	-2.2	1.1	-1.5	-1.3	-2.1	-1.3	-1.1	1.6	203485_at	reticulon 1	signal transduction // neuron differentiation	signal transducer activity	endoplasmic reticulum // integral to endoplasmic reticulum membrane
BF195973	HSPC056	-1.5	-2	1	1.1	-2.8	-1.8	-1.5	1.2	-1.1	-1.1	203486_s_at	HSPC056 protein
NM_006427	SIVA	1	-2.2	-1.6	-1.7	-1.5	-1.4	-1.1	-1.1	1	-1.1	203489_at	CD27-binding (Siva) protein	apoptosis // defense response // induction of apoptosis by extracellular signals	receptor signaling protein activity
NM_001724	BPGM	1.2	-1.5	-1.2	-2.4	-1.1	-2.7	1	-1.4	-1.1	-1.7	203502_at	2,3-bisphosphoglycerate mutase		PGAM;catalytic activity;2.9e-130 // 3.1.3.13;bisphosphoglycerate phosphatase activity;1.64e-76 // 5.4.2.1;2,3-bisphosphoglycerate-dependent phosphoglycerate mutase activity;1.06e-76		Glycolysis / Gluconeogenesis // Glycolysis / Gluconeogenesis // Glycolysis / Gluconeogenesis // Glycolysis / Gluconeogenesis // Glycolysis / Gluconeogenesis // Glycolysis / Gluconeogenesis
M74088	APC	-1.2	-1.1	-1.1	-2.5	-1.1	-1.6	-1.2	-1	-1	1.1	203526_s_at	adenomatosis polyposis coli	protein complex assembly // cell adhesion // signal transduction // Wnt receptor signaling pathway // negative regulation of cell cycle	beta-catenin binding		Wnt_signaling
NM_002965	S100A9	2.9	1.1	3.9	4.5	-1.2	1.9	10.5	-1.2	-1.5	-1.9	203535_at	S100 calcium binding protein A9 (calgranulin B)	inflammatory response // cell-cell signaling	signal transducer activity // calcium ion binding	extracellular space
NM_003473	STAM	-1.8	-1.7	-1.4	-2	-2.8	-2.3	-2	1.2	-1.4	1.4	203544_s_at	signal transducing adaptor molecule (SH3 domain and ITAM motif) 1	intracellular protein transport // signal transduction	SH3/SH2 adaptor protein activity
NM_004219	PTTG1	-1.1	-1.3	-2	-1.5	-1.6	-1.7	2.1	-1.9	1.1	-1.2	203554_x_at	pituitary tumor-transforming 1	DNA replication and chromosome cycle // DNA metabolism // DNA repair // transcription from Pol II promoter // chromosome segregation // mitosis // spermatogenesis // cell growth and/or maintenance	transcription factor activity // cysteine protease inhibitor activity // protein binding	nucleus // cytoplasm
NM_001896	CSNK2A2	-2	-1.9	-2.6	-1.2	1.1	-1.3	1	-1.2	-1.2	-1.1	203575_at	casein kinase 2, alpha prime polypeptide	protein amino acid phosphorylation // signal transduction // spermatid development // Wnt receptor signaling pathway	protein serine/threonine kinase activity // protein kinase CK2 activity // ATP binding // transferase activity // pkinase;protein kinase activity;2.9e-85		Phosphatidylinositol signaling system // Phosphatidylinositol signaling system
NM_001517	GTF2H4	-2.2	-2	-1	-1.6	-1.2	1	-1.4	-1.3	-1.1	-1.1	203577_at	general transcription factor IIH, polypeptide 4, 52kDa	DNA repair // regulation of transcription, DNA-dependent // transcription from Pol II promoter	transcription factor activity	nucleus // transcription factor TFIIH complex
BG034328	TFDP2	2.8	-2.9	-1.1	-2.2	1.5	-3.7	2.6	2.1	2.1	3.9	203588_s_at	transcription factor Dp-2 (E2F dimerization partner 2)	regulation of cell cycle // DNA metabolism // regulation of transcription, DNA-dependent // regulation of transcription from Pol II promoter	transcription factor activity // transcription cofactor activity	nucleus // transcription factor complex
AI363270	TRIM38	-2.1	1	-1.1	1.1	1	1.1	-1.3	-1.1	-1.1	-1.1	203610_s_at	tripartite motif-containing 38	positive regulation of I-kappaB kinase/NF-kappaB cascade	signal transducer activity // zinc ion binding	intracellular
NM_005229	ELK1	1.4	1.3	2.1	1.7	-1.3	1	-1	1.3	2.2	1.3	203617_x_at	ELK1, member of ETS oncogene family	regulation of transcription, DNA-dependent	transcription factor activity	nucleus	MAPK_Cascade
NM_004244	CD163	1	1.4	1.4	2.1	-1.3	1.7	4.5	-1.9	-1.4	-1.5	203645_s_at	CD163 antigen		protein-lysine 6-oxidase activity // scavenger receptor activity // copper ion binding	extracellular // membrane
BG391060	COIL	-1.3	-2.5	-1.6	-1.5	-1.6	-1.5	-1	2.1	2	-1.2	203653_s_at	coilin			nucleus
NM_005798	RFP2	1.2	-1.4	-1.2	-2.1	-2.4	-2	-3.2	1.1	-1.1	-1.1	203659_s_at	ret finger protein 2	morphogenesis // positive regulation of I-kappaB kinase/NF-kappaB cascade // negative regulation of cell cycle	signal transducer activity // zinc ion binding	intracellular
NM_002133	HMOX1	-1	2	4.1	1.9	3.2	3.9	5.2	1.5	-1.7	1.1	203665_at	heme oxygenase (decycling) 1	heme oxidation // positive regulation of I-kappaB kinase/NF-kappaB cascade	heme oxygenase (decyclizing) activity // signal transducer activity // oxidoreductase activity	membrane fraction // endoplasmic reticulum // microsome	Porphyrin and chlorophyll metabolism // Porphyrin and chlorophyll metabolism
NM_002736	PRKAR2B	1.1	-2.1	-1.9	1.8	-1.1	2.1	6	-2.2	2	1.3	203680_at	protein kinase, cAMP-dependent, regulatory, type II, beta		RIIa;cAMP-dependent protein kinase regulator activity;2.4e-18		G_Protein_Signaling // G_Protein_Signaling
NM_000633	BCL2	-1	-2	-1.3	-1.5	-1.3	-1.3	1.1	-1.3	1.2	-1.1	203685_at	B-cell CLL/lymphoma 2	regulation of cell cycle // anti-apoptosis // humoral immune response // cell growth and/or maintenance // negative regulation of cell proliferation // regulation of apoptosis	protein binding // BH4;apoptosis regulator activity;3.5e-14	mitochondrion // mitochondrial outer membrane // integral to membrane	Apoptosis // Apoptosis // Apoptosis // Apoptosis // Apoptosis // Apoptosis
NM_002600	PDE4B	1.5	-1.6	-1.3	-2.4	-2.7	-2	-1.4	1.2	3	2.5	203708_at	phosphodiesterase 4B, cAMP-specific (phosphodiesterase E4 dunce homolog, Drosophila)	signal transduction	catalytic activity // 3',5'-cyclic-nucleotide phosphodiesterase activity // cAMP-specific phosphodiesterase activity // hydrolase activity	soluble fraction // insoluble fraction	Purine metabolism // G_Protein_Signaling
NM_003193	TBCE	-2.2	-1.5	-2.4	-2	-2.2	-1.7	-2	-1.6	1.3	1.2	203715_at	tubulin-specific chaperone e	beta-tubulin folding	co-chaperonin activity	cytosol // microtubule
M80536	DPP4	2.3	-2.1	-2	-1.7	-2.6	-1.6	1.8	-2	-1.3	1.2	203716_s_at	dipeptidylpeptidase 4 (CD26, adenosine deaminase complexing protein 2)	proteolysis and peptidolysis // immune response	aminopeptidase activity // dipeptidyl-peptidase IV activity // prolyl oligopeptidase activity // hydrolase activity	integral to membrane
NM_002221	ITPKB	1	-2.3	-1.6	-1.9	-1.7	-1.8	-1	1.5	1.3	1.1	203723_at	inositol 1,4,5-trisphosphate 3-kinase B	signal transduction	calmodulin binding // inositol-trisphosphate 3-kinase activity // kinase activity // transferase activity		Inositol phosphate metabolism // Phosphatidylinositol signaling system // Inositol phosphate metabolism // Phosphatidylinositol signaling system
NM_001924	GADD45A	1.1	-1.7	-2	-2.4	-1.5	-1.4	2.9	1.9	5.6	2.8	203725_at	growth arrest and DNA-damage-inducible, alpha	regulation of cyclin dependent protein kinase activity // DNA repair // protein biosynthesis // apoptosis // cell cycle arrest	structural constituent of ribosome	nucleus // ribosome	Cell_cycle // Cell_cycle
NM_003199	TCF4	-3	-1.4	-1.3	-1.1	-1.4	-1.7	-6.2	-2.4	-1.5	-1.3	203753_at	transcription factor 4	regulation of transcription from Pol II promoter	DNA binding // RNA polymerase II transcription factor activity	nucleus
NM_000712	BLVRA	1.4	1.2	2.2	1.5	1.1	1	1.2	-1.3	-1.6	-1.8	203773_x_at	biliverdin reductase A	electron transport	biliverdin reductase activity // electron transporter activity // oxidoreductase activity		Porphyrin and chlorophyll metabolism
NM_015698	GPKOW	1	-1.7	-2.5	-2	1.2	1.3	1	-1.7	-1.6	-1.1	203776_at	G patch domain and KOW motifs		nucleic acid binding	intracellular
NM_014880	DCL-1	1.2	1.1	-1	-3.4	1	-1.1	1.5	-1	1.2	-1	203799_at	type I transmembrane C-type lectin receptor DCL-1	heterophilic cell adhesion	receptor activity // sugar binding	integral to membrane
NM_007034	DNAJB4	-2.1	-1	-1.1	-2.4	-1.2	-1	1	-1.1	-1.7	1.1	203811_s_at	DnaJ (Hsp40) homolog, subfamily B, member 4	protein folding // response to heat	heat shock protein activity
W93728	GUCY1B3	2	-1.9	-1.3	1.1	1.9	3.2	13.9	-3.7	1.1	-1	203817_at	guanylate cyclase 1, soluble, beta 3	cGMP biosynthesis // nitric oxide mediated signal transduction // circulation	guanylate cyclase activity // receptor activity // lyase activity	cytoplasm // guanylate cyclase complex, soluble	Purine metabolism
AU160004	IMP-3	-1.9	-3.1	-2.2	1.3	1.4	2.4	3	-1.2	2	1.4	203819_s_at	IGF-II mRNA-binding protein 3		rrm;nucleic acid binding;5.5e-09
NM_006547	IMP-3	-1.7	-3.3	-2.3	1.5	1.1	3	4.7	-2.2	1.7	1.3	203820_s_at	IGF-II mRNA-binding protein 3		rrm;nucleic acid binding;5.5e-09
AV727449	PCAF	1.6	-2.1	-1.3	-1.3	-1.7	-1.2	1.6	-1.3	1.2	-1.3	203845_at	p300/CBP-associated factor	chromatin remodeling // regulation of transcription, DNA-dependent // protein amino acid acetylation // cell cycle // cell cycle arrest // negative regulation of cell proliferation	transcription cofactor activity // histone deacetylase activity // N-acetyltransferase activity // transferase activity	nucleus
NM_000282	PCCA	1	-1.2	-2.2	-1.6	-2.3	-1.8	1.1	-1.1	1.4	-1.1	203860_at	propionyl Coenzyme A carboxylase, alpha polypeptide	fatty acid metabolism // metabolism	propionyl-CoA carboxylase activity // ATP binding // biotin binding // ligase activity	mitochondrion	Valine, leucine and isoleucine degradation // Propanoate metabolism // Valine, leucine and isoleucine degradation // Propanoate metabolism
NM_004010	DMD	-7	-1	-2.6	-3.9	-1.5	-3.2	-4.8	-1.2	-1	1	203881_s_at	dystrophin (muscular dystrophy, Duchenne and Becker types)	muscle contraction // cytoskeletal anchoring // muscle development	actin binding // structural constituent of cytoskeleton // calcium ion binding // zinc ion binding	cytoskeleton // dystrophin-associated glycoprotein complex // membrane
NM_006084	ISGF3G	1.3	1.4	3.8	1.9	1.8	2.1	1.5	1.3	1.7	-1.5	203882_at	interferon-stimulated transcription factor 3, gamma 48kDa	regulation of transcription, DNA-dependent // transcription from Pol II promoter // immune response // cell surface receptor linked signal transduction	transcription factor activity	nucleus // cytoplasm
NM_014904	Rab11-FIP2	-1.7	-1.3	-1.2	-2	-1.5	-1.8	-1.5	-1.1	-1.2	-1.7	203884_s_at	KIAA0941 protein
NM_000361	THBD	5	-2	-1.2	1.1	-2	-1.3	4.8	2.4	2	2.2	203887_s_at	thrombomodulin	blood coagulation	transmembrane receptor activity // calcium ion binding // sugar binding	integral to plasma membrane
NM_000361	THBD	8	-1.6	-1.7	-1.4	-5.1	-1.5	3.6	1.8	1.5	1.9	203888_at	thrombomodulin	blood coagulation	transmembrane receptor activity // calcium ion binding // sugar binding	integral to plasma membrane
AI308863	CYBB	2.2	-1.4	1.1	-1.4	-6.5	1.4	2.9	-3.2	-5.2	-1.6	203922_s_at	cytochrome b-245, beta polypeptide (chronic granulomatous disease)		Ferric_reduct;oxidoreductase activity;2e-206
NM_000397	CYBB	2.8	-1.3	2	1.2	-1.2	1.8	3.2	-2.3	-1.4	-2.1	203923_s_at	cytochrome b-245, beta polypeptide (chronic granulomatous disease)		Ferric_reduct;oxidoreductase activity;2e-206
NM_002061	GCLM	-1.1	-2	-1	-1.2	-1.6	-1.1	1.3	-2.2	-1.1	1.2	203925_at	glutamate-cysteine ligase, modifier subunit	cysteine metabolism // glutathione biosynthesis	glutamate-cysteine ligase activity // ligase activity		Glutamate metabolism // Glutathione metabolism // Glutamate metabolism // Glutathione metabolism
NM_004994	MMP9	1.9	-2.1	-1.1	1.4	1.1	-1.1	1.7	1.5	2.1	-1.6	203936_s_at	matrix metalloproteinase 9 (gelatinase B, 92kDa gelatinase, 92kDa type IV collagenase)	collagen catabolism	gelatinase B activity // collagenase activity // zinc ion binding // hydrolase activity // Peptidase_M10_N;metalloendopeptidase activity;1.8e-35	extracellular matrix // extracellular space	Matrix_Metalloproteinases // Matrix_Metalloproteinases
AI557467	KIAA0478	1	-1.4	-2	-1	-1.6	-1.7	-2	1.3	-1.1	-1.7	203958_s_at	KIAA0478 gene product	regulation of transcription, DNA-dependent	DNA binding // protein binding // zinc ion binding	nucleus
NM_016126	LOC51668	1.3	-2.9	-3.2	-2	1.2	1.2	4.6	-2.2	1.6	1.1	203960_s_at	HSPCO34 protein
NM_003630	PEX3	-1.8	-2.1	-1.8	-2.5	-1.6	1.1	-1.9	-1.4	-1.2	1	203970_s_at	peroxisomal biogenesis factor 3	peroxisome organization and biogenesis		peroxisome // integral to peroxisomal membrane // integral to plasma membrane
AB035307	PEX3	-1.3	-1.8	-2.1	-1.2	-1.3	-1.1	-1.1	-1.3	-1.2	1	203972_s_at	peroxisomal biogenesis factor 3	peroxisome organization and biogenesis		peroxisome // integral to peroxisomal membrane // integral to plasma membrane
NM_000570	FCGR3A	4.6	-3.2	-1.4	-3.9	1.1	4.8	4.2	-2	-1.9	-1.4	204006_s_at	Fc fragment of IgG, low affinity IIIa, receptor for (CD16)
J04162	FCGR3A	2.5	-1.3	1.3	-1.5	1.1	4	4.9	-1.3	1	1.2	204007_at	Fc fragment of IgG, low affinity IIIa, receptor for (CD16)
NM_005842	SPRY2	1.8	-4.5	-1.6	-1.1	-1.4	-1.1	1.5	1.5	-1.3	2.2	204011_at	sprouty homolog 2 (Drosophila)	cell-cell signaling // development // organogenesis // regulation of signal transduction		membrane
NM_000558	HBA2	8.3	-7	1.2	-2.2	1.2	-1.2	3.7	1.4	-1.2	1.4	204018_x_at	hemoglobin, alpha 2	globin;oxygen transport;1.3e-58
NM_005859	PURA	1.3	-2.4	-1.5	1.4	-2	-1.3	-1.5	-1.1	-1.1	-2.7	204021_s_at	purine-rich element binding protein A	DNA replication initiation // regulation of transcription, DNA-dependent	single-stranded DNA binding // RNA polymerase II transcription factor activity, enhancer binding	nucleus	Circadian_Exercise
NM_014575	SCHIP1	2.1	-4.5	-3.7	1.6	2	4	4.3	-1.3	3.2	2	204030_s_at	schwannomin interacting protein 1
NM_004237	TRIP13	-1	-1	-1.2	2.3	1.4	1.2	1.4	-1.1	1.3	1.8	204033_at	thyroid hormone receptor interactor 13	transcription from Pol II promoter	nucleotide binding // transcription cofactor activity // receptor activity // ATP binding	nucleus
NM_014746	RNF144	-2	-2.5	-1.3	-1.2	-2.3	-1.8	-2.2	1.1	-1	-1.6	204040_at	ring finger protein 144
AB020707	WASF3	-1.8	-2.4	-2.2	2.7	1.8	4.1	2.9	-1.3	2.2	1.2	204042_at	WAS protein family, member 3	protein complex assembly // actin filament polymerization	actin binding	actin cytoskeleton
NM_000314	PTEN	1.4	-2.1	-1.3	-2	-2.7	-1.5	1.6	1.3	-1.1	-1.4	204054_at	phosphatase and tensin homolog (mutated in multiple advanced cancers 1)	protein amino acid dephosphorylation // negative regulation of cell cycle	protein tyrosine phosphatase activity // phosphatidylinositol-3,4,5-trisphosphate 3-phosphatase activity // hydrolase activity
NM_005044	PRKX	1.2	-1.2	-1.3	-3	-3.6	-1.6	-1.4	-1.2	-1.1	-1.2	204060_s_at	protein kinase, X-linked	protein amino acid phosphorylation	protein serine/threonine kinase activity // cAMP-dependent protein kinase activity // protein-tyrosine kinase activity // ATP binding // transferase activity // pkinase;protein kinase activity;2e-85
BG526973	ULK2	1.4	-2.5	-1.2	-1.3	-2.4	-1.4	-2.1	-1.9	-2.1	1.1	204062_s_at	unc-51-like kinase 2 (C. elegans)	protein amino acid phosphorylation	protein serine/threonine kinase activity // protein-tyrosine kinase activity // ATP binding // pkinase;protein kinase activity;9.4e-88
NM_002398	MEIS1	-1.7	-3.1	-11.8	2.4	-1.1	5.2	2.8	-1.2	2.9	1.4	204069_at	Meis1, myeloid ecotropic viral integration site 1 homolog (mouse)		homeobox;transcription factor activity;0.00029
NM_006176	NRGN	-1.9	-2.6	-1.9	2.1	3.2	2.7	4.1	1.8	2.5	1	204081_at	neurogranin (protein kinase C substrate, RC3)	signal transduction // neurogenesis	calmodulin binding
NM_003289	TPM2	1.2	-1.7	-3.9	-1.5	-2.1	-1.6	-1.3	2	1.4	1.1	204083_s_at	tropomyosin 2 (beta)	muscle development	actin binding // structural constituent of muscle	cytoskeleton // muscle thin filament tropomyosin
NM_014779	KIAA0669	1.1	-2.7	-1.6	-1.5	-1.8	-1.8	-1.2	1.6	2.2	-1.2	204094_s_at	KIAA0669 gene product	regulation of transcription, DNA-dependent	transcription factor activity
NM_001778	CD48	-1	-2.2	-1.2	-1.5	-2.7	-2.1	-1.9	-1.8	-1.2	-1.1	204118_at	CD48 antigen (B-cell membrane protein)	defense response	protein binding	integral to plasma membrane
NM_001455	FOXO3A	2	-1.2	-1.4	1	-2.3	1.1	1.3	1.5	-1.2	1.4	204132_s_at	forkhead box O3A	regulation of transcription, DNA-dependent // transcription from Pol II promoter // apoptosis // induction of apoptosis // cell growth and/or maintenance	transcription factor activity	nucleus // cytoplasm
NM_003272	TM7SF1	1.2	-1.8	-1.1	-2.5	-1.5	-1.1	-1.3	1.4	1.8	1.1	204137_at	transmembrane 7 superfamily member 1 (upregulated in kidney)			membrane fraction // integral to plasma membrane
NM_001069	TUBB	2.4	-2	1.1	-1.5	-1.5	1.2	2.1	1.8	3	1.3	204141_at	tubulin, beta polypeptide	microtubule-based movement // natural killer cell mediated cytolysis	chaperone activity // structural molecule activity // GTP binding // MHC class I protein binding	microtubule // tubulin
NM_004477	FRG1	-1	-2.1	-1.3	-1.7	-3.2	-1.4	1.1	1.8	1.4	-1.1	204145_at	FSHD region gene 1
AA044154	KIAA0999	1	-2.5	-1.4	-1.6	-1.7	-1.7	-1.9	-1.4	-1.2	-1.1	204155_s_at	KIAA0999 protein	protein amino acid phosphorylation	protein serine/threonine kinase activity // ATP binding // transferase activity
AW194947	ENPP4	1.4	-1.3	-1.6	-3	-1.5	-1.1	-1	-1.6	-1.1	1	204160_s_at	ectonucleotide pyrophosphatase/phosphodiesterase 4 (putative function)	nucleotide metabolism	hydrolase activity
NM_006101	KNTC2	-1.3	-2.5	-1.9	1	1	2	3.5	-1.5	-1	-1.1	204162_at	kinetochore associated 2	mitotic chromosome segregation // mitosis		chromosome, pericentric region // nucleus
NM_001827	CKS2	1.5	-2.1	-1.9	-2.4	-1.7	-1	3.2	-1.4	1.7	-1.2	204170_s_at	CDC28 protein kinase regulatory subunit 2	regulation of cyclin dependent protein kinase activity // cytokinesis // cell cycle	cyclin-dependent protein kinase activity
NM_001629	ALOX5AP	-1.3	-1.1	1.3	-2.3	-3.1	-3.6	-1.6	-1.1	-1.6	2.8	204174_at	arachidonate 5-lipoxygenase-activating protein	inflammatory response // leukotriene biosynthesis	binding // enzyme activator activity	membrane fraction // integral to membrane	Eicosanoid_Synthesis // Eicosanoid_Synthesis
AA808694	AB026190	-2.7	-2.1	-1.3	-2	-2.2	-1.1	-2.2	-1.5	-1.5	-1.6	204176_at	Kelch motif containing protein	cytoskeleton organization and biogenesis	protein binding	actin cytoskeleton
NM_014458	AB026190	-1.4	-2.3	-1.5	1.1	-2.4	-1.3	-1.7	-1	-1.1	-1.4	204177_s_at	Kelch motif containing protein	cytoskeleton organization and biogenesis	protein binding	actin cytoskeleton
AI745225	ZNF297B	1.1	-1.8	1.1	-2.4	-3	-3.3	-1.2	8.1	3.3	1.5	204180_s_at	zinc finger protein 297B	regulation of transcription, DNA-dependent	DNA binding // protein binding // zinc ion binding	nucleus
NM_005038	PPID	-1.1	-2.2	-1.6	-1.5	-1.1	1.6	2.1	-1.9	-1.3	-1.3	204185_x_at	peptidylprolyl isomerase D (cyclophilin D)	protein folding	peptidyl-prolyl cis-trans isomerase activity // FK506 binding // cyclosporin A binding // isomerase activity
AI014573	PPID	1	-2	-1.4	-1.2	-1.4	1.9	5.6	-2.8	-1.7	-2	204186_s_at	peptidylprolyl isomerase D (cyclophilin D)	protein folding	peptidyl-prolyl cis-trans isomerase activity // FK506 binding // cyclosporin A binding // isomerase activity
NM_006877	GMPR	1	-2.6	-1	1.4	1.7	4	5.6	-1	4.5	1.6	204187_at	guanosine monophosphate reductase	nucleotide metabolism // response to cold	GMP reductase activity // oxidoreductase activity // IMPDH;catalytic activity;1.8e-163
NM_004350	RUNX3	1.3	-2.3	-1.2	-1	-1.3	-1.3	1.1	1.4	1.2	1.1	204197_s_at	runt-related transcription factor 3	regulation of transcription, DNA-dependent // cell proliferation	DNA binding // ATP binding	nucleus	TGF_Beta_Signaling_Pathway // TGF_Beta_Signaling_Pathway
NM_002759	PRKR	1.1	1	1.2	3.8	1.4	2.7	3	-1.1	1.1	-1	204211_x_at	protein kinase, interferon-inducible double stranded RNA dependent	regulation of transcription, DNA-dependent // protein amino acid phosphorylation // apoptosis // immune response // cell cycle // negative regulation of cell proliferation	double-stranded RNA binding // protein serine/threonine kinase activity // eukaryotic translation initiation factor 2alpha kinase activity // ATP binding // protein phosphatase type 2A regulator activity // transferase activity	intracellular	Translation_Factors // Translation_Factors
NM_000161	GCH1	1	-2.2	1.9	2.7	3.3	9.1	39.4	-1.6	-1.2	-1.2	204224_s_at	GTP cyclohydrolase 1 (dopa-responsive dystonia)	phenylalanine catabolism // tetrahydrobiopterin biosynthesis // nitric oxide biosynthesis // neurotransmitter metabolism	GTP cyclohydrolase I activity // hydrolase activity		Folate biosynthesis // Folate biosynthesis
NM_004106	FCER1G	3.6	-1.1	1.7	1.4	1	1.4	1.5	-1.5	-1.2	-1.5	204232_at	Fc fragment of IgE, high affinity I, receptor for; gamma polypeptide	immune response // cell surface receptor linked signal transduction	transmembrane receptor activity // receptor signaling protein activity // IgE binding	integral to plasma membrane
NM_006444	SMC2L1	-1.5	-1.5	-1.7	-2.2	-2	-1.2	1.3	-1.1	1.1	-1	204240_s_at	SMC2 structural maintenance of chromosomes 2-like 1 (yeast)	mitotic chromosome segregation // transport // chromosome organization and biogenesis (sensu Eukarya) // mitosis // mitotic chromosome condensation	ATP-binding cassette (ABC) transporter activity // ATP binding	nucleus // membrane
NM_006716	ASK	1.1	-1.6	-1.4	-2.3	-1.6	-1.8	-1	3.3	4.2	1.4	204244_s_at	activator of S phase kinase		nucleic acid binding // zinc ion binding // kinase activity	intracellular	Cell_cycle // Cell_cycle
M68520	CDK2	1	2.2	-1.2	1.3	1.1	1.1	1	1	1	-1.1	204252_at	cyclin-dependent kinase 2	G2/M transition of mitotic cell cycle // cytokinesis // regulation of DNA replication // protein amino acid phosphorylation // cell cycle // mitosis // traversing start control point of mitotic cell cycle // positive regulation of cell proliferation	protein serine/threonine kinase activity // cyclin-dependent protein kinase activity // ATP binding // transferase activity // pkinase;protein kinase activity;1.3e-62 // pkinase;protein kinase activity;1e-104	nucleus // cytoplasm	Cell_cycle // DNA_replication // Cell_cycle // DNA_replication
NM_021727	FADS3	-1.2	-1.4	-2	1	-1	1	-1.2	1.1	1	-1.3	204257_at	fatty acid desaturase 3	fatty acid desaturation	oxidoreductase activity	membrane fraction
AI568728	SKI	-1.5	-2.2	-2.3	-2.2	-2.2	-1.3	-1.1	1.6	-1.6	1.4	204270_at	v-ski sarcoma viral oncogene homolog (avian)	cell growth and/or maintenance // cell differentiation		nucleus	TGF_Beta_Signaling_Pathway
M74921	EDNRB	-2.2	-1	-1.5	-1	1	-1.1	-1.1	1	1	-1.8	204271_s_at	endothelin receptor type B	negative regulation of adenylate cyclase activity // G-protein signaling, coupled to IP3 second messenger (phospholipase C activating) // neurogenesis // perception of sound	rhodopsin-like receptor activity // endothelin receptor activity	integral to plasma membrane	GPCRs_Class_A_Rhodopsin-like // Peptide_GPCRs // GPCRs_Class_A_Rhodopsin-like // Peptide_GPCRs
NM_002800	PSMB9	-1.1	-2.3	-1.1	1.1	-1.8	2	2.7	-2.4	-1.5	1.1	204279_at	proteasome (prosome, macropain) subunit, beta type, 9 (large multifunctional protease 2)	proteolysis and peptidolysis // ubiquitin-dependent protein catabolism // immune response	endopeptidase activity	proteasome core complex (sensu Eukarya)	Proteasome // Proteasome_Degradation // Proteasome // Proteasome_Degradation
AI655737	CREB1	-3.7	-1.9	-2	-2.9	-2.1	-1.2	-1.5	-2.1	-2.5	1	204312_x_at	cAMP responsive element binding protein 1	regulation of transcription, DNA-dependent // signal transduction	transcription factor activity // transcription cofactor activity // protein binding	nucleus
AA161486	CREB1	-1.3	-1.7	-1.7	-2.1	-2.4	-1.2	-1.6	-1.6	-1.5	-1.1	204313_s_at	cAMP responsive element binding protein 1	regulation of transcription, DNA-dependent // signal transduction	transcription factor activity // transcription cofactor activity // protein binding	nucleus
NM_004379	CREB1	-2.1	-1.4	-1.6	-2	-1.7	-1.3	-1.6	-1.8	-1.7	-1.6	204314_s_at	cAMP responsive element binding protein 1	regulation of transcription, DNA-dependent // signal transduction	transcription factor activity // transcription cofactor activity // protein binding	nucleus
NM_002925	RGS10	-1.4	-2.1	-2.7	2.2	1.3	2.4	1.9	-1.1	1.8	1.1	204319_s_at	regulator of G-protein signalling 10	signal transduction	signal transducer activity
NM_002450	MT1X	1.1	-1.1	2.2	1.9	1.1	1.6	2.1	1.2	1	-1.3	204326_x_at	metallothionein 1X	response to metal ion	metal ion binding
M64073	AGA	1	-2	-1.6	-1.4	-2	-1.2	1	-1.2	-1.6	-1.1	204332_s_at	aspartylglucosaminidase	protein deglycosylation	N4-(beta-N-acetylglucosaminyl)-L-asparaginase activity // hydrolase activity // Asparaginase_2;asparaginase activity;2.6e-211	lysosome	N-Glycan degradation
NM_005980	S100P	5.5	-1.6	5.2	3.2	1.4	17.8	41.3	-1.3	2.5	-2.5	204351_at	S100 calcium binding protein P		calcium ion binding // protein binding
NM_004619	TRAF5	-1.2	-1.5	-2.6	-2.1	-2.1	-1.4	-1.7	1.1	-1.4	-1	204352_at	TNF receptor-associated factor 5	apoptosis // signal transduction // positive regulation of I-kappaB kinase/NF-kappaB cascade	signal transducer activity // zinc ion binding
NM_014966	DHX30	-1.3	-1.9	-2	-1.7	-2.5	-1.4	-1.7	-1.1	-1.3	-1.7	204355_at	DEAH (Asp-Glu-Ala-His) box polypeptide 30		nucleic acid binding // double-stranded RNA binding // ATP binding // ATP-dependent helicase activity // hydrolase activity	intracellular
NM_006218	PIK3CA	-1.1	-2.3	-1	1	-2.3	-1.8	-1.6	-1.3	-1.1	-3.8	204369_at	phosphoinositide-3-kinase, catalytic, alpha polypeptide	signal transduction	inositol/phosphatidylinositol kinase activity // phosphatidylinositol 3-kinase activity // transferase activity // phosphatidylinositol-4,5-bisphosphate 3-kinase activity	phosphoinositide 3-kinase complex	Inositol phosphate metabolism // Phosphatidylinositol signaling system // G13_Signaling_Pathway // Inositol phosphate metabolism // Phosphatidylinositol signaling system // G13_Signaling_Pathway
NM_003937	KYNU	1.5	-1.1	-1.1	-2	-1	1.2	1.3	-1.3	-2.3	1.2	204385_at	kynureninase (L-kynurenine hydrolase)	tryptophan catabolism	peptidase activity // kynureninase activity		Tryptophan metabolism // Tryptophan metabolism
AI338653	GRK5	-2	-3.5	-1.8	-1	-1.1	-1.4	1.1	-1	-1.3	1.1	204395_s_at	G protein-coupled receptor kinase 5		RGS;signal transducer activity;1.8e-48
NM_000153	GALC	-2.3	-1.1	-1.1	-1.9	1.1	-1.1	-1.3	-1.2	-1.3	-1	204417_at	galactosylceramidase (Krabbe disease)	carbohydrate metabolism // galactosylceramide catabolism	galactosylceramidase activity // hydrolase activity, acting on glycosyl bonds	lysosome
NM_000184	HBG1	1.1	-2.1	1	-1.2	-1.1	-1.6	1.8	1.4	1	3	204419_x_at	hemoglobin, gamma A	transport // oxygen transport	oxygen transporter activity	hemoglobin complex
NM_006815	RNP24	2.3	-2.9	-1.1	1	-3.6	-1.4	-1.2	-2.9	-7.4	1.4	204426_at	coated vesicle membrane protein	intracellular protein transport	protein carrier activity // protein transporter activity	microsome // Golgi apparatus // plasma membrane // integral to membrane
NM_006820	C1orf29	1	1	5.4	17	8.1	13.1	20.8	-1.7	-1	-1	204439_at	chromosome 1 open reading frame 29
NM_004233	CD83	1.7	-1.4	-1.2	-2.5	-1.1	-1.7	-1.8	2.4	12	1.5	204440_at	CD83 antigen (activated B lymphocytes, immunoglobulin superfamily)	defense response // humoral immune response // signal transduction		integral to plasma membrane
NM_000698	ALOX5	1.7	-1.5	2.5	-1.3	-2.4	-2.3	-1.1	-1.3	1.2	-1.6	204446_s_at	arachidonate 5-lipoxygenase		1.13.11.34;arachidonate 5-lipoxygenase activity;5.65e-243		Prostaglandin and leukotriene metabolism // Eicosanoid_Synthesis // Prostaglandin and leukotriene metabolism // Eicosanoid_Synthesis
BG260394	SNCA	22	-10.1	-1.9	-5.4	-1	-3.3	4.9	1.5	1.6	6	204466_s_at	synuclein, alpha (non A4 component of amyloid precursor)	anti-apoptosis // central nervous system development		cytoplasm
NM_012383	OSTF1	1	-2	-1	1.1	-3.2	-1.4	-1.4	-3.3	-1.9	1.1	204479_at	osteoclast stimulating factor 1	ossification // signal transduction	protein binding	intracellular
NM_024112	C9orf16	1.2	-2.1	-1.2	-1.2	-2.1	-1.3	-1.2	1.4	-1.2	-1	204480_s_at	chromosome 9 open reading frame 16
NM_003277	CLDN5	-1.6	-2.7	-1	1.8	-1.1	3.5	2.4	-1.1	3.8	1.6	204482_at	claudin 5 (transmembrane protein deleted in velocardiofacial syndrome)		structural molecule activity	tight junction // integral to membrane // PMP22_Claudin;membrane;1.7e-40	Circadian_Exercise // Circadian_Exercise
R40917	PDE4D	-1.1	-2.3	-1.2	2.2	-1.2	1.9	2.3	-1	3.1	1.4	204491_at	phosphodiesterase 4D, cAMP-specific (phosphodiesterase E3 dunce homolog, Drosophila)	signal transduction // cyclic nucleotide metabolism	3',5'-cyclic-nucleotide phosphodiesterase activity // cAMP-specific phosphodiesterase activity // hydrolase activity	soluble fraction // insoluble fraction	Purine metabolism // G_Protein_Signaling
AL544951	PPP3R1	1.4	-2.1	-1	1.2	-1.1	1	1.3	1.3	-1.1	1.2	204506_at	protein phosphatase 3 (formerly 2B), regulatory subunit B, 19kDa, alpha isoform (calcineurin B, type I)		calcium-dependent protein serine/threonine phosphatase activity // calcium ion binding // calmodulin inhibitor activity	calcineurin complex
NM_007063	TBC1D8	3.4	1	1	-1.1	1.1	1.1	3.3	-1.7	-1.4	-1.2	204526_s_at	TBC1 domain family, member 8 (with GRAM domain)
NM_000259	MYO5A	-1.3	-1.4	-1.3	-2.3	-1.1	-1.7	-1.2	-1.1	1.4	-1	204527_at	myosin VA (heavy polypeptide 12, myoxin)	transport // actin filament-based movement	microfilament motor activity // actin binding // calmodulin binding // ATP binding // ATPase activity, coupled // myosin_head;motor activity;0	myosin // growth cone // neuronal cell projection
AI961231	TOX	-2.2	-2.3	-1.8	-1.8	-2.2	-1.8	-1.2	1.9	1	1.3	204529_s_at	thymus high mobility group box protein TOX	regulation of transcription, DNA-dependent	DNA binding	chromatin // nucleus
NM_001565	CXCL10	1.1	1.1	1	3.9	12.3	134	49.6	-1.5	1.1	-1	204533_at	chemokine (C-X-C motif) ligand 10	cell motility // chemotaxis // inflammatory response // immune response // cell surface receptor linked signal transduction // cell-cell signaling // muscle development // circulation // positive regulation of cell proliferation	chemokine activity // cAMP-dependent protein kinase regulator activity	extracellular // soluble fraction
NM_003982	SLC7A7	1.7	1.7	2.3	1.4	1.3	3.8	2.9	-1.2	-1.2	-1.1	204588_s_at	solute carrier family 7 (cationic amino acid transporter, y+ system), member 7	protein complex assembly // amino acid metabolism // transport // amino acid transport	amino acid-polyamine transporter activity // basic amino acid permease activity	integral to plasma membrane
NM_006823	PKIA	-2.2	2.2	-2.1	2	1	1.1	1.5	-1.3	1.1	-1.2	204612_at	protein kinase (cAMP-dependent, catalytic) inhibitor alpha	negative regulation of protein kinase activity	cAMP-dependent protein kinase inhibitor activity
NM_002661	PLCG2	-3.5	1.6	-1.4	-1	1.2	-1.5	-3.5	-1.7	-1.2	-1.1	204613_at	phospholipase C, gamma 2 (phosphatidylinositol-specific)	phospholipid metabolism // cell surface receptor linked signal transduction // intracellular signaling cascade // lipid catabolism	phosphoinositide phospholipase C activity // signal transducer activity // calcium ion binding // hydrolase activity		Inositol phosphate metabolism // Phosphatidylinositol signaling system // Inositol phosphate metabolism // Phosphatidylinositol signaling system
NM_002575	SERPINB2	11.6	-1	-1.1	-1	1	-1.9	1.1	3.2	4.7	-1	204614_at	serine (or cysteine) proteinase inhibitor, clade B (ovalbumin), member 2	anti-apoptosis	serine-type endopeptidase inhibitor activity // plasminogen activator activity		Blood_Clotting_Cascade // Blood_Clotting_Cascade
BF590263	CSPG2	1.2	1.7	2.5	2.8	-1.3	1.3	3.1	-1.8	-1.1	-1.1	204619_s_at	chondroitin sulfate proteoglycan 2 (versican)	heterophilic cell adhesion // development // cell recognition	calcium ion binding // sugar binding // hyaluronic acid binding	extracellular matrix
AI935096	NR4A2	1.3	-2.9	-5.6	-11.8	-3.6	-6.9	-2	2.2	7.2	1.1	204621_s_at	nuclear receptor subfamily 4, group A, member 2	regulation of transcription, DNA-dependent // signal transduction // antimicrobial humoral response (sensu Vertebrata)	transcription factor activity // steroid hormone receptor activity	nucleus	Nuclear_Receptors
NM_006186	NR4A2	1.1	-4.9	-13.5	-27.6	-8.8	-11.8	-2.9	3.1	7.8	3.2	204622_x_at	nuclear receptor subfamily 4, group A, member 2	regulation of transcription, DNA-dependent // signal transduction // antimicrobial humoral response (sensu Vertebrata)	transcription factor activity // steroid hormone receptor activity	nucleus	Nuclear_Receptors
M35999	ITGB3	1.1	-3.9	-1.3	5	1.2	4.3	7.5	-2.7	1.1	-1.2	204627_s_at	integrin, beta 3 (platelet glycoprotein IIIa, antigen CD61)	cell-matrix adhesion // integrin-mediated signaling pathway // blood coagulation	receptor activity // protein binding // integrin_B;cell adhesion receptor activity;0	integrin complex	Integrin-mediated_cell_adhesion
NM_000212	ITGB3	1.4	-3.1	-1	1.1	1	2.4	2	-1.5	-1.5	1.1	204628_s_at	integrin, beta 3 (platelet glycoprotein IIIa, antigen CD61)	cell-matrix adhesion // integrin-mediated signaling pathway // blood coagulation	receptor activity // protein binding // integrin_B;cell adhesion receptor activity;0	integrin complex	Integrin-mediated_cell_adhesion // Integrin-mediated_cell_adhesion
AF074393	RPS6KA5	-2.1	-1.5	-1.4	-2.1	-1.5	-2.1	-4.2	-1.5	-1.3	1.3	204633_s_at	ribosomal protein S6 kinase, 90kDa, polypeptide 5	regulation of transcription, DNA-dependent // response to stress // epidermal growth factor receptor signaling pathway // protein kinase cascade // response to external stimulus // histone phosphorylation // response to chemical substance	protein serine/threonine kinase activity // ATP binding // transferase activity // pkinase;protein kinase activity;9.8e-93	nucleus
NM_004755	RPS6KA5	-2.2	-1	1.1	-2.2	-1	-1.1	-1	-1.1	1.5	1.1	204635_at	ribosomal protein S6 kinase, 90kDa, polypeptide 5	regulation of transcription, DNA-dependent // response to stress // epidermal growth factor receptor signaling pathway // protein kinase cascade // response to external stimulus // histone phosphorylation // response to chemical substance	protein serine/threonine kinase activity // ATP binding // transferase activity // pkinase;protein kinase activity;9.8e-93	nucleus
NM_014711	CP110	-1.2	-2.2	-1.1	-1	-1	1.1	1	1	-1	-1	204662_at	CP110 protein
BE677131	ANKRD6	2.1	-1.6	-1.8	-1.1	-1.4	1.1	2.1	1.1	1.5	1	204671_s_at	ankyrin repeat domain 6
NM_014942	ANKRD6	2	-1.9	-1.9	-1.2	-1.2	1.7	2.7	-1.2	2.7	-1.1	204672_s_at	ankyrin repeat domain 6
NM_006152	LRMP	-2.2	-1.5	-1.4	-1.9	-1.1	-2.1	-3.6	-1.3	-1.6	-1.2	204674_at	lymphoid-restricted membrane protein	vesicle targeting // vesicle fusion // hemocyte development		endoplasmic reticulum membrane // integral to plasma membrane
NM_002201	ISG20	-1.4	-1.9	1.7	3.6	2.8	4.5	4.8	-2.2	-1.2	1	204698_at	interferon stimulated gene 20kDa	cell proliferation	exonuclease activity	intracellular // nucleoplasm
NM_007191	WIF1	2.1	1.5	1.2	1	-2.3	-2.1	-1	-2.2	1	-3	204712_at	WNT inhibitory factor 1	signal transduction // cell-cell signaling // development // Wnt receptor signaling pathway	protein-tyrosine kinase activity
NM_000130	F5	1	-1.3	-2.9	1.9	1.4	-1.2	2.5	-1.1	1.8	1.4	204714_s_at	coagulation factor V (proaccelerin, labile factor)	cell adhesion // blood coagulation	copper ion binding	extracellular	Blood_Clotting_Cascade // Blood_Clotting_Cascade
NM_005950	MT1G	1.5	1	1.7	2.6	1	2	3	1.2	1	-1.1	204745_x_at	metallothionein 1G		metal ion binding
NM_001549	IFIT4	1	1	2.7	3.7	6.6	3.2	1.6	-1.9	1	-1	204747_at	interferon-induced protein with tetratricopeptide repeats 4	immune response
NM_000963	PTGS2	2.4	-23.3	-39.7	-89.9	-69.1	-59.1	-3.2	1.7	1.2	2.6	204748_at	prostaglandin-endoperoxide synthase 2 (prostaglandin G/H synthase and cyclooxygenase)	cell motility // physiological process // cyclooxygenase pathway // regulation of inflammatory response	peroxidase activity // prostaglandin-endoperoxide synthase activity // oxidoreductase activity // oxidoreductase activity, acting on single donors with incorporation of molecular oxygen, incorporation of two atoms of oxygen	perinuclear space // cytoplasm // membrane	Prostaglandin and leukotriene metabolism // Eicosanoid_Synthesis // Prostaglandin and leukotriene metabolism // Eicosanoid_Synthesis
NM_005904	SMAD7	4	-8.5	-1.8	-2	-7.7	-3.4	-1.6	1.9	4.1	2.8	204790_at	SMAD, mothers against DPP homolog 7 (Drosophila)	regulation of transcription, DNA-dependent // response to stress // transforming growth factor beta receptor signaling pathway	receptor signaling protein serine/threonine kinase signaling protein activity // protein binding // transforming growth factor beta receptor, inhibitory cytoplasmic mediator activity	intracellular	TGF_Beta_Signaling_Pathway // TGF_Beta_Signaling_Pathway
NM_004418	DUSP2	-1.1	-2.9	-1.5	-1.9	-3.4	-2.5	-1.5	1.2	4.7	1.3	204794_at	dual specificity phosphatase 2	inactivation of MAPK // protein amino acid dephosphorylation	protein tyrosine phosphatase activity // protein tyrosine/threonine phosphatase activity // hydrolase activity // MAP kinase phosphatase activity	nucleus
NM_014254	TMEM5	-1.1	-2.3	-1.8	-1.3	-2.3	-1.6	-1.1	1.6	-1.1	-1	204808_s_at	transmembrane protein 5			integral to plasma membrane
R59697	CDK8	-1.1	-1.7	-2	-1.7	-1.7	1.1	2.2	-3.3	-1.9	-1.2	204831_at	cyclin-dependent kinase 8	regulation of cell cycle // cytokinesis // regulation of transcription, DNA-dependent // protein amino acid phosphorylation	protein serine/threonine kinase activity // ATP binding // transferase activity // pkinase;protein kinase activity;1.9e-72
NM_006682	FGL2	3.1	-1.3	1.2	-1.1	-2.2	1.5	2.3	-3.6	-1.7	1.5	204834_at	fibrinogen-like 2			fibrinogen complex
NM_014381	MLH3	-1	-4	-3.1	1.3	2.8	1.5	1.3	1.2	2.5	2.8	204838_s_at	mutL homolog 3 (E. coli)	mismatch repair	satellite DNA binding // ATP binding	nucleus
NM_014415	ZBTB11	1.6	-1.7	-1.2	-2.3	-1.3	-1.9	-1.2	-1.7	-1.3	-1.1	204847_at	zinc finger and BTB domain containing 11		nucleic acid binding // protein binding // zinc ion binding	nucleus
NM_003550	MAD1L1	1.1	-2.1	-1.6	-1	-1.2	2.8	-1	-1.1	2.4	-1	204857_at	MAD1 mitotic arrest deficient-like 1 (yeast)	mitotic metaphase // mitotic anaphase // mitotic telophase // mitosis // mitotic checkpoint // cell proliferation		centrosome // spindle
NM_001953	ECGF1	1.8	-1.7	4.4	2.6	2	2.7	4.1	-1.1	1	-1	204858_s_at	endothelial cell growth factor 1 (platelet-derived)	mitochondrial genome maintenance // angiogenesis // pyrimidine base metabolism // pyrimidine nucleotide metabolism // DNA replication // chemotaxis // cell surface receptor linked signal transduction // cell-cell signaling // metabolism	platelet-derived growth factor receptor binding // growth factor activity // thymidine phosphorylase activity // transferase activity, transferring glycosyl groups	extracellular space // soluble fraction	Purine metabolism // Pyrimidine metabolism // Purine metabolism // Pyrimidine metabolism
NM_001500	GMDS	1.7	-2.4	-1.5	-1.3	1.1	-1.3	-1.9	1.5	1.6	2.1	204875_s_at	GDP-mannose 4,6-dehydratase	carbohydrate metabolism // leukocyte cell adhesion // biosynthesis // 'de novo' GDP-L-fucose biosynthesis	GDP-mannose 4,6-dehydratase activity // lyase activity	cytoplasm
U07236	LCK	1.2	-2.5	-4.5	-1.4	-2.4	-1.4	1.4	-2	-2.1	1	204890_s_at	lymphocyte-specific protein tyrosine kinase	regulation of cell cycle // protein amino acid phosphorylation // intracellular signaling cascade // RAS protein signal transduction // cell growth and/or maintenance	protein-tyrosine kinase activity // ATP binding // transferase activity	membrane fraction	Inflammatory_Response_Pathway
NM_005356	LCK	1.2	-1.6	-2	1.1	-1.7	1	1.9	-1.3	-1.2	-1.5	204891_s_at	lymphocyte-specific protein tyrosine kinase	regulation of cell cycle // protein amino acid phosphorylation // intracellular signaling cascade // RAS protein signal transduction // cell growth and/or maintenance	protein-tyrosine kinase activity // ATP binding // transferase activity	membrane fraction	Inflammatory_Response_Pathway // Inflammatory_Response_Pathway
AL080168	APG4B	1	-1.7	-1.6	-2	-1.2	-1.6	-1.4	1	1.1	-1	204903_x_at	APG4 autophagy 4 homolog B (S. cerevisiae)
NM_005178	BCL3	2	1.2	1.2	-1.1	-1.2	1.6	1.9	1.6	3.7	1.1	204908_s_at	B-cell CLL/lymphoma 3	regulation of cell cycle // regulation of transcription, DNA-dependent // cytoplasmic sequestering of NF-kappaB // cell growth and/or maintenance		nucleus
NM_005855	RAMP1	1.1	-2.2	-1.5	-1.2	-1.3	1.2	1.3	1.5	2.3	1	204916_at	receptor (calcitonin) activity modifying protein 1	transport // intracellular protein transport // regulation of G-protein coupled receptor protein signaling pathway	receptor activity // protein transporter activity	integral to plasma membrane
AV756536	MLLT3	2.2	-1.7	-1.6	2.2	1.1	1.2	2.5	-1.5	1.2	-1.1	204917_s_at	myeloid/lymphoid or mixed-lineage leukemia (trithorax homolog, Drosophila); translocated to, 3	regulation of transcription, DNA-dependent // cell growth and/or maintenance		nucleus
NM_004529	MLLT3	1.8	-2.4	-1.6	1.1	-1.2	1.9	2.4	-1	1	1	204918_s_at	myeloid/lymphoid or mixed-lineage leukemia (trithorax homolog, Drosophila); translocated to, 3	regulation of transcription, DNA-dependent // cell growth and/or maintenance		nucleus
NM_016325	ZNF274	-2	-1.3	-1.5	-1.4	-1.4	-1.5	-1.4	1	-1.2	-1.1	204937_s_at	zinc finger protein 274	regulation of transcription, DNA-dependent	transcription factor activity // zinc ion binding // KRAB;nucleic acid binding;6.9e-25	nucleus
NM_002432	MNDA	1.9	1.5	2.3	2	1.4	2.3	2.4	-4.5	-3.2	-1.1	204959_at	myeloid cell nuclear differentiation antigen	regulation of transcription, DNA-dependent // cellular defense response	DNA binding	nucleus
NM_005213	CSTA	1.5	1.4	2.1	1.9	1.4	1.6	3.7	-1.5	-1.1	-1.8	204971_at	cystatin A (stefin A)		cysteine protease inhibitor activity	intracellular
NM_016817	OAS2	1.2	1	7.6	7.2	12.2	17	15.1	-2.4	-1.3	-1	204972_at	2'-5'-oligoadenylate synthetase 2, 69/71kDa	immune response	RNA binding // ATP binding // transferase activity
NM_004398	DDX10	-2	1	-1.2	1.8	1	-1.1	-1.5	1	1	1	204977_at	DEAD (Asp-Glu-Ala-Asp) box polypeptide 10		RNA binding // RNA helicase activity // ATP binding // ATP-dependent helicase activity
NM_024108	MGC2650	1	-1.3	-1.3	-2.1	-1.1	-1.1	-1	1.1	1	-1	204985_s_at	hypothetical protein MGC2650
NM_002628	PFN2	-3.4	-1	-1.5	-1.4	-3.9	-4	-4.6	1.6	-1	-1	204992_s_at	profilin 2	cytoskeleton organization and biogenesis // regulation of actin polymerization and/or depolymerization // actin cytoskeleton organization and biogenesis	actin binding // phosphatidylinositol-4,5-bisphosphate binding	actin cytoskeleton
NM_002463	MX2	1	-1	15.8	15.3	12.2	16.2	13.2	-2.1	1	-1.3	204994_at	myxovirus (influenza virus) resistance 2 (mouse)	immune response	GTPase activity // GTP binding	nucleus // cytoplasm
AL567411	CDK5R1	1.1	-3.8	-2.5	-1.6	-1.5	-1.5	-1.6	1.4	1.5	-1.1	204995_at	cyclin-dependent kinase 5, regulatory subunit 1 (p35)	regulation of cyclin dependent protein kinase activity // brain development // cell proliferation // regulation of neuron differentiation	protein kinase activity // cyclin-dependent protein kinase 5 activator activity	cyclin-dependent protein kinase 5 activator complex
AF000985	DDX3X	1.7	-2.2	-1.3	-1.1	-3.2	-2	-1.6	1.7	1.7	-1.3	205001_s_at	DEAD (Asp-Glu-Ala-Asp) box polypeptide 3, X-linked		DNA binding // RNA binding // ATP-dependent RNA helicase activity // ATP binding
NM_019067	FLJ10613	1.2	-1	1	2.2	-1	-1.3	1	-1.1	-1.4	-1	205010_at	hypothetical protein FLJ10613		GTP binding
NM_000675	ADORA2A	-1.7	-1.9	-2	-1.1	-1.2	1.2	1	-1.2	1.4	-1.2	205013_s_at	adenosine A2a receptor	cAMP biosynthesis // neurotransmitter transport // phagocytosis // apoptosis // inflammatory response // cellular defense response // G-protein coupled receptor protein signaling pathway // G-protein signaling, coupled to cAMP nucleotide second messenger // adenylate cyclase activation // cell-cell signaling // central nervous system development // blood coagulation // sensory perception // circu…	rhodopsin-like receptor activity // A2A adenosine receptor activity, G-protein coupled // receptor activity // gastric inhibitory peptide receptor activity	membrane fraction // integral to plasma membrane // integral to membrane	GPCRs_Class_A_Rhodopsin-like // Nucleotide_GPCRs // GPCRs_Class_A_Rhodopsin-like // Nucleotide_GPCRs
NM_005738	ARL4A	1.3	-1.6	1.1	-2	-1.6	-1.1	4.6	1.7	4.9	1.1	205020_s_at	ADP-ribosylation factor-like 4A	small GTPase mediated signal transduction	GTPase activity // GTP binding	nucleus
AA860806	CHES1	1	1.1	2	-1	3.8	1	1.3	1.2	1.3	-1.1	205021_s_at	checkpoint suppressor 1	DNA damage response, signal transduction resulting in cell cycle arrest // G2 phase of mitotic cell cycle // regulation of transcription, DNA-dependent	transcription factor activity	nucleus
NM_004084	DEFA1	1	-3.1	-1	-1.3	1	-1.1	1	-1.2	1.3	1.1	205033_s_at	defensin, alpha 1, myeloid-related sequence	xenobiotic metabolism // response to pest/pathogen/parasite // defense response to fungi		extracellular
NM_001673	ASNS	-1.5	1.4	-2	-1.5	-1.2	2.2	2.2	-1.5	1.1	-1.6	205047_s_at	asparagine synthetase	asparagine biosynthesis // glutamine metabolism // metabolism	asparagine synthase (glutamine-hydrolyzing) activity // ligase activity	soluble fraction	Alanine and aspartate metabolism // Nitrogen metabolism // Alanine and aspartate metabolism // Nitrogen metabolism
NM_001783	CD79A	-2.5	-1.6	-1.2	-1.9	-1.9	-3	-11.5	-1.1	-1.2	-1.2	205049_s_at	CD79A antigen (immunoglobulin-associated alpha)	defense response // cell surface receptor linked signal transduction	transmembrane receptor activity	integral to membrane
NM_000946	PRIM1	-1.3	-1.4	-2.5	-1.1	-3.7	-2.1	1.3	-2.5	-1.4	-1.1	205053_at	primase, polypeptide 1, 49kDa	DNA replication // DNA replication, synthesis of RNA primer	DNA primase activity // transferase activity	alpha DNA polymerase:primase complex
NM_005033	PMSCL1	1.4	-2.1	1	-1.3	-1.9	-2.1	1	3.1	3	-1.2	205061_s_at	polymyositis/scleroderma autoantigen 1, 75kDa	rRNA processing // immune response	3'-5'-exoribonuclease activity // RNA binding // exonuclease activity // hydrolase activity	nuclear exosome (RNase complex) // nucleolus
NM_003616	SIP1	-2.4	-1.2	1.1	-1.2	-1.1	1.1	-1.3	-1.2	-1.8	-1.5	205063_at	survival of motor neuron protein interacting protein 1	spliceosome assembly	pre-mRNA splicing factor activity	spliceosome complex // cytoplasm
NM_000576	IL1B	2.9	-4.7	-2.4	-3.6	-2.8	-3.5	-1.2	1.1	1.2	1	205067_at	interleukin 1, beta	regulation of cell cycle // apoptosis // inflammatory response // immune response // signal transduction // cell-cell signaling // cell proliferation // negative regulation of cell proliferation // antimicrobial humoral response (sensu Vertebrata)	signal transducer activity // interleukin-1 receptor binding	extracellular space
NM_019071	ING3	-1.1	-2	-2.2	-1.9	-2.3	-2	-1.3	1.8	1.1	-1.3	205070_at	inhibitor of growth family, member 3	regulation of transcription, DNA-dependent	DNA binding
NM_002643	PIGF	-2.6	-2.1	-2	-1.7	1	1	-1.1	-2.9	-1.7	-2.2	205078_at	phosphatidylinositol glycan, class F	GPI anchor biosynthesis	ethanolaminephosphotransferase activity	endoplasmic reticulum membrane // integral to membrane	Circadian_Exercise
AI421071	CCR1	4.5	1.5	3.7	1.8	-1	2	5.6	1	2.9	1	205098_at	chemokine (C-C motif) receptor 1	chemotaxis // inflammatory response // immune response // cell adhesion // G-protein signaling, coupled to cyclic nucleotide second messenger // cytosolic calcium ion concentration elevation // cell-cell signaling	rhodopsin-like receptor activity // C-C chemokine receptor activity	integral to plasma membrane	GPCRs_Class_A_Rhodopsin-like // Peptide_GPCRs
NM_014221	MTCP1	-1.1	1	1.4	-2	-2.8	-1.7	-1.8	1.3	-1.1	1.1	205106_at	mature T-cell proliferation 1	regulation of cell cycle // cell proliferation		mitochondrion
NM_002983	CCL3	4	-3.1	-1.3	-1.6	-1.8	1.3	2	1.7	1.9	1.1	205114_s_at	chemokine (C-C motif) ligand 3	calcium ion homeostasis // exocytosis // cell motility // chemotaxis // inflammatory response // immune response // cytoskeleton organization and biogenesis // signal transduction // G-protein coupled receptor protein signaling pathway // cell-cell signaling // antimicrobial humoral response (sensu Vertebrata) // regulation of viral genome replication	signal transducer activity // chemokine activity	extracellular // soluble fraction
NM_000962	PTGS1	1.4	-2.3	-1.3	2.9	1.4	3.4	3.1	-1.1	3	1.9	205128_x_at	prostaglandin-endoperoxide synthase 1 (prostaglandin G/H synthase and cyclooxygenase)	prostaglandin biosynthesis // lipid metabolism // physiological process	peroxidase activity // prostaglandin-endoperoxide synthase activity // oxidoreductase activity // oxidoreductase activity, acting on single donors with incorporation of molecular oxygen, incorporation of two atoms of oxygen	membrane	Prostaglandin and leukotriene metabolism // Eicosanoid_Synthesis
NM_002830	PTPN4	-1.2	-3.2	-1.9	-1.2	-3.3	-1.3	1.2	-1.3	1	-1.3	205171_at	protein tyrosine phosphatase, non-receptor type 4 (megakaryocyte)	protein amino acid dephosphorylation	non-membrane spanning protein tyrosine phosphatase activity // structural molecule activity // protein binding // hydrolase activity	cytoskeleton
NM_001109	ADAM8	-1	-1.2	-1.1	-2.2	-1.2	-1.2	-1.3	1.3	2.4	1.1	205180_s_at	a disintegrin and metalloproteinase domain 8	proteolysis and peptidolysis	metalloendopeptidase activity // zinc ion binding // hydrolase activity // 3.4.24.72;fibrolase activity;2.03e-64	integral to plasma membrane
NM_001283	AP1S1	-1.1	-2.1	-1.8	-2.7	-1.7	-1.1	1.4	1.1	1.3	-1.1	205195_at	adaptor-related protein complex 1, sigma 1 subunit	intracellular protein transport // endocytosis	protein transporter activity	Golgi trans face // coated pit // AP-1 adaptor complex
NM_014716	CENTB1	-1.1	-2	1	1.1	1.2	-1.3	-1.3	1.3	1.4	-1.2	205212_s_at	centaurin, beta 1	intracellular signaling cascade	DNA binding // phospholipase C activity // GTPase activator activity	nucleus
NM_004226	STK17B	1.6	-3	-1.5	-3.7	-6.7	-2.6	-2.1	-1.2	1.1	1.1	205214_at	serine/threonine kinase 17b (apoptosis-inducing)	protein amino acid phosphorylation // apoptosis // induction of apoptosis // protein kinase cascade	protein serine/threonine kinase activity // ATP binding // transferase activity // pkinase;protein kinase activity;2.7e-70	nucleus
NM_006018	GPR109B	1.1	-9.5	-10.6	-8.5	-5.9	-7.2	1.2	5.9	6	11.8	205220_at	G protein-coupled receptor 109B	G-protein coupled receptor protein signaling pathway	rhodopsin-like receptor activity // purinergic nucleotide receptor activity, G-protein coupled	integral to plasma membrane
NM_002003	FCN1	2.1	1.1	2.1	4.5	1	4.9	9.6	-1.6	-1.6	-1.5	205237_at	ficolin (collagen/fibrinogen domain containing) 1	heterophilic cell adhesion // opsonization	antigen binding // calcium ion binding // sugar binding
NM_001657	AREG	1.5	-1.3	-2.6	-2.6	-3	-1.8	2.4	2.3	11	1	205239_at	amphiregulin (schwannoma-derived growth factor)	cell-cell signaling // cell proliferation	cytokine activity // growth factor activity	extracellular space // integral to membrane
NM_005138	SCO2	1	-1	3.6	7.2	4.2	2.2	1.8	-1	-1.1	-1	205241_at	SCO cytochrome oxidase deficient homolog 2 (yeast)	electron transport	chaperone activity // copper ion binding	mitochondrion
NM_000399	EGR2	5.9	-15.2	-14.6	-10.2	-8.9	-5.8	1.8	1.2	-2.1	1.1	205249_at	early growth response 2 (Krox-20 homolog, Drosophila)	regulation of transcription, DNA-dependent // brain development // peripheral nervous system development // mechanosensory behavior	DNA binding // zinc ion binding	nucleus
NM_014684	KIAA0373	-1.8	-1.2	-2.1	-2	-1.7	-1.4	-1.8	-1.1	1	-1.4	205250_s_at	KIAA0373 gene product
NM_006235	POU2AF1	-2.6	1.4	-2.1	-1.7	1.1	-1.9	-2.7	-2.1	-1.4	-1.5	205267_at	POU domain, class 2, associating factor 1	regulation of transcription, DNA-dependent // transcription from Pol II promoter // humoral immune response // cell growth and/or maintenance	transcription coactivator activity	nucleus
NM_000878	IL2RB	1.6	-2.5	1.1	1	-1.5	1	2.7	-1.3	-1.1	1.4	205291_at	interleukin 2 receptor, beta	protein complex assembly // immune response // signal transduction	receptor activity // hematopoietin/interferon-class (D200-domain) cytokine receptor activity // interleukin-2 receptor activity	integral to plasma membrane	Inflammatory_Response_Pathway // Inflammatory_Response_Pathway
NM_016010	CGI-62	-2	1.1	1.3	-1.2	1.1	-1.4	-1.7	1.1	-1.2	1.3	205308_at	CGI-62 protein		nucleic acid binding // zinc ion binding	nucleus
BF223679	SLC15A2	-3.6	1.3	-2.8	-4.3	-1.6	-2.1	-7.2	-1.8	-1	-2.6	205316_at	solute carrier family 15 (H+/peptide transporter), member 2	transport // oligopeptide transport	transporter activity // oligopeptide transporter activity // symporter activity // peptide:hydrogen symporter activity	integral to plasma membrane // membrane
NM_001415	EIF2S3	2.6	-2.9	-1.3	-1	-7.8	-3.7	-1.4	-2.1	-3.3	1.1	205321_at	eukaryotic translation initiation factor 2, subunit 3 gamma, 52kDa		GTP_EFTU;translation elongation factor activity;1.5e-35		Translation_Factors // Translation_Factors
NM_001616	ACVR2	1.3	1.2	2	-1.2	1.2	1	-1	1.2	-1.4	-1	205327_s_at	activin A receptor, type II		Activin_recp;transmembrane receptor protein serine/threonine kinase activity;1.3e-12
NM_014797	ZBTB24	-1.4	1	-1.3	-2.1	-1.1	-1.1	-1.1	1.2	-1	1.1	205340_at	zinc finger and BTB domain containing 24	regulation of transcription, DNA-dependent	DNA binding // protein binding // zinc ion binding	nucleus
NM_005025	SERPINI1	-1.3	-1.4	-2.2	-1.3	2	-1.2	1	-1.3	1.4	1	205352_at	serine (or cysteine) proteinase inhibitor, clade I (neuroserpin), member 1	central nervous system development // peripheral nervous system development	serine-type endopeptidase inhibitor activity
AI718295	PFDN4	-1.3	-2.2	-1.3	-1.7	-2.7	-1.8	1.2	1.3	1.5	-1.6	205361_s_at	prefoldin 4	protein folding // chaperonin-mediated tubulin folding	co-chaperone activity // protein binding // tubulin-specific chaperone activity	cytosol
NM_018952	HOXB6	-2.3	-1.3	-2.2	-5	-1.1	-1.2	-1.7	1.2	1.3	1.1	205366_s_at	homeo box B6	regulation of transcription, DNA-dependent // development // determination of anterior/posterior axis, embryo	transcription factor activity	nucleus
NM_003866	INPP4B	-1.9	-1.1	-2.1	-2	-1.8	-1.9	-1.6	1.9	2.3	1.5	205376_at	inositol polyphosphate-4-phosphatase, type II, 105kDa	signal transduction	phosphatidylinositol-3,4-bisphosphate 4-phosphatase activity		Inositol phosphate metabolism // Phosphatidylinositol signaling system // Inositol phosphate metabolism // Phosphatidylinositol signaling system
NM_015642	ZNF288	-2.3	-1.8	-1.5	-1.7	1.1	-2.6	-4.1	1.5	-1.2	-1	205383_s_at	zinc finger protein 288	regulation of transcription, DNA-dependent	nucleic acid binding // DNA binding // protein binding // zinc ion binding	nucleus
NM_003659	AGPS	1.7	-3.2	1	1	-2.3	-1.1	1.6	-1.2	2.1	1.1	205401_at	alkylglycerone phosphate synthase	electron transport // lipid biosynthesis	alkylglycerone-phosphate synthase activity // transferase activity	peroxisome	Glycerolipid metabolism // Glycerolipid metabolism
NM_004641	MLLT10	-1.4	-2.2	-1.3	-2.2	-1.2	-1.1	-1.6	-1.4	-1.7	-1.3	205408_at	myeloid/lymphoid or mixed-lineage leukemia (trithorax homolog, Drosophila); translocated to, 10	regulation of transcription, DNA-dependent // cell growth and/or maintenance	transcription factor activity // PHD;DNA binding;4.2e-13	nucleus
NM_006282	STK4	1.2	-2	-1	1.4	-2.5	1.1	1.1	-1.2	-2.6	1.1	205411_at	serine/threonine kinase 4	protein amino acid phosphorylation // signal transduction // cell surface receptor linked signal transduction	protein serine/threonine kinase activity // protein-tyrosine kinase activity // ATP binding // transferase activity // pkinase;protein kinase activity;2.4e-96	integral to membrane
NM_004951	EBI2	-1.1	-2.4	-3.9	-5	-5.5	-4.5	-4.4	1.1	2	1.6	205419_at	Epstein-Barr virus induced gene 2 (lymphocyte-specific G protein-coupled receptor)	immune response // G-protein coupled receptor protein signaling pathway	rhodopsin-like receptor activity // purinergic nucleotide receptor activity, G-protein coupled	integral to plasma membrane	GPCRs_Other // GPCRs_Other
NM_001740	CALB2	1.1	1.1	2.1	-1.1	1	-1.1	1	1.9	1.4	1.1	205428_s_at	calbindin 2, 29kDa (calretinin)		calcium ion binding
NM_021647	KIAA0626	-1.2	-1.7	-3.7	3.3	1.6	4.4	5.1	-1.5	6.6	-1.1	205442_at	KIAA0626 gene product
NM_005101	G1P2	1	-1.1	8.6	11.3	10.2	15.8	11	-2.3	1.1	1	205483_s_at	interferon, alpha-inducible protein (clone IFI-15K)	immune response // cell-cell signaling	protein binding	extracellular space // cytoplasm
NM_006806	BTG3	-1.4	-2.1	-2.7	-5.4	1	-2.4	-1.7	2.3	3.8	1.1	205548_s_at	BTG family, member 3	regulation of cell cycle // negative regulation of cell proliferation
NM_002534	OAS1	1	-1	1.2	2.8	3	4.9	4.8	1.1	1.2	-1	205552_s_at	2',5'-oligoadenylate synthetase 1, 40/46kDa	nucleobase, nucleoside, nucleotide and nucleic acid metabolism // immune response // response to virus	RNA binding // ATP binding // transferase activity // nucleotidyltransferase activity	cytoplasm
NM_005028	PIP5K2A	1.2	-2.1	-1.4	-1.1	-1.8	1.1	-1.2	1.3	-1.1	1.9	205570_at	phosphatidylinositol-4-phosphate 5-kinase, type II, alpha	glycerophospholipid metabolism // phosphorylation	kinase activity // 1-phosphatidylinositol-4-phosphate 5-kinase activity // 1-phosphatidylinositol-5-phosphate 4-kinase activity // transferase activity		G13_Signaling_Pathway // G13_Signaling_Pathway
NM_015929	LIPT1	-2.1	-1.2	-1.2	-1.7	-2.1	-1.7	1.2	-1.1	1.2	-1.8	205571_at	lipoyltransferase 1	protein modification // lipid metabolism	ligase activity // BPL_LipA_LipB;catalytic activity;1.1e-32	mitochondrion
NM_001987	ETV6	2.9	-1.2	2.1	-1.1	-2.3	1.2	3.3	-1.9	1	-1.3	205585_at	ets variant gene 6 (TEL oncogene)	regulation of transcription, DNA-dependent // cell growth and/or maintenance	transcription factor activity // SAM_PNT;DNA binding;3.7e-45	nucleus	Circadian_Exercise // Circadian_Exercise
NM_005739	RASGRP1	-2.2	-1.1	-1.4	-2.6	-1	-1.3	-2.1	-1.7	-1	-1.1	205590_at	RAS guanyl releasing protein 1 (calcium and DAG-regulated)	RAS protein signal transduction	Ras guanyl-nucleotide exchange factor activity // calcium ion binding // lipid binding // RasGEF;guanyl-nucleotide exchange factor activity;5e-32	membrane fraction
NM_006334	OLFM1	4.5	-1	4.8	2.3	-3.3	-1	-1.9	1.5	1.4	-1	205591_at	olfactomedin 1	development // neurogenesis	latrotoxin receptor activity	endoplasmic reticulum // membrane
NM_007351	MMRN1	1.5	-2.4	-2.9	3.1	-1.4	1.1	8.9	-1.2	4.5	-1	205612_at	multimerin 1	cell adhesion // blood coagulation
NM_003733	OASL	1	-1	1.7	8.6	6.7	21.4	24.5	-1.9	1	-1	205660_at	2'-5'-oligoadenylate synthetase-like	immune response	DNA binding // double-stranded RNA binding // ATP binding // transferase activity // thyroid hormone receptor binding	nucleolus // cytoplasm
NM_002349	LY75	-2.4	-1.4	-1.5	-1.7	-2.3	-2.5	-4.2	-1.5	-1.5	1.1	205668_at	lymphocyte antigen 75	endocytosis // inflammatory response // immune response // heterophilic cell adhesion	receptor activity // sugar binding	integral to plasma membrane
NM_002120	HLA-DOB	-3.7	-1.3	-1.2	-2.2	-2.8	-5.7	-14.5	-2.7	-1.6	-1	205671_s_at	major histocompatibility complex, class II, DO beta	immune response // antigen presentation, exogenous antigen // antigen processing, exogenous antigen via MHC class II	MHC class II receptor activity	integral to membrane
NM_004049	BCL2A1	2.1	-3.1	-1.9	-4.3	-3.3	-1.4	5	1.6	2	3.6	205681_at	BCL2-related protein A1	anti-apoptosis // regulation of apoptosis	Bcl-2;apoptosis regulator activity;1e-47	intracellular	Apoptosis // Apoptosis // Apoptosis // Apoptosis
NM_014915	ANKRD26	-2.2	-1	-1.1	-1.8	-1.1	1.1	1.4	1	-1	-1	205706_s_at	ankyrin repeat domain 26
NM_006540	NCOA2	1	-2.1	-1.1	1.1	-1.4	1	1	1	1	1	205732_s_at	nuclear receptor coactivator 2	regulation of transcription, DNA-dependent // signal transduction	transcription coactivator activity // signal transducer activity	nucleus
NM_000057	BLM	-2	1.6	1.3	1.3	1.3	1.1	-1.2	-1	-2	-1.2	205733_at	Bloom syndrome	DNA replication // DNA repair // DNA recombination // antimicrobial humoral response (sensu Vertebrata)	DNA binding // ATP-dependent DNA helicase activity // ATP binding // hydrolase activity	nucleus
AW006735	CD8A	2.6	-1.8	-1.9	1.3	1	-1.3	1.4	-1.1	1	1	205758_at	CD8 antigen, alpha polypeptide (p32)	immune response // transmembrane receptor protein tyrosine kinase signaling pathway // cellular defense response (sensu Vertebrata) // antigen presentation // T-cell activation	protein binding // coreceptor activity // MHC class I protein binding	integral to plasma membrane // integral to membrane // T-cell receptor complex
NM_003645	SLC27A2	1.6	-2	1.4	-1	-1.9	-1.5	-1	-1.1	-1.1	1.6	205768_s_at	solute carrier family 27 (fatty acid transporter), member 2	very-long-chain fatty acid metabolism // metabolism	long-chain-fatty-acid-CoA ligase activity // ligase activity // AMP-binding;catalytic activity;1.1e-86	peroxisomal matrix // endoplasmic reticulum // integral to membrane
NM_000505	F12	-1	-2.1	-1.1	-1.1	1	-1.2	-1.1	-1	2.4	-1.2	205774_at	coagulation factor XII (Hageman factor)	proteolysis and peptidolysis // blood coagulation // negative regulation of blood coagulation	coagulation factor XIa activity // coagulation factor XIIa activity // chymotrypsin activity // trypsin activity // hydrolase activity	extracellular	Blood_Clotting_Cascade // Blood_Clotting_Cascade
NM_000632	ITGAM	1.4	1.4	2.4	1.7	-1	1.6	2.7	-1.8	-1.6	-1.6	205786_s_at	integrin, alpha M (complement component receptor 3, alpha; also known as CD11b (p170), macrophage antigen alpha polypeptide)	cell-matrix adhesion // integrin-mediated signaling pathway	magnesium ion binding // receptor activity // protein binding	integrin complex // integral to membrane	Integrin-mediated_cell_adhesion // Integrin-mediated_cell_adhesion
NM_003726	SCAP1	-1.7	-1.3	-3.7	-1	-1.9	-1.1	-1.2	-1.1	1.6	1	205790_at	src family associated phosphoprotein 1	immune response // signal transduction	protein-tyrosine kinase activity // SH3/SH2 adaptor protein activity // protein binding
NM_003304	TRPC1	-1	-1	-2	-1.8	1	-1.7	1	1	-1	-1.1	205802_at	transient receptor potential cation channel, subfamily C, member 1	cation transport // calcium ion transport	store-operated calcium channel activity // ion_trans;ion channel activity;8.8e-14	integral to plasma membrane
NM_025228	T3JAM	-2	-1.5	-1.7	-1.1	-1.5	-1.5	-1.9	-2.8	-2.2	-1.3	205804_s_at	TRAF3-interacting Jun N-terminal kinase (JNK)-activating modulator
AF001362	JAK2	2.4	-1.7	1.1	1.9	-1.1	2.3	3.2	-2.1	-2.1	1.1	205842_s_at	Janus kinase 2 (a protein tyrosine kinase)	regulation of cell cycle // protein amino acid phosphorylation // cell motility // intracellular signaling cascade // JAK-STAT cascade // mesoderm development // cell growth and/or maintenance	protein-tyrosine kinase activity // Janus kinase activity // ATP binding // transferase activity // SH2 domain binding	cytoskeleton
NM_004271	LY86	-1.4	1.5	2.1	1.8	-1.1	-1.1	-5.8	-1.7	1.2	1	205859_at	lymphocyte antigen 86	apoptosis // inflammatory response // humoral immune response // signal transduction // cell proliferation	signal transducer activity	plasma membrane
NM_003121	SPIB	-2	1.9	1.1	3.4	1.3	1.1	-2.4	-1.2	-1	-1	205861_at	Spi-B transcription factor (Spi-1/PU.1 related)	regulation of transcription from Pol II promoter	transcription factor activity // RNA polymerase II transcription factor activity	nucleus // cytoplasm
AI818488	ADD3	-1.2	-2.1	-1.6	-1.2	-2.8	-1.3	-1.5	-2.1	-1.2	1.2	205882_x_at	adducin 3 (gamma)		structural constituent of cytoskeleton // calmodulin binding	cytoskeleton // membrane
L12002	ITGA4	1.8	-2	-1.4	-1.6	-1.8	-1.2	1	-2.2	-1	1.1	205885_s_at	integrin, alpha 4 (antigen CD49D, alpha 4 subunit of VLA-4 receptor)	cell-matrix adhesion // integrin-mediated signaling pathway	receptor activity // protein binding // FG-GAP;cell adhesion receptor activity;1.6e-08	integrin complex // integral to membrane	Integrin-mediated_cell_adhesion
U20350	CX3CR1	2	-2.1	1.2	1	1.5	5.1	1.1	-14.3	-6.1	-1.7	205898_at	chemokine (C-X3-C motif) receptor 1	chemotaxis // cellular defense response // cell adhesion // G-protein coupled receptor protein signaling pathway	rhodopsin-like receptor activity // chemokine receptor activity // coreceptor activity	integral to plasma membrane	GPCRs_Class_A_Rhodopsin-like // Peptide_GPCRs // GPCRs_Class_A_Rhodopsin-like // Peptide_GPCRs
NM_006228	PNOC	-6	-1.7	-2.1	-2.8	-1.3	-7.5	-42.7	-1.2	1	1.1	205901_at	prepronociceptin	signal transduction // neuropeptide signaling pathway // synaptic transmission // sensory perception	opioid peptide activity // neuropeptide hormone activity	extracellular
NM_002115	HK3	2.2	1.2	2.1	1.7	1.5	2.6	11.7	-1.6	-1.3	-3.2	205936_s_at	hexokinase 3 (white cell)	glycolysis	hexokinase activity // ATP binding // kinase activity // transferase activity	membrane	Glycolysis / Gluconeogenesis // Fructose and mannose metabolism // Galactose metabolism // Starch and sucrose metabolism // Streptomycin biosynthesis // Aminosugars metabolism // Glycolysis_and_Gluconeogenesis // Glycolysis / Gluconeogenesis // Fructose a
NM_014906	PPM1E	-1.6	-1	-1	-2.5	-1.1	1	-1.1	1	1	-1	205938_at	protein phosphatase 1E (PP2C domain containing)	protein amino acid dephosphorylation	magnesium ion binding // protein serine/threonine phosphatase activity // hydrolase activity // PP2C;catalytic activity;8.9e-77	protein serine/threonine phosphatase complex
M33987	CA1	1.4	-1.6	1.1	-2.3	1.4	-4.5	1.2	1.3	-1.1	2.6	205949_at	carbonic anhydrase I		carb_anhydrase;carbonate dehydratase activity;6e-192		Nitrogen metabolism // Nitrogen metabolism
NM_001564	ING1L	-1.1	-2.8	-1.8	-1.7	-2.4	1.1	2.2	1.4	1.1	-2.3	205981_s_at	inhibitor of growth family, member 1-like	regulation of transcription, DNA-dependent // signal transduction	chromatin binding // PHD;DNA binding;1.3e-15	chromosome
NM_001765	CD1C	-2.2	-1.2	-1.7	-1.8	-2.2	-2.6	-20.8	-3.8	-3.4	-1	205987_at	CD1C antigen, c polypeptide	antimicrobial humoral response (sensu Vertebrata)		integral to plasma membrane
NM_003874	CD84	-1.3	-2.3	-1.7	1.1	-1	1.1	1.2	-1.7	1.5	-1.2	205988_at	CD84 antigen (leukocyte antigen)	defense response // homophilic cell adhesion		integral to plasma membrane
NM_000585	IL15	2.2	-1.4	1.2	-1.2	2.2	2.6	4.1	-3.5	-1.7	-1.9	205992_s_at	interleukin 15	immune response // signal transduction // cell-cell signaling // cell proliferation // positive regulation of cell proliferation	signal transducer activity // hematopoietin/interferon-class (D200-domain) cytokine receptor binding	extracellular space // membrane fraction // endosome // Golgi apparatus // integral to plasma membrane
NM_003298	NR2C2	2.1	1	-1.1	1.4	-2.5	1	-1.8	-1.7	-1.2	-1.7	206038_s_at	nuclear receptor subfamily 2, group C, member 2	regulation of transcription, DNA-dependent // neurogenesis	transcription factor activity // steroid hormone receptor activity // transcription coactivator activity	nucleus	Nuclear_Receptors // Nuclear_Receptors
NM_022804	SNRPN	-1.4	-2.5	-3.1	-2.1	-4.5	-2	-2.3	-1.2	-1.9	-1	206042_x_at	small nuclear ribonucleoprotein polypeptide N	RNA splicing	RNA binding // pre-mRNA splicing factor activity	spliceosome complex // small nucleolar ribonucleoprotein complex // small nuclear ribonucleoprotein complex
NM_003005	SELP	-1.4	-4.7	-2.4	2.5	1.8	4.5	25.9	-1.4	3.7	-1.1	206049_at	selectin P (granule membrane protein 140kDa, antigen CD62)	cell adhesion // heterophilic cell adhesion	protein binding // sugar binding	soluble fraction // integral to plasma membrane
NM_015967	PTPN22	-2	-2	-1.7	-2.5	-1.8	-2.1	-1.9	-2.9	-1.8	-2.2	206060_s_at	protein tyrosine phosphatase, non-receptor type 22 (lymphoid)	protein amino acid dephosphorylation	protein tyrosine phosphatase activity // hydrolase activity
NM_001895	CSNK2A1	1.2	-1.5	-1	-2.5	-2.3	1	1.2	-1.1	-1.1	1	206075_s_at	casein kinase 2, alpha 1 polypeptide	protein amino acid phosphorylation // signal transduction // Wnt receptor signaling pathway	protein serine/threonine kinase activity // protein kinase CK2 activity // ATP binding // transferase activity // pkinase;protein kinase activity;2.2e-90 // pkinase;protein kinase activity;2.5e-11	nucleus // plasma membrane	Phosphatidylinositol signaling system
NM_004162	RAB5A	1.2	-1.6	-1.6	-2.1	-3.2	-2	-2.4	1.3	1	-1.2	206113_s_at	RAB5A, member RAS oncogene family	intracellular protein transport // endocytosis // small GTPase mediated signal transduction	GTPase activity // protein binding // GTP binding // protein transporter activity // ras;small monomeric GTPase activity;5e-99	early endosome
NM_004430	EGR3	10.8	-4.7	-3.2	-1.8	-3	-3.7	-2.2	-1.1	1.2	1.3	206115_at	early growth response 3	regulation of transcription, DNA-dependent // muscle development // circadian rhythm	transcription factor activity // zinc ion binding	nucleus
NM_017523	HSXIAPAF1	-1.1	-1	2.3	3.4	1.1	1.5	1.6	-1.1	-1.1	-1	206133_at	XIAP associated factor-1		zinc ion binding
AF178841	RHAG	2.8	-2.8	-6.8	2.7	2.5	7.3	7	-1.1	3.5	-1.2	206146_s_at	Rhesus blood group-associated glycoprotein	protein complex assembly // ammonium transport	ammonium transporter activity // ankyrin binding	integral to plasma membrane
NM_006089	SCML2	-1.2	-1.3	-1	-3.2	-2	-1.4	-1.2	1.2	1.8	-1.1	206147_x_at	sex comb on midleg-like 2 (Drosophila)
NM_001242	TNFRSF7	-1.5	-2.1	-1.7	-1.3	-1.3	-1.2	-1.3	-1.1	1.3	1.1	206150_at	tumor necrosis factor receptor superfamily, member 7	inhibition of caspase activation // apoptosis // induction of apoptosis // immune response // cell surface receptor linked signal transduction // release of cytoplasmic sequestered NF-kappaB // humoral defense mechanism (sensu Vertebrata) // B-cell proliferation // positive regulation of interferon-gamma biosynthesis // positive regulation of B-cell differentiation // positive regulation of T-cel…	transmembrane receptor activity // protein binding // caspase inhibitor activity // TNFR_c6;receptor activity;5.8e-10	extracellular // integral to plasma membrane
NM_002852	PTX3	2.8	-2	-2	-1.7	-1.3	-1.2	5.7	2.8	32.9	-3.4	206157_at	pentaxin-related gene, rapidly induced by IL-1 beta	inflammatory response		extracellular
NM_000024	ADRB2	1.1	-2.5	-1.4	-1.3	-1.6	-1.2	-1.5	-2	-1.5	-1.3	206170_at	adrenergic, beta-2-, receptor, surface	activation of MAPK // receptor mediated endocytosis // transmembrane receptor protein tyrosine kinase activation (dimerization) // G-protein coupled receptor protein signaling pathway // G-protein signaling, coupled to cAMP nucleotide second messenger // adenylate cyclase activation // protein kinase cascade // endosome to lysosome transport	rhodopsin-like receptor activity // receptor activity // beta2-adrenergic receptor activity	lysosome // endosome // integral to plasma membrane	GPCRs_Class_A_Rhodopsin-like // Monoamine_GPCRs // GPCRs_Class_A_Rhodopsin-like // Monoamine_GPCRs
NM_002041	GABPB2	1.5	-2.1	-1.4	-1.8	-1.6	-1.6	-1	1.6	2.2	-1.2	206173_x_at	GA binding protein transcription factor, beta subunit 2, 47kDa	regulation of transcription, DNA-dependent	protein binding	nucleus
NM_005084	PLA2G7	5.4	1.3	2	1.5	-2	-1.2	1.7	-2.4	-1.1	2.9	206214_at	phospholipase A2, group VII (platelet-activating factor acetylhydrolase, plasma)	inflammatory response // lipid catabolism	1-alkyl-2-acetylglycerophosphocholine esterase activity // phospholipid binding // hydrolase activity	extracellular // 2-acetyl-1-alkylglycerophosphocholine esterase complex
NM_006469	IVNS1ABP	1.3	-1.7	-1.7	-2.3	-2.2	-1.9	-2.4	-1.3	-1.5	-1	206245_s_at	influenza virus NS1A binding protein	transcription from Pol III promoter // RNA splicing // response to virus	protein binding	transcription factor complex // spliceosome complex
NM_003189	TAL1	-1.1	-3.1	-1.1	1.8	-1.2	3.7	1.2	-1	2.3	1.1	206283_s_at	T-cell acute lymphocytic leukemia 1	regulation of transcription, DNA-dependent // cell proliferation // cell differentiation	DNA binding
NM_001562	IL18	-1.2	-2.6	2	1.2	-1.2	1.1	1.4	1.1	1.2	1	206295_at	interleukin 18 (interferon-gamma-inducing factor)	angiogenesis // immune response // cell-cell signaling // induction of apoptosis via death domain receptors // regulation of cell adhesion // sleep // chemokine biosynthesis // T-helper 2 type immune response // interleukin-2 biosynthesis // interferon-gamma biosynthesis // interleukin-13 biosynthesis // granulocyte macrophage colony-stimulating factor biosynthesis	signal transducer activity // interleukin-1 receptor binding	extracellular	Hypertrophy_model // Hypertrophy_model
NM_013959	NRG1	2.3	2.6	2.1	1.2	1.1	1.2	1	-1.1	-1.1	-1.3	206343_s_at	neuregulin 1	transmembrane receptor protein tyrosine kinase ligand binding // neurogenesis // embryonic development // cell differentiation	receptor binding // growth factor activity // transmembrane receptor protein tyrosine kinase activator activity	extracellular // integral to membrane
BG035761	SOCS3	1.1	-1.2	-1.6	-2.2	-1.4	-1.2	1.8	-1.1	2.5	1.2	206359_at	suppressor of cytokine signaling 3	regulation of cell growth // intracellular signaling cascade
AF327656	PIK3CG	2.1	-3.2	1.2	-1.1	-2.5	1.2	1.2	-1.2	1	1.6	206369_s_at	phosphoinositide-3-kinase, catalytic, gamma polypeptide		inositol/phosphatidylinositol kinase activity // phosphatidylinositol 3-kinase activity // 2.7.1.137;1-phosphatidylinositol 3-kinase;1e-300	phosphoinositide 3-kinase complex	Inositol phosphate metabolism // Phosphatidylinositol signaling system
NM_002621	PFC	3.1	1.2	2	2.4	-1.2	1.3	1.4	-1.1	1.3	-1.4	206380_s_at	properdin P factor, complement	immune response // complement activation, alternative pathway // defense response to bacteria		extracellular space
NM_012297	G3BP2	2	-2.4	-1.8	-1.6	-6.2	-2	-1.1	1.3	-1	1.4	206383_s_at	Ras-GTPase activating protein SH3 domain-binding protein 2	protein-nucleus import // transport // cytoplasmic sequestering of NF-kappaB // RAS protein signal transduction	RNA binding // protein transporter activity // receptor signaling complex scaffold activity	nucleus // cytoplasm
NM_020987	ANK3	-5.9	-1.4	-2.9	-2.6	-2.2	-1.7	-5.1	-1.3	-1.4	1.1	206385_s_at	ankyrin 3, node of Ranvier (ankyrin G)	protein targeting // cytoskeletal anchoring // signal transduction	structural constituent of cytoskeleton	endoplasmic reticulum // Golgi apparatus // cytoskeleton
NM_002619	PF4	1.1	-1.7	-1.8	2.6	-1.2	1.6	2.7	1.8	1.4	1.7	206390_x_at	platelet factor 4 (chemokine (C-X-C motif) ligand 4)	immune response // negative regulation of angiogenesis // cytokine and chemokine mediated signaling pathway // platelet activation // immune cell chemotaxis // negative regulation of megakaryocyte differentiation	chemokine activity // heparin binding	extracellular
NM_002888	RARRES1	1	1	-2.1	-2	-1.9	1	1	-1.2	1	3	206392_s_at	retinoic acid receptor responder (tazarotene induced) 1	negative regulation of cell proliferation		integral to membrane
NM_001770	CD19	-3.2	-1.2	-1.8	-1.4	1	-2.9	-25.3	-1.1	1	-1.7	206398_s_at	CD19 antigen	cellular defense response // cell surface receptor linked signal transduction	receptor signaling protein activity	integral to plasma membrane
NM_005951	MT1H	1.7	1	1.9	2.9	1	2.2	3	1.2	1	-1.2	206461_x_at	metallothionein 1H		metal ion binding
NM_005761	PLXNC1	-1.5	-1	-1.4	-2.8	-1	-1.3	-2.1	-1.1	-1.3	-1	206470_at	plexin C1	cell adhesion // development	receptor activity // receptor binding	plasma membrane // integral to membrane
NM_005761	PLXNC1	-1.1	1.1	1.3	-2.3	-1.5	-1.7	-1.7	-1.2	-1.7	1.5	206471_s_at	plexin C1	cell adhesion // development	receptor activity // receptor binding	plasma membrane // integral to membrane
NM_001290	LDB2	-3.6	1.3	-1.1	-1.4	1.1	-2	-6.7	-1.7	-1.2	-1.1	206481_s_at	LIM domain binding 2	development	DNA binding // transcription cofactor activity	nucleus
NM_000419	ITGA2B	1.4	-2.9	-2	2	2.2	2.8	4.8	1.4	3.2	-1.4	206493_at	integrin, alpha 2b (platelet glycoprotein IIb of IIb/IIIa complex, antigen CD41B)	cell adhesion // cell-matrix adhesion // integrin-mediated signaling pathway // platelet activation	receptor activity // protein binding // FG-GAP;cell adhesion receptor activity;7.3e-08	integrin complex	Integrin-mediated_cell_adhesion // Integrin-mediated_cell_adhesion
NM_000419	ITGA2B	-1.1	-2.8	-1.9	1.8	2.2	3	2.9	1.1	3.6	-1	206494_s_at	integrin, alpha 2b (platelet glycoprotein IIb of IIb/IIIa complex, antigen CD41B)	cell adhesion // cell-matrix adhesion // integrin-mediated signaling pathway // platelet activation	receptor activity // protein binding // FG-GAP;cell adhesion receptor activity;7.3e-08	integrin complex	Integrin-mediated_cell_adhesion
NM_003599	SUPT3H	-2.4	-1.1	-1	-1.2	-1.3	-1.2	-1.1	1	1	1	206506_s_at	suppressor of Ty 3 homolog (S. cerevisiae)	regulation of cell cycle // transcription initiation // regulation of transcription from Pol II promoter	RNA polymerase II transcription factor activity // transcriptional activator activity // transcription initiation factor activity	nucleus // transcription factor complex
NM_004298	NUP155	-1.3	-1.8	-1.7	-2.8	-1.9	-2.4	-1	-1.1	-1	1.1	206550_s_at	nucleoporin 155kDa	transport // nucleocytoplasmic transport	transporter activity // nucleocytoplasmic transporter activity	nucleus // nuclear pore
NM_004834	MAP4K4	3	-1.1	1.4	1.5	-1.6	-1.1	-1	2.2	2.6	-1.2	206571_s_at	mitogen-activated protein kinase kinase kinase kinase 4	protein amino acid phosphorylation // response to stress // protein kinase cascade	protein serine/threonine kinase activity // small GTPase regulatory/interacting protein activity // ATP binding // transferase activity // pkinase;protein kinase activity;1.1e-90
NM_001323	CST6	1	-4.3	-1	-1	-7.2	1.3	1	1	1	-1	206595_at	cystatin E/M	morphogenesis	cysteine protease inhibitor activity
NM_005681	TAF1A	-1.6	1	-1.1	-2.1	-1.2	1	-1.1	-1.1	-1.2	1	206613_s_at	TATA box binding protein (TBP)-associated factor, RNA polymerase I, A, 48kDa	transcription from Pol I promoter // transcription from Pol II promoter	RNA polymerase I transcription factor activity // general RNA polymerase II transcription factor activity
NM_006506	RASA2	-1.1	-2.2	-2.3	-2	-3.7	-2.6	-1.1	-1.2	-3.2	1.8	206636_at	RAS p21 protein activator 2	intracellular signaling cascade	Ras GTPase activator activity
NM_016384	ZNF237	1.2	-2.2	-2.2	-1.4	-2.1	-2.2	-2.1	1.1	-2	-1.6	206652_at	zinc finger protein 237
NM_000407	GP1BB	1.1	-3.9	-2.4	3.2	2.4	4.9	9.2	1.5	3.2	-1.1	206655_s_at	glycoprotein Ib (platelet), beta polypeptide	cell adhesion // cell surface receptor linked signal transduction // blood coagulation	transmembrane receptor activity // protein binding // thrombin receptor activity	integral to plasma membrane
NM_002104	GZMK	-1.6	-2.2	-1.4	-1.6	-1.9	-1.5	-1.3	-1.5	-1.1	1.1	206666_at	granzyme K (serine protease, granzyme 3; tryptase II)	proteolysis and peptidolysis	chymotrypsin activity // trypsin activity // hydrolase activity // 3.4.21.78;granzyme A activity;2.96e-72	cytoplasm
NM_015864	C6orf32	1.2	-2.1	-1.4	-1.1	-2.6	-1.6	-1.1	1	1	1.6	206707_x_at	chromosome 6 open reading frame 32
NM_012307	EPB41L3	2.7	1	1.6	2.2	1	2.1	3.8	-2.8	1.1	-1.8	206710_s_at	erythrocyte membrane protein band 4.1-like 3	cortical actin cytoskeleton organization and biogenesis	actin binding // structural molecule activity	cytoskeleton // plasma membrane
NM_012252	TFEC	1.1	1.3	2.3	-1.1	1.1	3.2	5.1	-2.5	-1.2	-2.1	206715_at	transcription factor EC		transcription factor activity // transcription coactivator activity // transcription corepressor activity	nucleus
NM_003971	SPAG9	-1	1.3	-2.1	-1.9	-1.2	-1.4	-1.6	1.3	1.1	-1.2	206748_s_at	sperm associated antigen 9
NM_002260	KLRC1	1	-3.3	-1	-3.3	1	-1.4	1.5	-1.3	1.1	-1.6	206785_s_at	killer cell lectin-like receptor subfamily C, member 1	heterophilic cell adhesion // cell surface receptor linked signal transduction // antimicrobial humoral response (sensu Vertebrata)	transmembrane receptor activity // sugar binding	integral to plasma membrane
NM_000073	CD3G	1.1	-2	-1.4	1.3	-2.5	1	1.2	-1.3	-1.1	-1.4	206804_at	CD3G antigen, gamma polypeptide (TiT3 complex)	protein complex assembly // establishment and/or maintenance of cell polarity // cell surface receptor linked signal transduction // protein transport // T-cell activation // regulation of apoptosis // thymocyte differentiation	transmembrane receptor activity // receptor signaling complex scaffold activity // T-cell receptor binding // protein heterodimerization activity	integral to plasma membrane // T-cell receptor complex
NM_000519	HBD	1.4	-4	1.7	-1.4	1.2	-1.6	1.4	1.9	1.6	2.8	206834_at	hemoglobin, delta	globin;oxygen transport;7.6e-63
NM_002935	RNASE2	2.1	-1	6.4	1.4	-1.8	1.1	5.2	-1.1	1	-1.3	206851_at	ribonuclease, RNase A family, 2 (liver, eosinophil-derived neurotoxin)	RNA catabolism // chemotaxis	nucleic acid binding // endonuclease activity // pancreatic ribonuclease activity // ribonuclease activity // hydrolase activity	extracellular
NM_004116	FKBP1B	1.5	1.3	-2.9	1.5	2.4	1.5	6.6	-1.5	3.3	1.7	206857_s_at	FK506 binding protein 1B, 12.6 kDa	protein folding // muscle contraction	peptidyl-prolyl cis-trans isomerase activity // isomerase activity	cytoplasm
NM_003806	HRK	-1	-1.1	-1.2	-2.5	1	1	1	1	1	-1	206864_s_at	harakiri, BCL2 interacting protein (contains only BH3 domain)	induction of apoptosis // negative regulation of survival gene product activity // regulation of apoptosis			Apoptosis
NM_014720	SLK	-1.2	-2.1	-1.1	-2.3	-1.5	1	-1	-1.3	-1.3	-1	206875_s_at	SNF1 sucrose nonfermenting like kinase (yeast)	nucleotide-excision repair // protein amino acid phosphorylation	DNA binding // nuclease activity // protein serine/threonine kinase activity // ATP binding // transferase activity // pkinase;protein kinase activity;1.1e-94
NM_003915	CPNE1	1.3	-2.6	-1.2	-1.3	-1.8	-1.7	-1.1	-1.1	1.1	1	206918_s_at	copine I	lipid metabolism // vesicle-mediated transport	transporter activity // calcium-dependent phospholipid binding
NM_001499	GLE1L	1.3	-2.3	-1.2	-1.9	-4.6	-1.1	-1.1	-1.5	-3.6	-1.4	206920_s_at	GLE1 RNA export mediator-like (yeast)
NM_006644	HSPH1	-1	-1.5	-2.7	-1.4	-1.1	2.2	2.1	1.3	1.4	-2.2	206976_s_at	heat shock 105kDa/110kDa protein 1		heat shock protein activity // ATP binding	cytoplasm
NM_000647	CCR2	2.7	3.1	4.8	3	1.7	1.4	4	-1.6	-1	-1.4	206978_at	chemokine (C-C motif) receptor 2 // Transcribed sequences	chemotaxis // inflammatory response // cellular defense response // G-protein coupled receptor protein signaling pathway // negative regulation of adenylate cyclase activity // cytosolic calcium ion concentration elevation // JAK-STAT cascade // antimicrobial humoral response (sensu Vertebrata)	rhodopsin-like receptor activity // C-C chemokine receptor activity	soluble fraction // integral to plasma membrane	GPCRs_Class_A_Rhodopsin-like // Peptide_GPCRs
NM_004089	DSIPI	-1.1	-2.7	-1.9	-1.1	-3	-2	-2.1	1	-1.7	-1	207001_x_at	delta sleep inducing peptide, immunoreactor	regulation of transcription, DNA-dependent	transcription factor activity	nucleus
NM_005466	MED6	-2	-3.2	-6.3	-3.4	-6.9	-2.4	-1.9	-1.5	-2.8	-1	207079_s_at	mediator of RNA polymerase II transcription, subunit 6 homolog (yeast)	regulation of transcription, DNA-dependent	receptor activity // transcription regulator activity	nucleus
NM_002748	MAPK6	1.7	-2.2	1	-2.2	-2.7	-1.6	2.2	2.8	3.5	-1.5	207121_s_at	mitogen-activated protein kinase 6	protein amino acid phosphorylation // cell cycle // signal transduction	protein serine/threonine kinase activity // MAP kinase activity // ATP binding // transferase activity // pkinase;protein kinase activity;2.6e-85		Integrin-mediated_cell_adhesion // S1P_Signaling // Integrin-mediated_cell_adhesion // S1P_Signaling
NM_006410	HTATIP2	1.4	-3.8	-1.4	1.5	-1.1	1.8	2.5	-1.8	1.5	1.4	207180_s_at	HIV-1 Tat interactive protein 2, 30kDa	regulation of transcription from Pol II promoter // anti-apoptosis // induction of apoptosis	RNA polymerase II transcription factor activity // transcription coactivator activity // protein binding	nucleus
NM_003718	CDC2L5	-1.7	-1.1	-1.9	-3.4	-1.2	-1.3	-1.8	1	-1.9	1.2	207319_s_at	cell division cycle 2-like 5 (cholinesterase-related cell division controller)	cytokinesis // protein amino acid phosphorylation // regulation of mitosis // development // positive regulation of cell proliferation	protein serine/threonine kinase activity // ATP binding // transferase activity // pkinase;protein kinase activity;1.3e-94		Phosphatidylinositol signaling system
NM_002424	MMP8	1.6	-5.9	-1	-1	1	-1.5	1	-1.1	1	-1.2	207329_at	matrix metalloproteinase 8 (neutrophil collagenase)	collagen catabolism	metalloendopeptidase activity // calcium ion binding // neutrophil collagenase activity // zinc ion binding // hydrolase activity	extracellular matrix // extracellular space
NM_006940	SOX5	-2.6	2	-1.1	-2.2	1.9	-1.2	-4.6	1.3	1	-1.1	207336_at	SRY (sex determining region Y)-box 5	regulation of transcription, DNA-dependent // transcription from Pol II promoter	transcription factor activity // HMG_box;DNA binding;3.2e-28	nucleus
NM_002341	LTB	1.1	-1.4	-2.4	-1.3	-4.1	-2.2	-1.7	-1	-1.2	-1	207339_s_at	lymphotoxin beta (TNF superfamily, member 3)	immune response // signal transduction // cell-cell signaling	tumor necrosis factor receptor binding	integral to membrane
NM_012257	HBP1	1.1	-1.1	-1.6	-2	-1.5	-1.5	-1.4	1.3	-1.5	-1.1	207361_at	HMG-box transcription factor 1	regulation of transcription, DNA-dependent	DNA binding
NM_000173	GP1BA	1.2	1.2	-1	2.1	1.5	2	3.2	-1	1.5	1.3	207389_at	glycoprotein Ib (platelet), alpha polypeptide	cell adhesion // cell surface receptor linked signal transduction // platelet activation // regulation of blood coagulation // fibrinolysis	protein binding // thrombin receptor activity	integral to plasma membrane
NM_003557	PIP5K1A	1	2.3	-1	1.1	1	1.1	1.2	1	-1.3	1.3	207391_s_at	phosphatidylinositol-4-phosphate 5-kinase, type I, alpha	glycerophospholipid metabolism // signal transduction // phosphorylation	kinase activity // 1-phosphatidylinositol-4-phosphate 5-kinase activity // transferase activity
NM_002570	PACE4	-3.1	-2.5	-3.7	1.7	2.6	3.3	2.4	-1.8	3.8	-1.6	207414_s_at	paired basic amino acid cleaving system 4	proteolysis and peptidolysis // cell-cell signaling	subtilase activity // hydrolase activity // 3.4.21.75;furin activity;7.9e-243 // 3.4.21.61;kexin activity;1.39e-181 // 3.4.21.61;kexin activity;2.1e-182 // 3.4.21.61;kexin activity;3.7e-187 // 3.4.21.61;kexin activity;4.18e-186 // 3.4.21.61;kexin activity
NM_003451	ZNF177	-2.8	1.1	-1	1.1	-1.2	-2.1	-1.8	-1.3	-1	-1	207417_s_at	zinc finger protein 177	negative regulation of transcription from Pol II promoter // regulation of transcription, DNA-dependent	DNA binding // zinc ion binding // KRAB;nucleic acid binding;5.7e-28	nucleus
NM_002872	RAC2	-1.8	-1.9	-2.2	-1.7	-3	-1.9	-2.8	-2.9	-2.1	1.4	207419_s_at	ras-related C3 botulinum toxin substrate 2 (rho family, small GTP binding protein Rac2)	signal transduction // small GTPase mediated signal transduction	GTPase activity // GTP binding // ras;small monomeric GTPase activity;3.9e-89		Integrin-mediated_cell_adhesion // Integrin-mediated_cell_adhesion
NM_003676	DEGS	1.3	-1.8	-2	-1.2	-2.1	-1.3	1.3	-2.4	-3.7	-1.1	207431_s_at	degenerative spermatocyte homolog, lipid desaturase (Drosophila)	fatty acid desaturation	electron transporter activity // oxidoreductase activity	membrane fraction // endoplasmic reticulum // integral to plasma membrane
NM_006685	PROL3	-1.1	3.5	1.5	1	4.2	1.6	1	-1.1	1	1.1	207441_at	proline rich 3
NM_005317	GZMM	2.3	-2.3	-1	-1.1	-1.1	-1.3	2	1.3	-1	-1.1	207460_at	granzyme M (lymphocyte met-ase 1)	proteolysis and peptidolysis // cytolysis	chymotrypsin activity // trypsin activity // hydrolase activity // 3.4.21.46;complement factor D activity;1.16e-70
NM_004249	RAB28	1.3	-2.2	-1.2	-1.4	-1.7	-1.3	-1	-1.2	-1.2	-1	207495_at	RAB28, member RAS oncogene family	small GTPase mediated signal transduction	GTPase activity // GTP binding // ras;small monomeric GTPase activity;1.3e-32
NM_004875	POLR1C	2.7	-2.6	-1	-2.2	1	-2.6	2.3	1	1	-1	207515_s_at	polymerase (RNA) I polypeptide C, 30kDa	transcription // transcription from Pol I promoter	DNA binding // DNA-directed RNA polymerase activity // transferase activity	nucleus // DNA-directed RNA polymerase I complex
NM_005653	TFCP2	-1.4	-2.2	-1.5	-1.8	-1.6	-1.1	-1.3	1	1	-1	207627_s_at	transcription factor CP2	regulation of transcription from Pol II promoter	transcription factor activity
NM_001881	CREM	-2.2	-1.9	-2.4	-2.3	-1.1	-1.8	-1.1	1	8	2.3	207630_s_at	cAMP responsive element modulator	regulation of transcription, DNA-dependent // signal transduction	DNA binding // transcription factor activity // protein binding // cAMP response element binding protein binding	nucleus
NM_001938	DR1	1.1	-2.1	-1.5	-1.1	1	1.3	-1	-1.1	1.1	1	207654_x_at	down-regulator of transcription 1, TBP-binding (negative cofactor 2)	negative regulation of transcription from Pol II promoter // transcription	DNA binding // transcription corepressor activity // transcription factor binding	nucleus
NM_013314	BLNK	-3	-2.7	-1	-1.1	-2	-2.4	-6.5	-1.4	-1.5	-1.4	207655_s_at	B-cell linker	inflammatory response // humoral immune response // intracellular signaling cascade // hemocyte development // B-cell differentiation	transmembrane receptor protein tyrosine kinase adaptor protein activity // SH3/SH2 adaptor protein activity	intracellular // cytoplasm
NM_005710	PQBP1	1.2	-2.2	-2.7	-1.6	-1.8	-1.7	1	-1	-1.2	1.1	207769_s_at	polyglutamine binding protein 1	regulation of transcription, DNA-dependent	DNA binding // transcription coactivator activity	nucleus
NM_007319	PSEN1	-1.2	-2	-1	-1.8	-1.3	1.1	1	-1.1	1	1.3	207782_s_at	presenilin 1 (Alzheimer disease 3)	anti-apoptosis // chromosome organization and biogenesis (sensu Eukarya) // chromosome segregation // intracellular signaling cascade	protein binding	kinetochore // membrane fraction // integral to nuclear inner membrane // mitochondrion // endoplasmic reticulum // Golgi apparatus // integral to plasma membrane
NM_006061	CRISP3	42.6	-78.7	-1.1	-1.1	1	-20.2	1	-2.4	1	-3.8	207802_at	cysteine-rich secretory protein 3			extracellular // intracellular
NM_000313	PROS1	-1.1	-1.4	-3.2	1.2	-1.2	1.2	1.1	-1.1	1.2	1.4	207808_s_at	protein S (alpha)	blood coagulation	endopeptidase inhibitor activity // calcium ion binding	extracellular
NM_002620	PF4V1	1	-2	-1.7	1.1	-1.2	1.2	2.3	2.1	2	1.6	207815_at	platelet factor 4 variant 1	immune response	chemokine activity // heparin binding	extracellular
NM_002167	ID3	1.2	-1.1	-1.1	-4.4	-1	-1.3	-1.4	1	-1	1.6	207826_s_at	inhibitor of DNA binding 3, dominant negative helix-loop-helix protein	development	transcription corepressor activity	nucleus
L36675	SNCA	2.5	-2.7	-1.7	-4.5	-1.5	-3	-1.2	1.3	1.2	3.2	207827_x_at	synuclein, alpha (non A4 component of amyloid precursor)	anti-apoptosis // central nervous system development		cytoplasm
NM_020524	PBXIP1	-1	-1.2	-3.2	-2.5	-1.2	-2.2	-2.5	1.1	-1.3	-1	207838_x_at	pre-B-cell leukemia transcription factor interacting protein 1	negative regulation of transcription // cell differentiation	transcription corepressor activity	nucleus // cytosol
NM_006866	LILRA2	2.1	1.2	2.5	1.7	1	1.9	2.4	1	-1.3	-1.2	207857_at	leukocyte immunoglobulin-like receptor, subfamily A (with TM domain), member 2	immune response	receptor activity	integral to membrane
NM_004488	GP5	-2.3	-1.4	-1.4	2	1	1.5	2.8	-1.2	1	-1	207926_at	glycoprotein V (platelet)	cell adhesion // blood coagulation	protein binding	integral to plasma membrane
NM_002738	PRKCB1	-1.3	-2.1	-1.3	-1.6	-3.4	-2.1	-1.8	-1.5	1.4	1.1	207957_s_at	protein kinase C, beta 1	protein amino acid phosphorylation // intracellular signaling cascade	protein kinase C activity // calcium ion binding // ATP binding // transferase activity // diacylglycerol binding	cytoplasm // plasma membrane	Phosphatidylinositol signaling system // G_Protein_Signaling // Wnt_signaling
NM_004931	CD8B1	1.1	-2.2	-1.1	-1.1	-3.2	-1.3	1.3	1.3	1.1	-1.1	207979_s_at	CD8 antigen, beta polypeptide 1 (p37)	immune response // transmembrane receptor protein tyrosine kinase signaling pathway // T-cell activation	protein binding // coreceptor activity // MHC class I protein binding	integral to plasma membrane // T-cell receptor complex
NM_012411	PTPN22	-1.7	-2.8	-1.1	-3	-2.7	-1.8	1	-1.6	-2.3	1.1	208010_s_at	protein tyrosine phosphatase, non-receptor type 22 (lymphoid)	protein amino acid dephosphorylation	protein tyrosine phosphatase activity // hydrolase activity
NM_006238	PPARD	1	-2	-1	-1.5	-1.3	1	1	1	1	1.2	208044_s_at	peroxisome proliferative activated receptor, delta	energy pathways // regulation of transcription from Pol II promoter // lipid metabolism	transcription factor activity // steroid hormone receptor activity	nucleus	Nuclear_Receptors
NM_015601	HERC4	-1.6	-1	-1.5	-2.1	-1.4	-1.6	-1.8	-1.2	-1.1	-1.5	208054_at	hect domain and RLD 4	ubiquitin cycle	ubiquitin-protein ligase activity	intracellular
NM_015601	HERC4	-1.5	-1.8	-3.3	-1.9	-1.8	-1.5	-2.1	-3	-5.8	-1.6	208055_s_at	hect domain and RLD 4	ubiquitin cycle	ubiquitin-protein ligase activity	intracellular
NM_005187	CBFA2T3	-2	1.6	-1.3	-1.1	1	-1.1	-2	-1.1	1.3	-1.1	208056_s_at	core-binding factor, runt domain, alpha subunit 2; translocated to, 3	regulation of transcription, DNA-dependent	transcription factor activity	nucleus
NM_002912	REV3L	-1	-1.9	-1.8	-2	-3.6	-2.2	-1.8	-1.5	-1.4	-1.3	208070_s_at	REV3-like, catalytic subunit of DNA polymerase zeta (yeast)	DNA replication // DNA-dependent DNA replication // DNA repair	nucleotide binding // DNA binding // DNA-directed DNA polymerase activity // zeta DNA polymerase activity // 3'-5' exonuclease activity // transferase activity	nucleus // zeta DNA polymerase complex
NM_021708	LAIR1	-1.4	-2.1	-2	-1.8	-1.4	-1.7	-5.2	-1.2	-1.4	-1.1	208071_s_at	leukocyte-associated Ig-like receptor 1
NM_030751	TCF8	2.6	-1.4	1	-1.1	-1.1	-1.9	1.2	2	2.5	1.4	208078_s_at	transcription factor 8 (represses interleukin 2 expression)	negative regulation of transcription from Pol II promoter // regulation of transcription, DNA-dependent // immune response // cell proliferation	transcription factor activity // transcription coactivator activity // transcription corepressor activity // zinc ion binding	nucleus	Hypertrophy_model // Hypertrophy_model
NM_030808	NDEL1	1.9	-1.6	-1.2	-2.5	-1.4	-1.7	1	1.4	2.5	-1.1	208093_s_at	nudE nuclear distribution gene E homolog like 1 (A. nidulans)
NM_030755	TXNDC	2.1	-2.5	-1.2	-1.7	-4.5	1.1	1.6	-4.9	-4.3	-2.8	208097_s_at	thioredoxin domain containing	electron transport // DNA replication // ER to Golgi transport // anti-apoptosis // response to stress // signal transduction // cell proliferation // immune cell activation // positive regulation of transcription, DNA-dependent // positive regulation of growth	electron transporter activity // thiol-disulfide exchange intermediate activity // arsenate reductase (thioredoxin) activity	membrane fraction // endoplasmic reticulum membrane // integral to membrane
NM_005907	MAN1A1	1.3	-2	-1.7	-1.2	-2.6	1.2	1.1	-1	-1.5	-1	208116_s_at	mannosidase, alpha, class 1A, member 1	carbohydrate metabolism // N-linked glycosylation	mannosyl-oligosaccharide 1,2-alpha-mannosidase activity // calcium ion binding // mannosidase activity // hydrolase activity, acting on glycosyl bonds	membrane fraction // endoplasmic reticulum // Golgi apparatus // integral to membrane	N-Glycans biosynthesis
NM_005089	U2AF1L2	-1.3	-1.5	-2.3	-1	1.1	-1.1	-1.2	1.3	-1.2	-1	208174_x_at	U2(RNU2) small nuclear RNA auxiliary factor 1-like 2	RNA splicing	RNA binding // pre-mRNA splicing factor activity // zf-CCCH;nucleic acid binding;4.7e-08	nucleus // ribonucleoprotein complex
NM_003543	HIST1H4H	1.3	-2.2	-1.6	1.5	1.4	2.6	3.1	1	1.7	2	208180_s_at	histone 1, H4h		histone;DNA binding;2.5e-10
NM_003319	TTN	-2	1	-1	-1	1	1	-1.1	1	-1	-1	208195_at	titin	protein amino acid phosphorylation // striated muscle contraction // muscle development	protein serine/threonine kinase activity // hematopoietin/interferon-class (D200-domain) cytokine receptor activity // ATP binding // structural constituent of muscle // cation transporter activity // transferase activity // myosin binding	membrane // sarcomere // Z disc
NM_005825	RASGRP2	1.3	-2.3	-2.2	-1.1	-2.2	-1.2	-1	-1.2	1.4	-1.4	208206_s_at	RAS guanyl releasing protein 2 (calcium and DAG-regulated)	regulation of cell growth // small GTPase mediated signal transduction	Ras guanyl-nucleotide exchange factor activity // calcium ion binding // diacylglycerol binding // RasGEF;guanyl-nucleotide exchange factor activity;2.3e-34	cytosol // plasma membrane
NM_006785	MALT1	-1.8	-2.1	-2.4	-2.2	-3	-2.5	-1.7	-1.2	1.9	1.3	208309_s_at	mucosa associated lymphoid tissue lymphoma translocation gene 1	proteolysis and peptidolysis // defense response // signal transduction // activation of NF-kappaB-inducing kinase // positive regulation of I-kappaB kinase/NF-kappaB cascade	signal transducer activity // protein binding // peptidase activity // caspase activity	intracellular
NM_006738	AKAP13	-1.2	-2.3	-1.8	-1.5	-2.9	-1.5	-1.3	-1.1	-1.4	1.1	208325_s_at	A kinase (PRKA) anchor protein 13	intracellular signaling cascade // cell growth and/or maintenance	cAMP-dependent protein kinase activity // signal transducer activity // Rho guanyl-nucleotide exchange factor activity // kinase activity	membrane fraction
NM_002745	MAPK1	1.1	-2.4	-1.6	-1.6	-2.9	-1.3	-1	-2	-1.7	1.3	208351_s_at	mitogen-activated protein kinase 1	protein amino acid phosphorylation // induction of apoptosis // chemotaxis // response to stress // cell cycle // signal transduction // synaptic transmission	protein serine/threonine kinase activity // MAP kinase activity // ATP binding // transferase activity // pkinase;protein kinase activity;1.9e-88 // pkinase;protein kinase activity;2.1e-88		MAPK_Cascade // S1P_Signaling
NM_005307	GRK4	-2	-1	-1	-1	1.1	-1.5	-3	1.1	1	-1	208365_s_at	G protein-coupled receptor kinase 4	protein amino acid phosphorylation // signal transduction // regulation of G-protein coupled receptor protein signaling pathway	G-protein coupled receptor kinase activity // signal transducer activity // ATP binding // transferase activity
NM_004865	TBPL1	1.7	-3	-1.8	1.1	1.1	-1.7	1.4	2	1.1	-1.1	208398_s_at	TBP-like 1	regulation of transcription, DNA-dependent // transcription initiation from Pol II promoter	DNA binding // RNA polymerase II transcription factor activity // transcription coactivator activity // protein binding	nucleus // transcription factor TFIID complex
NM_004030	IRF7	1.1	1	2.5	3.1	1.7	4.6	7.5	-1.1	-1	-1.2	208436_s_at	interferon regulatory factor 7	negative regulation of transcription from Pol II promoter // regulation of transcription, DNA-dependent // transcription initiation from Pol II promoter // inflammatory response // response to DNA damage stimulus // response to virus // passive viral induction of host immune response	transcription factor activity // specific RNA polymerase II transcription factor activity	nucleus // cytoplasm
NM_002764	PRPS1	-2.1	-1.3	-1.8	-2.6	-2.1	-1.7	-1.9	-1.1	1.1	1	208447_s_at	phosphoribosyl pyrophosphate synthetase 1	Pribosyltran;nucleoside metabolism;3.7e-36	2.7.6.1;ribose-phosphate diphosphokinase activity;5.75e-131		Pentose phosphate pathway // Purine metabolism // Nucleotide_Metabolism // Pentose phosphate pathway // Purine metabolism // Nucleotide_Metabolism
NM_016134	PGCP	1.4	-2.2	-1.3	-1.1	-1.1	1.8	1.4	-1.1	1	1.5	208454_s_at	plasma glutamate carboxypeptidase	proteolysis and peptidolysis // peptide metabolism	carboxypeptidase activity // metallocarboxypeptidase activity // peptidase activity	extracellular space // cytoplasm
NM_012250	RRAS2	-1.1	-2.3	-2.3	-2	-2	-2.2	-4.8	-1.2	1.7	-1.4	208456_s_at	related RAS viral (r-ras) oncogene homolog 2	small GTPase mediated signal transduction // cell growth and/or maintenance	GTPase activity // GTP binding // ras;small monomeric GTPase activity;1.7e-93	endoplasmic reticulum // plasma membrane
NM_004324	BAX	-1.3	-1.7	-2.3	-3.5	-1.8	-1.2	-1.1	-1.1	-1	-1	208478_s_at	BCL2-associated X protein	apoptosis // induction of apoptosis // germ cell development // induction of apoptosis by extracellular signals // negative regulation of survival gene product activity // apoptotic mitochondrial changes // regulation of apoptosis // negative regulation of cell cycle	Bcl-2;apoptosis regulator activity;1.6e-29 // Bcl-2;apoptosis regulator activity;2e-43 // Bcl-2;apoptosis regulator activity;3.3e-15	integral to membrane	Apoptosis // Apoptosis // Apoptosis // Apoptosis // Apoptosis // Apoptosis // Apoptosis // Apoptosis // Apoptosis // Apoptosis // Apoptosis // Apoptosis // Apoptosis // Apoptosis // Apoptosis // Apoptosis // Apoptosis // Apoptosis
NM_003522	HIST1H2BK	1.3	-2.2	-2	1.7	1.7	2.7	6.2	-1.5	-1.3	1.9	208490_x_at	histone 1, H2bk	nucleosome assembly // chromosome organization and biogenesis (sensu Eukarya)	DNA binding	nucleosome // nucleus // chromosome
NM_004038	AMY2B	-4.3	-2.3	-1.3	-1.7	-2.5	-2.7	-6.9	1	1.2	-1.7	208498_s_at	amylase, alpha 2B; pancreatic	carbohydrate metabolism // digestion	alpha-amylase activity // calcium ion binding // hydrolase activity, acting on glycosyl bonds		Starch and sucrose metabolism // Starch and sucrose metabolism
NM_003525	HIST1H2BK	1.2	-2	-1.5	1.2	1.9	2.9	4.7	-1.2	1	1.3	208523_x_at	histone 1, H2bk	nucleosome assembly // chromosome organization and biogenesis (sensu Eukarya)	DNA binding	nucleosome // nucleus // chromosome
NM_003523	HIST1H2BK	1.4	-3	-1.9	1.6	1.3	3.2	7	-2	-1.5	1.6	208527_x_at	histone 1, H2bk	nucleosome assembly // chromosome organization and biogenesis (sensu Eukarya)	DNA binding	nucleosome // nucleus // chromosome
NM_016171	PTMAP7	1.2	-2.9	-1.3	1.1	-1.7	-1	-1.1	1.4	1.6	1.1	208549_x_at	prothymosin, alpha pseudogene 7
NM_017445	HIST1H2BM	1.1	-2.2	-2	1.2	1.3	2.9	5.7	-1.6	-1	2	208579_x_at	histone 1, H2bm	nucleosome assembly // chromosome organization and biogenesis (sensu Eukarya)	DNA binding	nucleosome // nucleus // chromosome
NM_005952	MT1X	1.5	-1.1	2.2	3.1	1.2	2.5	3.8	1.2	1.5	1	208581_x_at	metallothionein 1X	response to metal ion	metal ion binding
NM_030773	TUBB1	-1.1	-3.5	-3.8	1.6	-1.8	1.8	3.1	-1.8	-2.6	2.9	208601_s_at	tubulin, beta 1	microtubule-based movement	structural molecule activity // GTP binding	microtubule
AI655799	SRRM2	2.4	-2.3	-1.2	1.2	-2.4	-1.9	-2.3	2.4	1.4	-1.6	208610_s_at	serine/arginine repetitive matrix 2		RNA_pol_Rpb1_R;DNA binding;150
BF663141	VIL2	-1.3	-2	-1.8	-1.8	-6.2	-3.6	-1.9	1	-1.6	1	208621_s_at	villin 2 (ezrin)			cytoskeleton
AA670344	VIL2	1	-2	-1.2	-1.2	-3	-1.7	-1.8	1.5	1.3	-1.2	208622_s_at	villin 2 (ezrin)			cytoskeleton
AF104913	EIF4G1	1.3	-2.1	-1.3	-1.1	-1.7	-1.1	1.3	1.4	1.3	-1	208625_s_at	eukaryotic translation initiation factor 4 gamma, 1	regulation of protein biosynthesis // regulation of translational initiation	RNA binding // translation initiation factor activity	eukaryotic translation initiation factor 4F complex	Translation_Factors
BG472176	HADHA	-1.1	-2.1	-1.9	-1.5	-1.8	1	1.1	-1.1	-1.8	1	208629_s_at	hydroxyacyl-Coenzyme A dehydrogenase/3-ketoacyl-Coenzyme A thiolase/enoyl-Coenzyme A hydratase (trifunctional protein), alpha subunit	fatty acid metabolism // metabolism	3-hydroxyacyl-CoA dehydrogenase activity // acetyl-CoA C-acetyltransferase activity // enoyl-CoA hydratase activity // oxidoreductase activity // lyase activity // ECH;catalytic activity;2.3e-93 // 5.1.2.3;3-hydroxybutyryl-CoA epimerase activity;8.46e-191	mitochondrion	Fatty acid biosynthesis (path 2) // Fatty acid metabolism // Valine, leucine and isoleucine degradation // Lysine degradation // Tryptophan metabolism // Benzoate degradation via CoA ligation // Butanoate metabolism // Fatty acid biosynthesis (path 2) //
AB029290	MACF1	-1.6	-1.1	-2.1	1	-1.6	-1.5	-2	-1.2	1.3	-1.3	208634_s_at	microtubule-actin crosslinking factor 1	cell cycle arrest	actin binding // calcium ion binding // microtubule binding // actin filament binding	cytoskeleton
AW510696	TTC3	1.5	-1.8	-2.2	-2	-3.1	-2.8	-1.1	1.9	1.7	-1.2	208661_s_at	tetratricopeptide repeat domain 3
AI885338	TTC3	1	-1.3	-2	-2.3	-2.2	-1.6	-1.1	1.3	-1.2	-1.1	208662_s_at	tetratricopeptide repeat domain 3
AF274951	CRI1	-1.1	-2	-1.3	-1.7	-3	-2	-1.3	1.2	-1.1	1.3	208670_s_at	CREBBP/EP300 inhibitor 1		protein binding
AA902767	BRD2	2	-1.5	1.2	1.2	-1.7	-1.1	-1.6	2.2	1.9	-2.5	208685_x_at	bromodomain containing 2	spermatogenesis	protein serine/threonine kinase activity	nucleus
BC001188	TFRC	1.2	-2.1	-2.1	-3.2	-1.4	-1.9	1.1	1.5	2.7	-1.1	208691_at	transferrin receptor (p90, CD71)	proteolysis and peptidolysis // iron ion transport // iron ion homeostasis // endocytosis	receptor activity // transferrin receptor activity // peptidase activity	extracellular // endosome // integral to plasma membrane
U14990	RPS3	-1.1	-2	-1.4	-1.5	-3.7	-2.2	-1.6	1.1	-1.2	-1	208692_at	ribosomal protein S3	protein biosynthesis	RNA binding // structural constituent of ribosome // KH;nucleic acid binding;0.00023	intracellular // cytosolic small ribosomal subunit (sensu Eukarya)	Ribosomal_Proteins // Ribosomal_Proteins
BF696840	TKT	2.2	-1.2	1.3	1.4	-1.5	1.1	1.6	-1.3	1	-1.2	208699_x_at	transketolase (Wernicke-Korsakoff syndrome)		transketolase activity // calcium ion binding // transferase activity		Pentose_Phosphate_Pathway
AK026933	EIF5	1.3	-1.9	-1.2	-2	-2.4	-1.8	-1	2.6	1.3	-1.1	208706_s_at	eukaryotic translation initiation factor 5	protein biosynthesis // regulation of translational initiation	translation initiation factor activity // GTPase activity // GTP binding	cytosol	Translation_Factors // Translation_Factors
AL080102	EIF5	2.2	-2.1	-1.3	-1.5	-2.5	-1.6	1.2	1.2	-1.1	1.2	208708_x_at	eukaryotic translation initiation factor 5	protein biosynthesis // regulation of translational initiation	translation initiation factor activity // GTPase activity // GTP binding	cytosol	Translation_Factors
BF967271	ANAPC5	-2	-1.5	-1.7	-2.3	-3.5	-1.4	-1.8	-1.3	-1.5	-1	208721_s_at	anaphase promoting complex subunit 5	regulation of cell cycle // G2/M transition of mitotic cell cycle // mitotic anaphase // cytokinesis // ubiquitin-dependent protein catabolism	ubiquitin-protein ligase activity	anaphase-promoting complex
BC000350	USP11	-1.6	-1.6	-2.1	-1.9	-1.6	-1.7	-1	1.5	1	-1.2	208723_at	ubiquitin specific protease 11
D83043	HLA-B	1.1	-2	-1.3	-1	-1.6	1.1	-1	1.1	-1.2	1.1	208729_x_at	major histocompatibility complex, class I, B	immune response // antigen presentation, endogenous antigen // antigen processing, endogenous antigen via MHC class I	MHC class I receptor activity	integral to plasma membrane	Proteasome_Degradation // Proteasome_Degradation // Proteasome_Degradation // Proteasome_Degradation // Proteasome_Degradation // Proteasome_Degradation // Proteasome_Degradation // Proteasome_Degradation // Proteasome_Degradation // Proteasome_Degradatio
AA535244	RAB2	1.2	-2.5	-1.7	-2.6	-3.4	-1.6	-1.2	1.1	1.1	1.3	208730_x_at	RAB2, member RAS oncogene family	ER to Golgi transport	GTPase activity // ras;small monomeric GTPase activity;1.6e-99
BG403660	HSPH1	-1.1	-1.4	-3.2	-2.1	1.1	3.4	3	-1.1	1.1	-2.1	208744_x_at	heat shock 105kDa/110kDa protein 1		heat shock protein activity // ATP binding	cytoplasm
AF085357	FLOT1	-1	-2.3	-1.1	-1.3	-1.1	-1.5	1.6	-1.3	-1.1	1.1	208749_x_at	flotillin 1			caveola // integral to membrane // flotillin complex
BC002387	NAP1L1	1.1	-2.4	-1.8	-1	-1.1	1.1	1.9	1	2	-1	208753_s_at	nucleosome assembly protein 1-like 1	DNA replication // nucleosome assembly // positive regulation of cell proliferation	DNA binding	nucleus // chromatin assembly complex
D89976	ATIC	-2.2	-1.2	-2.3	-1.2	-1.8	-1.2	1.2	-1.2	-1.1	-1.1	208758_at	5-aminoimidazole-4-carboxamide ribonucleotide formyltransferase/IMP cyclohydrolase	nucleobase, nucleoside, nucleotide and nucleic acid metabolism // purine nucleotide biosynthesis	IMP cyclohydrolase activity // phosphoribosylaminoimidazolecarboxamide formyltransferase activity // transferase activity // hydrolase activity // MGS;catalytic activity;1.3e-54		Purine metabolism // One carbon pool by folate // Purine metabolism // Purine metabolism // One carbon pool by folate // Purine metabolism
BC001793	KLHDC3	1.3	-2	-1.9	-1.1	-1.4	-1.1	1	-1.3	-1.1	-1	208784_s_at	kelch domain containing 3	meiotic recombination	chromatin binding	nuclear chromatin // cytoplasm
BE893893	MAP1LC3B	1	-1.8	-2	-1.6	1.2	-1.1	1.5	1	1.5	1.7	208785_s_at	microtubule-associated protein 1 light chain 3 beta
AI744900	SMARCA4	1.3	-1.8	-1.9	-2.3	-2.5	1	-1.2	1	1	1	208793_x_at	SWI/SNF related, matrix associated, actin dependent regulator of chromatin, subfamily a, member 4	regulation of transcription from Pol II promoter	DNA binding // transcription factor activity // transcription coactivator activity // helicase activity // ATP binding // ATP-dependent helicase activity // hydrolase activity	nucleoplasm
AV702627	SRP72	1.1	-1.3	-1.1	-2.2	-2.7	1	-1.1	-1.8	-2.5	-2	208800_at	signal recognition particle 72kDa
AF080569	DNAJB6	2.3	-3.3	-1.8	-1.6	-2.7	-1.8	-1.3	1.4	-1.2	1.2	208811_s_at	DnaJ (Hsp40) homolog, subfamily B, member 6		heat shock protein activity
BC002977	RAB8A	1.7	-1	1.4	2.2	1.7	2.5	2.3	-2.1	1.3	-1.2	208819_at	RAB8A, member RAS oncogene family		ras;small monomeric GTPase activity;1.5e-105
J04564	SNRPB	1.1	-2	-1.3	-1.3	-2.1	-1.7	1.2	1.5	1.1	-1.6	208821_at	small nuclear ribonucleoprotein polypeptides B and B1	nuclear mRNA splicing, via spliceosome // RNA splicing	RNA binding // pre-mRNA splicing factor activity	nucleus // spliceosome complex // small nucleolar ribonucleoprotein complex // viral nucleocapsid // small nuclear ribonucleoprotein complex
AI761759	CANX	2.1	-2	1.3	1.2	-2.1	1.2	1.1	-2.2	-1.7	-1.2	208852_s_at	calnexin	heterophilic cell adhesion // protein secretion	chaperone activity // calcium ion storage activity // sugar binding // calreticulin;calcium ion binding;2.4e-269	endoplasmic reticulum membrane // integral to plasma membrane
U09820	ATRX	1.1	-2.1	-1.1	-1.2	-2.7	-2.1	-1.7	-1.4	-1.2	1.1	208860_s_at	alpha thalassemia/mental retardation syndrome X-linked (RAD54 homolog, S. cerevisiae)		SNF2_N;DNA binding;6.7e-142
U72937	ATRX	-1.4	-1.6	-2	-1.8	-1.6	-1.4	-1.3	-1.5	-1.2	-1.4	208861_s_at	alpha thalassemia/mental retardation syndrome X-linked (RAD54 homolog, S. cerevisiae)		SNF2_N;DNA binding;6.7e-142
U69567	DD5	-1.2	-1.5	-2.1	-2.2	-2	-1.6	-1.4	-1.5	-2.1	-1.1	208882_s_at	progestin induced protein	ubiquitin-dependent protein catabolism // ubiquitin cycle // cell proliferation	ubiquitin conjugating enzyme activity // ubiquitin-protein ligase activity // ligase activity	soluble fraction // nucleus
BC000145	H1F0	-1	-1	1.3	2.1	1	1.3	1	-1	1	-1	208886_at	H1 histone family, member 0	nucleosome assembly // chromosome organization and biogenesis (sensu Eukarya)	DNA binding	nucleosome // nucleus // chromosome
BC000733	EIF3S4	2	-1.4	1	1.2	-1.5	-1.5	-1.1	1.3	-1	-1.1	208887_at	eukaryotic translation initiation factor 3, subunit 4 delta, 44kDa	protein biosynthesis // regulation of translational initiation	RNA binding // translation initiation factor activity // rrm;nucleic acid binding;3.4e-19		Translation_Factors // Translation_Factors
BC003143	DUSP6	3.6	1.2	2.9	2.5	1.2	1.9	1.5	1.4	2.1	-1.1	208892_s_at	dual specificity phosphatase 6	regulation of cell cycle // inactivation of MAPK // protein amino acid dephosphorylation // apoptosis	protein serine/threonine phosphatase activity // protein tyrosine phosphatase activity // hydrolase activity // MAP kinase phosphatase activity // DSPc;protein tyrosine/serine/threonine phosphatase activity;2.3e-23	soluble fraction // cytoplasm
BG530850	DDX18	1.1	-2	-1.4	-1.6	-2.9	-1.3	-1.4	1.2	1.3	-1.5	208895_s_at	DEAD (Asp-Glu-Ala-Asp) box polypeptide 18		RNA binding // ATP-dependent RNA helicase activity // ATP binding
AF100741	ATP6V1D	-1	-2.2	-1.4	-1.3	-1.4	1.6	1.4	-2.3	1.6	-1	208899_x_at	ATPase, H+ transporting, lysosomal 34kDa, V1 subunit D	ATP synthesis coupled proton transport // proton transport	hydrolase activity // hydrogen-transporting ATP synthase activity, rotational mechanism // hydrogen-transporting ATPase activity, rotational mechanism	proton-transporting two-sector ATPase complex	Oxidative phosphorylation // ATP synthesis // Photosynthesis // Flagellar assembly // Type III secretion system
M34055	PDHB	1.1	-1.9	-1.9	-2.4	-2.7	-1.4	1.2	-2.6	-1.9	-1.2	208911_s_at	pyruvate dehydrogenase (lipoamide) beta	glucose metabolism // glycolysis // tricarboxylic acid cycle	pyruvate dehydrogenase (acetyl-transferring) activity // oxidoreductase activity	mitochondrion	Glycolysis / Gluconeogenesis // Valine, leucine and isoleucine biosynthesis // Pyruvate metabolism // Butanoate metabolism // Glycolysis_and_Gluconeogenesis // Krebs-TCA_Cycle
BC004904	NXF1	-1.2	-1.3	-2.2	-1.5	-1.5	-1.7	-1.8	1.1	-1.2	-1.4	208922_s_at	nuclear RNA export factor 1	mRNA processing // mRNA-nucleus export // protein-nucleus import // transport	RNA binding // protein transporter activity	nucleus
AF147209	ILF3	2.1	-1.7	1.3	1.3	-1.8	-1.4	-1.8	2.1	1.6	-1.4	208931_s_at	interleukin enhancer binding factor 3, 90kDa	M phase // regulation of transcription, DNA-dependent	DNA binding // RNA polymerase II transcription factor activity // double-stranded RNA binding	nucleus
D50683	TGFBR2	1.2	-2.2	-1.3	-1.3	-3.5	-1.9	-1.2	1.1	1.3	1.5	208944_at	transforming growth factor, beta receptor II (70/80kDa)	protein amino acid phosphorylation // transmembrane receptor protein serine/threonine kinase signaling pathway // positive regulation of cell proliferation	receptor activity // type II transforming growth factor beta receptor activity // ATP binding // transferase activity // pkinase;protein kinase activity;1e-52 // 2.7.1.37;cAMP-dependent protein kinase activity;3.77e-99	integral to membrane	TGF_Beta_Signaling_Pathway // TGF_Beta_Signaling_Pathway
BE675435	COPEB	1.3	-7.5	-2.4	-1.2	-2.8	-1.3	-1.2	-1.1	-1.1	-3.2	208960_s_at	core promoter element binding protein	regulation of transcription, DNA-dependent // cell growth // B-cell differentiation	nucleic acid binding // DNA binding // zinc ion binding // transcriptional activator activity	nucleus // perinuclear space
AF208043	IFI16	-1.3	-1.3	1.2	2.5	1.1	1.8	1.8	-1.6	-1.1	-1.1	208966_x_at	interferon, gamma-inducible protein 16	regulation of transcription, DNA-dependent // immune response // cell proliferation // response to virus // monocyte differentiation	double-stranded DNA binding // transcriptional repressor activity	nucleus
AA634272	STAT3	1.3	-2.1	-1.1	1.4	-1.3	1.4	1.7	-1.1	1.3	1.4	208991_at	signal transducer and activator of transcription 3 (acute-phase response factor)	regulation of transcription, DNA-dependent // intracellular signaling cascade	transcription factor activity // signal transducer activity	nucleus
BC000627	STAT3	1.3	-2.2	1.1	-1	-1.4	1.4	1.7	-1.1	-1.2	1.7	208992_s_at	signal transducer and activator of transcription 3 (acute-phase response factor)	regulation of transcription, DNA-dependent // intracellular signaling cascade	transcription factor activity // signal transducer activity	nucleus
AF217514	C20orf111	-1.1	-3.8	-4	-5.1	-3.4	-2.8	-1.8	2.4	1.5	1	209020_at	chromosome 20 open reading frame 111
AL519710	IGSF4	-3.4	-1.3	-2.4	-1.2	-1.6	-2.7	-1.6	-1.6	-1.2	-1.4	209031_at	immunoglobulin superfamily, member 4
BG395660	UBE2G2	1.6	-3	-1	1	-3.5	-1.4	-1.1	-1.1	-1.4	-1	209041_s_at	ubiquitin-conjugating enzyme E2G 2 (UBC7 homolog, yeast)	ubiquitin cycle	ubiquitin conjugating enzyme activity // ubiquitin-protein ligase activity // ligase activity		Ubiquitin mediated proteolysis
AB030710	GABARAPL2	1.3	-2.3	-1.7	-1.4	-1.9	-1.3	-1.3	-1.8	-1.1	1.2	209046_s_at	GABA(A) receptor-associated protein-like 2	intracellular protein transport	protein transporter activity	Golgi apparatus
AI421559	RALGDS	1.6	-2	-1.4	-1.4	-1.3	-1.7	-1.2	1.2	1.9	1	209050_s_at	ral guanine nucleotide dissociation stimulator	neuropeptide signaling pathway // small GTPase mediated signal transduction	guanyl-nucleotide exchange factor activity
BE793789	WHSC1	1	-2.3	-1.6	-1	-2.4	-1.2	1	-1.4	-1.1	-1.1	209053_s_at	Wolf-Hirschhorn syndrome candidate 1	regulation of transcription, DNA-dependent // morphogenesis	DNA binding
AW268817	CDC5L	-1.3	1	-1.1	-2	-1	1.1	-1.3	1.1	-1.2	1.2	209055_s_at	CDC5 cell division cycle 5-like (S. pombe)	regulation of transcription, DNA-dependent	DNA binding	nucleus
U34690	CORO1A	1	-2.1	-1.4	-1.2	-2.7	-1.6	-1.6	-1.2	-1.1	-1.1	209083_at	coronin, actin binding protein, 1A	transport // cell motility // mitosis	actin binding // structural molecule activity	lysosomal membrane // actin cytoskeleton
BC001267	RAB5A	1.2	-2.1	-1.3	-1.6	-1.3	-1.4	-1.1	-1.2	1	-1.1	209089_at	RAB5A, member RAS oncogene family	intracellular protein transport // endocytosis // small GTPase mediated signal transduction	GTPase activity // protein binding // GTP binding // protein transporter activity // ras;small monomeric GTPase activity;5e-99	early endosome
U62136	UBE2V2	-1.3	-1.7	-1.3	-2	-1.5	-1.2	1.6	-1.8	-1.1	-1.8	209096_at	ubiquitin-conjugating enzyme E2 variant 2	regulation of cell cycle // protein polyubiquitination // regulation of DNA repair // ubiquitin cycle // cell proliferation	ubiquitin conjugating enzyme activity // ubiquitin-protein ligase activity // ligase activity
M25079	HBB	2.8	-2.6	1.2	-1.6	-1.2	-1.3	1.5	1.3	1.1	1.3	209116_x_at	hemoglobin, beta	transport // oxygen transport	oxygen transporter activity	hemoglobin complex
U79458	WBP2	1.3	-2	-1	1.2	1.2	1.2	1.4	1.1	3.4	-1	209117_at	WW domain binding protein 2
BC003686	SNAP23	1.4	-2	-1.5	1.1	1.2	2.3	2.9	-1.2	2	1.4	209130_at	synaptosomal-associated protein, 23kDa	intracellular protein transport // post-Golgi transport // vesicle targeting // membrane fusion	t-SNARE activity // protein transporter activity	plasma membrane // synaptosome
U55936	SNAP23	5.2	-4.1	-2.1	1.8	-1.7	2.1	2.5	-3.5	-4	2.3	209131_s_at	synaptosomal-associated protein, 23kDa	intracellular protein transport // post-Golgi transport // vesicle targeting // membrane fusion	t-SNARE activity // protein transporter activity	plasma membrane // synaptosome
BG390445	USP10	-1.7	-1	-1.7	-2	-1.8	-1.4	1.3	1.3	-1.6	1	209136_s_at	ubiquitin specific protease 10	ubiquitin-dependent protein catabolism	cysteine-type endopeptidase activity // ubiquitin thiolesterase activity // hydrolase activity
U49245	RABGGTB	-1.5	-2.2	-1.9	-1.7	-4.2	-2.3	-2.4	-1.2	-1	-1.2	209180_at	Rab geranylgeranyltransferase, beta subunit	protein modification // visual perception	prenyltransferase activity // transferase activity // prenyltrans;catalytic activity;2.5e-13
AF073310	IRS2	-1.6	-2.4	-2.9	-6.7	-7.3	-8.2	-1.2	3	-1.5	-1.1	209185_s_at	insulin receptor substrate 2	glucose metabolism // signal transduction // positive regulation of cell proliferation	signal transducer activity // receptor activity // insulin receptor binding
BC002809	DR1	1.2	-2.2	-1.4	-1.2	-1.1	1.4	1.3	-1	1.6	-1.3	209188_x_at	down-regulator of transcription 1, TBP-binding (negative cofactor 2)	negative regulation of transcription from Pol II promoter // transcription	DNA binding // transcription corepressor activity // transcription factor binding	nucleus
BC002654	MGC4083	-2.8	-1.1	-1.6	-3	-1.2	-1.9	-9.6	-1.8	-1.5	-1.4	209191_at	tubulin beta MGC4083	microtubule-based movement	structural molecule activity // GTP binding	microtubule
M24779	PIM1	1.7	-1	2.1	1.3	-1.8	1.8	4.1	1.1	1.1	1.1	209193_at	pim-1 oncogene	protein amino acid phosphorylation // development // cell growth and/or maintenance	protein serine/threonine kinase activity // ATP binding // transferase activity // pkinase;protein kinase activity;8.9e-92	nucleus // cytoplasm
AA626780	SYT11	-1.7	-2.1	-1.1	-1.4	-1.5	-1.2	-1.5	1.1	2	1.1	209197_at	synaptotagmin XI	transport	transporter activity // calcium ion binding	synaptic vesicle // integral to membrane // synapse
N22468	MEF2C	-2.2	-1.3	-1	-1.1	-1.5	-1.9	-4.8	-2.3	1.2	-1.1	209199_s_at	MADS box transcription enhancer factor 2, polypeptide C (myocyte enhancer factor 2C)	regulation of transcription, DNA-dependent // transcription from Pol II promoter // neurogenesis // muscle development	transcription factor activity // RNA polymerase II transcription factor activity // transcription coactivator activity	nucleus
AL536517	MEF2C	-2.3	-1.2	-1.3	-1.5	-1.2	-1.7	-10.4	-6.1	-3.1	-1.8	209200_at	MADS box transcription enhancer factor 2, polypeptide C (myocyte enhancer factor 2C)	regulation of transcription, DNA-dependent // transcription from Pol II promoter // neurogenesis // muscle development	transcription factor activity // RNA polymerase II transcription factor activity // transcription coactivator activity	nucleus
L01639	CXCR4	1.5	-3.6	-3	-2.2	-8.5	-11.1	-3	1.1	2.7	3.4	209201_x_at	chemokine (C-X-C motif) receptor 4	activation of MAPK // apoptosis // chemotaxis // inflammatory response // immune response // G-protein coupled receptor protein signaling pathway // cytosolic calcium ion concentration elevation // neurogenesis // response to virus	G-protein coupled receptor activity // chemokine receptor activity // coreceptor activity // 7tm_1;rhodopsin-like receptor activity;2.2e-90	cytoplasm // integral to plasma membrane	GPCRs_Class_A_Rhodopsin-like // Peptide_GPCRs
L11669	TETRAN	-1.4	-2	-1.5	-1.4	-1.2	-1.3	-1.5	1.2	1.7	1	209215_at	tetracycline transporter-like protein	transport	transporter activity	integral to membrane
U42349	TUSC3	1	-1	-6.4	-1	3.4	2.7	10.6	1	1	1.4	209228_x_at	tumor suppressor candidate 3	electron transport	electron transporter activity	integral to membrane
BC002799	KIAA1115	1.5	-1.2	-2.1	-1.2	-1.8	-1.1	-1.2	1.3	1.9	-1.1	209229_s_at	KIAA1115
BF795297	CSPG6	1.3	-2.5	-1.1	-1.5	-4.5	-1.9	-1.3	-1.1	-2	-2	209257_s_at	chondroitin sulfate proteoglycan 6 (bamacan)	DNA repair // transport // cell cycle // mitotic spindle assembly // chromosome segregation // sister chromatid cohesion // meiosis // signal transduction	microtubule motor activity // ATP-binding cassette (ABC) transporter activity // ATP binding // dynein binding // protein heterodimerization activity	spindle pole // cytoplasm // cohesin complex // membrane // nuclear matrix
BG387555	HBLD2	1.2	-3.6	-2.8	-2.9	1	-2.5	2.2	1.8	2.6	2.5	209273_s_at	HESB like domain containing 2
BC002675	HBLD2	1	-3.2	-2	-1.9	1	-1.2	1.8	1	2	1.6	209274_s_at	HESB like domain containing 2
M95541	ATP2B1	2.2	-1.1	1.4	-1.2	-2.2	-1.8	-1.7	1.1	-1	-1.1	209281_s_at	ATPase, Ca++ transporting, plasma membrane 1	transport // cation transport // calcium ion transport // metabolism	magnesium ion binding // calcium-transporting ATPase activity // calcium ion binding // calmodulin binding // ATP binding // hydrolase activity // hydrolase activity, acting on acid anhydrides, catalyzing transmembrane movement of substances // Cation_ATP	integral to plasma membrane
AF309082	PRKD2	-1.3	-2.1	-1.3	-1	-1.6	-1.6	-2.6	1	1.3	-1.1	209282_at	protein kinase D2	protein amino acid phosphorylation // intracellular signaling cascade	protein serine/threonine kinase activity // ATP binding // transferase activity // diacylglycerol binding	intracellular
AF104857	CDC42EP3	2.2	1.2	1.2	-1	-1.3	-1.1	2	1	-1	1.1	209287_s_at	CDC42 effector protein (Rho GTPase binding) 3	signal transduction	cytoskeletal regulatory protein binding
AF136972	PPM1B	1.1	-1.4	-1.4	-2.1	-1.3	-1.4	1.2	-3.4	-1.9	-1.3	209296_at	protein phosphatase 1B (formerly 2C), magnesium-dependent, beta isoform	protein amino acid dephosphorylation	magnesium ion binding // protein phosphatase type 2C activity // hydrolase activity // manganese ion binding // PP2C;catalytic activity;4.6e-99	protein serine/threonine phosphatase complex
AF078077	GADD45B	1.3	-2.2	1.5	-1.2	-2.3	-1.6	-2.2	7.6	7.5	2.2	209305_s_at	growth arrest and DNA-damage-inducible, beta		Ribosomal_L7Ae;structural constituent of ribosome;1.2e-18
AF008442	POLR1C	3.1	-1.2	-1.3	-1.4	-1.2	-2.7	3.1	1.5	-1.2	-1.5	209317_at	polymerase (RNA) I polypeptide C, 30kDa	transcription // transcription from Pol I promoter	DNA binding // DNA-directed RNA polymerase activity // transferase activity	nucleus // DNA-directed RNA polymerase I complex
BG547855	PLAGL1	-2.4	-1.6	-1.5	-1.7	-1.2	-1.5	-1.4	-1.2	-1	1.1	209318_x_at	pleiomorphic adenoma gene-like 1		nucleic acid binding // zinc ion binding	nucleus
AF081567	PRKRIR	-1.2	-2	-1.2	-1.8	-1.6	-2.1	-1.8	-1.2	1.4	-1.4	209323_at	protein-kinase, interferon-inducible double stranded RNA dependent inhibitor, repressor of (P58 repressor)	regulation of translation // response to stress // signal transduction // negative regulation of cell proliferation	DNA binding // protein binding
AF080158	IKBKB	-1.8	-1	-2.1	-3	-1	-2	-1.4	1	1.1	-1	209342_s_at	inhibitor of kappa light polypeptide gene enhancer in B-cells, kinase beta	protein amino acid phosphorylation	protein serine/threonine kinase activity // ATP binding // transcriptional activator activity // transferase activity	cytoplasm
AI688580	SURB7	1	-2.2	-2	-2	-2.1	-1.9	-1.7	-1.5	1	-1	209362_at	SRB7 suppressor of RNA polymerase B homolog (yeast)	regulation of transcription from Pol II promoter	RNA polymerase II transcription factor activity // DNA-directed RNA polymerase activity	nucleus // DNA-directed RNA polymerase II, core complex
BC001872	IGHM	-1.3	-2.7	-2.2	-1.2	-2	-1.8	-1.4	-1.1	1.3	1.2	209374_s_at	immunoglobulin heavy constant mu	immune response	antigen binding	membrane fraction // membrane
AW084759	SFRS2IP	1.5	-1.2	1.6	2	1.1	-1.1	-1.3	1.3	1	-1.7	209376_x_at	splicing factor, arginine/serine-rich 2, interacting protein				Apoptosis // Apoptosis // Apoptosis
AF274949	HMGN3	-1.1	-2	-1.5	-2	-3.3	-2.3	-2.7	-1.1	1.2	-1.9	209377_s_at	high mobility group nucleosomal binding domain 3		DNA binding // thyroid hormone receptor binding	chromatin // nucleus
AF146074	ABCC5	-1.4	-1.5	-1.9	-2.4	-1.3	-1.8	-1.1	-1.9	-1.5	-1	209380_s_at	ATP-binding cassette, sub-family C (CFTR/MRP), member 5		ABC_membrane;ATP-binding cassette (ABC) transporter activity;6.1e-12
U61500	TMEM1	-1.4	-2.4	-1.7	-1.1	-1.5	-1.5	-1.6	-1	-1.4	1.1	209412_at	transmembrane protein 1	transport // sodium ion transport	sodium ion transporter activity	endoplasmic reticulum // Golgi apparatus // integral to membrane
BC003615	C22orf19	-1.6	-2	-2.4	-1.7	-2	-1.3	-1.2	1.1	1.1	-1.4	209418_s_at	chromosome 22 open reading frame 19
U04045	MSH2	-2.3	-1.6	-3.4	-2.2	-1.6	-1.4	1.2	-2.9	-2.8	-1.7	209421_at	mutS homolog 2, colon cancer, nonpolyposis type 1 (E. coli)	mismatch repair // postreplication repair // negative regulation of cell cycle	damaged DNA binding // ATP binding	nucleus
AF112207	EIF2B4	-1.7	-1.4	-2.6	-1	-2.3	-1.6	-1.1	1.1	-1.8	-1.7	209429_x_at	eukaryotic translation initiation factor 2B, subunit 4 delta, 67kDa	translational initiation // regulation of protein biosynthesis	translation initiation factor activity // GTP binding	eukaryotic translation initiation factor 2B complex	Translation_Factors
BC001605	PRPS1	-1.6	-1.5	-1.9	-2.7	-1.3	-1.5	1	-1.7	-1.5	-2.1	209440_at	phosphoribosyl pyrophosphate synthetase 1	Pribosyltran;nucleoside metabolism;3.7e-36	2.7.6.1;ribose-phosphate diphosphokinase activity;5.75e-131		Pentose phosphate pathway // Purine metabolism // Nucleotide_Metabolism
AI765280	FLJ10803	-1.3	-2.4	-1.7	-1	-1.2	-1.4	-1.1	-1.1	1.2	-1	209445_x_at	hypothetical protein FLJ10803
BC002439	HTATIP2	1.2	-2.3	-1.7	1.2	-1.2	1.9	3.3	-1.4	1.7	1.2	209448_at	HIV-1 Tat interactive protein 2, 30kDa	regulation of transcription from Pol II promoter // anti-apoptosis // induction of apoptosis	RNA polymerase II transcription factor activity // transcription coactivator activity // protein binding	nucleus
AF105974	HBA2	8.1	-5.9	1.1	-2.1	1.5	-1.1	3.3	1.4	-1.2	1.4	209458_x_at	hemoglobin, alpha 2	globin;oxygen transport;1.3e-58
BC000758	C6orf80	-1.3	-2.4	-1.5	-1.5	-1.2	1.1	1	-1.2	-1.2	1.3	209479_at	chromosome 6 open reading frame 80		receptor activity
W19983	OSBPL1A	1	1.3	2.6	-1	1	1	1	1	1	-1	209485_s_at	oxysterol binding protein-like 1A	lipid transport // steroid metabolism // cholesterol metabolism // vesicle-mediated transport	phospholipid binding	intracellular
BC004546	SAS10	-1.2	-1.5	-2	-2.5	-1.6	-1.3	-1.2	-1	-1.3	-1.3	209486_at	disrupter of silencing 10
BF448647	TNFSF13	2.7	1.5	1.4	-1.1	-4	1.3	-1.1	-2.3	-2.5	-1.6	209499_x_at	tumor necrosis factor (ligand) superfamily, member 13	immune response // signal transduction // positive regulation of cell proliferation	tumor necrosis factor receptor binding	membrane
U15979	DLK1	1	1.4	-4.4	1.1	1.6	3.8	1	-1.1	1	-1	209560_s_at	delta-like 1 homolog (Drosophila)	development	calcium ion binding	extracellular space // membrane fraction // soluble fraction // integral to membrane
NM_014392	D4S234E	-1.3	-2.2	-1	1.6	1.3	-1.3	1.1	1	1	-1	209569_x_at	DNA segment on chromosome 4 (unique) 234 expressed sequence			nucleus // Golgi apparatus // integral to membrane
AF063591	MOX2	-1.6	-1.7	-1.7	-3.8	-1.7	-1.1	-2.6	1.1	1	1.2	209583_s_at	antigen identified by monoclonal antibody MRC OX-2			integral to plasma membrane
AF025304	EPHB2	1	-1	2	1	1.1	1	1	1	1	-1.1	209589_s_at	EphB2	protein amino acid phosphorylation // transmembrane receptor protein tyrosine kinase signaling pathway // neurogenesis	protein-tyrosine kinase activity // receptor activity // transmembrane-ephrin receptor activity // ATP binding // transferase activity // EPH_lbd;ephrin receptor activity;2.6e-142	integral to membrane
BC003070	GATA3	-1.4	-1.9	-2.2	-1	-2.5	-1.4	-1.2	1.1	1	-1.3	209604_s_at	GATA binding protein 3	regulation of transcription, DNA-dependent // transcription from Pol II promoter // defense response // perception of sound // morphogenesis	transcription factor activity	nucleus
AF201942	NXT2	1.9	-1.1	-2.3	-1	-2.1	1.2	-1.3	-2	-2.8	2.6	209629_s_at	nuclear transport factor 2-like export factor 2		NTF2;protein transporter activity;2.6e-41
M65217	HSF2	1.5	-2	-1.5	-1.9	-4.4	-2.2	-1.3	1.7	1.8	1.1	209657_s_at	heat shock transcription factor 2	regulation of transcription, DNA-dependent // transcription from Pol II promoter	transcription factor activity // transcription coactivator activity // heat shock protein activity	nucleus
BC004242	HNRPUL1	2	-1.8	-1.3	-1.5	-1.8	-1.3	-1.3	2.3	1.6	1.2	209675_s_at	heterogeneous nuclear ribonucleoprotein U-like 1	RNA processing // response to virus	DNA binding // RNA binding	nucleus // heterogeneous nuclear ribonucleoprotein complex
U26710	CBLB	-1.3	-1.9	-1.8	-2.6	-2.8	-1.8	-1.2	1.7	1	-1.1	209682_at	Cas-Br-M (murine) ecotropic retroviral transforming sequence b	NLS-bearing substrate-nucleus import // cell surface receptor linked signal transduction // intracellular signaling cascade	signal transducer activity // calcium ion binding // protein binding // zinc ion binding	nucleus
AL136924	RIN2	4.7	-1.1	4.3	4	1.3	2.1	1.7	1.1	2.2	1.1	209684_at	Ras and Rab interactor 2	endocytosis // neuropeptide signaling pathway // intracellular signaling cascade	GTPase activator activity // Rab guanyl-nucleotide exchange factor activity
M97655	PTS	-1.5	-1.7	-1	-2	-1.1	-1.1	1	1	1	-1	209694_at	6-pyruvoyltetrahydropterin synthase
AL523380	M96	-1.3	-2	-1.3	-1.1	-1.9	1.1	1	-1.3	1	1	209704_at	likely ortholog of mouse metal response element binding transcription factor 2	regulation of transcription, DNA-dependent	DNA binding
AF022913	PIGK	-1.2	-2.2	-1.5	-1.6	-1	-1.6	1	-1.2	-1.1	-1.9	209707_at	phosphatidylinositol glycan, class K	proteolysis and peptidolysis	legumain activity // hydrolase activity	endoplasmic reticulum // integral to membrane
AF213033	CDKN3	-2.1	-1.4	-2.1	-1	-1	-1.1	1	-1	1	-1	209714_s_at	cyclin-dependent kinase inhibitor 3 (CDK2-associated dual specificity phosphatase)	regulation of cyclin dependent protein kinase activity // protein amino acid dephosphorylation // cell cycle // cell cycle arrest // negative regulation of cell proliferation	phosphoprotein phosphatase activity // protein tyrosine/serine/threonine phosphatase activity // kinase activity // hydrolase activity
BC001782	GAS2L1	-1.1	-1.7	-2.7	2.5	2.6	6.5	7.6	-1.2	4	-1.1	209729_at	growth arrest-specific 2 like 1	cell cycle arrest // cell growth and/or maintenance
AI989677	ITCH	2.2	-1.8	-1.6	-1.5	-3.7	-1.7	-1.8	-1.7	-1.4	-1.2	209743_s_at	itchy homolog E3 ubiquitin protein ligase (mouse)	ubiquitin cycle	ubiquitin-protein ligase activity // ligase activity	nucleus
AF291676	SEDLP	-1.2	-2.1	-2.8	-1.9	-1.5	-1.6	1.2	1.6	1.3	-1.4	209751_s_at	spondyloepiphyseal dysplasia, late, pseudogene
AA761181	CD24	2.5	1.1	-1.2	1.9	2.2	2.1	2.3	-1	5.1	1.9	209771_x_at	CD24 antigen (small cell lung carcinoma cluster 4 antigen)	humoral immune response		plasma membrane
BC001886	RRM2	1.2	-2.9	-4.4	-1.4	-3.4	-1	19.7	-1.8	-1.4	-1	209773_s_at	ribonucleotide reductase M2 polypeptide	DNA replication // deoxyribonucleoside diphosphate metabolism	ribonucleoside-diphosphate reductase activity // oxidoreductase activity	cytoplasm	Purine metabolism // Pyrimidine metabolism // Purine metabolism // Pyrimidine metabolism
AL136883	PHTF2	-1.8	-2.1	-1.7	-2.2	-1.1	1.5	-1.1	-5	-3.2	-1.9	209780_at	putative homeodomain transcription factor 2
L07555	CD69	-1.1	-1.5	-2.1	-2.2	-1.2	-1.5	1.1	1.6	5.7	-1	209795_at	CD69 antigen (p60, early T-cell activation antigen)	defense response // heterophilic cell adhesion // cell surface receptor linked signal transduction	transmembrane receptor activity // sugar binding	integral to plasma membrane
AF100763	PRKAA1	-1.4	-1.1	-1.1	-2.1	-1.4	-1.2	-2.4	1.7	1.5	1.2	209799_at	protein kinase, AMP-activated, alpha 1 catalytic subunit	activation of MAPK // response to hypoxia // protein amino acid phosphorylation // fatty acid biosynthesis // cholesterol biosynthesis // negative regulation of protein biosynthesis // positive regulation of cholesterol biosynthesis // positive regulation of gluconeogenesis // positive regulation of anti-apoptosis // negative regulation of glucosylceramide biosynthesis // positive regulation of f…	protein serine/threonine kinase activity // cAMP-dependent protein kinase activity // ATP binding // transferase activity // eukaryotic elongation factor-2 kinase activator activity // pkinase;protein kinase activity;9.1e-97	intracellular	Fatty_Acid_Synthesis // Fatty_Acid_Synthesis
AF001294	PHLDA2	14.2	-1.3	3.1	-1	1	1.7	2.9	4.8	4.4	1.1	209803_s_at	pleckstrin homology-like domain, family A, member 2	imprinting // apoptosis
M16768	TRGV9	1.7	-2	-1.2	-1.1	-1.4	-1.1	1.5	-2.5	-1.3	1.1	209813_x_at	T cell receptor gamma variable 9	cellular defense response (sensu Vertebrata)	MHC protein binding // peptide antigen binding	integral to plasma membrane
M29550	PPP3CB	-1.1	-1	-1	2	-1.4	1	-1.3	1	1	-1	209817_at	protein phosphatase 3 (formerly 2B), catalytic subunit, beta isoform (calcineurin A beta)	regulation of cell cycle // transcription, DNA-dependent // protein amino acid dephosphorylation // signal transduction	phosphoprotein phosphatase activity // protein serine/threonine phosphatase activity // calcium ion binding // calmodulin binding // hydrolase activity // manganese ion binding // 3.1.3.16;CTD phosphatase activity;1.72e-97	calcineurin complex
AA496247	TRIP15	1.6	-1.3	-1.1	-2.1	-1.3	-1.1	1.1	1.1	1.3	1.1	209838_at	thyroid receptor interacting protein 15	transcription from Pol II promoter // signal transduction	signal transducer activity // protein binding	cytoplasm // signalosome complex
AF117233	MKRN1	1.2	-2.2	-1.1	-1.2	-1.2	1.2	1.7	-1.3	1.7	1.6	209845_at	makorin, ring finger protein, 1		nucleic acid binding
U19713	AIF1	2.4	1.5	2.3	1.5	-1.2	1.6	1.2	-1.2	-1.4	-2	209901_x_at	allograft inflammatory factor 1	response to stress // inflammatory response // cell cycle arrest // negative regulation of cell proliferation	calcium ion binding	nucleus
AF182198	ITSN2	-1.3	-1.2	-1.5	-2.4	-1.3	-1.6	-1.1	-1.8	-1.4	-1.5	209907_s_at	intersectin 2		efhand;calcium ion binding;0.00048
BC002842	HIST1H2BD	1.5	-2.5	-2.9	1.7	1.7	3.5	8.1	-1.6	-1	1.8	209911_x_at	histone 1, H2bd	nucleosome assembly // chromosome organization and biogenesis (sensu Eukarya)	DNA binding	nucleosome // nucleus // chromosome
L13974	NFE2	1.3	-1.3	-2.2	3.9	1.7	3.4	10.4	-1.9	1.7	1.2	209930_s_at	nuclear factor (erythroid-derived 2), 45kDa	regulation of transcription from Pol II promoter // development // hemostasis // circulation	transcription factor activity // transcription coactivator activity // bZIP;DNA binding;1.2e-05	nucleus
AF322070	FKBP1B	1.1	-1.3	-2.3	-1	2.1	-1.2	1.3	1.1	2.1	1.7	209931_s_at	FK506 binding protein 1B, 12.6 kDa	protein folding // muscle contraction	peptidyl-prolyl cis-trans isomerase activity // isomerase activity	cytoplasm
AF005775	CFLAR	-1.3	-2.4	-1.1	-1	-1.3	2.1	1.6	1.1	1.8	1.3	209939_x_at	CASP8 and FADD-like apoptosis regulator	proteolysis and peptidolysis // anti-apoptosis // induction of apoptosis by extracellular signals // regulation of apoptosis // positive regulation of I-kappaB kinase/NF-kappaB cascade	signal transducer activity // protein binding // caspase activity // DED;apoptosis regulator activity;1.3e-28
AF343880	SS18	-1.1	2	-1.2	1.8	1.8	1.7	1	-1.1	-1.1	-1.1	209954_x_at	synovial sarcoma translocation, chromosome 18	cell growth and/or maintenance		nucleus
U12767	NR4A3	2.7	-6.2	-1.1	-2.9	-1	-1.6	-1.3	2	19	1.2	209959_at	nuclear receptor subfamily 4, group A, member 3	regulation of transcription, DNA-dependent // cell growth and/or maintenance	transcription factor activity // steroid hormone receptor activity // thyroid hormone receptor activity // binding	nucleus	Hypertrophy_model
BC002704	STAT1	4.5	-1.4	8.2	4.8	4.5	7.6	16.2	-1.7	-1.4	-1.5	209969_s_at	signal transducer and activator of transcription 1, 91kDa	regulation of cell cycle // regulation of transcription, DNA-dependent // transcription from Pol II promoter // caspase activation // intracellular signaling cascade // I-kappaB kinase/NF-kappaB cascade // tyrosine phosphorylation of STAT protein // STAT protein dimerization // STAT protein nuclear translocation // response to pest/pathogen/parasite	transcription factor activity // signal transducer activity // hematopoietin/interferon-class (D200-domain) cytokine receptor signal transducer activity	nucleus // cytoplasm	TGF_Beta_Signaling_Pathway
BC000527	EWSR1	1.1	-1.7	-1.6	-2.2	-2.6	-1.6	-2.2	-1.1	-3.3	-1.3	210012_s_at	Ewing sarcoma breakpoint region 1	regulation of transcription, DNA-dependent // cell growth and/or maintenance	RNA binding // calmodulin binding // rrm;nucleic acid binding;2e-20	nucleus
AB026118	MALT1	-2.2	-1.6	-1.9	-1.9	-4.1	-1.8	-1.1	-1.1	1.3	1.3	210018_x_at	mucosa associated lymphoid tissue lymphoma translocation gene 1	proteolysis and peptidolysis // defense response // signal transduction // activation of NF-kappaB-inducing kinase // positive regulation of I-kappaB kinase/NF-kappaB cascade	signal transducer activity // protein binding // peptidase activity // caspase activity	intracellular
M34455	INDO	4	1.2	4	1.8	1	7.8	26.9	-9.6	-3.6	1.6	210029_at	indoleamine-pyrrole 2,3 dioxygenase	tryptophan catabolism // immune response // pregnancy	indoleamine-pyrrole 2,3-dioxygenase activity // electron transporter activity // oxidoreductase activity		Tryptophan metabolism // Tryptophan metabolism
J04132	CD3Z	1.2	-2	-1.8	-1.5	-2.2	-1.4	1.3	1.1	-1	-1.3	210031_at	CD3Z antigen, zeta polypeptide (TiT3 complex)	cell surface receptor linked signal transduction	transmembrane receptor activity // receptor signaling protein activity // protein binding // protein homodimerization activity	plasma membrane // integral to membrane // T-cell receptor complex
AW138827	TAF5	1	-1.1	-4.1	-1.9	-1.4	-1.2	-1.2	-1.7	-1.5	-2.7	210053_at	TAF5 RNA polymerase II, TATA box binding protein (TBP)-associated factor, 100kDa	regulation of transcription, DNA-dependent	transcription factor activity	nucleus // transcription factor TFIID complex
BC003648	C4orf15	-2.2	-2	-2.5	-4.7	-1.4	-1.3	-1.2	1.8	2.7	-1.8	210054_at	chromosome 4 open reading frame 15
BC000433	MAPK13	-2.5	1	-1	-1.1	1	1	-1.2	1	1	1.1	210058_at	mitogen-activated protein kinase 13	regulation of translation // protein amino acid phosphorylation // response to stress // cell cycle // signal transduction // protein kinase cascade // antimicrobial humoral response (sensu Vertebrata)	protein serine/threonine kinase activity // MAP kinase activity // ATP binding // MP kinase activity // transferase activity // pkinase;protein kinase activity;2.4e-85
AF151074	LOC51257	1.7	-1.5	-1.1	2.3	1.6	2.9	5.5	1	2.6	1	210075_at	hypothetical protein LOC51257
U30884	SFRS5	1.6	-3.5	-1.3	-1.8	-1.6	-1.5	-1.1	1.1	-1.1	-1.3	210077_s_at	splicing factor, arginine/serine-rich 5	nuclear mRNA splicing, via spliceosome // mRNA splice site selection	RNA binding // pre-mRNA splicing factor activity // rrm;nucleic acid binding;6.5e-21	nucleus
M14333	FYN	1.1	-2	-1.4	1.2	-1.9	-1.5	1.1	-1.1	-1.4	1.1	210105_s_at	FYN oncogene related to SRC, FGR, YES	protein amino acid phosphorylation // calcium ion transport // intracellular signaling cascade // protein kinase cascade // learning // feeding behavior // cell growth and/or maintenance	protein-tyrosine kinase activity // non-membrane spanning protein tyrosine kinase activity // ATP binding // transferase activity		Integrin-mediated_cell_adhesion // Integrin-mediated_cell_adhesion
AF277175	KIAA0265	-2.1	-1.7	-1.5	-1.7	-1.1	-1.5	-1.1	-1.8	-1.8	-1.6	210111_s_at	KIAA0265 protein
BC002510	RAB6B	2.2	-3.1	-2.5	2	1.3	3.5	12.2	-1.4	2.3	-1.4	210127_at	RAB6B, member RAS oncogene family	intracellular protein transport // retrograde transport, Golgi to ER // small GTPase mediated signal transduction	GTPase activity // GTP binding // protein transporter activity // ras;small monomeric GTPase activity;1e-85	Golgi apparatus
AW070431		1	-2	-1.6	-1.3	1	1	-1.2	1.1	1	1.2	210136_at	CDNA clone MGC:70813 IMAGE:6060520, complete cds				MAPK_Cascade
AF004231	LILRB2	1.2	1.1	4	-1	1.8	1.2	1	1	1	-1.1	210146_x_at	leukocyte immunoglobulin-like receptor, subfamily B (with TM and ITIM domains), member 2	immune response	receptor activity	integral to membrane
AF305239	HIPK3	1.6	-2.3	-1.4	-1	-2.9	1.1	1.5	-1.9	-2.7	2.5	210148_at	homeodomain interacting protein kinase 3	protein amino acid phosphorylation	protein serine/threonine kinase activity // ATP binding // transferase activity // pkinase;protein kinase activity;2.5e-48
D25547	PCMT1	-1	-2.2	-1.6	-1.4	-1.7	1.2	1.4	-2.2	-1.4	-1.4	210156_s_at	protein-L-isoaspartate (D-aspartate) O-methyltransferase	protein modification // protein repair	protein-L-isoaspartate (D-aspartate) O-methyltransferase activity // methyltransferase activity // transferase activity
J03189	GZMB	1	-3.2	1.1	-1.1	1.3	1.3	5.1	1	-1.1	-1.1	210164_at	granzyme B (granzyme 2, cytotoxic T-lymphocyte-associated serine esterase 1)	proteolysis and peptidolysis // apoptosis // cytolysis	chymotrypsin activity // granzyme B activity // trypsin activity // hydrolase activity	cytoplasm	Apoptosis // Apoptosis
AF047448	FUSIP1	1.3	-2	-1.9	-1.9	-3.7	-2.1	-1.7	1.6	-1.4	1	210178_x_at	FUS interacting protein (serine-arginine rich) 1	assembly of spliceosomal tri-snRNP // spliceosome assembly // nuclear mRNA 5'-splice site recognition // nuclear mRNA splicing, via spliceosome // mRNA processing // mRNA-nucleus export // cytoplasmic transport // regulation of transcription // negative regulation of nuclear mRNA splicing, via spliceosome	RNA binding // chaperone activity // protein binding // pre-mRNA splicing factor activity // RS domain binding // rrm;nucleic acid binding;1.8e-23	nucleus // nucleoplasm // cytoplasm
U87836	SFRS10	1.1	-2.7	-2.9	-2.3	-4.7	-2.6	-1.6	3.9	1.7	-1.3	210180_s_at	splicing factor, arginine/serine-rich 10 (transformer 2 homolog, Drosophila)	nuclear mRNA splicing, via spliceosome	RNA binding // pre-mRNA splicing factor activity // rrm;nucleic acid binding;6.4e-28	nucleus
BC005147	FKBP1A	4.1	-1.7	-1.3	-1.2	-5.5	-1.2	-1.1	-3.2	-4.7	1.3	210186_s_at	FK506 binding protein 1A, 12kDa	protein folding // positive regulation of I-kappaB kinase/NF-kappaB cascade	peptidyl-prolyl cis-trans isomerase activity // receptor activity // FK506 binding // isomerase activity		TGF_Beta_Signaling_Pathway
BC002447	PHTF1	-1.3	-1.8	-2.6	-1.3	-1.8	2.5	2	-1.5	1.1	1	210191_s_at	putative homeodomain transcription factor 1	regulation of transcription, DNA-dependent	transcription factor activity	nucleus
U36501	SP100	1	-1	-1	2.6	1.2	1.3	1.6	-1	1	-1	210218_s_at	nuclear antigen Sp100	regulation of transcription, DNA-dependent	DNA binding	chromatin // nucleus
AF009635	LILRB3	1.8	1.7	2.5	1.6	1.1	1.7	1.5	-1.1	-1.3	1.1	210225_x_at	leukocyte immunoglobulin-like receptor, subfamily B (with TM and ITIM domains), member 3	immune response	receptor activity	integral to membrane
M35543	CDC42	1.1	-1.2	-1	-2.3	-5.2	-1.6	-2.3	2.4	1	2.6	210232_at	cell division cycle 42 (GTP binding protein, 25kDa)	actin filament organization // establishment and/or maintenance of cell polarity // endosome transport // cell-cell adhesion // macrophage differentiation	GTPase activity // protein binding // ras;small monomeric GTPase activity;4.8e-88 // ras;small monomeric GTPase activity;7.8e-89	cytoplasm // filopodium	Integrin-mediated_cell_adhesion
U19970	CAMP	6.9	-3.6	1.9	1.4	-1.8	-4.2	1.1	-1.5	-1.5	-1.4	210244_at	cathelicidin antimicrobial peptide	xenobiotic metabolism // response to pest/pathogen/parasite // defense response to bacteria	Cathelicidins;antimicrobial peptide activity;4.4e-44	extracellular
AF067854	ADSL	-1.6	-1.6	-2.1	-1.2	-3	-2.3	-1.5	1.1	2.4	1.6	210250_x_at	adenylosuccinate lyase	purine ribonucleotide biosynthesis	adenylosuccinate lyase activity // lyase activity // lyase_1;catalytic activity;2.5e-95		Purine metabolism // Alanine and aspartate metabolism // Nucleotide_Metabolism
AF062347	ZNF216	-1.3	-1.8	-1.9	-2	-1.4	1.1	1.5	-1.4	1.2	-1.2	210275_s_at	zinc finger protein 216		DNA binding // zinc ion binding
AF155159	AP4S1	2	-1.3	1.1	1.7	2.4	1	1.4	1.1	1.7	-1.2	210277_at	adaptor-related protein complex 4, sigma 1 subunit	transport // intracellular protein transport // endocytosis	transporter activity	coated pit // clathrin vesicle coat
AF261135	GPR18	-2	-2.4	-1.7	-2.9	-1.5	-1.8	-2.4	-1.9	2.8	1.3	210279_at	G protein-coupled receptor 18	G-protein coupled receptor protein signaling pathway	rhodopsin-like receptor activity // purinergic nucleotide receptor activity, G-protein coupled	integral to membrane	GPCRs_Other
AL136621	ZNF198	-2.4	-1.3	-1.8	-2.1	-2.3	-2.3	-2.5	-1.2	-1.7	-1.4	210281_s_at	zinc finger protein 198	regulation of transcription, DNA-dependent	zinc ion binding	nucleus
AF241230	MAP3K7IP2	1	-2.1	-1.4	-1.1	-2.8	1	1	-1.4	-1.7	1.8	210284_s_at	mitogen-activated protein kinase kinase kinase 7 interacting protein 2	positive regulation of I-kappaB kinase/NF-kappaB cascade	signal transducer activity // kinase activity		Circadian_Exercise // Circadian_Exercise
M36118	GZMH	-1	-4.1	-1.2	-1.3	1.1	1.9	1.9	-1.1	-1.4	-1.3	210321_at	granzyme H (cathepsin G-like 2, protein h-CCPX)	proteolysis and peptidolysis // apoptosis // cytolysis	chymotrypsin activity // trypsin activity // hydrolase activity // 3.4.21.79;granzyme B activity;1.73e-73	cytoplasm
AF080216	BCL11A	-3.4	1.6	-1.2	-1.1	-1	-1.1	-4.5	-1.9	-1.1	-1.1	210347_s_at	B-cell CLL/lymphoma 11A (zinc finger protein)	regulation of transcription, DNA-dependent // hemopoiesis	nucleic acid binding // zinc ion binding	nucleus // cytoplasm
BC002807	MS4A1	-1.4	-2	1	1.2	-1.4	-3.4	-5.7	-2.9	-1.7	-1.4	210356_x_at	membrane-spanning 4-domains, subfamily A, member 1	immune response // signal transduction // B-cell activation	receptor activity // receptor signaling protein activity	integral to plasma membrane
BC000669	SMOX	1.2	-2	-1.4	1.4	1.7	2.9	2.8	-1	2.7	1.1	210357_s_at	spermine oxidase	electron transport	monooxygenase activity
AF116676	MYL4	-1.1	-2	1	1.2	1.5	1	1.9	1	1.8	-1.9	210395_x_at	myosin, light polypeptide 4, alkali; atrial, embryonic	muscle development	calcium ion binding // structural constituent of muscle	muscle myosin // myosin
U81802	PIK4CB	-1	-2.3	-1.7	-1.2	-1.3	-1.2	-1.1	-1.2	-1.1	-1.7	210417_s_at	phosphatidylinositol 4-kinase, catalytic, beta polypeptide		PI3_PI4_kinase;inositol/phosphatidylinositol kinase activity;1.2e-41
U49396	P2RX5	-3.3	-1.4	-3.2	-3.2	-1.4	1	-2.1	1	1.3	1.4	210448_s_at	purinergic receptor P2X, ligand-gated ion channel, 5	ion transport	receptor activity // ion channel activity // ATP binding	membrane
BC003388	TANK	-1.2	-2.4	-1.1	-1.3	-2.4	1.1	1.2	1.1	1.1	1.8	210458_s_at	TRAF family member-associated NFKB activator	signal transduction	protein binding
L14611	RORA	2.1	-2.2	1	1.2	-3.9	-1.8	-1.3	4.1	3.6	1.5	210479_s_at	RAR-related orphan receptor A	regulation of transcription, DNA-dependent // signal transduction	transcription factor activity // steroid hormone receptor activity	nucleus	Nuclear_Receptors // Nuclear_Receptors
AF130095	FN1	2	2.4	3.5	4.1	1.1	1	1.7	-1	1.1	1.1	210495_x_at	fibronectin 1	acute-phase response // cell adhesion // response to wounding // cell migration	extracellular matrix structural constituent // collagen binding // heparin binding	extracellular	Inflammatory_Response_Pathway
BC002486	CTBP2	2.4	1.1	1.2	1.5	-1	1.4	1.6	-1.9	-1.4	-1.4	210554_s_at	C-terminal binding protein 2	L-serine biosynthesis // negative regulation of cell proliferation // viral genome replication	oxidoreductase activity // oxidoreductase activity, acting on the CH-OH group of donors, NAD or NADP as acceptor	nucleus
U85430	NFATC3	1.7	-2.6	-2.3	-1.6	-2.5	-3.7	-3.9	-1.1	-1.1	-1.1	210555_s_at	nuclear factor of activated T-cells, cytoplasmic, calcineurin-dependent 3	regulation of transcription from Pol II promoter // inflammatory response	transcription factor activity // transcription coactivator activity	nucleus
L32610	HNRPH3	1.1	-1.7	-2	-1.4	-2.7	-1.4	-2	1.7	-1.1	-1.3	210588_x_at	heterogeneous nuclear ribonucleoprotein H3 (2H9)	mRNA processing	RNA binding // rrm;nucleic acid binding;8e-12	nucleus // ribonucleoprotein complex
U30610	KLRD1	-1.5	-2.8	-1.3	-1.7	-1.2	-1.3	2.1	-2.6	-1.5	-1.4	210606_x_at	killer cell lectin-like receptor subfamily D, member 1	heterophilic cell adhesion // cell surface receptor linked signal transduction // antimicrobial humoral response (sensu Vertebrata)	transmembrane receptor activity // sugar binding	plasma membrane // integral to membrane
M23612	RASA1	-1.5	-2	-1.8	-1.9	-2.5	-1.5	-1.8	-4.5	-2.8	-1	210621_s_at	RAS p21 protein activator (GTPase activating protein) 1	intracellular signaling cascade // cell growth and/or maintenance	Ras GTPase activator activity
AF000425	LST1	3.5	1	1.9	-1.1	-2.4	1.3	2.7	1	-1.3	-1.2	210629_x_at	leukocyte specific transcript 1	cellular morphogenesis // immune response // cellular defense response // dendrite morphogenesis // negative regulation of lymphocyte proliferation		Golgi apparatus // integral to plasma membrane // integral to membrane
AF293841	APG5L	-1.1	-2	-2.3	-2.3	-2.7	-1.7	1	-1.1	-2	1.3	210639_s_at	APG5 autophagy 5-like (S. cerevisiae)	autophagy // apoptosis		cytoplasm
AF109683	LAIR1	-1.5	-2.4	-1	-1.1	-1.4	-1.8	-1.2	-1.1	1.1	-1	210644_s_at	leukocyte-associated Ig-like receptor 1
BC000284	GGA2	-4.7	-1.6	-3.1	-2.9	-3.4	-2.4	-7.2	-2.3	-1.6	-1.3	210658_s_at	golgi associated, gamma adaptin ear containing, ARF binding protein 2	intracellular protein transport // intra-Golgi transport	protein transporter activity // ADP-ribosylation factor binding	Golgi stack // Golgi trans face
AF025529	LILRA1	2.1	1.2	2.2	1.6	1.5	1.6	1.8	-1.3	1	-2.1	210660_at	leukocyte immunoglobulin-like receptor, subfamily A (with TM domain), member 1	immune response // cell surface receptor linked signal transduction	antigen binding // transmembrane receptor activity	integral to membrane
AF027205	SPINT2	1.2	-2.5	-2.2	-1.1	-3.3	-1.5	-3	-1.5	1	-1.4	210715_s_at	serine protease inhibitor, Kunitz type, 2	cell motility	serine-type endopeptidase inhibitor activity	extracellular // soluble fraction // integral to membrane
M97501	RSN	1.2	-1.2	-1.2	-2.3	-2.3	-1.2	-1.3	1	1.2	-1	210716_s_at	restin (Reed-Steinberg cell-expressed intermediate filament-associated protein)		nucleic acid binding // microtubule binding	endosome // intermediate filament // microtubule cytoskeleton
AF130055	TRAM1	1.3	-1.9	-1.8	-2.2	-1.9	-2.2	-1.5	-1.1	-2	1	210733_at	translocation associated membrane protein 1
AL162047	NCOA4	1.8	-2.1	-1.3	1.1	-1.2	1.2	2.7	-1.9	-1.3	1	210774_s_at	nuclear receptor coactivator 4	regulation of transcription, DNA-dependent // cell growth and/or maintenance // male gonad development	transcription coactivator activity	nucleus	Circadian_Exercise
AB037701	SIP1	-1.1	-2.4	-2.9	-1.7	-1.9	-1.3	-1.2	-1.4	-1.4	-1.3	210779_x_at	survival of motor neuron protein interacting protein 1	spliceosome assembly	pre-mRNA splicing factor activity	spliceosome complex // cytoplasm
AF009634	LILRB3	1.9	1.6	3.3	1.2	1.1	1.9	1.4	-1.2	1.1	1.1	210784_x_at	leukocyte immunoglobulin-like receptor, subfamily B (with TM and ITIM domains), member 3	immune response	receptor activity	integral to membrane
M93255	FLI1	1	-2.6	-1.8	-1.4	-2.3	-1.2	-1.6	-5.1	-2.6	1.1	210786_s_at	Friend leukemia virus integration 1		SAM_PNT;DNA binding;9.4e-44
BC003658	SARA1	1.9	-2.1	-1	-1	-1	1	-1.1	1.1	1	1.1	210790_s_at	SAR1a gene homolog 1 (S. cerevisiae)	intracellular protein transport // ER to Golgi transport // small GTPase mediated signal transduction	GTPase activity // GTP binding // protein transporter activity	endoplasmic reticulum // Golgi apparatus
AF063612	OASL	1	-1.1	2.8	8.5	3.5	14.3	14.1	-2.1	1.1	-1	210797_s_at	2'-5'-oligoadenylate synthetase-like	immune response	DNA binding // double-stranded RNA binding // ATP binding // transferase activity // thyroid hormone receptor binding	nucleolus // cytoplasm
AF229180	AASS	1	-1.1	-1	-3	-1.2	-1.1	-1.1	1	1	-1	210852_s_at	aminoadipate-semialdehyde synthase	electron transport	oxidoreductase activity // saccharopine dehydrogenase (NADP+, L-lysine-forming) activity // saccharopine dehydrogenase (NAD+, L-glutamate-forming) activity // 1.5.1.10;saccharopine dehydrogenase (NADP+, L-glutamate-forming) activity;1.75e-125	mitochondrion	Lysine biosynthesis // Lysine degradation // Lysine biosynthesis // Lysine degradation // Lysine biosynthesis // Lysine degradation // Lysine biosynthesis // Lysine degradation
U81380	IL13RA1	1.6	2.1	2.4	1.2	-1.2	1.1	-1.3	-1.6	-2.6	1.6	210904_s_at	interleukin 13 receptor, alpha 1	cell surface receptor linked signal transduction	receptor activity // hematopoietin/interferon-class (D200-domain) cytokine receptor activity	plasma membrane // interleukin-13 receptor complex // integral to membrane
M15564		1.1	-2.1	-1.7	-1.2	-2.4	-1.7	-1.4	-1.2	-1	1	210915_x_at	T cell receptor beta chain BV20S1 BJ1-5 BC1 mRNA, complete cds
AF098641	CD44	1.1	-2	-1.4	-1.2	-3.5	-2.3	-2.9	-1.2	-1.9	1	210916_s_at	CD44 antigen (homing function and Indian blood group system)	cell adhesion // cell-matrix adhesion // cell-cell adhesion	receptor activity // collagen binding // hyaluronic acid binding	integral to plasma membrane // membrane
AF130057		-2.5	1	-1.4	-1.7	1	1	-1	1	-1.1	-1	210928_at	Clone FLB5539 PRO1454 mRNA, complete cds
AF293342	RNF6	3.3	-1.3	-1.9	1.1	-1.1	1.2	3.1	-1.1	1.2	-1	210932_s_at	ring finger protein (C3H2C3 type) 6		zinc ion binding
AF274954	WDR1	1	-2.7	-1.9	-1.7	-2	1.2	1.2	-1.4	-1.8	1.6	210935_s_at	WD repeat domain 1				Hypertrophy_model
U84744	CHS1	1.5	1.1	1.5	4.2	-1.2	1.2	-1.7	-1	-1.5	-2.2	210943_s_at	Chediak-Higashi syndrome 1
AB015706	IL6ST	1.1	-1	2.1	1.5	-1.2	-1.7	1.3	-1	-1.1	-1.2	211000_s_at	interleukin 6 signal transducer (gp130, oncostatin M receptor)	immune response // cell surface receptor linked signal transduction	receptor activity // interleukin-6 receptor activity // oncostatin-M receptor activity	integral to plasma membrane
BC002526	HSPA4	-1.9	-1.3	-1.5	-3.4	-3.8	-1.8	-1.9	1	-1.5	-1	211016_x_at	heat shock 70kDa protein 4		heat shock protein activity // ATP binding	cytoplasm
BC002521	ATRX	-1.5	-2.5	-2	-3	-2.4	-1.9	-2.4	-1.3	-1.9	-1.2	211022_s_at	alpha thalassemia/mental retardation syndrome X-linked (RAD54 homolog, S. cerevisiae)		SNF2_N;DNA binding;6.7e-142
AL117618	PDHB	1.1	-1.3	-1.6	-2.2	-1.8	-1	1.4	-1.7	-1.1	-1.1	211023_at	pyruvate dehydrogenase (lipoamide) beta	glucose metabolism // glycolysis // tricarboxylic acid cycle	pyruvate dehydrogenase (acetyl-transferring) activity // oxidoreductase activity	mitochondrion	Glycolysis / Gluconeogenesis // Valine, leucine and isoleucine biosynthesis // Pyruvate metabolism // Butanoate metabolism // Glycolysis_and_Gluconeogenesis // Krebs-TCA_Cycle // Glycolysis / Gluconeogenesis // Valine, leucine and isoleucine biosynthesis
BC006268	PEX7	-1.2	-1.2	-2	-1.2	-1.2	-1.1	-1.4	-1.7	1	1.3	211033_s_at	peroxisomal biogenesis factor 7	intracellular protein transport	peroxisome targeting signal-2 receptor activity // protein transporter activity	peroxisome
Z25429	PRKCN	-1.8	-1.6	-1.8	-2.4	-1.4	-2.1	-1.7	1	1	-1.6	211084_x_at	protein kinase C, nu	protein amino acid phosphorylation // protein kinase C activation // intracellular signaling cascade	protein kinase C activity // ATP binding // transferase activity // diacylglycerol binding		G_Protein_Signaling
Z25430	STK4	1.6	-2.4	-1.5	-1.1	-4.5	1.2	-1.1	-1.4	-1.6	1.1	211085_s_at	serine/threonine kinase 4	protein amino acid phosphorylation // signal transduction // cell surface receptor linked signal transduction	protein serine/threonine kinase activity // protein-tyrosine kinase activity // ATP binding // transferase activity // pkinase;protein kinase activity;2.4e-96	integral to membrane
Z25435	PRPF4B	1.3	-1.9	-1.4	-2.3	-3.8	-2.1	-1.5	-1.3	-3.2	1.4	211090_s_at	PRP4 pre-mRNA processing factor 4 homolog B (yeast)	nuclear mRNA splicing, via spliceosome // protein amino acid phosphorylation // RNA splicing	protein serine/threonine kinase activity // ATP binding // transferase activity // pkinase;protein kinase activity;4.4e-38	nucleus
U82278	LILRA1	2	-1.2	1.5	1.3	1.1	1.3	1.6	-1.6	-2	-1.1	211100_x_at	leukocyte immunoglobulin-like receptor, subfamily A (with TM domain), member 1	immune response // cell surface receptor linked signal transduction	antigen binding // transmembrane receptor activity	integral to membrane
U82276	LILRA2	2.1	1	2.4	1.9	-1.5	1.7	1.4	-1.5	-1.6	1.1	211101_x_at	leukocyte immunoglobulin-like receptor, subfamily A (with TM domain), member 2	immune response	receptor activity	integral to membrane
AB037702	SIP1	-2.2	-2.2	-2	-1.4	-1.2	-1.1	-1.2	-1.1	-1.1	-1.1	211114_x_at	survival of motor neuron protein interacting protein 1	spliceosome assembly	pre-mRNA splicing factor activity	spliceosome complex // cytoplasm
AB037703	SIP1	-1.7	-1.2	-1.8	-2	-2.3	-1.6	-1.7	-2	-1.7	-1.3	211115_x_at	survival of motor neuron protein interacting protein 1	spliceosome assembly	pre-mRNA splicing factor activity	spliceosome complex // cytoplasm
AF009643	LILRB3	1.4	1.5	2.2	2.1	1.9	1.7	1.6	1	-1	-1.1	211133_x_at	leukocyte immunoglobulin-like receptor, subfamily B (with TM and ITIM domains), member 3	immune response	receptor activity	integral to membrane
AF009644	LILRB3	2.1	1.5	2.2	1.2	1.4	1.5	1.2	1	1.4	1.1	211135_x_at	leukocyte immunoglobulin-like receptor, subfamily B (with TM and ITIM domains), member 3	immune response	receptor activity	integral to membrane
BC005297	KMO	-2	1.7	-1.2	-2.1	2.4	2.3	1.3	-1.4	-1.3	-1.5	211138_s_at	kynurenine 3-monooxygenase (kynurenine 3-hydroxylase)	electron transport // aromatic compound metabolism	kynurenine 3-monooxygenase activity // electron transporter activity // Monooxygenase;monooxygenase activity;9e-54
AF045452	NAB1	-1.3	-1.5	-1.6	-2	-1.8	-1.5	-1.8	1.2	1.4	-1	211139_s_at	NGFI-A binding protein 1 (EGR1 binding protein 1)	regulation of transcription, DNA-dependent // negative regulation of transcription	transcriptional repressor activity	nucleus
M30894	TRGV9	1.7	-2.3	-1.2	-1.3	-1.3	1.1	1.5	-1.8	-1.2	-1	211144_x_at	T cell receptor gamma variable 9	cellular defense response (sensu Vertebrata)	MHC protein binding // peptide antigen binding	integral to plasma membrane
U96627	CD84	-1.1	-1	-1	2.6	1	1.3	2.2	1	1	-1	211188_at	CD84 antigen (leukocyte antigen)	defense response // homophilic cell adhesion		integral to plasma membrane
BC005329	HSF2	1.7	-2.3	-1.3	-1.3	-1.9	-1.1	-1	1.4	-1	-1	211220_s_at	heat shock transcription factor 2	regulation of transcription, DNA-dependent // transcription from Pol II promoter	transcription factor activity // transcription coactivator activity // heat shock protein activity	nucleus
AF085736	RAD17	-1.8	-1.1	1.3	-2	-1.1	-1.3	-1	-1.3	-1.2	-1	211228_s_at	RAD17 homolog (S. pombe)	DNA replication // DNA repair // cell cycle	nucleotide binding // DNA binding // ATP binding	nucleus // DNA replication factor C complex
AF031549	RHAG	1.3	-1	-1.9	2.2	1.3	2.9	3.3	1	1.5	1.1	211254_x_at	Rhesus blood group-associated glycoprotein	protein complex assembly // ammonium transport	ammonium transporter activity // ankyrin binding	integral to plasma membrane
U90142	BTN2A2	1.1	-2.2	-2	-1.3	-1.8	-1.4	1	1	1.2	1	211256_x_at	butyrophilin, subfamily 2, member A2
AF064771	DGKA	1.1	-2.5	-4.5	-1.8	-5.2	-2.1	-1.2	-2.3	-1.7	-2.4	211272_s_at	diacylglycerol kinase, alpha 80kDa	protein kinase C activation // intracellular signaling cascade	diacylglycerol kinase activity // calcium ion binding // transferase activity // diacylglycerol binding		Glycerolipid metabolism // Phosphatidylinositol signaling system
U94506	TNFRSF25	1.1	-2.2	-1.3	-2	-3.2	-1.9	-1.5	-1.1	-1.4	1.2	211282_x_at	tumor necrosis factor receptor superfamily, member 25	cell surface receptor linked signal transduction // induction of apoptosis by extracellular signals // regulation of apoptosis // death;signal transduction;9e-25	receptor activity // tumor necrosis factor receptor activity	cytosol // integral to plasma membrane
BC000324	GRN	2.3	1.2	2.8	2.7	1.3	2.3	1.5	-1.5	-1.5	-1.7	211284_s_at	granulin	signal transduction // cell-cell signaling // cell proliferation // positive regulation of cell proliferation	cytokine activity // growth factor activity	extracellular
AF067524	CDC2L2	1	-2.3	-1	-1	1	-1.2	1	1.2	-1.2	-1.3	211289_x_at	cell division cycle 2-like 2	regulation of cell cycle // regulation of cell growth // protein amino acid phosphorylation // apoptosis // mitosis // regulation of mRNA processing	protein serine/threonine kinase activity // ATP binding // transferase activity // pkinase;protein kinase activity;1.6e-80 // pkinase;protein kinase activity;1.7e-80	nucleus
L20320	CDK7	-1.3	-2.5	-2.1	-1.2	-2.9	-1.6	1	-1.2	-1.3	-1.2	211297_s_at	cyclin-dependent kinase 7 (MO15 homolog, Xenopus laevis, cdk-activating kinase)	regulation of cyclin dependent protein kinase activity // cytokinesis // DNA repair // regulation of transcription, DNA-dependent // transcription initiation from Pol II promoter // protein amino acid phosphorylation	cyclin-dependent protein kinase activity // ATP binding // transferase activity // pkinase;protein kinase activity;2.5e-99	nucleus
BC000966	76P	-1.4	-1.5	-2	1.1	-1.5	1.7	1.2	-1.3	-1.2	1	211337_s_at	gamma tubulin ring complex protein (76p gene)	protein complex assembly // microtubule nucleation	structural constituent of cytoskeleton	centrosome // gamma-tubulin ring complex // microtubule cytoskeleton
D13720	ITK	-1	-2.4	-1.6	-1	-2.8	-1.8	1.3	1.1	1.2	1.2	211339_s_at	IL2-inducible T-cell kinase	protein amino acid phosphorylation // cellular defense response // intracellular signaling cascade	non-membrane spanning protein tyrosine kinase activity // ATP binding // transferase activity
M28882	MCAM	1	1	2	-1.1	-1.4	-1.1	1.1	1	1.1	1	211340_s_at	melanoma cell adhesion molecule	cell adhesion // morphogenesis	protein binding	integral to plasma membrane
AF141870	ILF3	1.2	-2.1	-2.1	-1.7	-2.3	-1.2	-1.4	-1.9	-1	-1.3	211375_s_at	interleukin enhancer binding factor 3, 90kDa	M phase // regulation of transcription, DNA-dependent	DNA binding // RNA polymerase II transcription factor activity // double-stranded RNA binding	nucleus
D89646	MSH6	-1.2	-2.7	-2.6	-2.4	-1.7	-1.1	1	-1.6	-1.3	-1.2	211450_s_at	mutS homolog 6 (E. coli)	mismatch repair	damaged DNA binding // ATP binding	nucleus
AF333388	MT1H	1.8	-1.1	2.3	2.8	1.1	2.1	3.7	1.1	1.1	-1.2	211456_x_at	metallothionein 1H		metal ion binding
AF114011	TNFSF13	2.1	1	1.3	-1	-4.8	1.3	-1.2	-2.6	-2.5	-1.1	211495_x_at	tumor necrosis factor (ligand) superfamily, member 13	immune response // signal transduction // positive regulation of cell proliferation	tumor necrosis factor receptor binding	membrane
AF043337	IL8	1.6	-4.3	-3.7	-1.9	-1.5	-1.3	-1.1	1.7	-2.2	9.8	211506_s_at	interleukin 8	angiogenesis // cell motility // chemotaxis // immune response // cell cycle arrest // G-protein coupled receptor protein signaling pathway // intracellular signaling cascade // cell-cell signaling // negative regulation of cell proliferation // calcium-mediated signaling // regulation of cell adhesion // neutrophil chemotaxis // neutrophil activation // regulation of retroviral genome replicatio…	interleukin-8 receptor binding // chemokine activity	extracellular space // soluble fraction
L36674	SNCA	2.8	-2.4	-1.7	-2.9	-1.2	-3	-1.1	1.3	1.3	2.7	211546_x_at	synuclein, alpha (non A4 component of amyloid precursor)	anti-apoptosis // central nervous system development		cytoplasm
AF020340	GUCY1B3	2.3	-2.1	-5.4	1	-1.1	3	6.2	-2.1	-2.8	-1	211555_s_at	guanylate cyclase 1, soluble, beta 3	cGMP biosynthesis // nitric oxide mediated signal transduction // circulation	guanylate cyclase activity // receptor activity // lyase activity	cytoplasm // guanylate cyclase complex, soluble	Purine metabolism
AF130113	ALAS2	13.7	-13.3	1	-24.8	-1.2	-3.7	17.4	1.3	-6.6	4	211560_s_at	aminolevulinate, delta-, synthase 2 (sideroblastic/hypochromic anemia)	heme biosynthesis // biosynthesis	5-aminolevulinate synthase activity // acyltransferase activity // transaminase activity // transferase activity	mitochondrion	Glycine, serine and threonine metabolism // Heme_Biosynthesis
AF000426	LST1	3.6	1.6	1.5	-1.1	-1.9	2	2.6	-1.3	-1.4	1.4	211581_x_at	leukocyte specific transcript 1	cellular morphogenesis // immune response // cellular defense response // dendrite morphogenesis // negative regulation of lymphocyte proliferation		Golgi apparatus // integral to plasma membrane // integral to membrane
AF000424	LST1	2.8	1.4	1.7	1.1	-2.1	1.3	2.5	-1.2	-1.8	-1.1	211582_x_at	leukocyte specific transcript 1	cellular morphogenesis // immune response // cellular defense response // dendrite morphogenesis // negative regulation of lymphocyte proliferation		Golgi apparatus // integral to plasma membrane // integral to membrane
AB050468	LRIG1	1.1	-2.1	-1.6	-1.1	-2.9	-1.8	-1	-1.2	1.1	-1	211596_s_at	leucine-rich repeats and immunoglobulin-like domains 1
AB059408	HOP	1.6	-3	-1.8	-2.2	-1.3	-2.1	1.2	-1.4	-1.6	2	211597_s_at	homeodomain-only protein	regulation of transcription, DNA-dependent	DNA binding // transcription factor activity	nucleus
M92439	LRPPRC	-1.3	-1	-2.3	-1.2	-1.4	1	1.4	-1	1.1	-1.1	211615_s_at	leucine-rich PPR-motif containing		single-stranded DNA binding // RNA binding	nucleus // mitochondrion
L23516	IGHM	-1.6	-2.3	-1.7	-1.3	-2.7	-2.1	-1.6	-3.9	-4	1.3	211637_x_at	immunoglobulin heavy constant mu	immune response	antigen binding	membrane fraction // membrane
L23518		-1.1	-2	-1.9	-1.3	-2.6	-1.4	-1.3	-2.3	-3.1	1.3	211639_x_at	Partial mRNA for immunoglobulin heavy chain variable region (IGHV32-D-JH-Cmu gene), clone ET39
M85256	IGKC	1.1	-1.6	-2.4	-1.4	-3	-1.6	1.2	-4.7	-1.7	1	211645_x_at	immunoglobulin kappa constant	immune response	antigen binding
D01059	IGLJ3	1	-1	-1.2	-2.3	-1.1	1	1	-1.1	1	-1	211655_at	immunoglobulin lambda joining 3
M80436	PTAFR	1.2	2.5	2.1	2.2	1	1.1	1	-1.1	-1.1	-1	211661_x_at	platelet-activating factor receptor	chemotaxis // inflammatory response // immune response // G-protein coupled receptor protein signaling pathway // antimicrobial humoral response (sensu Vertebrata)	platelet activating factor receptor activity // 7tm_1;rhodopsin-like receptor activity;5.8e-75	integral to plasma membrane	GPCRs_Class_A_Rhodopsin-like // Small_ligand_GPCRs
L22453	RPL3	-1.2	-2	-1.6	-1.8	-4.2	-3	-2.4	-1	-1.5	-1	211666_x_at	ribosomal protein L3	protein biosynthesis	RNA binding // structural constituent of ribosome	intracellular // nucleolus // ribosome // cytosolic large ribosomal subunit (sensu Eukarya)	Ribosomal_Proteins
AF116705	LIM	1	-1.4	-4	-1.4	-1.7	1.1	-1.3	-1.1	-1.8	-1	211681_s_at	LIM protein (similar to rat protein kinase C-binding enigma)	heart development	actin binding // protein kinase C binding // receptor signaling complex scaffold activity // actinin binding	membrane fraction // cytosol
AF343666	MGC27165	-1	-1.1	-1.3	-2.6	-1.3	-1	-1.1	1.1	1	-1.6	211693_at	hypothetical protein MGC27165
AF349114	HBB	2.6	-2.4	1.1	-1.6	-1	-1.2	1.4	1.3	1	1.5	211696_x_at	hemoglobin, beta	transport // oxygen transport	oxygen transporter activity	hemoglobin complex
AF349571	HBA2	8.3	-6.4	1.3	-2.2	1.3	-1.2	3.7	1.4	-1.2	1.4	211699_x_at	hemoglobin, alpha 2
BC005858	FN1	2	2.4	3.8	4.4	1.4	1	1.7	-1.1	1.2	1.1	211719_x_at	fibronectin 1	acute-phase response // cell adhesion // metabolism // response to wounding // cell migration	extracellular matrix structural constituent // collagen binding // heparin binding // oxidoreductase activity	extracellular	Inflammatory_Response_Pathway
BC005912	FCER1A	4.8	-1.6	-1.2	-1.4	-4.4	-3	-1.7	1.2	1.1	1.5	211734_s_at	Fc fragment of IgE, high affinity I, receptor for; alpha polypeptide	immune response	receptor activity // receptor signaling protein activity // IgE binding	integral to plasma membrane
BC005931	HBA2	7.8	-7.4	1.1	-2.1	1.2	-1.1	3.3	1.4	-1.2	1.4	211745_x_at	hemoglobin, alpha 2
BC005969	CKAP1	-1.6	-2.1	-2	-1.5	-1.1	-1.3	-1.6	-2	-1.3	-1.3	211759_x_at	cytoskeleton associated protein 1	protein folding	unfolded protein binding	microtubule cytoskeleton
BC005978	KPNA2	-1	-1.7	-2.6	-2	-1.2	1.1	2.6	-2.4	-1.6	-1.3	211762_s_at	karyopherin alpha 2 (RAG cohort 1, importin alpha 1)	regulation of DNA recombination // M phase specific microtubule process // G2 phase of mitotic cell cycle // DNA metabolism // NLS-bearing substrate-nucleus import // intracellular protein transport	protein binding // nuclear localization sequence binding // protein transporter activity	nucleoplasm // cytoplasm
BC006088	TDE1	1.2	-1.7	-2	-1.3	1.2	1.3	2.5	-2.4	-1.2	-1	211769_x_at	tumor differentially expressed 1			integral to membrane
BC006141	EPB41L3	2.5	1.1	1.2	1.4	-1.2	2.9	3.8	-1.8	-1.8	-1.3	211776_s_at	erythrocyte membrane protein band 4.1-like 3	cortical actin cytoskeleton organization and biogenesis	actin binding // structural molecule activity	cytoskeleton // plasma membrane
BC006177	MTA1	1.5	-2.1	-1.9	-2.2	-2.6	-1.4	-2.1	1.4	1.4	-1.4	211783_s_at	metastasis associated 1	regulation of transcription, DNA-dependent // protein biosynthesis // signal transduction	transcription factor activity // structural constituent of ribosome	nucleus // ribosome
AF043179		1.1	-2.3	-2	-1.4	-2.7	-2	-1.9	-1.4	-1	-1.1	211796_s_at
AB001733	IGLJ3	-1	1	-2.1	-1.7	-1.2	-1.6	-1.1	-1.5	-1.6	1.1	211798_x_at	immunoglobulin lambda joining 3
AF327066	FLI1	-1.3	-2.9	-1.6	-1.3	-3.9	-1.3	-1.7	-2.9	-6.4	1.6	211825_s_at	Friend leukemia virus integration 1	regulation of transcription, DNA-dependent // hemostasis // cell growth and/or maintenance // organogenesis	transcription factor activity	nucleus
AF172268	TNIK	1.6	-2.4	-1.9	-1.5	-3.5	-2.1	-1.2	1.6	1.3	1.3	211828_s_at	TRAF2 and NCK interacting kinase	regulation of translation // protein amino acid phosphorylation // response to stress // protein kinase cascade	protein serine/threonine kinase activity // small GTPase regulatory/interacting protein activity // ATP binding // transferase activity
U19599	BAX	-1.8	-2.5	-1.1	-1.9	-2.4	-1.3	1.3	1.1	1	1.1	211833_s_at	BCL2-associated X protein	apoptosis // induction of apoptosis // germ cell development // induction of apoptosis by extracellular signals // negative regulation of survival gene product activity // apoptotic mitochondrial changes // regulation of apoptosis // negative regulation of cell cycle		integral to membrane	Apoptosis // Apoptosis
AF015451	CFLAR	1.8	-2.3	1.4	1.2	-1	1.7	3.5	1	-1.1	-1	211862_x_at	CASP8 and FADD-like apoptosis regulator	proteolysis and peptidolysis // anti-apoptosis // induction of apoptosis by extracellular signals // regulation of apoptosis // positive regulation of I-kappaB kinase/NF-kappaB cascade	signal transducer activity // protein binding // caspase activity
AF348491	CXCR4	1.4	-3.2	-3.3	-2.2	-7.9	-7.4	-2.4	1	2.8	3.5	211919_s_at	chemokine (C-X-C motif) receptor 4				GPCRs_Class_A_Rhodopsin-like // Peptide_GPCRs
AF348514	PTMA	-1	-2.5	-1.3	1.1	-1.3	1	-1.2	1.3	1.8	-1	211921_x_at	prothymosin, alpha (gene sequence 28)	regulation of cell cycle // transcription // development		nucleus
AA527502	HNRPA3	-1.4	-2.1	-1.8	-1.7	-2.2	-2.2	-1.9	-1.6	1.2	-1.2	211929_at	heterogeneous nuclear ribonucleoprotein A3
D31885	ARL6IP	1.7	-2.1	1.1	-1.2	-2	-1.2	1.4	-1.2	1.1	-1.9	211935_at	ADP-ribosylation factor-like 6 interacting protein			integral to membrane
BE729523	XTP2	1.2	-2.1	-1.7	1.3	-3.3	-1.3	-1.8	1.8	-1	-1.1	211944_at	HBxAg transactivated protein 2
BG261071	XTP2	2	-1.3	-1	1.3	-1.5	-1.3	-1.5	3	2.4	-1.6	211948_x_at	HBxAg transactivated protein 2
AW341200		1.2	1.5	1.3	2.5	-1.2	-1.1	-1.5	1.5	-1.6	1	211973_at	Clone 23872 mRNA sequence
AI653730	CALM1	1	-2.4	-1.6	-1.2	-3	-1.5	-1.4	-3.4	-2	1.2	211985_s_at	calmodulin 1 (phosphorylase kinase, delta)				G13_Signaling_Pathway // G_Protein_Signaling // Glycogen_Metabolism
M27487		7.3	1.1	1.1	-1.4	-1.1	2.4	2	-1.5	1.1	-1.3	211990_at
AL582808	DKFZp566C0424	1	-2.2	-1	-1.6	-1.5	1.1	1	1.9	1.2	-1.5	212005_at	putative MAPK activating protein PM20,PM21
AL553320	STIP1	-1.5	-2.2	-2.5	-2.3	-1.8	-1.4	-1.2	-1.7	-1.9	1	212009_s_at	stress-induced-phosphoprotein 1 (Hsp70/Hsp90-organizing protein)	response to stress		nucleus // Golgi apparatus
AA679988	PTBP1	1.3	-1.7	-1.4	-2	-1.8	-1.6	-1.2	2	1.6	-1.3	212016_s_at	polypyrimidine tract binding protein 1	nuclear mRNA splicing, via spliceosome // RNA splicing	poly-pyrimidine tract binding	nucleoplasm // nucleolus // heterogeneous nuclear ribonucleoprotein complex
AI925305	RBM25	1.4	-2.2	-1	1.1	-2.1	-1.5	-1.4	1.9	1.4	-1.7	212027_at	RNA binding motif protein 25	nuclear mRNA splicing, via spliceosome	mRNA binding
BF508848	PNN	1.2	-2.5	-1.8	-1.3	-2	-2.3	-1.5	-1.3	-1.7	-1.1	212037_at	pinin, desmosome associated protein	cell adhesion	structural molecule activity	nucleus // intermediate filament // plasma membrane // intercellular junction
BG230612	WIRE	-1	-1	-2	-1	1	1	-1.4	1.1	1.4	-1	212049_at	WIRE protein
AB002330	SR140	1.2	-2.4	-1.5	-2	-2.5	-2.4	-1.6	1.5	-1	-1.7	212061_at	U2-associated SR140 protein
AW502434	USP34	-1.3	-2	-1.7	-2.9	-3.5	-2	-1.5	-1.2	-2.5	1	212065_s_at	ubiquitin specific protease 34	ubiquitin-dependent protein catabolism	cysteine-type endopeptidase activity // ubiquitin thiolesterase activity
AL583520	CALD1	1.2	-2.6	-1.2	1.4	-1.1	-1.3	9.9	1.1	2.2	-1	212077_at	caldesmon 1	muscle contraction // muscle development	actin binding // calmodulin binding // tropomyosin binding // myosin binding	cytoskeleton
AA715041	MLL	-2	-1.6	1	-1.2	-2.2	-1.4	-1.9	1.2	1.5	-1.4	212079_s_at	myeloid/lymphoid or mixed-lineage leukemia (trithorax homolog, Drosophila)	regulation of transcription, DNA-dependent // transcription from Pol II promoter // cell growth and/or maintenance	transcription factor activity // RNA polymerase II transcription factor activity // zinc ion binding	nucleus
AI263909	RHOB	3.1	-3.9	-1.9	-1.6	-2	1.6	1.9	-2.1	-1.4	1.4	212099_at	ras homolog gene family, member B
BE561014	DHX9	-2.2	-1.2	-1.3	-1.9	-1.2	-1.1	-1.7	1.3	1.1	1.1	212107_s_at	DEAH (Asp-Glu-Ala-His) box polypeptide 9		DNA binding // double-stranded RNA binding // ATP-dependent DNA helicase activity // ATP-dependent RNA helicase activity // ATP binding	nucleus // cytoplasm
BE967207		1.2	-2	-1.1	-1.1	-1.9	-1.3	-1	-1.1	-1.1	-1.6	212114_at	LOC387869
AW771590	RHOQ	-1.1	-2	-1.4	-1.4	-1.1	-1.1	1.1	-3.7	-1.1	-1.6	212122_at	ras homolog gene family, member Q	small GTPase mediated signal transduction	GTPase activity // GTP binding	plasma membrane
AK021757	SCC-112	-1	-2	-2.8	-2	-2.6	-1.4	-1.4	-1.4	-1	-1	212138_at	SCC-112 protein
AK000311	CRKL	1	-2.1	-1.3	-1.3	-1.4	-1	1.5	-1.5	-1.4	-1	212180_at	v-crk sarcoma virus CT10 oncogene homolog (avian)-like	protein amino acid phosphorylation // cell motility // intracellular signaling cascade // JNK cascade // Ras protein signal transduction	protein-tyrosine kinase activity // signal transducer activity // SH3/SH2 adaptor protein activity
NM_005953	MT2A	2	-1	2.2	2.7	1.3	3	3.5	1.8	1.9	-1.4	212185_x_at	metallothionein 2A	copper ion homeostasis	copper ion binding // metal ion binding
AA551075	KCTD12	4.3	1.2	1.3	1.6	-3	1.2	1.5	-2	-3.9	1.3	212188_at	potassium channel tetramerisation domain containing 12	potassium ion transport	voltage-gated potassium channel activity	voltage-gated potassium channel complex // membrane
AI718937	KCTD12	1.9	1.2	1.9	2.1	-1.2	1.3	2.7	-1.7	-1.9	1.1	212192_at	potassium channel tetramerisation domain containing 12	potassium ion transport	voltage-gated potassium channel activity	voltage-gated potassium channel complex // membrane
AB007896	KIAA0436	-2.3	-2	-1.4	-1	-2.1	1	-1.7	-2.5	-2.2	1.2	212215_at	putative prolyl oligopeptidase
AI972268	PSME4	1.9	-2.2	-2.1	-1	-2.3	1.9	1.3	1.7	1.1	1.3	212220_at	proteasome (prosome, macropain) activator subunit 4
AK001699	FBXO21	-1.1	-1.3	-2.7	1.1	-1.6	1.5	-2.3	-1.9	-2.9	-1	212229_s_at	F-box protein 21	ubiquitin-dependent protein catabolism	ubiquitin-protein ligase activity	ubiquitin ligase complex
AW131754	SMARCA2	-1.2	-2.1	-1.1	-1.7	-3.7	-1.7	-2	-1.5	-1.6	-1.5	212257_s_at	SWI/SNF related, matrix associated, actin dependent regulator of chromatin, subfamily a, member 2	regulation of transcription from Pol II promoter	DNA binding // transcription coactivator activity // helicase activity // ATP binding	nucleoplasm
BF344265	PBXIP1	1.2	-2	-1.5	-1.5	-1.5	-1.4	-1.5	1.4	1.4	1.2	212259_s_at	pre-B-cell leukemia transcription factor interacting protein 1	negative regulation of transcription // cell differentiation	transcription corepressor activity	nucleus // cytosol
AI114716	QKI	2.1	-1.2	2	1.3	-1.4	1.2	1.2	-1	1.4	-1.7	212263_at	quaking homolog, KH domain RNA binding (mouse)		nucleic acid binding
NM_030666	SERPINB1	2.3	-1.6	1.9	1.5	-1.4	1.9	5.3	-3.4	-1.2	-1	212268_at	serine (or cysteine) proteinase inhibitor, clade B (ovalbumin), member 1		serine-type endopeptidase inhibitor activity	cytoplasm
AA195999	MAPK1	1.3	-2.1	-1.2	-1.2	-2.4	-1.4	1.3	-2	-1.4	-1	212271_at	mitogen-activated protein kinase 1	protein amino acid phosphorylation // induction of apoptosis // chemotaxis // response to stress // cell cycle // signal transduction // synaptic transmission	protein serine/threonine kinase activity // MAP kinase activity // protein-tyrosine kinase activity // ATP binding // transferase activity		MAPK_Cascade // S1P_Signaling
D80010	LPIN1	-1.2	-2.1	-1.7	-1.8	-1.7	-1.3	-1	1	-1.2	-1.1	212276_at	lipin 1	adipocyte differentiation		nucleus
BF038366	MAC30	1.1	-1.5	-1.3	-4.3	-1.1	1.1	1.6	1.3	1	-1.1	212281_s_at	hypothetical protein MAC30	regulation of cell growth
BF038366	MAC30	-1.4	-1.3	-1.7	-4.6	1.1	1	1.1	-1	-1.1	-1.2	212282_at	hypothetical protein MAC30	regulation of cell growth
BG111260	HIPK1	1.3	-2.4	-2.1	1.1	-1.5	1.3	2.3	-1	1.7	1.1	212293_at	homeodomain interacting protein kinase 1	protein amino acid phosphorylation	protein kinase activity // protein serine/threonine kinase activity // ATP binding // transferase activity	nucleus
BF218804	AFURS1	2.2	-1.3	1.2	-1.3	-1.4	-1.8	1.4	1.5	3.2	-1.3	212297_at	ATPase family homolog up-regulated in senescence cells	cation transport // metabolism	magnesium ion binding // ATP binding // ATPase activity, coupled to transmembrane movement of ions, phosphorylative mechanism // hydrolase activity // hydrolase activity, acting on acid anhydrides, catalyzing transmembrane movement of substances // ATPase	integral to membrane
AL117502	NEK9	-1.1	-1.3	-2	-1.2	-1.3	-1.6	-1.2	-1.8	1	-1.3	212299_at	NIMA (never in mitosis gene a)- related kinase 9	protein amino acid phosphorylation // cell cycle // mitosis	protein serine/threonine kinase activity // ATP binding // transferase activity
AI741784	CLASP2	1.5	-1.1	-1	2.2	-1.5	1.1	1	-1	-1.1	1.4	212306_at	cytoplasmic linker associated protein 2
AA522514	KIAA0746	-2.5	-2.5	-1.5	-1	1.3	-1.1	1.3	-2.2	-1.4	1.4	212311_at	KIAA0746 protein
BC004344	MGC29816	1	-1.9	-2.4	-1.6	-2.8	-1.4	-1	-1.1	-1	-1.2	212313_at	hypothetical protein MGC29816
BE880245	GNS	1.7	-1	2.2	1.2	1.1	2.7	3.5	-1.2	1.2	-2.2	212334_at	glucosamine (N-acetyl)-6-sulfatase (Sanfilippo disease IIID)	glycosaminoglycan catabolism // metabolism	N-acetylglucosamine-6-sulfatase activity // hydrolase activity	lysosome	Glycosaminoglycan degradation
AA972711	ZNF292	2.6	-1.2	1.1	1	-2.5	-1.3	1.2	1.1	-1.4	-1.2	212368_at	zinc finger protein 292
AW139179	FEM1B	1.2	-2.4	-1.4	-1.5	-2.6	-1.5	-1.5	-1	1	-1.7	212373_at	fem-1 homolog b (C. elegans)	induction of apoptosis	receptor activity // death receptor binding
NM_015322	FEM1B	-1.6	-1.9	-1.6	-3.1	-1.9	-2.5	-2.5	3.9	1.6	1.2	212374_at	fem-1 homolog b (C. elegans)	induction of apoptosis	receptor activity // death receptor binding
D43949	KIAA0082	1	-1.1	1.9	2.7	1.9	1.9	2.1	-1.1	-1	-1	212380_at	KIAA0082		nucleic acid binding	intracellular
AU118026	TCF4	-1.8	-1	-2.5	1.3	-2.4	-1.8	-6.9	-2.4	-1.1	-1.9	212385_at	transcription factor 4	regulation of transcription from Pol II promoter	DNA binding // RNA polymerase II transcription factor activity	nucleus
BG495771	TCF4	-2.8	-1.3	-1.6	-1.2	-1.3	-2.1	-8.9	-2.2	-1.4	-1.4	212387_at	transcription factor 4	regulation of transcription from Pol II promoter	DNA binding // RNA polymerase II transcription factor activity	nucleus
D50911	VGLL4	-1.4	-2	-2.3	-1.7	-1.8	-2.2	-1.3	-1.5	-1.8	-2.2	212399_s_at	vestigial like 4 (Drosophila)	regulation of transcription, DNA-dependent		nucleus
AB028973	C20orf36	-1.4	-1.9	-1.9	-2.8	-3.4	-2.5	-5	-1.9	-1.9	1.4	212406_s_at	chromosome 20 open reading frame 36	protein modification	protein-L-isoaspartate (D-aspartate) O-methyltransferase activity
AK021613	LAP1B	1.2	-2.1	-1.1	-1	-2.1	1.2	1.5	-1.8	-3.6	-1	212409_s_at	lamina-associated polypeptide 1B
D50918	6-Sep	-1.4	-2.1	-1.6	-1.3	-3.1	-2	-1.7	-1.5	-1.1	1.1	212414_s_at	septin 6	cytokinesis // cell cycle	protein binding // GTP binding
AV745949	SCAMP1	1	-1.2	-1.2	-2.4	-1.2	-1.4	1.1	-1.1	1	-1.3	212416_at	secretory carrier membrane protein 1	post-Golgi transport // protein transport		membrane fraction // integral to membrane
AL559590	ELF1	1.2	-2.6	-1.2	-1	-1.1	-1.3	-1.2	2.1	1.6	2.3	212420_at	E74-like factor 1 (ets domain transcription factor)	regulation of transcription, DNA-dependent	transcription factor activity // transcriptional activator activity	nucleus
AL109955	RNPC1	1	-2.1	-1.2	-1.2	-1.2	-1.1	1	1.7	2.3	-1.3	212430_at	RNA-binding region (RNP1, RRM) containing 1
X02761	FN1	2.1	2.3	3.2	4.1	1.3	1	1.7	-1.1	1.2	1.1	212464_s_at	fibronectin 1	acute-phase response // cell adhesion // metabolism // response to wounding // cell migration	extracellular matrix structural constituent // collagen binding // heparin binding // oxidoreductase activity	extracellular	Inflammatory_Response_Pathway
AB019494	NIPBL	-1.3	-1.3	-2.1	-1.4	-2	-1.8	-1.2	1.1	-1.2	-1.2	212469_at	Nipped-B homolog (Drosophila)	cell cycle		nucleus
AB011088	SPAG9	-1.3	1	-1.2	-2	-1.6	-1.2	-1.1	1.6	1.6	-1.1	212470_at	sperm associated antigen 9	spermatogenesis		integral to membrane
BF671894	FLJ13910	1.2	-2.7	-1.2	-1.4	-2	-1.5	-1.1	1.2	-1.2	-1.3	212482_at	hypothetical protein FLJ13910
AW339587	NIPBL	-1.2	-1.8	-2.1	-1.5	-1.7	-1.6	-1.6	1.1	-1.1	-1.4	212483_at	Nipped-B homolog (Drosophila)	cell cycle		nucleus
AW237172	JMJD2B	-2.4	-1.4	-2.6	-1.6	-1.7	-2	-5.2	-1.3	-1.3	-1.1	212492_s_at	jumonji domain containing 2B
BE256900	JMJD2B	-1.8	-1.1	-1.5	-2	-1.2	-1.4	-1.1	1	-1.5	1.1	212495_at	jumonji domain containing 2B
AA135522	GPD1L	-1	-2	-1.3	-1.3	-3	-1.4	1.1	-1.3	1	-1.4	212510_at	glycerol-3-phosphate dehydrogenase 1-like	carbohydrate metabolism // glycerol-3-phosphate metabolism	glycerol-3-phosphate dehydrogenase (NAD+) activity // oxidoreductase activity, acting on CH-OH group of donors	glycerol-3-phosphate dehydrogenase complex
NM_005564	LCN2	2	-7.8	-1	-1.3	1	-2.1	1.2	-2.1	1	-2.5	212531_at	lipocalin 2 (oncogene 24p3)	transport	transporter activity // binding	soluble fraction // cytoplasm
AW873564	FLJ30656	1.6	-1.7	1.2	2.2	-1.7	-1	1.4	-1.3	-1	-1.3	212532_s_at	hypothetical protein FLJ30656
AI126634	KIAA0826	-1.1	-2	-2.1	-1.8	-2	-1.8	-1.5	1.1	1.2	-1.5	212546_s_at	KIAA0826
BF515124	KIAA0826	-1.5	-1.6	-2.1	-2.3	-1.6	-1.4	-1.3	1.1	1.4	1	212548_s_at	KIAA0826
AL523310	MAP4	1	-1.1	-2	-1.7	-1.4	-1.1	-1.3	-1.1	1	-1	212566_at	microtubule-associated protein 4	microtubule stabilization	structural molecule activity	microtubule associated complex
AW779556	STK38L	1.4	-1.2	1.3	-2.3	-2.4	-1.4	-1.4	1.4	1.6	1.5	212572_at	serine/threonine kinase 38 like
AF131747	KIAA0830	-1.5	-2.7	-2.4	-1	1.8	3.5	3	-1.2	3.2	-1.2	212573_at	KIAA0830 protein
AI431643	RRAS2	-1.3	-1.8	-1.2	-2.5	-1.7	-1.5	-1.6	1	1.6	-1	212590_at	related RAS viral (r-ras) oncogene homolog 2
AL534321	DAZAP2	1.2	-2.3	-1.5	-1.3	-2.3	-1.3	-1.4	-1.3	-1.4	1.9	212595_s_at	DAZ associated protein 2				Circadian_Exercise
N32526	AKT3	-1.9	-1.1	-1.1	-3	-1.7	-1.9	-2.6	-1.2	1.2	-1.2	212607_at	v-akt murine thymoma viral oncogene homolog 3 (protein kinase B, gamma)	protein amino acid phosphorylation // signal transduction	protein serine/threonine kinase activity // ATP binding // transferase activity		Integrin-mediated_cell_adhesion // S1P_Signaling
U79271	SDCCAG8	-1.2	-2.3	-1.6	-2.2	-3	-2.9	-1.9	-1.1	-1.1	-1.2	212609_s_at	serologically defined colon cancer antigen 8
BG285011	ARID5B	-1.7	-1.5	-2	-2.1	-2.9	-2.4	1.1	-1.3	-1.4	-1.1	212614_at	AT rich interactive domain 5B (MRF1-like)	regulation of transcription, DNA-dependent	DNA binding	nucleus
AA664258	HNRPC	-1	-2	-1.9	-1.4	-4.5	-1.5	-1.1	-1.8	-1.2	1.2	212626_x_at	heterogeneous nuclear ribonucleoprotein C (C1/C2)	RNA splicing	RNA binding	heterogeneous nuclear ribonucleoprotein complex
N32035		-1.6	-1	-1	-2.4	1	1	-1.4	-1.3	1	-1.1	212632_at	Clone 24889 mRNA sequence
AL566299	BRE	-2.1	-1.4	-1	-1.1	-1	-1.1	-1.1	-1.2	1	-1	212645_x_at	brain and reproductive organ-expressed (TNFRSF1A modulator)	ubiquitin cycle // signal transduction	ubiquitin conjugating enzyme activity
AL079292		-1.9	-1.3	-1.7	-3.1	-1.5	-1.7	-1.3	-1	1	-1.2	212649_at
AB020710	EHBP1	-1.1	-1.9	-2	-2.1	-1.7	-1.8	-1.2	-1.7	-1.1	-1.3	212653_s_at	EH domain binding protein 1	ubiquitin cycle	ubiquitin conjugating enzyme activity
AB011151	ZCCHC14	-1	-2.2	-1.7	-1.2	-2.3	-1.3	-1.8	-1	1	-1	212655_at	zinc finger, CCHC domain containing 14		nucleic acid binding
U65590	IL1RN	1	1.3	1.5	2.2	1.6	10.6	15.3	-1.7	1	-1	212657_s_at	interleukin 1 receptor antagonist	inflammatory response // immune response	interleukin-1 receptor antagonist activity	extracellular space // intracellular
N66633	LHFPL2	1.2	1.3	2.1	1.5	-1.2	1.6	2.6	-1.3	2	-1.1	212658_at	lipoma HMGIC fusion partner-like 2
AL556438	TIPARP	1.7	-4.3	-2.9	-1.9	-1.6	-2.1	2.3	1.3	1.2	-1.1	212665_at	TCDD-inducible poly(ADP-ribose) polymerase		nucleic acid binding
U82828	ATM	-1.5	-1.7	-2.2	-1.9	-2.3	-1.7	-2.2	-1.7	-1.2	1.1	212672_at	ataxia telangiectasia mutated (includes complementation groups A, C and D)	DNA repair // regulation of transcription, DNA-dependent // meiotic recombination // signal transduction // negative regulation of cell cycle	DNA binding // transcription factor activity // protein serine/threonine kinase activity // transferase activity // phosphotransferase activity, alcohol group as acceptor	intracellular // nucleus	Cell_cycle // Ovarian_Infertility_Genes
AB011154	KIAA0582	1	-2	-1.1	-1.5	-1.4	-1.5	-1.2	-1	-1.2	-1.3	212675_s_at	KIAA0582
AI770004	EPB41L3	2.4	1	-1	1.7	1.1	2	3	-1.8	1.1	-1.4	212681_at	erythrocyte membrane protein band 4.1-like 3	cortical actin cytoskeleton organization and biogenesis	actin binding // structural molecule activity	cytoskeleton // plasma membrane
AB018268	DDHD2	-1.2	-1.5	-1.5	-2.1	-1.3	-1.3	-1.2	-1.8	-1.2	-2.5	212690_at	DDHD domain containing 2
AV721987	LOC339287	-1.3	-2	-1.5	-1.4	-2.2	-1.3	-1.3	-2.2	-2.2	-1.6	212708_at	hypothetical protein LOC339287
D83781	NUP160	-1.1	-1	-1.1	-2	-1	-1.4	-1.9	-1.4	-1.4	1.2	212709_at	nucleoporin 160kDa	mRNA-nucleus export // transport	nucleocytoplasmic transporter activity	nucleus // nuclear pore
AI670847	PAPOLA	1.1	-2.7	-4.2	-1.8	-4.1	-1.4	-1.2	-4.3	-4.3	1.9	212720_at	poly(A) polymerase alpha	transcription // mRNA polyadenylylation	nucleic acid binding // RNA binding // polynucleotide adenylyltransferase activity // transferase activity	nucleus // cytoplasm
U79297	LOC157567	1.1	-2.6	-2.2	-1.3	-2.3	-1.5	-1	-1.9	-1.7	-1	212731_at	hypothetical protein LOC157567
AL513583	GM2A	-1.4	-1.1	2.7	2	2.7	2.9	2.4	-1.5	1	-1.3	212737_at	GM2 ganglioside activator	glycosphingolipid metabolism // glycolipid catabolism // sphingolipid catabolism	sphingolipid activator protein activity	lysosome
BF111268	CAMK2G	1	-2	-2.2	-1.2	-2.1	-2	-1.4	-2	-1.2	1.1	212757_s_at	calcium/calmodulin-dependent protein kinase (CaM kinase) II gamma	protein amino acid phosphorylation // signal transduction // insulin secretion	protein serine/threonine kinase activity // calcium- and calmodulin-dependent protein kinase activity // protein-tyrosine kinase activity // calcium-dependent protein serine/threonine phosphatase activity // calmodulin binding // ATP binding // kinase act
AI703074	TCF7L2	2.9	-1	-1.1	1.2	1.2	2.6	2.3	1.2	1.2	-1.1	212759_s_at	transcription factor 7-like 2 (T-cell specific, HMG-box)	regulation of transcription, DNA-dependent // Wnt receptor signaling pathway	transcription factor activity	nucleus
AB002347	C6orf133	1.3	-1.3	-2	-1.4	-1.4	-1.1	-1.5	-1.5	-1.2	-1.4	212760_at	chromosome 6 open reading frame 133	ubiquitin cycle // protein ubiquitination	ubiquitin-protein ligase activity // zinc ion binding // ligase activity	ubiquitin ligase complex
AI949687	TCF7L2	5.7	-4	-1.4	-1.5	1.4	2.1	9.9	1	-1.1	-1.7	212761_at	transcription factor 7-like 2 (T-cell specific, HMG-box)	regulation of transcription, DNA-dependent // Wnt receptor signaling pathway	transcription factor activity	nucleus
AI375916	TCF7L2	4.6	-1.4	-1.2	-1.4	1.1	2.5	5.5	1.1	1	-1.2	212762_s_at	transcription factor 7-like 2 (T-cell specific, HMG-box)	regulation of transcription, DNA-dependent // Wnt receptor signaling pathway	transcription factor activity	nucleus
AL390736	OLFM4	1	-4.7	-1	-1	1.1	-1.3	1	-1.3	1.1	-2.5	212768_s_at	olfactomedin 4
AI797397	DKFZP434C212	-1.2	-1.1	-2	-2.2	-1.1	-1.3	1.1	-1.3	1.2	-1.1	212804_s_at	DKFZP434C212 protein
BF447105		-1.3	-2.6	-1.9	2.5	1.6	2.7	1.9	-1.4	1.7	1.1	212807_s_at
AA121502	HEG	1.6	-2.1	1.1	-1	-1.6	1.3	1.1	1.3	1.9	-1.7	212822_at	HEG homolog
AI357401	PAXIP1L	-1.2	-1.8	-2	-1.9	-1.6	-1.5	-1.1	-1.3	-1.7	-1.4	212825_at	PAX transcription activation domain interacting protein 1 like			intracellular
D63877	KIAA0157	-1	-2	1.1	-1	1.1	-1.3	-1.1	1.7	1	1.2	212837_at	KIAA0157
AB028976	SAMD4	1.4	1.2	4.2	12.7	9.7	10.7	17.6	-1.4	-1.2	-1.1	212845_at	sterile alpha motif domain containing 4
BF217861	MT1E	1.3	1	2.2	3	1	2	2.5	1	1	-1	212859_x_at	metallothionein 1E (functional)		copper ion binding // zinc ion binding // cadmium ion binding // metal ion binding	cytoplasm
BF690150	MGC11308	1.1	-2.6	1.6	-1	-1.1	1.5	1.2	-1.3	-1.2	-1.8	212861_at	hypothetical protein MGC11308
AI081543	LOC203069	-1.3	-2.4	-1.2	1.5	-1.1	-1.3	-1.3	1.1	1.4	-1	212866_at	hypothetical protein LOC203069
AA284075	KNS2	-1	-1.8	-2.1	-2	-2.7	-1.5	-1.4	-2.1	-1.2	-1.1	212878_s_at	kinesin 2 60/70kDa		microtubule motor activity	kinesin complex
AI992251	RPS6KA2	-1.4	-1.4	-2.7	1	1.1	3.2	1.1	-1.4	4.9	-1.5	212912_at	ribosomal protein S6 kinase, 90kDa, polypeptide 2	protein amino acid phosphorylation // protein kinase cascade	protein serine/threonine kinase activity // ATP binding // transferase activity	nucleus	Ribosomal_Proteins
AL569804	PDZRN3	2	-1.9	-3.7	-1.5	-3	1.1	1.8	1.3	1.7	1.3	212915_at	PDZ domain containing RING finger 3	protein ubiquitination	ubiquitin-protein ligase activity // protein binding // zinc ion binding	ubiquitin ligase complex
AI912206	HIC2	2	-1.8	-1.6	-2.5	-1.6	-2.2	1.1	1.6	1.1	-1.5	212964_at	hypermethylated in cancer 2	negative regulation of transcription, DNA-dependent	DNA binding // protein C-terminus binding // zinc ion binding	nucleus
AL043112	HIC2	1.1	-1.6	-1.6	-2.7	-1.5	-2	1	1.9	1	-1.8	212966_at	hypermethylated in cancer 2	negative regulation of transcription, DNA-dependent	DNA binding // protein C-terminus binding // zinc ion binding	nucleus
AL137520	FBXO9	1.4	-1.4	-1.4	-2.5	-2.1	-1.4	-1.1	-1.4	1.1	-1.9	212991_at	F-box protein 9	protein ubiquitination	ubiquitin-protein ligase activity	ubiquitin ligase complex
AI583173	HLA-DQB1	2.4	-1.5	-1.3	-1.9	-2.6	-2	-7.8	-1.4	1	-1	212998_x_at	major histocompatibility complex, class II, DQ beta 1	immune response // antigen presentation, exogenous antigen // antigen processing, exogenous antigen via MHC class II	MHC class II receptor activity	integral to membrane
BG436400	GARNL1	-1.6	-2.3	-1.7	-1.7	-2.4	-1.5	-1.7	-1.5	-1.4	-1	213049_at	GTPase activating Rap/RanGAP domain-like 1
AA643304	NTAN1	-1.9	-1.8	-2.5	-2	-1.6	-1.7	-2.9	1	1.2	1	213061_s_at	N-terminal asparagine amidase		hydrolase activity
AA643304	NTAN1	-1.9	-1.1	-1.1	-2.1	1	-1.1	-1.2	1.1	1	-1.1	213062_at	N-terminal asparagine amidase		hydrolase activity
AJ005866	SLC35D2	1	-2	-2	-1.8	-1.5	-1.7	1	1	2.1	-1.4	213082_s_at	solute carrier family 35, member D2		nucleotide-sugar transporter activity
BF690020	PP3856	1.8	-2.4	-1.2	-4.3	-2.4	-2.7	-1.7	1.1	1.1	-1.6	213087_s_at	similar to CG3714 gene product	pyridine nucleotide biosynthesis	nicotinate phosphoribosyltransferase activity
AF299327	AIF1	2.6	1.4	2.5	1.7	1.1	1.9	1.3	-1.2	-1.5	-1.7	213095_x_at	allograft inflammatory factor 1	response to stress // inflammatory response // cell cycle arrest // negative regulation of cell proliferation	calcium ion binding	nucleus
AL136821	KIAA0701	1	-1	-1.3	-2.1	-1.3	-2.1	1	1.3	1.1	-1.3	213118_at	KIAA0701 protein
AI096375	TSPYL5	-1.5	-1.2	-1.1	-2.9	-2.6	-2.3	-5.9	-1.1	-1.2	-1.5	213122_at	TSPY-like 5	nucleosome assembly	DNA binding	nucleus
R38389	OLFM1	3.7	1	2.1	1.1	-2.1	1.1	1.3	1	1	1.2	213131_at	olfactomedin 1	development // neurogenesis	latrotoxin receptor activity	endoplasmic reticulum // membrane
AI765445	BTG3	-1.5	-1.4	-3	-3.3	-1.6	-2.5	-1.6	1.8	4.2	-1.4	213134_x_at	BTG family, member 3	regulation of cell cycle // negative regulation of cell proliferation
AA521267	JMJD3	1.8	-2.3	-1.4	-1.6	-1.7	-1.4	-1	-1	3.6	1.3	213146_at	jumonji domain containing 3
AI343248	SRP46	1.6	-2.9	-1	1.2	-1.2	1.5	1	-1	2.1	1.4	213152_s_at	Splicing factor, arginine/serine-rich, 46kD
AI934125	BICD2	-1.1	-2.2	-1.3	-1.3	-1.2	1.2	1.9	-1.3	1.2	-1.5	213154_s_at	bicaudal D homolog 2 (Drosophila)			Golgi apparatus // cytoskeleton
AA045174		-1.9	-2.6	-1.3	-1.9	-2.3	-3.1	-4	1.4	-1.3	-1.6	213158_at	MRNA; cDNA DKFZp586B211 (from clone DKFZp586B211)
R78668	CDKN1C	1.8	-1.3	-1.4	-2.2	-1.9	1	1.1	-1.2	1.2	-1.9	213182_x_at	cyclin-dependent kinase inhibitor 1C (p57, Kip2)	regulation of cyclin dependent protein kinase activity // G1 phase of mitotic cell cycle // cell cycle // cell cycle arrest // negative regulation of cell proliferation // negative regulation of cell cycle	cyclin-dependent protein kinase inhibitor activity	nucleus
N95363		4.5	-2	-1.4	-6.5	-2.8	1.2	1.9	-1.2	-1.2	-1.4	213183_s_at
AL117643	ACVR1B	-1.1	1.1	3.1	1.2	1	1.1	1.6	1	1	1	213198_at	activin A receptor, type IB	protein amino acid phosphorylation // transmembrane receptor protein serine/threonine kinase signaling pathway	protein serine/threonine kinase activity // receptor activity // transforming growth factor beta receptor activity // ATP binding // transferase activity	integral to plasma membrane	Phosphatidylinositol signaling system
AL049593	PLCB1	2.2	-2	1.1	-1.1	-2.3	-1.2	1.1	-1.2	-1.9	-1	213222_at	phospholipase C, beta 1 (phosphoinositide-specific)	regulation of cell cycle // intracellular signaling cascade // lipid catabolism	phosphoinositide phospholipase C activity // signal transducer activity // hydrolase activity	nucleus // cytoplasm	Inositol phosphate metabolism // Phosphatidylinositol signaling system // S1P_Signaling
AI478147	ATP10D	2.3	-2	-1	-1.5	-1.4	-1.3	-1.1	-3	-1.9	-2.8	213238_at	ATPase, Class V, type 10D	cation transport	magnesium ion binding // phospholipid-translocating ATPase activity // ATP binding // hydrolase activity // ATPase activity	integral to membrane
AV712064	SMARCA5	1.2	-2	1.1	-1.2	-1.4	1.1	1.4	1.7	1.1	-1.3	213251_at	SWI/SNF related, matrix associated, actin dependent regulator of chromatin, subfamily a, member 5	chromatin remodeling // regulation of transcription from Pol II promoter	DNA binding // RNA polymerase II transcription factor activity // helicase activity // ATP binding	nucleoplasm
N64803	KIAA1093	1.2	-2	-2	-1.3	-3.4	-2.1	-1.4	-1.3	1.3	-1.2	213254_at	KIAA1093 protein
AA035414	KIAA0342	-1	-1	-1	2.3	1.9	3.6	2.1	-1.8	1	-1	213261_at	KIAA0342 gene product
N21541	ZNF248	1	-1	-2.5	-1.2	-1.7	-1.3	1.1	-1.3	1	-1.1	213269_at	zinc finger protein 248	regulation of transcription, DNA-dependent	nucleic acid binding // DNA binding // zinc ion binding	intracellular // nucleus
AK000478	GARNL4	1.4	-2	-1.1	-1	-1.1	1	1.1	1.1	-1.1	-1	213280_at	GTPase activating Rap/RanGAP domain-like 4
AV755522		1	-1	3.6	3.9	3.7	4.5	4.8	-1.6	1.4	-1	213294_at
AI823592	KIAA0423	-1.3	-1.6	-1.1	-2.1	-2.1	-1.5	-1	-1.4	-1.3	-1.5	213304_at	KIAA0423
AU150319	VAMP1	-1.4	-1.5	1	-2.4	-1.1	-1.1	-1.5	-1.1	1	-1.1	213326_at	vesicle-associated membrane protein 1 (synaptobrevin 1)			mitochondrion // integral to plasma membrane // synaptic vesicle // synaptosome // synapse
AI820101	USP12	-1.1	-1.5	-1.3	-2.3	-2.9	-2	-1.2	1.3	1	-1.3	213327_s_at	ubiquitin specific protease 12	protein modification // ubiquitin-dependent protein catabolism	cysteine-type endopeptidase activity // ubiquitin thiolesterase activity // hydrolase activity
BE886580	STIP1	-1.5	-2.7	-1.8	-1.8	-1.8	1.5	1.3	-2	-2.5	-1.8	213330_s_at	stress-induced-phosphoprotein 1 (Hsp70/Hsp90-organizing protein)	response to stress		nucleus // Golgi apparatus
BF062629	RIS1	-1.5	-3.6	-3.4	1.9	1.3	1.9	4.3	1.6	2.3	-1.1	213338_at	Ras-induced senescence 1
BE748563	LOC93081	-1.3	-2.3	-2.2	-2.4	-2.4	-1.5	1.3	-1.2	1.4	-1.8	213346_at	hypothetical protein BC015148
N33167	CDKN1C	1	-1	-1	-2.1	1	1.4	1	-1.1	1	-1	213348_at	cyclin-dependent kinase inhibitor 1C (p57, Kip2)	regulation of cyclin dependent protein kinase activity // G1 phase of mitotic cell cycle // cell cycle // cell cycle arrest // negative regulation of cell proliferation // negative regulation of cell cycle	cyclin-dependent protein kinase inhibitor activity	nucleus
AA514622	POM121 // LOC340318	1.1	-1.8	-2	-1.3	1.2	1	1.6	1.5	1.8	-1.9	213360_s_at	POM121 membrane glycoprotein (rat) // hypothetical protein LOC340318	transport		nucleus // integral to membrane
N64622	MGC16943	-1.1	-1.3	-3.6	-1.1	-1.4	-1.4	2.1	-1.6	1.1	-1.1	213365_at	similar to RIKEN cDNA 4933424N09 gene		exonuclease activity	intracellular
BF057298	SFMBT1	-2.1	-1.7	-1.1	-1.7	-1.8	-1.7	-1.4	2	2.2	1.2	213370_s_at	Scm-like with four mbt domains 1	regulation of transcription		nucleus
AW173157	PAQR3	-1.6	-1.3	-1.2	-2	1	1	1.1	-1.1	1.1	-1	213372_at	progestin and adipoQ receptor family member III
AI656706	ZBTB1	1.6	-2.1	-1.5	-2	-3.3	-3.5	-2.7	1.1	-1	1.1	213376_at	zinc finger and BTB domain containing 1	regulation of transcription, DNA-dependent	DNA binding // protein binding // zinc ion binding	nucleus
AI560720	RPN2	1.6	-2	-1.4	-1.3	-2.8	-1.3	1.6	-1	1.1	-1.2	213399_x_at	ribophorin II	protein modification // N-linked glycosylation via asparagine	dolichyl-diphosphooligosaccharide-protein glycotransferase activity // transferase activity	oligosaccharyl transferase complex // integral to membrane	N-Glycans biosynthesis // Proteasome_Degradation
AI884858	TUSC3	1.3	-1.1	-3.1	1.4	1.6	6.5	14.7	-1.1	1.7	2.4	213423_x_at	tumor suppressor candidate 3	electron transport	electron transporter activity	integral to membrane
AI679073		2.1	-2.5	-1.7	-1.3	-3.8	-1.4	-1	1.1	-1.2	2	213446_s_at					G13_Signaling_Pathway
AU155515	RPL37A	-2.2	-1.6	-1.4	-1.6	-1.2	-1.7	-1.6	1	1.1	-1.4	213459_at	ribosomal protein L37a				Ribosomal_Proteins
AI890903		-1.1	-2	-1	-1.4	-1.2	-1.3	-1.2	1	1.2	1	213474_at
AK025679	KIAA0073	-1.4	-1.6	-2.3	-2	-1.7	-2.1	-2.2	-1.3	-1.7	-2.1	213483_at	KIAA0073 protein	protein folding	peptidyl-prolyl cis-trans isomerase activity // isomerase activity
BE965369	F2RL1	-3	-1.4	-2	-2.5	-1.3	-1.3	-2.1	1.1	-1	1	213506_at	coagulation factor II (thrombin) receptor-like 1	G-protein coupled receptor protein signaling pathway // cytosolic calcium ion concentration elevation // blood coagulation	rhodopsin-like receptor activity // receptor activity // receptor binding // thrombin receptor activity	Golgi apparatus // integral to plasma membrane	GPCRs_Class_A_Rhodopsin-like
AI133353	HBG1	4.4	-2.5	1.4	-1.3	-1.1	-1.5	2.6	1.7	1.1	3.4	213515_x_at	hemoglobin, gamma A	transport // oxygen transport	oxygen transporter activity	hemoglobin complex
NM_015714	G0S2	2.8	-2.6	-4.5	-2.6	-4.5	-2.9	2.9	2.1	2.8	4	213524_s_at	putative lymphocyte G0/G1 switch gene	regulation of cell cycle			Circadian_Exercise
AI128225	HLA-DPA1	2.2	-1	1.5	-1.3	-1.5	-2	-5.5	-1.2	1.7	1.3	213537_at	major histocompatibility complex, class II, DP alpha 1	immune response // antigen presentation, exogenous antigen // antigen processing, exogenous antigen via MHC class II	MHC class II receptor activity	integral to plasma membrane
AI936458	SON	-1.2	-2	-1.7	-2.3	-2.6	-2.7	-2.6	2.6	1.6	-1.7	213538_at	SON DNA binding protein	anti-apoptosis	nucleic acid binding // DNA binding // double-stranded RNA binding	intracellular // nucleus
NM_005615	RNASE6	1.1	1.4	1.9	2.3	-1.5	1.3	-1.4	-2.2	-1.7	1.1	213566_at	ribonuclease, RNase A family, k6	RNA catabolism // defense response	nucleic acid binding // endonuclease activity // pancreatic ribonuclease activity // ribonuclease activity // hydrolase activity	extracellular
AA861608		-1.4	-2.3	-1.9	-1.5	-1.4	-1.3	-1.1	-1.2	-1.4	-1.3	213574_s_at
AU130523	FUSIP1	1.4	-1.9	-2.2	-2	-2.6	-2.5	-1.2	1.7	-1.8	-1.1	213594_x_at	FUS interacting protein (serine-arginine rich) 1	assembly of spliceosomal tri-snRNP // nuclear mRNA 5'-splice site recognition // nuclear mRNA splicing, via spliceosome // mRNA-nucleus export // cytoplasmic transport // regulation of transcription // negative regulation of nuclear mRNA splicing, via spliceosome	RNA binding // pre-mRNA splicing factor activity // RS domain binding // unfolded protein binding	nucleoplasm // cytoplasm
AA126728	ICAM2	1.1	-2.1	-1.9	-1.2	-1.2	1.6	2.4	-1.6	1.6	-1.3	213620_s_at	intercellular adhesion molecule 2	cell-cell adhesion	integrin binding // protein binding	integral to plasma membrane
BF246115	MT1F	1.5	1	2.2	3.8	1	2.1	2.3	-1	-1.1	-1.4	213629_x_at	metallothionein 1F (functional)		copper ion binding // zinc ion binding // cadmium ion binding // metal ion binding	cytoplasm
AW054711	PHACTR1	-1	1	1	-2	-1.3	-1.3	1.1	1.3	1.8	-1	213638_at	phosphatase and actin regulator 1
BE312027		-1.6	-2.7	-1.1	-1.6	-1.4	-1.2	-1.1	1.2	1.3	1.4	213642_at					Ribosomal_Proteins
AI979276	MGC33887	-2.9	-2	1.3	-1.1	1	-1.1	-2.9	1	1	1	213644_at	hypothetical protein MGC33887
AA524053	SFRS7	-1.9	-1.9	-2	-2.7	-4	-3.6	-2.6	1.2	1.2	-1.5	213649_at	splicing factor, arginine/serine-rich 7, 35kDa	nuclear mRNA splicing, via spliceosome // RNA splicing	nucleic acid binding // RNA binding // pre-mRNA splicing factor activity	nucleus
AW069290	METTL3	-1.5	-1.8	-1.4	-2.2	-3.2	-1.8	-4.3	-2	-1.9	-1.8	213653_at	methyltransferase like 3	RNA methylation // nucleobase, nucleoside, nucleotide and nucleic acid metabolism	RNA binding // methyltransferase activity // mRNA (2'-O-methyladenosine-N6-)-methyltransferase activity // transferase activity	nucleus
N25325	CALM1	2	-1.4	1.7	1.4	-1.4	-1.4	1.7	1.1	-1.7	-1.3	213688_at	calmodulin 1 (phosphorylase kinase, delta)				G13_Signaling_Pathway // G_Protein_Signaling // Glycogen_Metabolism
AI831675	SMARCA4	-2.4	-1.8	-1.7	-1.3	-1.9	-1.3	-1.1	1.1	1.2	1	213720_s_at	SWI/SNF related, matrix associated, actin dependent regulator of chromatin, subfamily a, member 4	regulation of transcription from Pol II promoter	DNA binding // transcription factor activity // transcription coactivator activity // helicase activity // ATP binding	nucleoplasm
BF575685	KPNA1	1.6	-2	-1.2	-1.8	-1.6	-1.5	-1.4	-1.5	1.1	1.4	213741_s_at	karyopherin alpha 1 (importin alpha 5)	regulation of DNA recombination // NLS-bearing substrate-nucleus import // intracellular protein transport	protein binding // nuclear localization sequence binding // protein transporter activity	nucleus // nuclear pore // cytoplasm
BE674119	CCNT2	1.3	-1.1	1.1	-2.2	-1	1	-1.4	-1	1	-1.3	213743_at	cyclin T2	regulation of cyclin dependent protein kinase activity // regulation of transcription, DNA-dependent // transcription from Pol II promoter // cell cycle		nucleus
AA928506		-2.2	-1	-1.3	-1	-1.1	-1.1	-1.7	1.4	-1	-1	213750_at	Full length insert cDNA YH77E09
AW664850	MDM1	-1.6	-3.8	-3.7	1.6	1.5	1.8	2.2	-1.9	2	1.4	213761_at	nuclear protein double minute 1			nucleus
BF196572	GGA2	-2.9	-1.9	-1.1	-1.9	-1.6	-2.1	-3.7	-1.2	-1.4	-1	213772_s_at	golgi associated, gamma adaptin ear containing, ARF binding protein 2	protein complex assembly // intracellular protein transport // intra-Golgi transport	protein transporter activity // ADP-ribosylation factor binding	Golgi stack // Golgi trans face // clathrin coat of trans-Golgi network vesicle
N58493		-3.1	-1	-1.2	-2.7	1	-1.3	1	1	1	-1	213789_at
AI337069	cig5	1	1.1	3.2	10.8	8.4	10	3.4	-1.9	1	-1	213797_at	viperin		catalytic activity // iron ion binding
BG545463		-1.5	-2.5	-2	-2.4	-1.8	-1.7	-1.2	-1.3	-1.8	-1.1	213803_at
BE674466	ADAM23	2.7	-1.8	-1.1	-2.2	-2.4	1	1	1	1	1	213808_at	a disintegrin and metalloproteinase domain 23	proteolysis and peptidolysis // central nervous system development	metalloendopeptidase activity // integrin binding	integral to plasma membrane
AA292281		1.2	-1.3	-1.3	-2.3	-1	-1.3	-1.2	-1.1	1.1	-1.1	213826_s_at
AW007751	TRD@	1.1	-2.6	-1.1	1.1	1.2	1.1	2.5	-2	-1.2	-1	213830_at	T cell receptor delta locus
X00452	HLA-DQA2 // HLA-DQA1	-1.6	-2.1	1.4	1.7	1.3	-2.7	-6.6	-1.9	1	-1.1	213831_at	major histocompatibility complex, class II, DQ alpha 2 // major histocompatibility complex, class II, DQ alpha 1	immune response // antigen presentation, exogenous antigen // antigen processing, exogenous antigen via MHC class II	MHC class II receptor activity	integral to membrane
AA974416	PPP2R2B	1	-2.1	1.6	1.1	1	1.2	1.4	-1.2	1.7	-1.1	213849_s_at	protein phosphatase 2 (formerly 2A), regulatory subunit B (PR 52), beta isoform	signal transduction	phosphoprotein phosphatase activity // protein phosphatase type 2A regulator activity	protein phosphatase type 2A complex	Glycogen_Metabolism
AI984932	SFRS2IP	1.5	-1.2	1.7	2	-1.4	-1.1	-1.3	1.3	1.3	-1.6	213850_s_at	splicing factor, arginine/serine-rich 2, interacting protein	mRNA processing // RNA splicing	pre-mRNA splicing factor activity	DNA-directed RNA polymerase II, core complex	Apoptosis
AI985751	NAP1L1	1.1	-2	-1.5	1.3	1.3	1.5	2.5	1.1	1.6	1.1	213864_s_at	nucleosome assembly protein 1-like 1	DNA replication // nucleosome assembly // positive regulation of cell proliferation	DNA binding	nucleus // chromatin assembly complex
BE465032		-1.5	-1	1.2	-2.5	-1.4	1.1	1	1.1	1	1.5	213872_at
AL022398	T3JAM	-2.2	-1.9	-1.5	-1.9	-1.5	-1.3	-1.6	-1.7	-1.1	-1.4	213888_s_at	TRAF3-interacting Jun N-terminal kinase (JNK)-activating modulator			integral to membrane
AI927067		-3.1	-1.3	-1.3	-1.1	-1.2	-2.4	-8.8	-2.3	-1.8	-2.2	213891_s_at
NM_005601	NKG7	1.9	-2.5	-1.1	1.2	-1.1	1.1	1.4	-1.1	-1	-1.2	213915_at	natural killer cell group 7 sequence			integral to plasma membrane
AW005535	RAP2B	1.8	-1.8	2.4	3.8	-1.3	1.7	1.9	-1.4	1.4	1.2	213923_at	RAP2B, member of RAS oncogene family
AV753204		-1.6	-1.3	-1.7	-2.3	-1.4	-1.5	-1.7	1.1	-1	-1	213927_at	CDNA FLJ41436 fis, clone BRHIP2007741
BF984434		2.7	-1.4	-1.8	-1.7	-1.3	1.3	3	-1.4	-1.7	1.7	213979_s_at
BE971383	SAT	2.4	-2.6	-1.3	1.4	1.3	2.2	3.7	1	-1.2	2.1	213988_s_at	spermidine/spermine N1-acetyltransferase		diamine N-acetyltransferase activity // acyltransferase activity // transferase activity		Arginine and proline metabolism // Nucleotide_Metabolism
AW665024	PTK9	2.3	-3.2	-2	-3.4	-3.1	-3.2	-1	1.3	-1.3	-1.2	214007_s_at	PTK9 protein tyrosine kinase 9		actin binding	intracellular
AA749101	IFITM1	1	-1	-1	2	1	1.1	1.4	-1.2	1	-1	214022_s_at	interferon induced transmembrane protein 1 (9-27)	regulation of cell cycle // immune response // cell surface receptor linked signal transduction // negative regulation of cell proliferation // response to biotic stimulus	receptor signaling protein activity	plasma membrane // integral to membrane
AW301305		2.2	-1.5	-1.2	-1.4	-1.2	-1.8	-1.9	2.3	1.6	-1	214052_x_at
AI928127	SFRS14	1.2	-1.5	-2.4	-1.9	-1.6	-1.5	-1.4	1.1	-1.2	-1.3	214092_x_at	splicing factor, arginine/serine-rich 14	RNA processing	RNA binding	intracellular
AA156865	FUBP1	-1	-2.4	-1.2	-1.2	-3.9	-2.8	-3.3	-1.2	-1.3	-1.4	214093_s_at	far upstream element (FUSE) binding protein 1	regulation of transcription, DNA-dependent // phosphate transport	transcription factor activity	nucleus // cytoplasm
AW024383	RPS21	1	-2.1	-1.2	-1	-1.3	1	-1.3	1.7	1.5	-1.2	214097_at	ribosomal protein S21	protein biosynthesis	RNA binding // structural constituent of ribosome	intracellular // ribosome // cytosolic small ribosomal subunit (sensu Eukaryota)	Ribosomal_Proteins
AI738479	RBM8A	-1.4	-1	-1	2	-1	-1.2	1.4	1	1	-1	214113_s_at	RNA binding motif protein 8A	nuclear mRNA splicing, via spliceosome // mRNA-nucleus export // transport	mRNA binding	nucleus // cytoplasm
AI936769	FKBP1A	2	-2	1.2	-1	-2.1	1.1	1	-2.7	-2.3	1.2	214119_s_at	FK506 binding protein 1A, 12kDa				TGF_Beta_Signaling_Pathway
AI821791		-1.6	-1.6	-2.7	-1.5	-1.7	1	-1.1	-1.2	-1	1	214129_at	Similar to hypothetical protein KIAA0454 - human (fragment)
AI821791	PDE4DIP	1	-2.9	-1.2	-2.5	-1.1	1	-1.2	1	1.1	1	214130_s_at	phosphodiesterase 4D interacting protein (myomegalin)	protein biosynthesis	structural constituent of ribosome	intracellular // ribosome
W80642	NUDT13	1.1	-1	-1	-2.2	1	-1.1	1	1	1	-1	214136_at	nudix (nucleoside diphosphate linked moiety X)-type motif 13		hydrolase activity
AI935162	PBXIP1	1	-1.8	-1.9	-2.4	-1.1	-1.2	1	1.7	1.4	-1.3	214177_s_at	pre-B-cell leukemia transcription factor interacting protein 1	negative regulation of transcription // cell differentiation	transcription corepressor activity	nucleus // cytosol
AI735692	LST1	3.2	1	1.3	-1.2	-1.2	1.3	2.2	-1.2	-1.7	-1.5	214181_x_at	leukocyte specific transcript 1	cellular morphogenesis // immune response // dendrite morphogenesis // negative regulation of lymphocyte proliferation		Golgi apparatus // integral to membrane
AI799984	GGA2	-3.2	-1.1	-2.5	-5.2	-2	-1.8	-2.8	-1.7	-3.6	1.1	214190_x_at	golgi associated, gamma adaptin ear containing, ARF binding protein 2	protein complex assembly // intracellular protein transport // intra-Golgi transport	protein transporter activity // ADP-ribosylation factor binding	Golgi stack // Golgi trans face // clathrin coat of trans-Golgi network vesicle
R37664	CDC42	1.2	-1.9	-1.2	-2.3	-3.9	-2.1	-2	1.5	-1.4	1.1	214230_at	cell division cycle 42 (GTP binding protein, 25kDa)				Integrin-mediated_cell_adhesion
AL556409	GAL	1	-1	-1.7	3.3	1.8	3.5	1.4	-1.1	3.5	1.1	214240_at	galanin	smooth muscle contraction // neuropeptide signaling pathway // insulin secretion // growth hormone secretion	neuropeptide hormone activity	extracellular
AA890010		-2.4	-1	-1.3	-1.5	-1.4	1	1.4	-1	-1.6	1.9	214257_s_at
AI339541	JUND	1.3	-2	-1.2	-1.1	-1.7	-1.3	1	2.2	3.5	-1.4	214326_x_at	jun D proto-oncogene	regulation of transcription from Pol II promoter	transcription factor activity // RNA polymerase II transcription factor activity	chromatin // nucleus	Hypertrophy_model
T50399	HBA2	2.2	-2.6	1.1	-1.6	-1.1	-1.1	1.6	1.2	-1	1.2	214414_x_at	hemoglobin, alpha 2
NM_005238	ETS1	1.3	-1.8	-2	-1.2	-3.3	-1.8	1.1	1.1	-1	1	214447_at	v-ets erythroblastosis virus E26 oncogene homolog 1 (avian)	regulation of transcription, DNA-dependent // transcription from Pol II promoter // immune response // cell growth and/or maintenance // negative regulation of cell proliferation	transcription factor activity // RNA polymerase II transcription factor activity	nucleus
NM_001335	CTSW	1.1	-2.1	-1.2	1.4	-1.4	-1.5	-1.3	1.1	-1.4	-1	214450_at	cathepsin W (lymphopain)	proteolysis and peptidolysis // immune response	cysteine-type endopeptidase activity // hydrolase activity
NM_003526		2	-1.6	-2.4	1.4	-1.1	5.2	13.2	-1.5	1.2	3.3	214455_at
NM_003607	CDC42BPA	2	-2.2	-1.2	2	1.1	3.5	8	1.2	3.1	-1.2	214464_at	CDC42 binding protein kinase alpha (DMPK-like)	protein amino acid phosphorylation // intracellular signaling cascade	protein serine/threonine kinase activity // small GTPase regulatory/interacting protein activity // ATP binding // transferase activity	membrane
NM_002258	KLRB1	1.1	-3.9	-2.1	-6	-1.7	-2.7	-1.4	-1	-1.4	-1	214470_at	killer cell lectin-like receptor subfamily B, member 1	cell surface receptor linked signal transduction // antimicrobial humoral response (sensu Vertebrata)	transmembrane receptor activity // sugar binding	plasma membrane
NM_006977	ZNF46	-3.2	-1	-1.7	-1.5	-1.3	-1.1	-1.2	-1.1	-1.4	-1	214482_at	zinc finger protein 46 (KUP)	regulation of transcription, DNA-dependent	transcription factor activity // protein binding // zinc ion binding	nucleus
NM_002886	RAP2A // RAP2B	1.6	-3.4	-1.8	-1.1	-1.5	1.7	1.9	-1.2	-1.3	1.2	214487_s_at	RAP2A, member of RAS oncogene family // RAP2B, member of RAS oncogene family	signal transduction // small GTPase mediated signal transduction	GTPase activity // GTP binding	membrane
U44836	CREM	-2.4	-1.3	-1.5	-1.9	1	1	-1.2	1	5.3	2	214508_x_at	cAMP responsive element modulator	regulation of transcription, DNA-dependent // signal transduction	DNA binding // transcription factor activity // protein binding // cAMP response element binding protein binding	nucleus
M34356	CREB1	-2.3	-1.1	-3.6	-1.8	-1.7	-1.4	-1.1	-1.3	-1.6	1.3	214513_s_at	cAMP responsive element binding protein 1	regulation of transcription, DNA-dependent // signal transduction	transcription factor activity // transcription cofactor activity // protein binding	nucleus
AB039667	MLH3	-1.2	-3.8	-2	1.1	1.6	1.4	1.4	1.1	1.8	2.8	214525_x_at	mutL homolog 3 (E. coli)	mismatch repair // meiotic recombination	satellite DNA binding // protein binding // ATP binding	nucleus
NM_001836	CMA1	-1.1	-3	-1.1	-1.1	-1	1	1.2	1.1	1	1.7	214533_at	chymase 1, mast cell	proteolysis and peptidolysis	chymotrypsin activity // trypsin activity // hydrolase activity // chymase activity
AF142421	QKI	2.1	-1	1.2	1.8	-1.3	1.4	1.9	-1.5	-1.6	-1	214543_x_at	quaking homolog, KH domain RNA binding (mouse)		nucleic acid binding
NM_003825	SNAP23	4.2	-5	-1.9	2.1	-1.7	2.1	5.1	-4.1	-4.7	3.2	214544_s_at	synaptosomal-associated protein, 23kDa	post-Golgi transport // vesicle targeting // membrane fusion // protein transport	t-SNARE activity	plasma membrane // synaptosome
NM_007161	LST1	2.5	1.4	1.5	-1.1	-1.3	1.3	2.1	-1.1	-1.6	-1.1	214574_x_at	leukocyte specific transcript 1	cellular morphogenesis // immune response // dendrite morphogenesis // negative regulation of lymphocyte proliferation		Golgi apparatus // integral to membrane
BE568134	TNFRSF21	7	-1	1.3	3	1	6.8	1.1	-3.5	-2.9	-1.1	214581_x_at	tumor necrosis factor receptor superfamily, member 21	apoptosis // signal transduction	receptor activity // protein binding	integral to membrane
AL390171	VPS52	-1.5	1.8	1.8	2.4	1.7	1.1	-1.1	-1	1	-2	214585_s_at	vacuolar protein sorting 52 (yeast)
AL545760	UBE2D1	1.5	-2	2.2	1.2	-1.7	1.3	4	-1.4	-1.4	1.1	214590_s_at	ubiquitin-conjugating enzyme E2D 1 (UBC4/5 homolog, yeast)	ubiquitin-dependent protein catabolism // ubiquitin cycle	ubiquitin conjugating enzyme activity // ubiquitin-protein ligase activity // ligase activity		Ubiquitin mediated proteolysis // Proteasome_Degradation
AU134977		2.1	1.2	1.2	1.3	1	-1.3	-1.1	-1.1	-2	-1.7	214657_s_at	Trophoblast-derived noncoding RNA
AI251890	CLK1	-1.4	-1.2	-1.5	-2.5	-1.2	-1.6	1	1.3	1.6	-1	214683_s_at	CDC-like kinase 1	regulation of cell cycle // protein amino acid phosphorylation // cell proliferation	protein serine/threonine kinase activity // non-membrane spanning protein tyrosine kinase activity // ATP binding // transferase activity	nucleus	Phosphatidylinositol signaling system
AA868898	ZNF266	-1.4	2	-1	1.1	-1.2	1.1	-1.7	1.7	1.1	1.2	214686_at	zinc finger protein 266	regulation of transcription, DNA-dependent	nucleic acid binding // zinc ion binding	nucleus
AK022360	ZNF394	-1.2	-3.4	-2.8	-2.3	-4.2	-4.9	-1.4	3.3	2	1.1	214714_at	zinc finger protein 394	regulation of transcription, DNA-dependent	nucleic acid binding // transcription factor activity // zinc ion binding	nucleus
AV725195	HNRPC	-1.1	-1.8	-2	-1.6	-3.3	-1.4	-1	-1.7	-1.4	1.1	214737_x_at	heterogeneous nuclear ribonucleoprotein C (C1/C2)	RNA splicing	RNA binding // rrm;nucleic acid binding;3.3e-17	heterogeneous nuclear ribonucleoprotein complex
AI625550	FLNA	1.4	-2.2	-1.2	1.1	-1.2	-1.1	-1.1	1.3	1.8	-1	214752_x_at	filamin A, alpha (actin binding protein 280)	cell motility // cell surface receptor linked signal transduction // neurogenesis // actin cytoskeleton organization and biogenesis // positive regulation of I-kappaB kinase/NF-kappaB cascade	actin binding // signal transducer activity // actin filament binding	actin cytoskeleton
AK024677	ASAHL	1.1	-2.4	-1.6	-1.9	-4.2	-2.9	-2.5	-2.4	-1.7	-1.2	214765_s_at	N-acylsphingosine amidohydrolase (acid ceramidase)-like		hydrolase activity
BG540628		1	-1.3	-2.1	-1.1	-1.3	1.1	-1.5	-1.8	-1.6	-1	214768_x_at	Clone 2-12 immunoglobulin light chain mRNA, partial cds
AI983505	MGC3794	-2.5	-1.9	-1.3	-1.5	-1	1	1.5	-1.1	-1	-1.4	214773_x_at	putative MAPK activating protein
AA524274	SRP46	1.3	-2.2	1	1.2	1.1	1.4	1.1	-1.2	1.7	1.1	214789_x_at	Splicing factor, arginine/serine-rich, 46kD		rrm;nucleic acid binding;2e-22
AI955119	VAMP2	-1	1	1.1	2.2	1	-1.2	1.2	1	1	-1	214792_x_at	vesicle-associated membrane protein 2 (synaptobrevin 2)			integral to plasma membrane // synaptic vesicle // synaptosome // synapse
AW500220	C6orf69	2.9	-3.4	-1.1	1.6	-1.5	2.7	9.4	-3.1	-2.3	2.6	214849_at	chromosome 6 open reading frame 69		ion channel activity // protein binding
AL050050	GARNL1	-1.3	-2	-1.4	-2.5	-1.7	-1.7	-1.5	-1.3	-1.3	1.5	214855_s_at	GTPase activating RANGAP domain-like 1
AW001847	APLP2	2	-1.1	1.6	1.3	-2.4	1.4	3	-1.3	-1.6	-1	214875_x_at	amyloid beta (A4) precursor-like protein 2	G-protein coupled receptor protein signaling pathway	DNA binding // serine-type endopeptidase inhibitor activity	nucleus // integral to membrane
AI628925	TUBGCP5	-1.1	-2	-3.3	-1.3	-3	-1.6	-2.6	-1.6	-1.7	-1.2	214876_s_at	tubulin, gamma complex associated protein 5	microtubule nucleation	microtubule binding	gamma-tubulin ring complex
AU135154	ADAM10	1.3	-2.8	-1.3	1	-2.8	-1.2	-1.1	-2.2	-1.1	-1.4	214895_s_at	a disintegrin and metalloproteinase domain 10	proteolysis and peptidolysis // cell-cell signaling	metalloendopeptidase activity // zinc ion binding // hydrolase activity	integral to plasma membrane	Hypertrophy_model
AA769818	CACNA1A	-2.2	1	-1.1	1.2	1.5	1.1	-3	-2	-1.1	-1	214933_at	calcium channel, voltage-dependent, P/Q type, alpha 1A subunit	regulation of transcription, DNA-dependent // cation transport // calcium ion transport // cytosolic calcium ion concentration elevation // synaptic transmission // neurogenesis // cell growth and/or maintenance // cell death	DNA binding // voltage-gated calcium channel activity // cation channel activity // calcium ion binding // ion_trans;ion channel activity;2.2e-66	nucleus // voltage-gated calcium channel complex // integral to membrane	Calcium_Channels
BF977837	KIAA0527	1.1	-1	-1.8	-2.4	1.1	1.1	-1.1	1.1	1.1	-1.1	214954_at	KIAA0527 protein
AF229253	API5	1	-1.5	-2	-1.2	-2.2	-2.8	1	1.1	-2.5	3.2	214959_s_at	apoptosis inhibitor 5	anti-apoptosis
AL161952	GLUL	1.5	-1.3	2	2	-1.2	2.8	5.9	1.1	1.5	2	215001_s_at	glutamate-ammonia ligase (glutamine synthase)	regulation of neurotransmitter levels // glutamine biosynthesis // nitrogen fixation	glutamate-ammonia ligase activity // ligase activity		Glutamate metabolism // Peptidoglycan biosynthesis // Nitrogen metabolism // Glutamate metabolism // Peptidoglycan biosynthesis // Nitrogen metabolism
BC004912	BPAG1	-2.2	1.1	-1.2	-1.7	1.1	-1.5	-9.6	-1.1	1.1	-1.1	215016_x_at	bullous pemphigoid antigen 1, 230/240kDa	cytoskeleton organization and biogenesis // cell cycle arrest // cell adhesion // integrin-mediated signaling pathway // intermediate filament cytoskeleton organization and biogenesis	actin binding // integrin binding // structural constituent of cytoskeleton // calcium ion binding // protein binding // protein C-terminus binding	basement membrane // extracellular space // cytoskeleton // intercellular junction // basal plasma membrane // hemidesmosome
AW270932	TOCA1	1	1	-1.1	-2.1	-1.3	1.1	1	-1.1	1.2	-1.1	215017_s_at	transducer of Cdc42-dependent actin assembly 1
BF213829	AIF1	2.6	1.4	2.3	1.6	1	1.7	1.5	-1.2	-1.2	-2	215051_x_at	allograft inflammatory factor 1	response to stress // inflammatory response // cell cycle arrest // negative regulation of cell proliferation	calcium ion binding	nucleus
U66046		-1	2.4	1.9	1.5	2.1	1.5	-1.2	1	1.1	-1	215057_at	Clone 161455 breast expressed mRNA from chromosome X.
AL353759	HIST1H2AC	1.2	-1.4	-2.2	1.5	1.5	4.8	5.8	-1.2	2.3	1.9	215071_s_at	histone 1, H2ac	nucleosome assembly // chromosome organization and biogenesis (sensu Eukarya)	DNA binding	nucleosome // nucleus // chromosome
AK027071	TGFB1I4	1.1	-2.2	-3.3	1.8	1.4	3.9	5.7	-1.6	3.8	-1	215111_s_at	transforming growth factor beta 1 induced transcript 4	regulation of transcription, DNA-dependent // transcription from Pol II promoter	transcription factor activity	nucleus
AW519168	MGC27165	-1.3	-1.6	-2.6	1	-1.6	-1.5	-2.6	-2.3	-1	1.2	215118_s_at	hypothetical protein MGC27165
AW404894		1.2	-1.9	-2.3	-1.4	-2	-1.4	1.3	-3.3	-1.5	1.1	215176_x_at	Partial mRNA for immunoglobulin light chain variable region (IGLV gene), clone RN86
AV733308	ITGA6	1.2	-2	-1.3	-1.1	-2.8	-1.3	1.7	-1.5	1.3	1.7	215177_s_at	integrin, alpha 6	cell-substrate junction assembly // cell-matrix adhesion // integrin-mediated signaling pathway	receptor activity // protein binding // FG-GAP;cell adhesion receptor activity;1.7e-08	integrin complex // integral to membrane	Integrin-mediated_cell_adhesion
W46388	SOD2	2.7	-1.8	1.1	1	-1.1	2.6	9.2	-1.1	-1.4	3.2	215223_s_at	superoxide dismutase 2, mitochondrial	superoxide metabolism // response to oxidative stress	superoxide dismutase activity // manganese superoxide dismutase activity // oxidoreductase activity // manganese ion binding // metal ion binding // 1.15.1.1;copper, zinc superoxide dismutase activity;7.88e-86	mitochondrion
AK025200	RPL23	2.1	1	-1	-1	-1.3	-1.8	-1.5	1	1.1	1.3	215224_at	ribosomal protein L23	protein biosynthesis // ribosomal protein-nucleus import	structural constituent of ribosome	intracellular // ribosome	Ribosomal_Proteins
BG035989	ACP1	-1.2	-2.1	-1.6	-2.4	-1.5	-1.7	-1.4	-1.1	1.1	-1.1	215227_x_at	acid phosphatase 1, soluble	protein amino acid dephosphorylation	protein tyrosine phosphatase activity // hydrolase activity		gamma-Hexachlorocyclohexane degradation // Riboflavin metabolism
AV721177	PICALM	1.1	-2.3	-2.7	-1.9	-4	-2.1	-1.5	-1.7	-4.5	1.7	215236_s_at	phosphatidylinositol binding clathrin assembly protein	protein complex assembly // receptor mediated endocytosis // cell growth and/or maintenance	phosphatidylinositol binding // clathrin binding	Golgi apparatus // coated pit
BF509566	ZXDA	-1.2	-1.5	-1.3	-2	-1.4	-1.6	-1.6	1.6	1.1	-1.1	215263_at	zinc finger, X-linked, duplicated A		DNA binding // zinc ion binding	nucleus
AA927671	PHTF1	-1.2	-2.5	-1.3	1	-1.3	2.5	2.1	1.1	1.7	1.1	215285_s_at	putative homeodomain transcription factor 1	regulation of transcription, DNA-dependent	transcription factor activity	nucleus
AU146646	ANK3	-4.9	-1	-1.3	1	2.2	-1.4	-1.4	-1	1.1	-1.2	215314_at	ankyrin 3, node of Ranvier (ankyrin G)	protein targeting // cytoskeletal anchoring // signal transduction	structural constituent of cytoskeleton	endoplasmic reticulum // Golgi apparatus // cytoskeleton
AI688640	NKTR	1.3	-1.5	-1	-2	-2.4	-1.4	-1.4	-1.4	-4.9	-1.1	215339_at	natural killer-tumor recognition sequence	pro_isomerase;protein folding;1.2e-109
AK021983		-2	-1.4	-1	-1.1	-1	-1.6	-1.1	1	-1	-1	215435_at	CDNA FLJ11921 fis, clone HEMBB1000318
AL523320	BEXL1	-1.5	-2.7	-2.9	-3.3	-3.1	-2.5	-2.3	1.4	1.3	1.4	215440_s_at	brain expressed X-linked-like 1
AL080215		2.2	1.1	1.1	1	-1	-1.1	1.1	1.2	1.1	1	215447_at	MRNA; cDNA DKFZp586J0323 (from clone DKFZp586J0323)
AL117523	SAMD4	1	1	2.2	1.7	4.8	11	24	1	1	-1	215495_s_at	sterile alpha motif domain containing 4
AA780381	MAP2K3	1.4	-2.6	-1.1	-1.1	-1.9	1.4	1.2	2.6	3.8	-1.5	215498_s_at	mitogen-activated protein kinase kinase 3	protein amino acid phosphorylation // signal transduction	protein serine/threonine kinase activity // MAP kinase kinase activity // protein-tyrosine kinase activity // ATP binding // transferase activity // pkinase;protein kinase activity;7.7e-65		Integrin-mediated_cell_adhesion // MAPK_Cascade
AK022513	DUSP10	1.1	-1.6	-2.6	-1.4	-1.4	-1.1	1	1.5	1.5	-1	215501_s_at	dual specificity phosphatase 10	protein amino acid dephosphorylation // response to stress // JNK cascade	hydrolase activity // MAP kinase phosphatase activity // DSPc;protein tyrosine/serine/threonine phosphatase activity;4.9e-41	nucleus // cytoplasm
AL163248	ZNF294	-1.5	-2	-1.3	-1.3	-1.4	-1.2	-1.2	-1.4	-1.5	-1.5	215596_s_at	zinc finger protein 294
AA905286	DLEU2	-1.6	-2.3	-2.4	-2.1	-1.6	-1.7	-1.4	-2.8	-1.9	2.1	215629_s_at	deleted in lymphocytic leukemia, 2	negative regulation of cell cycle
AV713720	LST1	2.3	1.3	1.7	-1.1	-1.9	1.2	2.4	-1.1	-1.6	1	215633_x_at	leukocyte specific transcript 1	cellular morphogenesis // immune response // cellular defense response // dendrite morphogenesis // negative regulation of lymphocyte proliferation		Golgi apparatus // integral to plasma membrane // integral to membrane
AV702994	LOC51668	1.2	-2.1	-1.7	-1.7	1	1.1	2.8	-2	1.4	1.1	215691_x_at	HSPCO34 protein
AL121975	PRIM2A	1.5	-1.7	-2	-1.1	-1.9	-1.6	-2.1	-1	-1.1	-1	215708_s_at	primase, polypeptide 2A, 58kDa	DNA replication // DNA replication, synthesis of RNA primer	DNA binding // DNA primase activity // transferase activity	alpha DNA polymerase:primase complex	DNA_replication
X83493	TNFRSF6	-1.4	-1.2	-1.4	-2.4	-1.3	1	-1.3	1	-1	-1	215719_x_at	tumor necrosis factor receptor superfamily, member 6	protein complex assembly // anti-apoptosis // induction of apoptosis // immune response // signal transduction // regulation of apoptosis	transmembrane receptor activity // TNFR_c6;receptor activity;0.014 // TNFR_c6;receptor activity;1.4e-13	soluble fraction // cytosol // integral to plasma membrane	Apoptosis // Apoptosis
AL049337		-1.9	-2	-1.9	-1.2	1	-2.1	-24.3	-1.3	1	-1.2	215768_at	MRNA; cDNA DKFZp564P016 (from clone DKFZp564P016)
Z95126	SET	3.5	-2	2.6	2.8	-1.1	-1.8	1.6	1.1	-1.6	-1.2	215780_s_at	SET translocation (myeloid leukemia-associated)	DNA replication // nucleosome assembly // cell growth and/or maintenance	DNA binding // protein phosphatase inhibitor activity	nucleus
M13231	TRGV9	1.7	-2.1	-1.3	-1.1	-1.5	1.1	1.4	-1.5	-1.1	-1	215806_x_at	T cell receptor gamma variable 9	cellular defense response (sensu Vertebrata)	MHC protein binding // peptide antigen binding	integral to plasma membrane
L02326	IGLL2	1.1	-2.7	-1	-1.2	-1.3	1.1	1	-1.3	-1.5	1	215816_at	immunoglobulin lambda-like polypeptide 2
AK024446	ABCC10	1.1	-1.4	-2.4	-1.1	-1.3	-1.4	-1.2	1	1.2	-1.4	215873_x_at	ATP-binding cassette, sub-family C (CFTR/MRP), member 10	transport	nucleotide binding // ATP-binding cassette (ABC) transporter activity // ATP binding	membrane
AK001657	KIAA1033	1.2	-2.3	1.2	-1	-4	-2.4	-4.6	-1.8	-1.6	-1.1	215936_s_at	KIAA1033 protein
AL117397	RAPGEF2	-1.1	-1.5	-1.1	-2	-1.4	-1.2	-1.4	1.3	-1.7	-2.9	215992_s_at	Rap guanine nucleotide exchange factor (GEF) 2	MAPKKK cascade // neuropeptide signaling pathway // small GTPase mediated signal transduction // cAMP-mediated signaling	signal transducer activity // guanyl-nucleotide exchange factor activity // calcium ion binding // protein binding // Rap guanyl-nucleotide exchange factor activity // diacylglycerol binding // Rap GTPase activator activity	integral to plasma membrane // membrane
AV694732	CUL4B	-1.6	-2.3	-2.1	-2	-3.8	-1.3	-1.5	-1.3	-1.1	-1.3	215997_s_at	cullin 4B	cell cycle
AL034396	ZXDA	-1	-1.4	-5	-1.1	-1.1	-1.6	-2.2	2.1	1.2	1.1	216013_at	zinc finger, X-linked, duplicated A		DNA binding // zinc ion binding	nucleus
S74774	FYN	1.4	-2.6	-2.1	-1.3	-4.2	-2.1	-1.1	-1.2	-1.6	1.3	216033_s_at	FYN oncogene related to SRC, FGR, YES	protein amino acid phosphorylation // calcium ion transport // intracellular signaling cascade // protein kinase cascade // learning // feeding behavior // cell growth and/or maintenance	protein-tyrosine kinase activity // non-membrane spanning protein tyrosine kinase activity // ATP binding // transferase activity		Integrin-mediated_cell_adhesion
AV721430	TCF7L2	5.6	-2.5	-1	-2.1	1.1	2	4.7	-1.3	1	-1.9	216035_x_at	transcription factor 7-like 2 (T-cell specific, HMG-box)	regulation of transcription, DNA-dependent // Wnt receptor signaling pathway	DNA binding	nucleus
AA664011	TCF7L2	4.7	-1.6	1.1	1	1.1	2.3	3.9	1.1	-1.1	-1	216037_x_at	transcription factor 7-like 2 (T-cell specific, HMG-box)	regulation of transcription, DNA-dependent // Wnt receptor signaling pathway	DNA binding	nucleus
AK023348	GRN	2.1	1.2	2.7	2.1	1.3	2	1.2	-1.5	-1.2	-1	216041_x_at	granulin	signal transduction // cell-cell signaling // cell proliferation // positive regulation of cell proliferation	cytokine activity // growth factor activity	extracellular
AK027146		-1.4	-1.3	-2.1	-1.8	-2	-1.3	1.4	-2	-1.4	1	216044_x_at	Similar to RIKEN cDNA 2900024C23 (LOC388650), mRNA
AK021890	DAAM1	1	-1.8	-2	-1.4	-1.4	-1.2	1.4	1.2	1.5	1.4	216060_s_at	dishevelled associated activator of morphogenesis 1
W27131	AGA	1.6	-2.4	-1.4	-1.6	-2.8	-1.1	1.3	-1.3	-1.2	-1	216064_s_at	aspartylglucosaminidase	protein deglycosylation	N4-(beta-N-acetylglucosaminyl)-L-asparaginase activity // hydrolase activity // Asparaginase_2;asparaginase activity;2.6e-211	lysosome	N-Glycan degradation
AF132033	TNRC11	-1.1	-1.3	-2	-1.2	-1.2	-1.2	-1	-1.3	-1	-1.2	216071_x_at	trinucleotide repeat containing 11 (THR-associated protein, 230kDa subunit)	regulation of transcription, DNA-dependent // transcription initiation from Pol II promoter // androgen receptor signaling pathway	receptor activity // RNA polymerase II transcription mediator activity // transcriptional activator activity // ligand-dependent nuclear receptor transcription coactivator activity // vitamin D receptor binding // thyroid hormone receptor binding	mediator complex // nucleus
AF064606	RANBP9	-1.1	-2	-1.8	-2.3	-1.5	-1.3	-1.2	1.7	-1.7	1.5	216125_s_at	RAN binding protein 9
X72501	TRD@	1.2	-3.8	-1.9	-1.6	-1.7	1	1.8	-2.6	-2	2.3	216191_s_at	T cell receptor delta locus
AD001527	CKAP1	-1.2	-2.3	-2	-1.6	-3.1	-1.4	-1.9	-1.6	-1.1	-1.4	216194_s_at	cytoskeleton associated protein 1		chaperone activity	microtubule cytoskeleton
AW408194	IGKC	-1.1	-1.9	-2.3	-1.4	-2.8	-1.5	1	-4.2	-1.7	1.3	216207_x_at	immunoglobulin kappa constant	immune response	antigen binding
AK023546	PLCL2	-1.1	-2.6	-2	-2.7	-2.7	-1.9	-1.7	-1.1	-1.6	1.1	216218_s_at	phospholipase C-like 2	lipid metabolism // intracellular signaling cascade	phosphoinositide phospholipase C activity
AI697055	GCN1L1	-1.1	-1.8	-2	-1.1	-1.8	-1.4	-1.3	1	1	-1.1	216232_s_at	GCN1 general control of amino-acid synthesis 1-like 1 (yeast)	regulation of translation	translation factor activity, nucleic acid binding	ribosome
S77154	NR4A2	1	-5.6	-11.5	-19.3	-12.5	-13.8	-3.1	3.8	9.2	2.3	216248_s_at	nuclear receptor subfamily 4, group A, member 2	regulation of transcription, DNA-dependent // signal transduction // antimicrobial humoral response (sensu Vertebrata)	transcription factor activity // steroid hormone receptor activity	nucleus	Nuclear_Receptors // Nuclear_Receptors
X77598	LPXN	-1.6	-1	-1.2	-2.1	-1.8	-1.4	-1.1	-2.8	1.7	-1.1	216250_s_at	leupaxin	protein complex assembly // cell adhesion // signal transduction		cytoplasm
N73272	PARVB	-1.1	-2.6	-1.5	-1.6	-1.7	1.9	-1.3	-1.2	-1	-1.9	216253_s_at	parvin, beta	cell adhesion	actin binding // protein binding	cytoskeleton
AU159276	CYSLTR1	-1.2	-2.1	-1.1	-1.3	-1.5	-1.4	-1.5	-1.1	-1.1	-1	216288_at	cysteinyl leukotriene receptor 1	defense response // G-protein coupled receptor protein signaling pathway // cytosolic calcium ion concentration elevation // respiratory gaseous exchange	leukotriene receptor activity // 7tm_1;rhodopsin-like receptor activity;3.5e-62	membrane fraction // integral to plasma membrane	GPCRs_Class_A_Rhodopsin-like2
AL031602	MT1E	1.2	-1	2.1	2.7	1	2.2	3.2	-1.1	1.2	-1.5	216336_x_at	metallothionein 1E (functional)		copper ion binding // zinc ion binding // cadmium ion binding // metal ion binding	cytoplasm
AK000168		2.5	1.6	-1.3	1.8	3.5	2.2	2	-1.1	4.9	2.7	216379_x_at
AF257099	PTMA	1.1	-2.4	-1.2	1.1	-1.7	-1.2	-1.3	1.3	1.6	-1	216384_x_at	prothymosin, alpha (gene sequence 28)	regulation of cell cycle // transcription // development		nucleus
AJ408433	IGKC	-1.2	-2	-1.8	-1.6	-1.6	-1.4	1.1	-4.1	-2	1.4	216401_x_at	immunoglobulin kappa constant	immune response	antigen binding
AK026737	FN1	1.9	2.4	3.7	4.2	1.2	1.1	1.8	1	1.1	1.1	216442_x_at	fibronectin 1	acute-phase response // cell adhesion // response to wounding // cell migration	extracellular matrix structural constituent // collagen binding // heparin binding	extracellular	Inflammatory_Response_Pathway
U80139	IGHM	-1.1	-1.6	-2.8	-1.6	-3.1	-1.8	-1.4	-6.4	-3.7	1.4	216491_x_at	immunoglobulin heavy constant mu	immune response	antigen binding	membrane fraction // membrane
AL023775	IMP-3	-1.2	-3.8	-3.9	1.1	-2.3	1.9	2.4	-2.1	-1	2.2	216493_s_at	IGF-II mRNA-binding protein 3		rrm;nucleic acid binding;5.5e-09
AL096734	FLJ12671	1	1	-1	2.4	1	1.1	1	1	1	-1	216502_at	hypothetical protein FLJ12671		exonuclease activity // hydrolase activity	nucleus
AJ270770	TCF7L2	8.5	-1.8	-1.1	-3.6	1	2.4	4.2	1.1	-1.2	-1.1	216511_s_at	transcription factor 7-like 2 (T-cell specific, HMG-box)	regulation of transcription, DNA-dependent // Wnt receptor signaling pathway	DNA binding	nucleus
AL050348	LOC144983	1.7	-2	1.2	1.1	-3.2	-1.2	-1.1	1	1	-1.4	216559_x_at	hypothetical protein LOC144983
D87021		-1.9	-1.5	-2	-1.1	-1.2	-1.3	-2	-1.8	-1.3	-1.3	216560_x_at	Immunoglobulin lambda light chain variable and constant region mRNA, partial cds
J04742	RPE	-1	-2.1	-1.3	-2.9	1	-1.1	1.1	-1.5	-1.6	-1.3	216574_s_at	ribulose-5-phosphate-3-epimerase	carbohydrate metabolism	ribulose-phosphate 3-epimerase activity // isomerase activity		Pentose_Phosphate_Pathway
AB000359	PIGC	1.1	-2.4	-1.8	-3.2	-3.1	-1.9	-2.3	-2.4	-3.9	1.3	216593_s_at	phosphatidylinositol glycan, class C	GPI anchor biosynthesis	transferase activity, transferring glycosyl groups // phosphatidylinositol N-acetylglucosaminyltransferase activity	endoplasmic reticulum membrane // integral to membrane
AL137673	DR1	1.2	-2	-1.4	-1	-1.1	1.1	1.3	1	1.2	1.1	216652_s_at	down-regulator of transcription 1, TBP-binding (negative cofactor 2)	negative regulation of transcription from Pol II promoter // transcription	DNA binding // transcription corepressor activity // transcription factor binding	nucleus
AF216650	MTAP	-1.2	-2.1	-1.2	-1.5	-1.5	-1.5	-1.1	-1.3	-1.2	-1.1	216685_s_at	methylthioadenosine phosphorylase	nucleobase, nucleoside, nucleotide and nucleic acid metabolism	phosphorylase activity // transferase activity, transferring glycosyl groups // 5'-methylthioadenosine phosphorylase activity
X02189	ADA	1.2	-2	-1.5	-1.2	1.3	1.4	1.4	-1.1	-1.1	-1	216705_s_at	adenosine deaminase	nucleotide metabolism // purine ribonucleoside monophosphate biosynthesis // antimicrobial humoral response (sensu Vertebrata)	adenosine deaminase activity // hydrolase activity // A_deaminase;deaminase activity;3.4e-127		Purine metabolism
M73444	TAF1	-1.6	-2.6	-3.1	-1.2	-2.9	-1.7	-2.3	-1.4	-1.8	-1.9	216711_s_at	TAF1 RNA polymerase II, TATA box binding protein (TBP)-associated factor, 250kDa	G1-specific transcription in mitotic cell cycle // protein complex assembly // protein amino acid phosphorylation // cell cycle	DNA binding // transcription coactivator activity // protein kinase activity // general RNA polymerase II transcription factor activity	nucleus // transcription factor TFIID complex
S59049	RGS1	-2.3	-1.2	-2.5	-2.1	-1.3	-1.8	-2.1	1.4	1.5	-1	216834_at	regulator of G-protein signalling 1	immune response // signal transduction // G-protein signaling, adenylate cyclase inhibiting pathway // B-cell activation	signal transducer activity // GTPase activator activity // calmodulin binding	plasma membrane
X15132	SOD2	2.6	-1.3	-1.1	1.1	2.2	2.5	26.2	-1.2	1.1	1.7	216841_s_at	superoxide dismutase 2, mitochondrial	superoxide metabolism // response to oxidative stress	superoxide dismutase activity // manganese superoxide dismutase activity // oxidoreductase activity // manganese ion binding // metal ion binding // 1.15.1.1;copper, zinc superoxide dismutase activity;7.88e-86	mitochondrion
AF264787	DLEU2	-1	1	-2.1	-1.1	-1.3	-1.1	-2.1	-1.2	-1.1	2.1	216870_x_at	deleted in lymphocytic leukemia, 2	negative regulation of cell cycle
AK026481	H326	-1.2	-1.4	-1.7	-2.1	-1.9	-1.2	-1.3	-1	-1.1	1	216885_s_at	H326
D64137	CDKN1C	2.5	-1	-1.3	-2.5	-1.8	1.1	1.1	-1.2	1	-2.2	216894_x_at	cyclin-dependent kinase inhibitor 1C (p57, Kip2)	regulation of cyclin dependent protein kinase activity // G1 phase of mitotic cell cycle // cell cycle // cell cycle arrest // negative regulation of cell proliferation // negative regulation of cell cycle	cyclin-dependent protein kinase inhibitor activity	nucleus
AC003999	SCAP2	1.2	-2.8	-2.2	-1.9	-1.4	-1.3	-1.1	-3.3	-2.5	1.4	216899_s_at	src family associated phosphoprotein 2	protein complex assembly // signal transduction	SH3/SH2 adaptor protein activity
S80876	ZNFN1A1	1.2	-4.1	-2.1	-1.6	-10.5	-1.8	-6.1	-2.1	-2.8	-1	216901_s_at	zinc finger protein, subfamily 1A, 1 (Ikaros)	regulation of transcription, DNA-dependent // mesoderm development	DNA binding // zinc ion binding	nucleus
S69182	PTPN12	1	-4	-2.7	1.2	-1.1	2	2.1	1.6	1.5	2.9	216915_s_at	protein tyrosine phosphatase, non-receptor type 12	protein amino acid dephosphorylation	non-membrane spanning protein tyrosine phosphatase activity // hydrolase activity // Y_phosphatase;protein tyrosine phosphatase activity;1.9e-120	soluble fraction // cytoplasm
X14355	FCGR1A	-1.3	1	2.6	1.4	1	5.2	26.2	-1.1	-1.2	-1	216950_s_at	Fc fragment of IgG, high affinity Ia, receptor for (CD64)	phagocytosis, engulfment // immune response // signal transduction	receptor activity // receptor signaling protein activity // IgG binding	integral to plasma membrane
AF098114	ITGA2B	-1.2	-4.4	-2.3	2.7	2.2	5	7.5	-1.8	2.2	-1.3	216956_s_at	integrin, alpha 2b (platelet glycoprotein IIb of IIb/IIIa complex, antigen CD41B)	cell adhesion // cell-matrix adhesion // integrin-mediated signaling pathway // platelet activation	receptor activity // protein binding // FG-GAP;cell adhesion receptor activity;7.3e-08	integrin complex	Integrin-mediated_cell_adhesion
X89894	NR4A3	-1	-1.1	-1.2	-4.8	1	-2	1	1.1	1.7	1.2	216979_at	nuclear receptor subfamily 4, group A, member 3	regulation of transcription, DNA-dependent // cell growth and/or maintenance	transcription factor activity // steroid hormone receptor activity // thyroid hormone receptor activity // binding	nucleus	Hypertrophy_model // Hypertrophy_model
S55735	MGC27165	1.4	-1.7	-2.2	2.2	-1.3	1.1	-1.7	-4.5	1.4	2	217022_s_at	hypothetical protein MGC27165
AJ224869	CXCR4	1.1	-2.5	-1.9	-2.2	-4.9	-6	-2.1	1.6	2.8	1.7	217028_at	chemokine (C-X-C motif) receptor 4	activation of MAPK // apoptosis // chemotaxis // inflammatory response // immune response // G-protein coupled receptor protein signaling pathway // cytosolic calcium ion concentration elevation // neurogenesis // response to virus	G-protein coupled receptor activity // chemokine receptor activity // coreceptor activity // 7tm_1;rhodopsin-like receptor activity;2.2e-90	cytoplasm // integral to plasma membrane	GPCRs_Class_A_Rhodopsin-like // Peptide_GPCRs
AF091078	HSA9761	-1.5	-2	-1.8	-1.4	-1.3	-1.3	1.3	-2.1	-1	-1.1	217106_x_at	putative dimethyladenosine transferase	rRNA modification // rRNA processing	rRNA (adenine-N6,N6-)-dimethyltransferase activity // rRNA methyltransferase activity // transferase activity
X06557	TRD@	1.2	-4	-1.5	-1.2	-1.5	-1.1	2.8	-2.5	-1.5	1.3	217143_s_at	T cell receptor delta locus
AJ249377	IGLJ3	1.9	-1.3	-2.5	-1.2	-1.9	1.1	1.2	-1.7	-1.7	1.6	217148_x_at	immunoglobulin lambda joining 3
M10943	MT2A	1.7	-1.2	2.5	3.3	1.1	3.1	3.7	1.1	1.4	-1.6	217165_x_at	metallothionein 2A	copper ion homeostasis	copper ion binding // metal ion binding
AF217990	HERPUD1	-1.6	-1.9	-1.8	-2.4	-3.5	-2.6	-2.7	1.4	1.7	1.1	217168_s_at	homocysteine-inducible, endoplasmic reticulum stress-inducible, ubiquitin-like domain member 1	response to unfolded protein		endoplasmic reticulum membrane // integral to membrane	Circadian_Exercise
AL049785	CG018	-1.9	-2.7	-1.4	-1.8	-1.9	-1.4	-1.6	-2.3	-2.4	1.3	217197_x_at	hypothetical gene CG018
AC006530	MLH3	-1	-5.8	-2.9	1.2	1.8	1.6	1.4	-1.3	2	1.2	217216_x_at	mutL homolog 3 (E. coli)	mismatch repair	satellite DNA binding // ATP binding	nucleus
X93006	IGL@	1.3	-1.4	-2.5	-1.1	-2.2	1	-1	-2.9	-1	-1.2	217227_x_at	immunoglobulin lambda locus
AF059180	HBB	3.5	-3.4	1.2	-1.8	-1	-1.4	1.4	1.4	1.2	1.4	217232_x_at	hemoglobin, beta	transport // oxygen transport	oxygen transporter activity	hemoglobin complex
U88968	ENO1	1.1	-1.6	-1.1	-2.8	-4.5	-1.3	1	-1.9	-4.2	1.1	217294_s_at	enolase 1, (alpha)	negative regulation of transcription from Pol II promoter // glycolysis // negative regulation of cell growth	magnesium ion binding // transcription factor activity // transcription corepressor activity // phosphopyruvate hydratase activity // protein binding // transcriptional repressor activity // lyase activity	phosphopyruvate hydratase complex // nucleus	Glycolysis / Gluconeogenesis // Phenylalanine, tyrosine and tryptophan biosynthesis // Glycolysis_and_Gluconeogenesis
AK001017	NBS1	1.9	-2.3	1.5	-1.1	1.4	-1.1	2.7	-1.2	-1.1	2.3	217299_s_at	Nijmegen breakage syndrome 1 (nibrin)	cell cycle checkpoint // double-strand break repair	damaged DNA binding	nucleus
AJ275413	IGHM	1.2	1	-2	-1.1	-2	-1.2	1	-1.2	1	-1	217320_at	immunoglobulin heavy constant mu	immune response	antigen binding	membrane fraction // membrane
X51887	IGKC	-2.1	-1.8	-2.6	-1.6	-2.8	-1.3	1.1	-3.7	-2.1	1.2	217378_x_at	immunoglobulin kappa constant	immune response	antigen binding
X69383		1.3	-2	-1	-1.1	-1.1	1	1.5	1	1	1	217381_s_at
V00489	HBA2	7.8	-5.2	1.2	-2	1.2	-1.2	3.3	1.4	-1.2	1.3	217414_x_at	hemoglobin, alpha 2	globin;oxygen transport;1.3e-58
X12530	MS4A1	-1.9	2.4	1.3	1.5	-1.6	-3.5	-3.6	-2.2	-1.6	-1.1	217418_x_at	membrane-spanning 4-domains, subfamily A, member 1	immune response // signal transduction // B-cell activation	receptor activity // receptor signaling protein activity	integral to plasma membrane
X75296	HIRA	1.1	1.5	5.1	8.5	3.6	1.7	4.8	-1.3	1.2	-1.2	217427_s_at	HIR histone cell cycle regulation defective homolog A (S. cerevisiae)	regulation of transcription from Pol II promoter // morphogenesis	transcription factor activity // transcription corepressor activity	nucleus
AC004770	FEN1	1.1	-1.7	-1	-2.2	-1.3	-1.1	-1	1.4	1.2	1.1	217462_at	flap structure-specific endonuclease 1	DNA replication // double-strand break repair // UV protection	damaged DNA binding // double-stranded DNA binding // endonuclease activity // exonuclease activity // double-stranded DNA specific exodeoxyribonuclease activity // hydrolase activity	nucleus
M20812	IGKC	-1.1	-2.5	-2.2	-1.7	-2.2	-1.5	1.2	-4.3	-2.2	1.3	217480_x_at	immunoglobulin kappa constant	immune response	antigen binding
BE888744	IFIT2	1	-1	15.5	21.2	15.6	51.4	57.4	-5.1	1	-1	217502_at	interferon-induced protein with tetratricopeptide repeats 2	immune response
BG334495	LOC284021	1.4	-1.1	-1.3	-2.3	-3.8	-1.5	-2.1	-1.3	-1.4	-1	217513_at	hypothetical protein LOC284021
AV700298	CD44	2.8	-1.2	-1.3	-1.1	-2.8	-1.8	-1.1	-1.5	-1.8	-1.7	217523_at	CD44 antigen (homing function and Indian blood group system)	cell adhesion // cell-matrix adhesion // cell-cell adhesion	receptor activity // collagen binding // hyaluronic acid binding	integral to plasma membrane // membrane
AA654586		9.8	-3.4	1.7	-2.7	1.2	-2.1	4.4	2.1	-1.3	3.6	217572_at
AI344141	RAB40B	1	-1.4	-1.1	-2.1	-2.7	-1.7	-1.3	1.3	1	1.5	217597_x_at	RAB40B, member RAS oncogene family	small GTPase mediated signal transduction // protein transport	GTP binding // ras;small monomeric GTPase activity;2.8e-47
AA733172	EIF4G2	-1.2	-2.1	-1.2	1.5	-1.3	-1.8	-1.7	1.1	-2.3	-1.2	217607_x_at	eukaryotic translation initiation factor 4 gamma, 2	regulation of protein biosynthesis // regulation of translational initiation // cell cycle arrest // cell death	RNA binding // translation initiation factor activity	eukaryotic translation initiation factor 4F complex	Circadian_Exercise
NM_014624	S100A6	2.7	1.1	1.9	2.4	-1.1	1.3	1.4	-1.1	1.5	-1.4	217728_at	S100 calcium binding protein A6 (calcyclin)	regulation of cell cycle // cell-cell signaling // axonogenesis // positive regulation of fibroblast proliferation	calcium ion binding // protein binding // growth factor activity	nuclear membrane
NM_005746	PBEF1	2.8	-1.6	1.1	-1.8	-1.6	-1.5	1.4	1.3	2	1.3	217739_s_at	pre-B-cell colony enhancing factor 1	signal transduction // cell-cell signaling // positive regulation of cell proliferation // pyridine nucleotide biosynthesis	nicotinate phosphoribosyltransferase activity // cytokine activity
NM_018247	TMEM30A	2.2	-1.5	-1	-2.7	-2	1	1.1	-1.8	-1	-1.3	217743_s_at	transmembrane protein 30A			membrane
NM_013392	NRBP	1.1	-2.1	-1.6	-1.1	-1.4	-1.1	1.3	1.2	1.3	-1.3	217765_at	nuclear receptor binding protein	protein amino acid phosphorylation // signal transduction	protein serine/threonine kinase activity // receptor activity // SH3/SH2 adaptor protein activity // ATP binding	nucleus
NM_016061	YPEL5	1.3	-2.6	-2.3	-2.2	1.1	-1.2	1.5	1.8	2.8	1.2	217783_s_at	yippee-like 5 (Drosophila)
NM_014426	SNX5	-2.1	1.1	-1.4	-1.1	-1.2	-1.4	-1.4	-1.5	-1.1	-1	217792_at	sorting nexin 5	intracellular signaling cascade // protein transport
NM_022130	GOLPH3	1.2	-2.1	-1.1	-1.4	-2.2	-1.2	1.2	1.1	1.3	1	217803_at	golgi phosphoprotein 3 (coat-protein)			Golgi apparatus // membrane
NM_005718	ARPC4	1	-2.9	1.3	-1.6	-1.4	-1.1	-1.6	1	-2.8	-1	217818_s_at	actin related protein 2/3 complex, subunit 4, 20kDa
NM_016099	GOLGA7	-1.3	-2.7	-1.2	-2	-2.7	-1.1	-1.4	-2.3	-1.2	-1.3	217819_at	golgi autoantigen, golgin subfamily a, 7
AF118023	WBP11	-1.2	-2.2	-2.1	-1.5	-3	-1.4	-1.1	1.3	1.7	1.2	217821_s_at	WW domain binding protein 11		single-stranded DNA binding	nucleus
AF151039	UBE2J1	1.4	-1.9	-1.2	-2.3	-2.4	-1.7	1.2	-1.3	1.1	1.6	217825_s_at	ubiquitin-conjugating enzyme E2, J1 (UBC6 homolog, yeast)	ubiquitin cycle	ubiquitin conjugating enzyme activity // ubiquitin-protein ligase activity // ligase activity	endoplasmic reticulum // integral to membrane
NM_016021	UBE2J1	1.6	-2.1	-1.7	-2.2	-1.6	-1.7	-1.2	1.1	1	1	217826_s_at	ubiquitin-conjugating enzyme E2, J1 (UBC6 homolog, yeast)	ubiquitin cycle	ubiquitin conjugating enzyme activity // ubiquitin-protein ligase activity // ligase activity	endoplasmic reticulum // integral to membrane
NM_016143	NSFL1C	-1.5	-1.6	-2.7	-1.6	-2.5	1.2	-1.5	-1.2	-1.5	-1.8	217831_s_at	NSFL1 (p97) cofactor (p47)
NM_016337	EVL	-1.1	-2.1	-1.6	1.1	-2.2	-1.6	-1.9	1.1	1.4	-1.2	217838_s_at	Enah/Vasp-like	cell surface receptor linked signal transduction // neurogenesis // axon guidance // actin polymerization and/or depolymerization // actin filament-based movement // platelet activation // actin nucleation // barbed-end actin filament capping	profilin binding // SH3 domain binding	cytoplasm // focal adhesion // lamellipodium
NM_016045	C20orf45	1.4	-2.3	-1.1	-1.4	-2	1	1.2	-1.1	1.3	-1.7	217851_s_at	chromosome 20 open reading frame 45
NM_016607	ARMCX3	-1.1	-2	-1.8	-1.2	-1.2	1.2	1.5	-1.1	1.2	1.2	217858_s_at	armadillo repeat containing, X-linked 3
NM_016308	UMP-CMPK	2	-1.5	-1.4	-1.1	-1.5	-1	1.3	-1	1.8	-1	217870_s_at	UMP-CMP kinase	pyrimidine ribonucleotide biosynthesis	cytidylate kinase activity // uridine kinase activity // ATP binding // kinase activity // transferase activity // phosphotransferase activity, phosphate group as acceptor	nucleus // cytoplasm
NM_021639	SP192	1.3	-2	-1.3	-1.5	-1.4	1.2	1.1	-1.2	1	-1.4	217877_s_at	hypothetical protein SP192
NM_024595	FLJ12666	1.7	-3	-2	-1.7	-1.8	-1	-1	-2	-1.4	-1.1	217893_s_at	hypothetical protein FLJ12666
NM_014183	DNCL2A	-1.1	-2.2	-1.8	-1.4	-1	1.3	1.2	-1.1	1.6	1.6	217918_at	dynein, cytoplasmic, light polypeptide 2A	microtubule-based movement // visual behavior	microtubule motor activity // protein binding	cytoplasmic dynein complex
AL157902	MAN1A2	-1.5	-1.2	-1.8	-2.3	-1.2	-1.4	-1.9	-1	-1.2	-1.3	217922_at	mannosidase, alpha, class 1A, member 2	carbohydrate metabolism // N-glycan processing	mannosyl-oligosaccharide 1,2-alpha-mannosidase activity // calcium ion binding // hydrolase activity, acting on glycosyl bonds	membrane fraction // Golgi apparatus // integral to membrane
NM_014041	SPC12	1.2	-2.1	-1.7	-1	1.1	-1.1	-1.1	-1.4	1.6	1.6	217927_at	signal peptidase 12kDa	signal peptide processing // proteolysis and peptidolysis	signal peptidase activity	endoplasmic reticulum // signal peptidase complex // microsome // integral to endoplasmic reticulum membrane
NM_017739	FLJ20277	1.1	-1.2	-1.5	-2	-1.1	-1.1	1.1	1	-1	1	217944_at	O-linked mannose beta1,2-N-acetylglucosaminyltransferase	N-linked glycosylation	alpha-1,3-mannosylglycoprotein 2-beta-N-acetylglucosaminyltransferase activity // transferase activity, transferring glycosyl groups	Golgi membrane
NM_017801	CKLFSF6	3.1	-2.4	-1	-1.2	-2.9	-1.3	-1.1	-2.1	-1.5	1.2	217947_at	chemokine-like factor super family 6	chemotaxis	cytokine activity	integral to membrane
NM_020243		1.7	-3	-1.3	1.3	-2.6	-1.4	-1.1	1.2	-1.1	1	217960_s_at
NM_017775	TTC19	1.5	-1.4	-2.3	-1.8	-1.8	-1.5	1.4	1.4	1	-1.9	217964_at	tetratricopeptide repeat domain 19
AF288391	C1orf24	1.2	-1	2	1.9	1.5	2.8	3.1	-1.2	-1.4	2.7	217967_s_at	chromosome 1 open reading frame 24
NM_016303	WBP5	3.5	1.5	-1.7	-2	1.2	1.2	2.3	-1.6	-1.1	-1.2	217975_at	WW domain binding protein 1
NM_006791	MORF4L1	4.6	-1.4	2.9	1.7	-1.4	1.2	1.9	1.4	1	-1.1	217982_s_at	mortality factor 4 like 1	regulation of cell growth // chromatin assembly or disassembly	chromatin binding	chromatin // nucleus
AI795908	PHLDA1	11.2	-1.2	-1.3	-1	-1.5	-1.2	1	1.1	1.1	-1	217997_at	pleckstrin homology-like domain, family A, member 1			nucleus
NM_006963	ZNF22	1.3	-2.2	-1.9	-1.3	-4.3	-1.2	1.2	-1.7	-1.5	-1.3	218006_s_at	zinc finger protein 22 (KOX 15)	regulation of transcription, DNA-dependent // odontogenesis	DNA binding // zinc ion binding	nucleus
NM_024292		-1.3	-2	-1.6	-1.7	-2.1	-1.3	1.1	-1.2	1.5	-1.6	218011_at
NM_016221	DCTN4	2.5	-1.8	-1	-1	-1.4	1.6	1.1	-1.5	-2.4	-1.4	218013_x_at	dynactin 4 (p62)			nucleus // cytoplasm // centrosome // dynactin complex
NM_016605	C5orf6	-1.1	-2.3	-1.1	-2	-1.6	-1.3	1.1	1.8	1.2	-1.2	218023_s_at	chromosome 5 open reading frame 6			nucleus
NM_016098	BRP44L	1	-2.1	-1.3	-1.2	-1.2	1.7	3.3	-1.4	1.3	1.1	218024_at	brain protein 44-like
NM_018573	SLC38A2	-1.4	-1.9	-1.8	-3.2	-2.6	-1.7	-1.2	-1.4	2	-1.2	218041_x_at	solute carrier family 38, member 2	amino acid transport	amino acid-polyamine transporter activity	membrane
BE542551	ZDHHC3	-1.1	1	-1.1	-2	1.7	1	2.4	-1.2	-1.1	-1.3	218077_s_at	zinc finger, DHHC domain containing 3		metal ion binding	Golgi apparatus // integral to membrane
NM_016598	ZDHHC3	1.1	-1.1	-1.4	-2.1	-1.3	-1.2	1.3	-1.3	1	-1.6	218078_s_at	zinc finger, DHHC domain containing 3		metal ion binding	Golgi apparatus // integral to membrane
NM_015961	SNF7DC2	1.2	-2.5	1.2	1.5	1	2.6	4.6	-1.8	-1.3	-1.2	218085_at	SNF7 domain containing 2
NM_022157	RRAGC	-2.3	-1.5	-1.4	-1.9	-2.2	-1.8	-1.3	2.6	1.8	-1.1	218088_s_at	Ras-related GTP binding C	transcription // apoptosis // small GTPase mediated signal transduction // cell growth and/or maintenance // RNA splicing // cell growth	magnesium ion binding // GTPase activity // protein binding // GDP binding // protein heterodimerization activity	nucleus // cytoplasm // heterotrimeric G-protein complex
NM_018686	CMAS	-1.4	-2.3	-3	1.1	-1.3	1.4	2.6	-3	1.1	1.1	218111_s_at	cytidine monophosphate N-acetylneuraminic acid synthetase	lipopolysaccharide biosynthesis	N-acylneuraminate cytidylyltransferase activity // transferase activity		Aminosugars metabolism
NM_016520	C9orf78	-1.3	-2.3	-2.6	-1.9	-2.4	-1.6	-1.2	1.5	1.9	-1.1	218116_at	chromosome 9 open reading frame 78
NM_014248	RBX1	2	-2.5	-1.9	1.3	1.8	1.9	1.9	-1.8	2.1	1.6	218117_at	ring-box 1
NM_006327	TIMM23	1.2	-2	-1.2	-1.3	-1.1	-1.5	1.1	1.1	1.3	-1.1	218118_s_at	translocase of inner mitochondrial membrane 23 homolog (yeast)	protein-mitochondrial targeting	protein translocase activity	mitochondrion // mitochondrial inner membrane presequence translocase complex // integral to plasma membrane // outer membrane
NM_021627		1.3	-1.9	-1.4	-2.6	-2.2	-1.8	-1.7	-1.4	-1.6	1	218122_s_at
NM_006166	NFYB	-1.5	-2.2	-1.2	-1.8	-1.5	-1.4	-1.8	-1.2	-1.1	-1.8	218129_s_at	nuclear transcription factor Y, beta	regulation of transcription, DNA-dependent	transcription factor activity	nucleus // CCAAT-binding factor complex
NM_018579	MSCP	1.4	2	1.3	1.2	-1.7	2.1	3.2	1.7	1.4	1.9	218136_s_at	mitochondrial solute carrier protein	transport	binding	integral to membrane
NM_018848	MKKS	-2.6	2	-1.7	-1.4	-1.2	1.3	2.1	-2.8	-4	-1.9	218138_at	McKusick-Kaufman syndrome	protein folding // heart development // visual perception // gonad development	ATP binding // unfolded protein binding
NM_016627	LOC51321	-1.3	-2	-2.3	-1.8	-1.6	-2.2	1	-1.1	1.9	-1.2	218167_at	hypothetical protein LOC51321
NM_017778	WHSC1L1	-1.2	1	-1	2.3	1.7	1.3	-1	-1.2	1	1	218173_s_at	Wolf-Hirschhorn syndrome candidate 1-like 1	regulation of transcription, DNA-dependent // cell growth // protein ubiquitination // cell differentiation	DNA binding // ubiquitin-protein ligase activity // protein binding // zinc ion binding	ubiquitin ligase complex // nucleus
NM_021934	FLJ11773	1.4	-1.8	-3.7	-2.7	-1.1	-1.3	1	1	1.4	1.3	218214_at	hypothetical protein FLJ11773
NM_016274	CKIP-1	1.3	-2.9	-2.4	-1.5	1	3.2	2.4	-1.2	2.1	-1.1	218223_s_at	CK2 interacting protein 1; HQ0024c protein
NM_006029	PNMA1	-1.1	-2.1	-1.4	-1.2	-1.5	-1.2	1.3	-1	-1.2	-1	218224_at	paraneoplastic antigen MA1			nucleus
NM_030674	SLC38A1	-1.2	-1	-2.1	-1.3	-1	-1.6	-1.5	1.2	1	-1	218237_s_at	solute carrier family 38, member 1	amino acid transport // neutral amino acid transport	amino acid-polyamine transporter activity // sodium:amino acid symporter activity // neutral amino acid transporter activity	membrane // integral to membrane
NM_016626	RKHD2	1.2	-2.6	-1.4	-1.6	-3	-1.9	-1.2	1.3	1	1	218247_s_at	ring finger and KH domain containing 2	protein ubiquitination	nucleic acid binding // ubiquitin-protein ligase activity // zinc ion binding	ubiquitin ligase complex
NM_014048	MKL2	1.2	-1.8	-2	-1.8	-2.6	-3.1	-2.1	-1.2	1	-1	218259_at	MKL/myocardin-like 2	regulation of transcription, DNA-dependent	DNA binding	nucleus
NM_024050	PCIA1	-1.1	-2.4	-1.2	-2.2	1	-1.4	1.1	2.2	1.1	1.3	218260_at	cross-immune reaction antigen PCIA1
NM_021818	SAV1	-1.5	-1.2	-2.6	1.3	1	1	1	-1	1	-1	218276_s_at	salvador homolog 1 (Drosophila)	signal transduction	protein binding
NM_016618	LOC51315	-2	-1.3	-1.2	-2.1	-1.7	1	-1.3	-1.9	1.1	-1.8	218303_x_at	hypothetical protein LOC51315
NM_016231	NLK	1.2	-3	-1.3	2.4	1.1	4.8	8.2	-1.7	1.3	-1.3	218318_s_at	nemo like kinase	regulation of transcription, DNA-dependent // protein amino acid phosphorylation // protein kinase cascade // negative regulation of Wnt receptor signaling pathway	magnesium ion binding // protein serine/threonine kinase activity // MAP kinase activity // ATP binding // transferase activity	nucleus
NM_018476	BEX1	-1.1	-2.2	-2	-2.2	-2.9	-4.1	-1.4	1.8	2.3	1.4	218332_at	brain expressed, X-linked 1
NM_012086	GTF3C3	-1.2	-1	-2.5	-1	-1.1	1	-1	-1.1	-1	-1.1	218343_s_at	general transcription factor IIIC, polypeptide 3, 102kDa	transcription // transcription from Pol III promoter	DNA binding // RNA polymerase III transcription factor activity	transcription factor TFIIIC complex // nucleus
NM_014454	SESN1	-1.5	-1.3	-2	-1.1	-2.6	-1.2	-1	1.3	1.1	1	218346_s_at	sestrin 1	response to DNA damage stimulus // cell cycle arrest // negative regulation of cell proliferation		nucleus
NM_017975	FLJ10036	-5.5	-1.5	-3.5	-3	-1.9	-1.6	-1.7	1	-1.1	-1	218349_s_at	Zwilch
NM_015895	GMNN	-1.5	-1.4	-2.4	-1	1	1.1	2.3	-1.1	1.1	-1	218350_s_at	geminin, DNA replication inhibitor	cell cycle // cell cycle arrest // negative regulation of DNA replication			DNA_replication
NM_018282	PSPC1	-1.2	-1.2	-2.1	-1.4	-1.3	-1.3	-1.2	-1.5	1	-1.5	218371_s_at	paraspeckle component 1
NM_018225	SMU1	2.1	-2.2	1.5	2.3	-1.7	1.5	1.5	-1.8	-2.2	-1.6	218393_s_at	smu-1 suppressor of mec-8 and unc-52 homolog (C. elegans)
NM_006187	OAS3	1.2	-1.1	2.3	2.7	5.1	3.6	3	-1.5	-1	-1.1	218400_at	2'-5'-oligoadenylate synthetase 3, 100kDa	nucleobase, nucleoside, nucleotide and nucleic acid metabolism // immune response	RNA binding // ATP binding // transferase activity // nucleotidyltransferase activity	microsome
NM_013322	SNX10	3.3	-1	1.9	1.4	-1	2.9	6.9	-2.3	-1.5	-1.6	218404_at	sorting nexin 10	intracellular signaling cascade // protein transport
NM_022841	FLJ12994	1	-1.5	-1.5	-2.2	-1.3	1	1	-1.1	1.1	-1.3	218430_s_at	hypothetical protein FLJ12994
NM_020188	DC13	-1	-1.5	-2.3	-1	-1.1	-1.3	-1.1	-1	1.5	-2	218447_at	DC13 protein
NM_014140		-1.1	-1.7	-2.8	-1.3	1.1	-1.1	1.5	-1.2	-1.1	-1	218452_at
NM_022471		2.2	-2.7	-1.1	-1.5	-3.6	-2.2	-1.2	1	-1.5	-1.1	218458_at
NM_017802	FLJ20397	-1.1	-1	-1.3	2.1	1	-1	1	-1.1	1	-1.1	218460_at	hypothetical protein FLJ20397
NM_025065	RPF1	-1.1	-2	-1.6	-1.6	-2.5	-1.9	-1.3	1.3	-1.1	-1.2	218462_at	RNA processing factor 1
NM_015946	PELO	-1	-1.5	-2.8	-2.4	-2.2	-1.6	1.4	1.9	7.7	1.1	218472_s_at	pelota homolog (Drosophila)	protein biosynthesis		nucleus
NM_014051	TMEM14A	-1.5	-2.3	-1.1	-1	-1.6	1.1	1.1	-2.6	-1.4	-1.1	218477_at	transmembrane protein 14A			integral to membrane
NM_020365	EIF2B3	-2.1	-1	-1.1	-1.1	-1	1	1.2	-1.1	-1	1	218488_at	eukaryotic translation initiation factor 2B, subunit 3 gamma, 58kDa	protein biosynthesis // translational initiation // biosynthesis // response to virus	translation initiation factor activity // nucleotidyltransferase activity	cytoplasm	Translation_Factors
NM_014112	TRPS1	1.1	-1.1	-1.8	-2.1	-1.3	-1.6	-1.3	-1.3	-1.2	1.3	218502_s_at	trichorhinophalangeal syndrome I	regulation of transcription, DNA-dependent	transcription factor activity // zinc ion binding	nucleus
NM_017794	KIAA1797	-1.5	-2.2	-1.2	-1.2	-1	-1.3	1.5	-1.2	-1.2	-1	218503_at	KIAA1797
NM_018149	FLJ10587	1.1	-2.5	-1.4	-2.2	-2.3	-1.6	-1	1.1	-1.3	-1.2	218514_at	hypothetical protein FLJ10587
NM_018299	FLJ11011	2	-2	-1.3	-1.3	-1.9	-1.8	-1.5	-1.9	-1.2	1.1	218521_s_at	hypothetical protein FLJ11011	regulation of transcription, DNA-dependent // ubiquitin cycle	transcription factor activity // ubiquitin conjugating enzyme activity // ligase activity	nucleus
NM_014185	RANGNRF	-1.8	1	-1.4	-2.2	-1.2	-1.1	-1.1	-1.1	1	-1.1	218526_s_at	RAN guanine nucleotide release factor
NM_022781	RNF38	1.3	-2.1	-1.2	-1.1	-1.2	-1.2	1.1	-1.2	-1	-1.3	218528_s_at	ring finger protein 38	protein ubiquitination	ubiquitin-protein ligase activity // zinc ion binding	ubiquitin ligase complex
NM_018343	RIOK2	-1.6	-1.2	-1.4	-2	-1.2	-1.2	1	1.2	-1.3	1.1	218535_s_at	RIO kinase 2 (yeast)
NM_022750	ZC3HDC1	1	-1.2	1.2	2.1	1.2	1.9	1.6	-1.1	1.2	-1	218543_s_at	zinc finger CCCH type domain containing 1		nucleic acid binding	nucleus
NM_013366	ANAPC2	-1	-1.7	-2	-1.1	-2.1	-1.7	-1.3	1.6	-1	-1	218555_at	anaphase promoting complex subunit 2	regulation of cyclin dependent protein kinase activity // G1 phase of mitotic cell cycle // ubiquitin-dependent protein catabolism // cell cycle // mitosis // cyclin catabolism	ubiquitin-protein ligase activity
NM_005461	MAFB	2.1	-1.1	1.6	1.1	-1.2	1.2	2.2	1.3	1.3	-1	218559_s_at	v-maf musculoaponeurotic fibrosarcoma oncogene homolog B (avian)	regulation of transcription, DNA-dependent // sensory organ development	DNA binding	nucleus
NM_018095	KBTBD4	1.1	-2	1.1	-1.6	-2	-1.5	1.1	1.3	-1	-1.1	218569_s_at	kelch repeat and BTB (POZ) domain containing 4		protein binding
NM_018095	KBTBD4	1	-1.7	-1.8	-2.1	-2.5	-1.9	-1.2	2.1	1	1.8	218570_at	kelch repeat and BTB (POZ) domain containing 4		protein binding
NM_020640	RP42	1.7	-2	-1.5	-1.5	-1.3	1.1	1.9	-1.9	-1.9	-1.1	218583_s_at	RP42 homolog
NM_005767	P2RY5	1.1	-2.9	-1.9	-2.5	-2.5	-2.2	-2.5	-1.8	1.2	-1	218589_at	purinergic receptor P2Y, G-protein coupled, 5	G-protein coupled receptor protein signaling pathway	rhodopsin-like receptor activity // purinergic nucleotide receptor activity, G-protein coupled	integral to membrane	GPCRs_Class_A_Rhodopsin-like // Nucleotide_GPCRs
NM_016217	HECA	1.3	-2	-1.5	-1.6	-1.9	-1.6	1	1.4	1.3	-1.1	218603_at	headcase homolog (Drosophila)	regulation of cell cycle // development // respiratory tube development
NM_016545	IER5	1	-2.3	-1.7	-1.8	-1.9	-1.2	1.6	2.5	4.5	1.1	218611_at	immediate early response 5
NM_020395	LOC57117	-1.3	-1.5	-1.1	-2	-2.2	-1.2	-1.5	1.2	-1.3	1.2	218616_at	hypothetical nuclear factor SBBI22	regulation of transcription, DNA-dependent	DNA binding
NM_024057	NUP37	-2.2	-1.3	-1.6	1.1	-1.2	1.2	1.2	-2.2	-1.8	-1.4	218622_at	nucleoporin 37kDa	protein transport		nucleus
NM_021732	AVPI1	-2.3	1.3	1	-1.1	1	-1.1	-1	1	1.3	-1	218631_at	arginine vasopressin-induced 1
NM_017867	FLJ20534	-2.3	-1.7	-2.7	-1.2	-2.4	1.1	1.1	-3.4	-1.7	-2	218646_at	hypothetical protein FLJ20534
NM_022346	HCAP-G	-1	1	-2.4	-1.3	1	1	1.1	-1.4	1	-1.2	218662_s_at	chromosome condensation protein G	mitotic cell cycle // mitosis // mitotic chromosome condensation		nucleus
NM_021190	PTBP2	1	-1.5	-1.9	-2.1	-1.8	-2	-1.8	2	1.1	1.2	218683_at	polypyrimidine tract binding protein 2	mRNA processing	RNA binding	nucleus
NM_004657	SDPR	1	-4	-2.3	1.8	1	2	2	-1.3	2.4	2	218711_s_at	serum deprivation response (phosphatidylserine binding protein)		phospholipid binding	membrane fraction // caveola
NM_014059	RGC32	1.1	-3.7	-4.9	-6.2	-4.5	-5.9	1.1	1.8	5.6	-1.2	218723_s_at	response gene to complement 32	regulation of cyclin dependent protein kinase activity		cytoplasm
NM_018009	TAPBPL	1.2	-2	-1	1.3	-1.5	-1.1	1	-1.2	1.3	-1.2	218747_s_at	TAP binding protein-like		receptor activity
NM_006544	SEC10L1	2	-2.1	-1.8	-1	-7.1	-1.5	-2.1	-3	-3.8	1	218748_s_at	SEC10-like 1 (S. cerevisiae)	exocytosis // post-Golgi transport // protein transport		cytoplasm
NM_018315	FBXW7	1.4	-2	-1.2	-1.1	-1.7	-1.6	-1.9	2.7	1.7	-1.4	218751_s_at	F-box and WD-40 domain protein 7 (archipelago homolog, Drosophila)			nucleus
NM_024064	PRKCH	1.1	-2.2	-1.7	-1.6	-3.7	-1.9	1	-1.2	-1.1	1.1	218764_at	protein kinase C, eta	protein amino acid phosphorylation // intracellular signaling cascade	protein kinase C activity // ATP binding // kinase activity // transferase activity // diacylglycerol binding		G_Protein_Signaling // Wnt_signaling
NM_014109	ATAD2	1.2	-1.7	-1	-2	-1.4	-1.5	1.4	-1.1	-1.1	1	218782_s_at	ATPase family, AAA domain containing 2		nucleotide binding // ATP binding
AL133049	DKFZP434B168	-1.4	-1	-1.1	-2.3	-1.4	-1.3	-1.3	1	1	-1.1	218783_at	DKFZP434B168 protein
NM_024713	C15orf29	-1.1	-1.3	-2.3	-1.5	-1.8	-1.4	-1.3	-2.8	-2.5	1	218791_s_at	chromosome 15 open reading frame 29
NM_018069	Cep192	-1.8	-1.6	-1.1	-3.1	-1.3	-1.6	-1.2	-1.4	-1.2	-1.1	218827_s_at	centrosomal protein 192 kDa
NM_006548	IMP-2	1	-1.8	-1.9	3.1	3.2	5.1	13.5	1.1	3.3	1.1	218847_at	IGF-II mRNA-binding protein 2	translational attenuation // morphogenesis	nucleic acid binding // RNA binding	cytoplasm
NM_017917	C14orf10	-1.9	-1.7	-1.5	-2.3	-2.7	-1.6	1.2	-1.9	-1.2	-1.4	218852_at	chromosome 14 open reading frame 10		calcium ion binding
NM_019556	MOSPD1	-2.6	1.1	-1.1	-1.5	-1.1	-1.1	-1	-2	-1	-1	218853_s_at	motile sperm domain containing 1		structural molecule activity
NM_016629	TNFRSF21	2.8	1.6	3	3.8	1.7	5.8	2.5	-3.9	-1.6	-1.4	218856_at	tumor necrosis factor receptor superfamily, member 21	apoptosis // signal transduction	receptor activity // protein binding	integral to membrane
NM_016649	C20orf6	1	-1.4	-2	-1.3	-2.3	-1.5	-1.4	-1.1	-1.5	-1.9	218859_s_at	chromosome 20 open reading frame 6
NM_017899	TSC	-1	-2.2	-1.5	-1.9	1	1.2	1	1.2	2.4	-1.3	218872_at	hypothetical protein FLJ20607		calcium ion binding
N36408	FOSL2	3	-1.7	-1	1.1	-2.3	-1.6	1.5	2.4	6.2	1.8	218880_at	FOS-like antigen 2	regulation of transcription from Pol II promoter // cell death	transcription factor activity	nucleus
NM_021805	SIGIRR	1.2	-2.1	-1.8	-1.6	-2.6	-1.3	-1.4	1.2	1.5	-2	218921_at	single Ig IL-1R-related molecule
NM_017632	CARF	1.1	-2.6	-1.4	-1.8	-2.6	-1.6	-1.6	1.2	1.1	1.1	218929_at	collaborates/cooperates with ARF (alternate reading frame) protein		double-stranded RNA binding	intracellular
NM_030664	PTER	-2.1	-1.2	-1.2	-1	-1.3	1.1	-1.1	-2.2	-1.3	-2	218967_s_at	phosphotriesterase related	catabolism	zinc ion binding // hydrolase activity, acting on ester bonds
NM_018013	FLJ10159	-4.3	1	-1.6	-3.3	1	-1.3	-2.3	1	1.1	-1	218974_at	hypothetical protein FLJ10159
NM_017631	FLJ20035	1.1	-1.1	5.4	8.2	5.3	9.1	12.7	-2	1.1	-1.1	218986_s_at	hypothetical protein FLJ20035
NM_016619	PLAC8	-1.4	-3	2.2	2.5	2.2	8.4	16.5	-4.4	-1.6	1.3	219014_at	placenta-specific 8
NM_016058	CGI-121	-2.6	-1.3	-1.4	-1.8	-1.3	1.1	-1.1	-1.8	-1.3	-1.2	219030_at	CGI-121 protein	protein catabolism	protein kinase binding	nucleus // cytosol
NM_016458	LOC51236	1	1.5	-1	2.4	1.1	1.7	1	1	-1.1	-1	219071_x_at	brain protein 16
NM_017784	OSBPL10	-3.4	-1.3	-2.3	-2.9	1	-2.7	-11	-1.6	-1.1	-1	219073_s_at	oxysterol binding protein-like 10	lipid transport // steroid metabolism
NM_024072	DDX54	-1.3	-2	-1.7	-2	-2.2	-1.9	-1.9	1.1	-1.3	-1.7	219111_s_at	DEAD (Asp-Glu-Ala-Asp) box polypeptide 54	regulation of transcription, DNA-dependent // RNA processing // ribosome biogenesis // estrogen receptor signaling pathway	transcription corepressor activity // RNA binding // ATP-dependent RNA helicase activity // helicase activity // ATP binding // hydrolase activity // estrogen receptor binding	nucleolus
NM_016594	FKBP11	-1	-1.6	-2.1	-1.1	-1.6	-1	1.6	-1.4	-1.2	-1.7	219117_s_at	FK506 binding protein 11, 19 kDa	protein folding	peptidyl-prolyl cis-trans isomerase activity // isomerase activity
NM_024632	SAP30L	1	-1.8	-2.1	-2.3	-1.8	-1.1	1.3	1.4	-1.1	-2.1	219129_s_at	Sin3A associated protein p30-like
NM_019083	FLJ10287	-2.2	-1.3	-2.1	-2.5	-1.7	-1	-2.4	-1.8	-1.2	-1.6	219130_at	hypothetical protein FLJ10287
NM_017881	C9orf95	-1.3	-2.2	-1.1	-1.1	-1.6	1	1	1.2	1.3	1.1	219147_s_at	chromosome 9 open reading frame 95	pyridine nucleotide biosynthesis	uridine kinase activity // ATP binding // kinase activity // transferase activity
NM_007246	KLHL2	1.2	-1.6	-1.2	-2.4	-1.6	-1.6	1.2	1.6	1.3	-1.3	219157_at	kelch-like 2, Mayven (Drosophila)	intracellular protein transport	actin binding // transporter activity // protein binding	actin cytoskeleton
NM_025085	TBDN100	1.4	-2.9	-1.3	-1.3	-2.1	-1.7	-1.8	-1.2	-1.1	-1.4	219158_s_at	transcriptional coactivator tubedown-100	regulation of transcription, DNA-dependent	transcription factor activity // transferase activity
NM_016951	CKLF	2.5	-1.8	1.3	1.1	-2.1	-1.4	1.1	-4.9	-2.7	1.5	219161_s_at	chemokine-like factor	chemotaxis // cell proliferation // neutrophil chemotaxis // secretory pathway // macrophage chemotaxis // lymphocyte chemotaxis	chemokine activity	extracellular // integral to membrane
NM_025103	CCDC2	-1	-1.1	1.2	-2.4	-1.1	-1.1	-1.2	1	1.1	-1.1	219174_at	coiled-coil domain containing 2
NM_018326	HIMAP4	1.4	1.4	1.4	2.8	5.8	11.9	18	-1.1	-1	-1	219243_at	immunity associated protein 4		GTP binding
NM_015930	TRPV2	1.2	-2	-1.4	-1	-2	-1	-1.3	-1.2	1.4	-1.1	219282_s_at	transient receptor potential cation channel, subfamily V, member 2	cation transport // sensory perception	receptor activity // cation channel activity // ion transporter activity	integral to plasma membrane
NM_022768	RBM15	-1.4	-1.6	-1.5	-2.6	-1.8	-1.8	-1.2	1.6	1.4	-1.6	219286_s_at	RNA binding motif protein 15	cell growth and/or maintenance	RNA binding
NM_020234	MDS009	1.9	-5	-2.4	-1.2	1.4	2	3.6	-1.8	2.5	1.9	219291_at	x 009 protein
NM_025208	PDGFD	1.6	-2.3	-1.1	-1.7	1	1	2.5	-1	1.1	-1	219304_s_at	platelet derived growth factor D	cell growth and/or maintenance	growth factor activity	membrane
NM_023929	ZBTB10	1.4	-1.3	-2.5	-1.9	-1.7	-2.6	-1.2	3.3	5.5	1.5	219312_s_at	zinc finger and BTB domain containing 10
NM_007195	POLI	-2.1	-1.2	-2.5	1.2	-1	1.1	-1	-3	-2.3	-1.2	219317_at	polymerase (DNA directed) iota	DNA repair	iota DNA polymerase activity	nucleoplasm
NM_006577	B3GNT1	2.7	-7.1	-1.8	-2	-6.1	-2	-1.4	-1.1	-1.9	-1.1	219326_s_at	UDP-GlcNAc:betaGal beta-1,3-N-acetylglucosaminyltransferase 1	protein amino acid glycosylation	UDP-galactose beta-N-acetylglucosamine beta-1,3-galactosyltransferase activity // transferase activity, transferring glycosyl groups	Golgi apparatus // integral to membrane	Blood group glycolipid biosynthesis-neolactoseries
NM_017912	HERC6	-2.1	-1.1	5.6	7.4	15.2	7.8	9.4	-2.1	-1.1	-1	219352_at	hect domain and RLD 6	ubiquitin cycle	ubiquitin-protein ligase activity	intracellular
NM_016270	KLF2	1.2	-2.3	-1.4	-1	-2.1	-1.1	-1	-1.7	1.1	1	219371_s_at	Kruppel-like factor 2 (lung)	regulation of transcription, DNA-dependent	transcription factor activity // zinc ion binding // transcriptional activator activity	nucleus
NM_013368	SERTAD3	-1.3	-1.9	-2.8	-2.8	-2.6	-1.8	1	1.7	1.6	1.6	219382_at	SERTA domain containing 3
NM_024700	SNIP1	2.3	-4.3	-1.8	-4.1	-2.6	-3.2	-1.1	2.5	1.6	-1.2	219409_at	Smad nuclear interacting protein			nucleus
NM_012382	OSRF	1	-2.1	-1	-1.1	1	1	1.1	1	-1	1	219421_at	osmosis responsive factor
NM_024652	LRRK1	-1.3	-1.1	-1.3	-2.7	1	-1.1	-1.7	-1.3	-1.6	-1.1	219441_s_at	leucine-rich repeat kinase 1	protein amino acid phosphorylation	protein kinase activity // ATP binding
NM_012110	CHIC2	1.3	-2.1	-1.3	-1.2	-1.4	1.1	-1.5	-1.8	-1.6	1.7	219492_at	cysteine-rich hydrophobic domain 2
NM_022893	BCL11A	-3.4	1	-1.9	1.2	-2.1	-2.1	-33.8	-5.8	-3.3	-2.2	219497_s_at	B-cell CLL/lymphoma 11A (zinc finger protein)	regulation of transcription, DNA-dependent // hemopoiesis	nucleic acid binding // zinc ion binding	nucleus // cytoplasm
NM_018014	BCL11A	-2.2	1.4	1.1	3.5	-1.1	-1.7	-6.5	-2	-1.8	-1.4	219498_s_at	B-cell CLL/lymphoma 11A (zinc finger protein)	regulation of transcription, DNA-dependent // hemopoiesis	nucleic acid binding // zinc ion binding	nucleus // cytoplasm
NM_017424	CECR1	1	1.4	3	3.9	1.7	2.5	-1.2	-1.2	-1.1	-2.1	219505_at	cat eye syndrome chromosome region, candidate 1	development // purine ribonucleoside monophosphate biosynthesis	growth factor activity // hydrolase activity // deaminase activity
NM_004751	GCNT3	1.1	-5.6	1	1.4	3	6.2	10.3	-1	2.4	1.4	219508_at	glucosaminyl (N-acetyl) transferase 3, mucin type	carbohydrate metabolism // O-linked glycosylation	N-acetyllactosaminide beta-1,6-N-acetylglucosaminyltransferase activity // transferase activity, transferring glycosyl groups	membrane fraction // membrane
NM_020228	PRDM10	1.1	1.2	-2	1	1.1	-1.3	1	1.2	1.1	-1	219515_at	PR domain containing 10	regulation of transcription, DNA-dependent // transport	nucleic acid binding // DNA binding // transporter activity // zinc ion binding // lipid binding	nucleus
NM_000076	CDKN1C	2.7	-1.4	-1.3	-3	-1.8	1.4	1.2	-1.3	1	-1.5	219534_x_at	cyclin-dependent kinase inhibitor 1C (p57, Kip2)	regulation of cyclin dependent protein kinase activity // G1 phase of mitotic cell cycle // cell cycle // cell cycle arrest // negative regulation of cell proliferation // negative regulation of cell cycle	cyclin-dependent protein kinase inhibitor activity	nucleus
AU150728	ZNF267	2.4	-1.5	1.4	1.4	-1.1	1.1	1.7	1.3	1.8	-1.3	219540_at	zinc finger protein 267	regulation of transcription, DNA-dependent // development	DNA binding // zinc ion binding	nucleus
NM_017593	BMP2K	-2.1	-1.2	-1.5	-1.6	-1	-3	-2.8	1.3	1.1	-1.5	219546_at	BMP2 inducible kinase	protein amino acid phosphorylation	protein serine/threonine kinase activity // ATP binding // transferase activity	nucleus
NM_018456	EAF2	-2	1.3	-1.6	-1.5	-1.4	-1.4	-4.3	-2.5	1.3	-1.3	219551_at	ELL associated factor 2
NM_013330	NME7	-1.7	-2.3	-1.6	-3.2	-2.2	-1.5	1.5	-1.4	-1.6	-1.1	219553_at	non-metastatic cells 7, protein expressed in (nucleoside-diphosphate kinase)	GTP biosynthesis // UTP biosynthesis // CTP biosynthesis	nucleoside-diphosphate kinase activity // ATP binding
NM_020674	CYP20A1	-1.3	-1.6	-2.2	-1.9	-1.7	-1.2	-1.2	1.2	1.1	-1.2	219565_at	cytochrome P450, family 20, subfamily A, polypeptide 1	electron transport	monooxygenase activity
NM_024576	OGFRL1	2.4	1.4	1	1.1	-1.3	-1.4	-1.6	1.1	-1.2	1	219582_at	opioid growth factor receptor-like 1
NM_017594	DIRAS2	-4.1	-1.6	-1.4	-2.1	-1.3	-1.9	-2.2	-2.1	-1.9	-1.1	219619_at	DIRAS family, GTP-binding RAS-like 2	small GTPase mediated signal transduction	GTP binding
NM_018000	FLJ10116	-2	-1	-1.5	-1.9	1	-1.1	-1	1	1	-1	219648_at	hypothetical protein FLJ10116
NM_013339	ALG6	-1.2	-1.6	-2.1	-2.3	-1.3	-1.3	-1.4	-1.4	-1.5	1.2	219649_at	asparagine-linked glycosylation 6 homolog (yeast, alpha-1,3-glucosyltransferase)	N-linked glycosylation	oligosaccharyl transferase activity // transferase activity, transferring glycosyl groups	endoplasmic reticulum // integral to membrane	GPCRs_Other
[truncated: 1,022 more rows]
