# Supplementary material for: Gene expression in primate liver during viral hemorrhagic fever
Source: Virol J. 2009 Feb 12;6:20. doi: 10.1186/1743-422X-6-20 (PMC2657139; doi:10.1186/1743-422X-6-20)
Supplement: Additional File 3 — Lists genes from the Venn diagram of Figure 1in the form of 500 probe sets. "Pre" means they were expressed in the pre-viremic stage (day 1–3) in both blood and liver. [file 1743-422X-6-20-S3.xls]

## Sheet: pre_liver_re
Probeset Id	description			Liver																Blood
				WE91_vs_uninf		WE92_vs_uninf		WE93_vs_uninf		WE91_vs_nodisease		WE92_vs_nodisease		WE93_vs_nodisease		N fold
	genebank access ID	gene symbol	Gene Title	Nfold	p value	Nfold	p value	Nfold	p value	Nfold	p value	Nfold	p value	Nfold	p value	WE91_vs_Arm1_d3	WE92_vs_Arm2_d5	wed3_vs_Arm1_d3	WED6_vs_Arm2_d5	d1b-WE	d1a-WE	d2-WE	d3-WE	d4-WE	d6-WE	d7-WE	d3_ARM	d5-ARM	d7-ARM
1552610_a_at	NM_002227	JAK1	Janus kinase 1 (a protein tyrosine kinase)	2.16	0.00506	1.82	0.0155	1.74	0.0549	1.22	0.518	1.03	0.945	-1.01	0.963	1.15	1.04	1.36	1.06	-1.3	-2.7	-2.3	-2.5	-4	-2.1	-1.8	-1.8	-2.2	2.1
1552628_a_at	NM_022373	HERPUD2	HERPUD family member 2	7.89	0.00065	7.84	0.000415	5.82	0.00451	-1.39	0.591	-1.4	0.552	-1.88	0.246	-1.41	-1.69	-1.17	-1.72	-1.2	-2.3	-1.5	-1	-1.5	-1.2	-1.2	1.8	1.5	-1.1
1553101_a_at	NM_017758	ALKBH5	alkB, alkylation repair homolog 5 (E. coli)	2.85	0.0076	2.11	0.0324	1.42	0.41	2.06	0.159	1.53	0.367	1.03	0.96	-1.01	-1.28	1.24	-1.14	1.3	-2.9	-1.1	-1	-1.7	-1.3	1	-1.3	1	-1.3
1553172_at	NM_015694	ZNF777	zinc finger protein 777	2.25	0.0172	2.4	0.00805	3.53	0.00275	-1.03	0.964	1.04	0.946	1.53	0.24	-1.55	1.39	-1.59	1.52	-2.2	-1.5	1.1	-1.7	-1.5	1.2	-1.8	1.3	1	-2.2
1553677_a_at	NM_152902	TIPRL	TIP41, TOR signalling pathway regulator-like (S. cerevisiae)	2.33	0.0466	2.14	0.0581	2.03	0.144	1.45	0.471	1.34	0.535	1.27	0.627	1.5	1.17	1.45	1.39	-1.2	-1.7	-2.1	-1.6	-3	-1.2	1.1	-1.1	-1.6	-2.4
1553678_a_at	NM_133376	ITGB1	integrin, beta 1 (fibronectin receptor, beta polypeptide, antigen CD29 includes MDF2, MSK12)	5.74	0.00985	6.19	0.00508	5.39	0.0241	2.24	0.371	2.41	0.292	2.1	0.281	1.21	2.43	1.28	3.71	1.5	-2.1	-1.8	-1.3	-2.2	1.2	1.2	-2.7	-1.1	1.1
1554003_at	BC012946	RGNEF	Rho-guanine nucleotide exchange factor	2.36	0.0455	1.65	0.242	2	0.157	1.08	0.911	-1.33	0.548	-1.09	0.868	1.28	-1.02	-1.04	-1.54	-1	2	1.4	-1	1	1.5	-1.3	1.1	1	1.1
1554089_s_at	BC010183	SBDS /// SBDSP	Shwachman-Bodian-Diamond syndrome /// Shwachman-Bodian-Diamond syndrome pseudogene	20.39	0.000987	18	0.000814	12.73	0.00714	3.86	0.218	3.41	0.214	2.41	0.29	1.35	1.65	1.73	2.78	1.3	-2.3	-2.2	-2.7	-5.6	-4.5	-1.6	2.6	2.1	1
1554351_a_at	BC009506	TIPRL	TIP41, TOR signalling pathway regulator-like (S. cerevisiae)	2.25	0.00992	2.24	0.00708	1.6	0.166	2.83	0.0101	2.81	0.00678	2.01	0.0564	1.37	2.04	1.59	2.53	-1.5	-2.2	-1.3	-2.2	-3.1	-1.3	1.1	-1.7	-3.1	-1.3
1554352_s_at	BC041706	DENND4A	DENN/MADD domain containing 4A	2.4	0.0428	2.31	0.0405	1.84	0.217	1.31	0.604	1.27	0.623	1.01	0.992	1.33	1.23	2.91	1.28	-1.2	-1.2	1	-2.9	-1.8	-2.3	-1.1	2.6	1.7	1.8
1554423_a_at	AF233225	FBXO7	F-box protein 7	2.95	0.0321	3.61	0.00964	3.58	0.0275	1.24	0.737	1.52	0.458	1.51	0.448	-2.6	1.26	-1.68	1.51	2.4	-2.5	-1.1	-1.1	-1	-1.1	1.3	1.2	1.4	1.7
1554441_a_at	AF479418	WAPAL	wings apart-like homolog (Drosophila)	2.51	0.0439	2.64	0.0258	2.45	0.0838	1.72	0.387	1.8	0.321	1.67	0.295	1.27	1.33	1.23	1.89	1.1	-1.5	-2.6	-2	-2.5	-1.5	-1	-1.2	-1.5	-1.3
1554482_a_at	BC002847	SAR1B	SAR1 gene homolog B (S. cerevisiae)	4.2	0.021	3.61	0.0275	2.79	0.139	2.19	0.36	1.88	0.396	1.45	0.58	-1.08	1.77	1.47	2.31	-1	-2	-1.1	-1.1	-1	1.1	1.3	-1.3	-1.4	2.6
1554678_s_at	AB066484	HNRPDL	heterogeneous nuclear ribonucleoprotein D-like	8.23	0.00515	8.82	0.00269	7.36	0.015	1.96	0.444	2.1	0.388	1.75	0.452	-1.04	-1.03	1.74	1.46	1.2	-2.2	-1.7	-1.8	-4.6	-2.2	-1.3	-1	-1.1	-1.1
1555780_a_at	AF493921	RHEB	Ras homolog enriched in brain	5.43	0.0127	7.11	0.00357	7.52	0.01	1.83	0.453	2.4	0.305	2.53	0.193	1.12	2.4	1.18	3.35	1.1	-2	-1.2	-1.5	-2.1	-1.1	1.1	1.2	1.1	-1.3
1555814_a_at	AF498970	RHOA	ras homolog gene family, member A	4.23	0.035	3.25	0.0667	2.27	0.293	3.51	0.188	2.69	0.262	1.88	0.387	1.44	5.03	1.23	7.29	1	-2.3	-2	-1.9	-4.8	-1.8	-1.9	-2.1	-2.2	1.8
1555882_at	AJ271379	SPIN3	spindlin family, member 3	-3.29	0.0396	-3.29	0.0305	-3.29	0.0693	-1.51	0.557	-1.51	0.524	-1.51	0.523	-1	-1	-1	1	-2.3	-1.3	-1.3	-1.7	-1.6	-2.4	-1.6	1.2	1.1	-2.3
1556285_s_at	AF086012	PPA2	pyrophosphatase (inorganic) 2	7.11	0.0231	7.52	0.0143	2.6	0.325	3.89	0.26	4.11	0.188	1.42	0.721	1.09	2.2	1.16	4.11	-1.3	-1.6	-1.6	-2.3	-1.8	-2	-1.1	-2.1	-1.5	-1.5
1557910_at	BG612458	HSP90AB1	heat shock protein 90kDa alpha (cytosolic), class B member 1	15.24	0.00421	28.05	0.000703	8.34	0.0346	1.17	0.911	2.16	0.437	-1.56	0.659	-1.39	-1.39	1.09	-1.04	-1.5	-2.3	-3.3	-2.4	-4.3	-1.3	-1.6	-1.4	-3.8	1.2
1558027_s_at	AL552001	PRKAB2	protein kinase, AMP-activated, beta 2 non-catalytic subunit	2.66	0.0108	1.4	0.41	1.32	0.521	1.32	0.526	-1.44	0.403	-1.53	0.288	-1.36	-1.08	-1.11	-1.14	1.1	-2.8	-2.6	-1.9	1.3	1.1	-1.5	-1.5	1	-1.5
1563321_s_at	AF272384	MLLT10	myeloid/lymphoid or mixed-lineage leukemia (trithorax homolog, Drosophila); translocated to, 10	2.73	0.0256	1.66	0.251	1.87	0.221	1.21	0.747	-1.37	0.524	-1.21	0.705	2.33	-1.04	3.27	-1.01	1.1	-2.3	-1.2	-1.4	-1.2	-1.2	-1.7	1.2	1.2	-1.1
1564494_s_at	AK075503	P4HB	procollagen-proline, 2-oxoglutarate 4-dioxygenase (proline 4-hydroxylase), beta polypeptide	11.88	0.00106	7.46	0.00276	4.23	0.0509	3.48	0.163	2.19	0.355	1.24	0.788	1.01	-1.77	-1.19	-1.8	1.2	-1.9	-1.5	-2	-3.2	-1.7	-1.1	-1.3	-1.5	-1.2
1567214_a_at	U59479	PNN	pinin, desmosome associated protein	7.11	0.00212	7.89	0.000919	5.62	0.0108	2.91	0.176	3.23	0.0974	2.3	0.183	1.56	1.37	1.71	2.01	-1.4	-1.7	-1.6	-2	-2.8	-2.8	-3.2	1.3	1.2	-1.6
1568954_s_at	BG403486	C16orf72	chromosome 16 open reading frame 72	3.46	0.000253	4.5	3.88e-05	5.21	6.73e-05	-1.05	0.911	1.24	0.472	1.43	0.214	-1.02	1.59	-1	1.85	1.1	-2	-1.1	-1.8	-2.8	-1.5	-1	-1	-2.1	1.8
200064_at	AF275719	HSP90AB1	heat shock protein 90kDa alpha (cytosolic), class B member 1 /// heat shock protein 90kDa alpha (cytosolic), class B member 1	3.53	0.0425	4.47	0.0133	3.56	0.0716	-1.13	0.91	1.13	0.881	-1.12	0.893	-1.28	-1.47	-1.24	-1.26	-1.2	-2.1	-2.4	-1.7	-1.8	1.3	-1	-1.1	1.1	1
200097_s_at	AI701949	HNRPK	heterogeneous nuclear ribonucleoprotein K /// heterogeneous nuclear ribonucleoprotein K	4.08	0.0145	4.38	0.00771	4.53	0.0203	1.67	0.455	1.79	0.395	1.85	0.305	1.22	2.06	1.35	2.66	1.2	-2	1	-1.4	-2.5	-1.4	-1.4	1.1	1.1	-1
200598_s_at	AI582238	HSP90B1	heat shock protein 90kDa beta (Grp94), member 1	7.11	0.00148	8.94	0.000439	8.06	0.00242	1.61	0.469	2.03	0.313	1.83	0.296	1.28	1.66	-1.01	2.1	-1.1	-2.4	-2.3	-1.8	-3.9	-1.1	1.5	-1.4	-1.1	-1.2
200605_s_at	NM_002734	PRKAR1A	protein kinase, cAMP-dependent, regulatory, type I, alpha (tissue specific extinguisher 1)	5.9	0.0128	4.41	0.024	6.19	0.0226	1.04	0.976	-1.29	0.741	1.09	0.932	1.08	2	2.07	2.45	1.6	-2.8	-1.4	-1.4	-1.6	1.4	1.4	-3.2	-1.1	1.9
200613_at	NM_004068	AP2M1	adaptor-related protein complex 2, mu 1 subunit	5.28	0.02	6.87	0.00597	6.06	0.0259	1.35	0.745	1.75	0.466	1.55	0.577	1.13	-1.28	-1.05	1.16	1.1	-3	-2.1	1.3	1.2	2.1	3.3	-1.3	1.7	-1.3
200626_s_at	NM_018834	MATR3	matrin 3	3.23	0.00377	3.01	0.00367	2.95	0.0134	1.14	0.799	1.06	0.909	1.04	0.935	1.18	-1.09	1.57	1.19	1.4	-2.4	-1.2	-1.4	-2.4	-1.6	-1.1	1.2	1.4	-1.3
200634_at	NM_005022	PFN1	profilin 1	11.79	0.000159	16	4.13e-05	30.27	2.7e-05	1.42	0.554	1.93	0.303	3.66	0.0356	1.17	-1.35	-1	1.14	14.2	-1.1	3.6	8.5	-1.4	1.6	1.4	-2.2	-1.6	-1.6
200640_at	NM_003406	YWHAZ	tyrosine 3-monooxygenase/tryptophan 5-monooxygenase activation protein, zeta polypeptide	3.63	0.0188	5.06	0.00334	9.45	0.00147	1.19	0.814	1.66	0.417	3.1	0.0793	-1.33	1.31	1.03	1.95	1.4	-2	-1.2	1	-1.3	-1.2	-1.1	-1.4	1.6	1.2
200648_s_at	NM_002065	GLUL	glutamate-ammonia ligase (glutamine synthetase)	6.64	0.0159	4.14	0.0483	5.54	0.049	5.06	0.116	3.16	0.241	4.23	0.105	4.56	4.06	14.72	5.22	2.2	-1.5	1.6	3	-1.6	2.9	7.5	-1.2	-2.2	3.8
200655_s_at	NM_006888	CALM1	calmodulin 1 (phosphorylase kinase, delta)	3.73	0.0198	2.46	0.088	5.98	0.00744	-1.26	0.75	-1.91	0.364	1.28	0.702	1.13	-2.11	1.15	-1.62	2.6	-1.1	1.9	2.1	-1.5	-1.3	-1	1	1.1	-1.1
200679_x_at	BE311760	HMGB1	high-mobility group box 1	5.82	0.0013	5.03	0.00152	6.96	0.00171	1.73	0.398	1.5	0.449	2.07	0.163	1.19	-1.47	1.38	-1.25	1.3	-2	-1.6	-1.1	-2.1	-1.3	1.2	1	-1.1	-1.1
200700_s_at	NM_006854	KDELR2	KDEL (Lys-Asp-Glu-Leu) endoplasmic reticulum protein retention receptor 2	7.46	0.0056	7.36	0.00387	11.71	0.00359	2.59	0.323	2.55	0.289	4.06	0.0833	1.56	4.66	1.28	8.66	-1.1	-2.1	1	1.4	-1.3	-1	1.6	-2.1	-1.5	-1.3
200701_at	NM_006432	NPC2	Niemann-Pick disease, type C2	2.69	0.0292	2.43	0.0384	2.16	0.131	1.3	0.63	1.17	0.76	1.04	0.943	-1.13	-1.33	-1.34	-1.06	2.5	1.3	2.3	1.9	-1	1.4	-1.4	-1.1	-1.1	-1.5
200736_s_at	NM_000581	GPX1	glutathione peroxidase 1	5.5	0.0107	5.28	0.00854	7.06	0.0105	1.13	0.91	1.08	0.934	1.44	0.61	-1.29	1.01	-1.29	1.3	3.7	1.3	2.5	1.3	-1.4	-1.3	1.2	1.3	-1.6	2
200748_s_at	NM_002032	FTH1	ferritin, heavy polypeptide 1	4.29	0.0129	4.03	0.0117	3.27	0.0644	1.65	0.469	1.55	0.48	1.26	0.734	1.32	-1.34	1.18	-1.19	1.4	-2	-1.1	1.1	1.1	1.4	1.5	1.3	1.3	1.2
200749_at	BF112006	RAN	RAN, member RAS oncogene family	2.79	0.0331	2.51	0.0422	3.25	0.0323	-1.06	0.951	-1.17	0.779	1.1	0.874	1.06	1.84	1.06	2.77	1.2	-2	-1.4	-1.5	-1.7	1.1	1.1	-1.8	-1.3	-1.9
200751_s_at	BE898861	HNRPC	heterogeneous nuclear ribonucleoprotein C (C1/C2)	10.2	0.000987	9.19	0.000838	8.69	0.00389	2.25	0.34	2.03	0.362	1.92	0.311	1.27	1.47	1.3	2.61	-1.3	-2.8	-3.7	-2.9	-6.7	-2.1	-1.8	-1.9	-2.3	1.5
200768_s_at	BC001686	MAT2A	methionine adenosyltransferase II, alpha	4.23	0.00469	4.93	0.00152	5.46	0.00377	1.32	0.627	1.54	0.42	1.71	0.287	1.85	1.84	2.45	2.26	-1.1	-1	2.9	2	1.9	1.7	1.2	-2	-1.2	-1.5
200772_x_at	BF686442	PTMA	prothymosin, alpha (gene sequence 28)	5.28	0.0274	6.77	0.00924	12.82	0.00537	1.06	0.965	1.37	0.711	2.59	0.238	1.09	1.1	1.38	1.56	1.4	-2.3	-1.1	1.3	1.1	1.1	-1.3	1.3	1.5	1.1
200775_s_at	BC000355	HNRPK	heterogeneous nuclear ribonucleoprotein K	4.66	0.00592	4.99	0.00288	6.59	0.00375	1.64	0.447	1.75	0.384	2.31	0.147	1.21	-1.07	1.62	1.25	1.3	-2.1	-1.1	-1	-2.6	-1.2	1.1	-1.3	-1.1	-1
200806_s_at	BE256479	HSPD1	heat shock 60kDa protein 1 (chaperonin)	106.89	1.52e-05	106.89	9.38e-06	49.18	0.000157	3.56	0.192	3.56	0.142	1.64	0.515	1.36	-1.04	1.28	1.41	-1.5	-2.4	-3.7	-3.2	-2.6	1.3	2	-2.2	-2	1.2
200807_s_at	NM_002156	HSPD1	heat shock 60kDa protein 1 (chaperonin)	3.63	0.034	4	0.0173	3.86	0.05	1.35	0.688	1.49	0.548	1.43	0.59	1.13	-1.11	1.04	1.18	-1.1	-1.6	-2.3	-1.5	-1.3	1.8	2.7	-1.3	1.1	-1.1
200846_s_at	NM_002708	PPP1CA	protein phosphatase 1, catalytic subunit, alpha isoform	8.69	0.000109	7.95	9.64e-05	9.06	0.000228	1.78	0.325	1.63	0.364	1.85	0.172	-1.17	-1.96	-1.52	-1.38	2.3	-2	1.1	1.1	-2.9	-1.3	-1.3	-1.3	-1.1	-1.4
200848_at	AA479488	AHCYL1	S-adenosylhomocysteine hydrolase-like 1	6.45	0.000521	5.06	0.000825	6.23	0.00149	-1.71	0.381	-2.17	0.16	-1.77	0.235	-2.06	1.25	-1.85	1.6	1.3	-2.3	-2	-1.5	-1.9	-1.3	1.2	-2.2	-2.3	1.1
200852_x_at	NM_005273	GNB2	guanine nucleotide binding protein (G protein), beta polypeptide 2	5.03	0.000707	4.96	0.000462	5.98	0.000886	1.34	0.543	1.32	0.522	1.59	0.274	1.13	1.08	-1	1.32	2.1	-1.4	-1	1.3	-1	-1.1	1	-1.1	1	-1.1
200853_at	NM_002106	H2AFZ	H2A histone family, member Z	3.92	0.0154	4.47	0.00618	23.26	0.000134	1.24	0.77	1.41	0.566	7.36	0.00529	1.01	1.8	1.09	1.93	1.2	-1.9	-2.4	-1.9	-1.5	-1.1	1.4	-1.4	1.1	-1.1
200866_s_at	M32221	PSAP	prosaposin (variant Gaucher disease and variant metachromatic leukodystrophy)	5.13	0.00309	5.5	0.0015	4.23	0.0146	1.74	0.41	1.87	0.34	1.43	0.507	1.05	-1.22	1.19	1	2.8	1.1	1.5	1	-2.1	1.1	-1.1	-1.3	-1.5	-1
200892_s_at	BC000451	SFRS10	splicing factor, arginine/serine-rich 10 (transformer 2 homolog, Drosophila)	4.53	0.0282	4	0.0323	5.7	0.027	3.27	0.218	2.89	0.223	4.11	0.0834	2.51	2.48	2.91	4.5	-1.1	-2.6	-2.1	-2.7	-3.5	-2.7	-1.6	1	-1.5	-1.2
200903_s_at	NM_000687	AHCY	S-adenosylhomocysteine hydrolase	7.46	5.43e-05	4.03	0.000483	4.14	0.00171	1.56	0.362	-1.19	0.659	-1.16	0.732	1.71	-3.61	1.84	-3.25	-1.1	-2	-1.1	-1.1	-2	1	1.7	-1.4	1	-1.3
200920_s_at	AL535380	BTG1	B-cell translocation gene 1, anti-proliferative	6.02	0.00721	8.4	0.00156	1.29	0.761	-1.22	0.819	1.14	0.87	-5.7	0.0275	-1.45	1.45	-2.04	1.41	-1.4	-2.4	-2.5	-2.3	-4.4	-3	-3.5	-1.2	-1.6	1.7
200993_at	AA939270	IPO7	importin 7	8.52	0.000872	9.38	0.000414	10.41	0.00123	1.01	0.988	1.12	0.877	1.24	0.737	-1.43	2.2	-1	2.53	-1.3	-1.6	-2.1	-2	-2	-1.5	-1.5	-1.7	1.1	-1.2
200997_at	NM_002896	RBM4	RNA binding motif protein 4	3.23	0.0399	4.17	0.0107	4.93	0.0172	1.17	0.839	1.52	0.501	1.79	0.339	-1.09	-1.04	-1.21	1.67	-1.2	-2.1	-2	-2.6	-1.8	-2	1.1	1.1	1	-1.4
201005_at	NM_001769	CD9	CD9 molecule	9.38	0.0147	9.25	0.0107	10.06	0.0247	2.85	0.388	2.81	0.365	3.05	0.24	4.06	1.07	5.24	2	1.3	-2.9	-1.5	2.5	1.5	1.6	1.6	1.1	1.4	1.4
201021_s_at	BF697964	DSTN	destrin (actin depolymerizing factor)	9.71	0.000545	7.67	0.000731	6.73	0.00439	1.22	0.777	-1.04	0.964	-1.18	0.798	1.1	-1.32	-1.04	1	1.4	-2.1	-1.2	-2.4	-3.4	-1.2	1.4	-1.2	-1.5	-1.1
201028_s_at	U82164	CD99	CD99 molecule	2.75	0.0298	2.24	0.0657	1.87	0.239	1.97	0.308	1.6	0.401	1.34	0.577	-1.19	-1.61	-1.36	-1.47	1.4	-2.8	-1.8	1.4	1	2.7	3	-1.3	1.4	1.3
201054_at	BE966599	HNRPA0	heterogeneous nuclear ribonucleoprotein A0	2.77	0.0277	2.46	0.0385	2.77	0.0499	-1.04	0.965	-1.17	0.772	-1.04	0.959	1.03	-1	1.03	1.54	-1.2	-2	-1.3	-1.4	-2.7	-1.7	-1.3	-2.1	-1.1	-1.2
201083_s_at	AA740754	BCLAF1	BCL2-associated transcription factor 1	3.25	0.0188	2.75	0.0297	3.73	0.0211	-1.21	0.777	-1.42	0.516	-1.05	0.941	-1.05	-1.06	-1.12	1.18	-1.4	-1.6	-1.3	-2.3	-2	-1.9	-1.5	1.7	1.7	-1.1
201112_s_at	NM_001316	CSE1L	CSE1 chromosome segregation 1-like (yeast)	8.82	0.00184	9.19	0.001	13.64	0.00135	1.57	0.55	1.64	0.468	2.43	0.189	1.38	1.31	1.34	1.55	-1.2	-1.2	-2	-1.6	-1.6	-1.3	-1	-1.5	-1.5	-1.6
201132_at	NM_019597	HNRPH2	heterogeneous nuclear ribonucleoprotein H2 (H')	15.03	0.000196	11.47	0.000269	20.25	0.000218	-1.11	0.908	-1.45	0.539	1.21	0.77	-1.25	-2.04	-1.22	-1.99	2.1	-1.7	4.3	5.1	-1.3	1.9	1	1	-1.2	-1.5
201133_s_at	AA142966	PJA2	praja 2, RING-H2 motif containing	6.64	0.0146	3.32	0.0946	4.86	0.0636	3.16	0.283	1.58	0.584	2.31	0.3	1.11	4.26	1.27	6.54	1.1	-2.1	-1.2	-1.3	-4.2	-1.5	-1.3	-1.8	-2.2	-1
201138_s_at	BG532929	SSB	Sjogren syndrome antigen B (autoantigen La)	7.84	0.00151	10.41	0.000405	15.03	0.000573	1.52	0.538	2.01	0.344	2.91	0.103	1.09	2.51	1.31	3.89	1.3	-2.1	-1.8	-1.6	-2.9	-1.6	-1.2	-1.1	-1.1	-1.3
201197_at	NM_001634	AMD1	adenosylmethionine decarboxylase 1	3.01	0.00705	3.36	0.00249	3.36	0.00851	1.02	0.976	1.14	0.769	1.14	0.771	1.09	1.92	-1	2.78	1.1	-2.8	-1.5	-1	-1.5	1	1.4	1.3	1.8	-1.3
201259_s_at	AI768845	SYPL1	synaptophysin-like 1	6.32	0.000204	6.02	0.000159	3.41	0.00778	2.2	0.128	2.1	0.116	1.19	0.704	1.85	4.03	2.33	5.1	-1.4	-1.9	-2.5	-2.6	-3.4	-2.3	-3.6	-1.5	-2.4	1.5
201315_x_at	NM_006435	IFITM2	interferon induced transmembrane protein 2 (1-8D)	8.57	0.0116	38.85	0.000237	25.81	0.00205	3.46	0.287	15.67	0.00775	10.41	0.0231	-2.04	17.88	1.65	23.51	-1.1	-1	1.4	2.6	1.6	2.7	2.7	-1.1	-1.2	1.9
201360_at	NM_000099	CST3	cystatin C (amyloid angiopathy and cerebral hemorrhage)	16.11	2.16e-05	10.93	4.3e-05	4.38	0.00515	1.4	0.526	-1.06	0.924	-2.64	0.062	-1.24	-2.31	-1.14	-1.89	4.1	1.2	1.6	4.1	1.3	3	1.4	-1.1	-1.5	-1.3
201364_s_at	AF242521	OAZ2	ornithine decarboxylase antizyme 2	8.17	0.000463	6.06	0.00081	6.23	0.00287	4.99	0.0128	3.71	0.0279	3.81	0.0274	1.49	1.05	1.21	1.77	1.2	-1.6	-2.1	-1.2	-1.8	1.8	1.4	-1.1	1.2	-1.2
201399_s_at	NM_014294	TRAM1	translocation associated membrane protein 1	9.19	0.000918	9.19	0.000588	6.96	0.00542	2.99	0.162	2.99	0.118	2.27	0.188	1.17	5.21	1.45	7.7	1.9	-3	-1.4	-1.7	-2.5	-1.5	-1.2	-1.2	-1.7	2.3
201400_at	NM_002795	PSMB3	proteasome (prosome, macropain) subunit, beta type, 3	7.01	0.000524	9.51	0.000119	11.79	0.000233	2.17	0.232	2.95	0.0561	3.66	0.0251	-1.4	1.19	-1.61	1.56	7.3	-1.2	4.2	5.7	-1.1	1.6	2.4	-1.1	-1.4	-1.6
201403_s_at	NM_004528	MGST3	microsomal glutathione S-transferase 3	8.28	0.000196	7.95	0.000146	6.54	0.00118	1.04	0.957	-1	1	-1.21	0.71	1.07	-2.06	-1.29	-1.41	2.6	-1.4	1.7	1.6	-1.8	1.4	1.6	-1.8	-1.2	-1.3
201444_s_at	NM_005765	ATP6AP2	ATPase, H+ transporting, lysosomal accessory protein 2	2.85	0.008	2.57	0.0104	2.4	0.0404	1.04	0.952	-1.06	0.894	-1.14	0.771	1.25	1.55	1.95	1.8	2	-1.9	-1.8	-1	-3.3	-1.2	1.3	-2.9	-2.4	1.7
201448_at	AL046419	TIA1	TIA1 cytotoxic granule-associated RNA binding protein	2.43	0.0302	2.5	0.0189	2.81	0.0273	1.31	0.577	1.35	0.494	1.52	0.333	1.21	1.4	1.46	2.15	1.1	-1.6	-2	-1.3	-1.5	1	1.3	-2.7	-1.9	-1.5
201456_s_at	AU160695	BUB3	BUB3 budding uninhibited by benzimidazoles 3 homolog (yeast)	3.51	0.000428	3.36	0.000351	5.94	6.99e-05	1.13	0.748	1.08	0.831	1.91	0.0656	-1.17	1.11	1.35	1.3	1	-1.9	-2.2	-1.9	-4.9	-2.3	-1.4	-2.1	-2.6	-1.2
201457_x_at	AF081496	BUB3	BUB3 budding uninhibited by benzimidazoles 3 homolog (yeast)	2.85	0.0167	2.81	0.013	3.86	0.00851	1.69	0.372	1.67	0.356	2.3	0.0974	1.01	1.66	1.61	1.77	1.1	-1.9	-2.1	-1.6	-2.2	-1.3	1.2	-3.5	-2.5	-1.1
201508_at	NM_001552	IGFBP4	insulin-like growth factor binding protein 4	4.56	0.000642	5.24	0.000222	8.23	0.000137	-1.12	0.822	1.03	0.959	1.61	0.228	-1.09	-1.64	-1.28	-1.45	3.1	1.5	2.9	2.3	2.9	3.1	2.3	-1.3	1.8	-1.8
201512_s_at	BC003633	TOMM70A	translocase of outer mitochondrial membrane 70 homolog A (S. cerevisiae)	4.6	0.00225	6.23	0.000411	7.46	0.000886	1.13	0.853	1.53	0.413	1.83	0.211	-1.45	1.08	-1.77	1.37	-1	-2	-1.4	-3.1	-1.5	1	1.6	-1.5	-1.2	-1.7
201551_s_at	J03263	LAMP1	lysosomal-associated membrane protein 1	2.91	0.00654	2.59	0.00916	1.21	0.695	2.04	0.156	1.82	0.202	-1.18	0.704	1.37	1.25	2.01	1.77	1.6	-2.1	1.3	1.1	-1.5	1.3	1.7	-1.1	-1	-1
201552_at	NM_005561	LAMP1	lysosomal-associated membrane protein 1	2.89	0.0292	3.18	0.0138	2.03	0.197	1.21	0.768	1.33	0.595	-1.18	0.781	-1.23	1.09	-1.25	1.33	2.3	-1.4	1.5	1.4	-1	1.4	2.1	1.1	1.3	-1.3
201584_s_at	NM_005804	DDX39	DEAD (Asp-Glu-Ala-Asp) box polypeptide 39	3.07	0.00417	4.38	0.000415	4.86	0.00107	1.11	0.84	1.58	0.33	1.75	0.158	1.05	2.48	1.04	2.92	-1	-1.6	-2.2	-1.9	-2.3	-1.5	-1.2	-1.3	1	-1.1
201617_x_at	NM_004342	CALD1	caldesmon 1	7.78	0.00199	6.92	0.0019	4.79	0.0223	1.78	0.438	1.58	0.477	1.09	0.905	1.04	5.24	1.2	8.2	1	-2.6	-1.1	-1	-1.1	1.2	1.8	1.1	1.1	-1.1
201627_s_at	NM_005542	INSIG1	insulin induced gene 1	14.12	0.0015	10.85	0.00193	3.53	0.125	-1.43	0.69	-1.87	0.443	-5.74	0.0521	-2.14	-1.36	-2.77	-1.6	2.5	-2.4	-1.9	-1.1	-2.7	-1.3	1.2	1.2	2.5	1.8
201635_s_at	AI990766	FXR1	fragile X mental retardation, autosomal homolog 1	3.68	0.00563	4.5	0.00146	3.61	0.0138	-1.97	0.283	-1.61	0.382	-2.01	0.151	1.59	-1.71	1.03	-2.06	-1.3	-2.4	-1.8	-1.8	-2.7	-1.2	-1.2	2	1.1	1.1
201646_at	AA885297	SCARB2	scavenger receptor class B, member 2	6.77	0.0172	10.41	0.00352	7.41	0.0262	3.27	0.287	5.03	0.0972	3.58	0.143	1.3	7.21	2.81	10.59	4.4	-1.8	1.6	1.5	-2.2	2	2.2	-2.8	-2.5	-1.1
201669_s_at	NM_002356	MARCKS	myristoylated alanine-rich protein kinase C substrate	24.76	0.000114	68.12	8.06e-06	89.26	1.61e-05	1.13	0.907	3.1	0.137	4.06	0.0621	2.6	6.96	2.55	12.55	3.4	1.1	4.7	2.6	3.2	6.5	2.6	1.1	2	1.3
201696_at	NM_005626	SFRS4	splicing factor, arginine/serine-rich 4	2.38	0.00904	2.66	0.00278	3.07	0.00417	1.26	0.549	1.4	0.387	1.63	0.164	1.12	1.53	1.49	1.87	1.2	-1.6	-2.2	-1.6	-2.2	-1.6	-1.2	1.4	1.2	1
201733_at	AA902971	CLCN3	chloride channel 3	4.03	0.00908	4.79	0.00281	5.03	0.00811	-1.16	0.838	1.03	0.97	1.08	0.906	-1.09	1.85	-1.08	2.3	-1.4	-2.9	-1.8	-1.2	1.2	1.1	1.1	-1.6	1.1	1.3
201735_s_at	NM_001829	CLCN3	chloride channel 3	2.3	0.00842	2.75	0.00156	2.17	0.0254	1.53	0.32	1.83	0.105	1.44	0.255	-1.07	2.33	-1.07	2.93	-1.2	-3.3	-1.4	1.8	-1.6	1.1	-1.1	-4.3	-1	-1.1
201736_s_at	BF000409	6-Mar	membrane-associated ring finger (C3HC4) 6	2.11	0.00491	2.83	0.00035	2.73	0.00176	1.09	0.8	1.45	0.231	1.4	0.204	1.05	-1.43	1.43	-1.47	1.1	-2.1	-1.2	-1.3	-1.2	-1.4	-1	2.7	1.9	1
201743_at	NM_000591	CD14	CD14 molecule /// CD14 molecule	3.23	0.0496	1.58	0.529	-1.17	0.866	-1.39	0.655	-2.83	0.163	-5.21	0.0274	-1.65	-2.85	-1.04	-2.69	2.5	2.4	2.2	2.1	-3.1	-1.6	1.2	-1.8	-1.6	1.4
201762_s_at	NM_002818	PSME2	proteasome (prosome, macropain) activator subunit 2 (PA28 beta)	3.14	0.0076	7.16	0.000126	10.27	0.000131	1.63	0.383	3.71	0.00985	5.32	0.00212	-1.55	6.36	1.14	8.69	2.5	-1.4	1.8	1.9	1.1	2.4	3.5	-1.7	1.1	-1.6
201821_s_at	BC004439	TIMM17A	translocase of inner mitochondrial membrane 17 homolog A (yeast)	7.06	0.00618	5.9	0.00738	6.87	0.0145	2.64	0.309	2.2	0.358	2.57	0.195	1.33	2.41	-1.11	4.17	1.5	-1.9	-1.3	-2	-2.3	-1.2	1.2	1	1.3	-1.2
201831_s_at	BE875592	VDP	p21/Cdc42/Rac1-activated kinase 1 (STE20 homolog, yeast) /// vesicle docking protein p115	3.53	0.0204	1.8	0.271	2.48	0.134	1.66	0.446	-1.18	0.79	1.17	0.823	1.09	1.57	-1.24	2.02	-1	-3.9	-2.1	-2.5	-2.9	-1.9	1.1	-2.3	-2.5	-1
201845_s_at	AB029551	RYBP	RING1 and YY1 binding protein	3.86	0.0119	3.97	0.00711	4.99	0.00926	-1.32	0.654	-1.28	0.661	-1.02	0.973	-1.18	1.01	1.35	1.26	1.5	-2	-1.2	1.1	-1.5	1.1	-1.1	-1	1.3	-1.2
201877_s_at	NM_002719	PPP2R5C	protein phosphatase 2, regulatory subunit B (B56), gamma isoform	6.36	0.023	3.95	0.0705	6.5	0.0413	1.26	0.843	-1.28	0.788	1.28	0.801	-1.2	-1.5	1.15	-1.12	-1.2	-2.4	-1.5	-1.2	-2.6	-1.2	-1.1	-2.2	-1.8	-1.1
201887_at	NM_001560	IL13RA1	interleukin 13 receptor, alpha 1	3.39	0.0334	2.85	0.0524	2.31	0.201	1.22	0.786	1.03	0.968	-1.2	0.796	-1.12	1.32	-1.01	1.14	2.3	1.4	2.2	1.3	-1.3	-1.5	-1.4	1	-1	1.3
201889_at	NM_014888	FAM3C	family with sequence similarity 3, member C	2.19	0.0157	2.46	0.00477	4.86	0.000389	-1.04	0.952	1.09	0.837	2.14	0.049	1.02	1.15	1.08	1.36	-2.6	-1.8	-1.7	-2.2	-1.1	-1.6	-3.1	-2.8	-1.3	-1.1
201897_s_at	NM_001826	CKS1B	CDC28 protein kinase regulatory subunit 1B	8.4	2.62e-05	13.09	4.14e-06	11.96	1.5e-05	-1.03	0.965	1.52	0.349	1.39	0.373	-1.36	1.42	-1.2	1.77	1.7	-2	-2.2	-1.4	-1.4	1.5	3	-2.6	1	-1.3
201914_s_at	AK001465	SEC63	SEC63 homolog (S. cerevisiae)	3.25	0.0282	2.83	0.0392	2.07	0.232	1.6	0.47	1.4	0.569	1.02	0.978	1.13	-1.01	1.3	1.66	1.4	-3.5	-2.3	-1.6	-3.6	-1.7	-1.2	1.3	-1.1	-1.3
201923_at	NM_006406	PRDX4	peroxiredoxin 4	7.21	0.00863	6.82	0.00683	4.99	0.0476	1.87	0.475	1.77	0.466	1.29	0.763	1.19	-1.01	-1.16	1.23	-1.2	-1.6	-2.2	-2	-5.8	-1.5	-1.2	-2.1	1.4	-1.5
201972_at	AF113129	ATP6V1A	ATPase, H+ transporting, lysosomal 70kDa, V1 subunit A	2.38	0.0144	2.69	0.00428	2.66	0.0153	1.4	0.435	1.59	0.293	1.57	0.224	-1.01	2.03	-1.16	2.63	1.5	1.1	2.4	1.8	1.1	2.6	5.3	-2.7	-1.2	-1.9
201995_at	NM_000127	EXT1	exostoses (multiple) 1	7.01	0.000463	8.11	0.000178	6.32	0.00171	1.55	0.444	1.79	0.322	1.4	0.497	1.19	1.32	2.22	1.27	-1	1	1.4	2.5	2.2	2.1	2.4	1.3	1.3	-1
201998_at	AI743792	ST6GAL1	ST6 beta-galactosamide alpha-2,6-sialyltranferase 1	2.25	0.0121	1.56	0.138	1.6	0.183	1.63	0.277	1.13	0.741	1.16	0.69	1.18	-1.04	1.6	1.08	-1.4	-2.1	-2	-1.2	-2.3	-1.3	-1.2	-2.9	-1.5	1.1
202076_at	NM_001166	BIRC2	baculoviral IAP repeat-containing 2	3.53	0.01	5.62	0.000835	3.2	0.0311	1.57	0.444	2.5	0.114	1.42	0.49	-1.53	2.24	-1.09	3.04	-1	-2.6	-1.3	-1.6	-1.9	-1.4	1.3	1.2	1.2	-1.2
202126_at	AA156948	PRPF4B	PRP4 pre-mRNA processing factor 4 homolog B (yeast)	4.2	0.000827	4.06	0.000621	4	0.00264	1.3	0.547	1.26	0.563	1.24	0.598	1.15	1.1	1.41	1.23	1.4	-1.6	-1.5	-2	-1.3	-1.4	1.2	1.3	1.2	-1.2
202129_s_at	AW006290	RIOK3	RIO kinase 3 (yeast) /// RIO kinase 3 (yeast)	2.43	0.0227	3.01	0.00442	2.41	0.0433	1.68	0.344	2.09	0.12	1.67	0.217	-1.1	1.37	1.23	2.01	1.2	-2.6	-1.4	-1.5	-1.5	-1.1	1.2	1.2	1.2	1.1
202144_s_at	NM_000026	ADSL	adenylosuccinate lyase	3.05	0.00506	3.07	0.00318	3.71	0.00433	-1.04	0.951	-1.04	0.947	1.17	0.732	-1.39	1.5	-1.17	1.87	-2.3	-1.5	-1.9	-1.6	-2.5	-1.8	-1.6	1.3	1.5	1.1
202188_at	NM_014669	NUP93	nucleoporin 93kDa	-2.14	0.029	-2.14	0.0225	1.74	0.161	1.2	0.682	1.2	0.638	4.47	0.00155	1.15	1.08	1.21	1.3	-2.2	1.2	-1.2	1.3	-1.2	-1.2	-1.1	-1.6	-1.6	-1.1
202232_s_at	NM_006360	PCID1	PCI domain containing 1 (herpesvirus entry mediator)	7.21	0.00528	4.89	0.0133	5.03	0.0329	2.03	0.417	1.38	0.664	1.41	0.649	1.29	-2.1	1.16	-1.64	1.2	-2	-1.3	-1.6	-2.4	-1.9	-1.3	-1.1	1	-1.4
202246_s_at	NM_000075	CDK4	cyclin-dependent kinase 4	2.27	0.0166	2.95	0.00199	7.16	0.000108	1.3	0.514	1.69	0.215	4.11	0.00184	1.38	1.3	1.52	1.71	-1.3	-1.1	-2.1	1.2	-2.2	-1.1	-1	-2.9	-1.6	1
202268_s_at	NM_003905	APPBP1	amyloid beta precursor protein binding protein 1	8.63	0.000757	9.71	0.000346	16.91	0.000274	2.04	0.347	2.3	0.224	4	0.0386	1.24	2.48	1.35	4.3	1	-2.1	-1.9	-1.4	-1.7	-1.4	-1	1.3	1.6	1.3
202491_s_at	NM_003640	IKBKAP	inhibitor of kappa light polypeptide gene enhancer in B-cells, kinase complex-associated protein	2.04	0.033	2.16	0.0168	1.72	0.151	1.3	0.516	1.38	0.415	1.09	0.829	1.17	-1.18	1.01	1.2	-1.1	-1.6	-2.6	-1.6	-2.3	-1.3	-1.1	-1.6	-1.1	-1.3
202551_s_at	BG546884	CRIM1	cysteine rich transmembrane BMP regulator 1 (chordin-like)	2.57	0.0347	2.1	0.0779	1.51	0.424	-1.54	0.441	-1.88	0.273	-2.62	0.0734	1.35	1.04	2.51	-1.06	1.2	-2.1	-2.1	-1.1	-1.1	-1.2	-1.4	-1.2	2.3	-1
202555_s_at	NM_005965	MYLK	myosin, light chain kinase /// myosin, light chain kinase	3.63	0.0258	2.64	0.074	3.89	0.0382	2.93	0.176	2.13	0.317	3.14	0.0925	-1.01	1.57	1.17	1.97	-1.6	-3.1	-4.7	2.2	1.7	6.8	14.5	-1.5	3.6	-1.5
202557_at	AI718418	STCH	stress 70 protein chaperone, microsome-associated, 60kDa	2.85	0.0277	2.24	0.0693	3.23	0.0302	1.49	0.494	1.17	0.781	1.68	0.304	1.27	3.81	1.27	4.98	1.1	-1.9	-1.6	-3.5	-1.8	-1.2	1.3	1.1	1.2	-1.1
202591_s_at	NM_003143	SSBP1	single-stranded DNA binding protein 1	5.78	0.0194	5.74	0.0141	6.15	0.0312	2.93	0.307	2.91	0.262	3.12	0.161	1.31	1.44	1.03	2.17	-1.5	-2.3	-1.6	-1.3	-2.4	-1.5	-1.2	-1.7	-1.9	-1.2
202606_s_at	NM_012290	TLK1	tousled-like kinase 1	5.46	0.00166	2.83	0.0224	2.64	0.0707	2.3	0.215	1.19	0.754	1.11	0.864	-1.01	1.15	1.45	1.5	-1	-2	-1.6	-1.3	-1.9	-1.2	1	-1.2	1.2	1.6
202630_at	AA046411	APPBP2	amyloid beta precursor protein (cytoplasmic tail) binding protein 2	3.66	0.0193	2.95	0.0351	2.83	0.0878	1.64	0.461	1.32	0.641	1.27	0.707	1.03	1.55	-1.21	1.68	-1.8	-1.5	-2	-1.5	-1.5	1	-1.4	-2.8	-3.8	-2.1
202635_s_at	NM_005034	POLR2K	polymerase (RNA) II (DNA directed) polypeptide K, 7.0kDa	5.03	0.0012	6.54	0.000275	5.54	0.00203	1.74	0.361	2.27	0.125	1.92	0.171	-1.21	1.8	-1.07	2.63	-1.1	-3.7	-1.5	-1.9	-1.6	-1.2	-1.2	-1.7	-1.1	1.2
202654_x_at	NM_022826	7-Mar	membrane-associated ring finger (C3HC4) 7	5.43	0.000826	4.63	0.00104	3.95	0.00784	2.01	0.247	1.72	0.34	1.46	0.409	1.04	3.2	1.37	3.61	1.8	-2.1	-1.4	-1.3	-1.9	-1.2	1.2	-1.6	-2.1	1.9
202704_at	AA675892	TOB1	transducer of ERBB2, 1	7.01	0.00371	7.26	0.00215	4	0.0479	-2.85	0.228	-2.75	0.194	-4.99	0.0363	-2.24	-2.3	-1.66	-2.23	2	-3	-1.7	-1.8	-3.5	-2.3	1.3	1.3	1.2	1.5
202731_at	NM_014456	PDCD4	programmed cell death 4 (neoplastic transformation inhibitor)	2.6	0.00402	-1.01	0.998	-1.01	0.982	2.68	0.015	1.01	0.974	1.01	0.966	2.19	-1.17	2.89	-1.12	2.2	-1.6	-1.1	1.5	-3	-1.7	-1.7	-3.4	-5.7	-1.9
202736_s_at	AA112507	LSM4	LSM4 homolog, U6 small nuclear RNA associated (S. cerevisiae)	4.11	0.0322	3.68	0.0375	4.44	0.047	2.69	0.288	2.41	0.304	2.91	0.145	2.41	-1.09	1.95	1.31	1.4	-2.2	-1.8	-1.6	-3.4	-2.2	-1.5	-1.1	-1.2	1
202753_at	NM_014814	PSMD6	proteasome (prosome, macropain) 26S subunit, non-ATPase, 6	6.87	0.00519	5.1	0.00977	4.5	0.0402	2.69	0.28	2	0.385	1.77	0.409	1.46	1.09	1.57	1.77	-1.1	-2	-1.6	-1.9	-2	-1.3	1.2	1.6	1.2	-1
202798_at	NM_006323	SEC24B	SEC24 related gene family, member B (S. cerevisiae)	8.63	0.00249	8.11	0.00192	6.87	0.0113	-2.09	0.398	-2.22	0.339	-2.62	0.168	-2.31	-1.17	-1.72	-1.05	-1.1	-1.5	-1.7	-2.1	-2	-2.1	-1	1.2	1.2	1.1
202842_s_at	AL080081	DNAJB9	DnaJ (Hsp40) homolog, subfamily B, member 9	3.16	0.0223	2.28	0.0793	2.11	0.186	-1.02	0.979	-1.41	0.522	-1.53	0.425	-1.55	1.84	-1.31	2.15	-1.2	-2	-1.6	-3.4	-1.8	-2	-1.2	2	1.3	2
202862_at	NM_000137	FAH	fumarylacetoacetate hydrolase (fumarylacetoacetase)	7.89	0.00191	3.66	0.0219	4.17	0.0347	1.22	0.798	-1.77	0.414	-1.55	0.498	1.02	-3.58	-1.28	-2.97	-1.2	-2	-1.4	1.2	-1.3	-1.1	1	-1.2	1.1	-1
202918_s_at	AF151853	PREI3	preimplantation protein 3	5.06	0.00299	6.5	0.000731	7.36	0.00189	1.66	0.426	2.13	0.233	2.41	0.12	1.65	3.89	1.87	5.43	1.1	-2.4	-1.5	-1.5	-1.2	-1.1	1.3	2	1.8	1.5
202929_s_at	NM_001355	DDT	D-dopachrome tautomerase	6.45	8.46e-05	4.6	0.000237	2.73	0.0127	1.85	0.198	1.32	0.467	-1.28	0.512	-1.43	-1.74	-1.77	-1.46	-1.2	-1.5	-2.5	-1	-1.4	-1.1	-1	1	1	-1
202975_s_at	N21138	RHOBTB3	Rho-related BTB domain containing 3	13.27	0.000954	16.22	0.000363	9.32	0.00591	-2.75	0.283	-2.25	0.352	-3.92	0.0859	-1.38	-1.67	-1.24	-1.31	1	-3.9	-1.1	1.4	1.3	-1.1	1.2	1.2	-1.1	-1
203032_s_at	AI363836	FH	fumarate hydratase	5.54	0.00454	3.05	0.0356	1.3	0.715	3.56	0.0898	1.96	0.355	-1.2	0.796	-1.51	-2.99	-1.31	-2.26	1.2	-2.1	-1.3	-1	-1.5	-1.2	1	-1.1	-1.2	-1
203126_at	NM_014214	IMPA2	inositol(myo)-1(or 4)-monophosphatase 2	6.73	0.0253	4.89	0.0464	2.71	0.299	1.21	0.887	-1.14	0.906	-2.06	0.423	1.29	-3.97	-1.09	-2.07	1.5	-1	-2	-1.7	-1.1	-1.5	-1	-1.2	-1.6	-1.4
203156_at	NM_016248	AKAP11	A kinase (PRKA) anchor protein 11	7.73	8.08e-05	6.23	0.000119	11.88	3.74e-05	1.54	0.395	1.24	0.598	2.36	0.0582	-1.16	3.89	1.14	4.82	1	-2.2	-1.5	-1.3	-2.7	-2	-1.2	-2.4	-2.6	-1.2
203181_x_at	AW149364	SRPK2	SFRS protein kinase 2	-2.36	0.0315	-1.67	0.19	-1.26	0.644	-1.3	0.586	1.09	0.859	1.44	0.38	-1.2	1.31	1.12	1.45	1	-2.2	-1.6	-1.4	-1.4	-1.5	-1.8	-1	1.2	-1
203222_s_at	NM_005077	TLE1	transducin-like enhancer of split 1 (E(sp1) homolog, Drosophila)	2.87	0.0212	2.28	0.051	1.84	0.234	-1.38	0.552	-1.73	0.352	-2.14	0.133	1.29	-1.26	1.61	1.04	-2.1	-1.4	-1.3	-1.3	-1.4	-1.2	-2.2	-1.1	1	1
203242_s_at	BG054550	PDLIM5	PDZ and LIM domain 5	4.79	0.0182	5.17	0.0102	5.46	0.0241	2.36	0.349	2.55	0.27	2.69	0.167	-1.15	1.67	1.16	2.13	-1.1	-2.7	-1.2	-1.5	-2.2	1.8	-1	-1.5	1.2	1.2
203261_at	NM_006571	DCTN6	dynactin 6	4.23	0.0136	3.89	0.0134	3.53	0.0495	2.04	0.365	1.88	0.377	1.71	0.373	1.5	2.22	1.45	3.43	-1	-1.8	-1.6	-2	-1.9	-1.5	1.1	1.5	1.2	1.2
203341_at	NM_005760	CEBPZ	CCAAT/enhancer binding protein zeta	2.64	0.0347	3.53	0.00598	3.07	0.0334	-1.36	0.581	-1.01	0.982	-1.17	0.776	-1.18	-1.41	-1.08	-1.14	-1.1	-2	-1.2	-1.3	-1.5	-1.5	1.2	2	3.5	-1.5
203511_s_at	AF041432	TRAPPC3	trafficking protein particle complex 3	3.25	0.0458	3.56	0.0243	3.27	0.075	1.92	0.411	2.1	0.339	1.93	0.296	-1.41	1.83	-1.77	1.87	-2.5	-1.3	-2.3	-2.4	-1.4	1	1.1	-2.8	-1.9	-1.4
203525_s_at	AI375486	APC	adenomatosis polyposis coli	13.36	0.000338	8.46	0.000794	6.06	0.0088	2.89	0.19	1.83	0.394	1.31	0.684	2.03	1.19	2.35	2.21	-1.1	-1.6	-1.4	-2	-2.3	-2	-1.2	-1.4	-1.4	-1.4
203543_s_at	NM_001206	KLF9	Kruppel-like factor 9	8.52	0.008	6.02	0.0152	2.31	0.341	-1.51	0.661	-2.13	0.407	-5.54	0.0649	-1.82	-1.3	-1.28	-1.91	1	-2.2	-1.6	-1.1	-2.8	-1.3	1.4	1.9	1.6	1.5
203560_at	NM_003878	GGH	gamma-glutamyl hydrolase (conjugase, folylpolygammaglutamyl hydrolase)	4.89	0.00536	2.59	0.0584	2.59	0.113	1.11	0.9	-1.71	0.403	-1.71	0.346	1.17	-1.1	1.21	-1.02	1.1	-2.2	-1.1	-1.4	-1.4	-1.2	1	-1.2	1.1	-1.1
203582_s_at	NM_004578	RAB4A	RAB4A, member RAS oncogene family	3.86	0.00425	3.1	0.00852	2.11	0.126	2.16	0.207	1.73	0.336	1.18	0.739	1.43	-1.36	-1.11	-1	-1.1	-2.3	-1.6	-1.5	-2.5	-1.3	-1	-1.2	-1	1.4
203647_s_at	M18003	FDX1	ferredoxin 1	4.35	0.0354	3.63	0.0501	5.28	0.0368	1.32	0.757	1.1	0.915	1.6	0.532	-1.21	1.42	1.34	1.51	1.3	-1.3	-1.2	-2.1	-2	-1.7	-1	1.5	-1	1.6
203714_s_at	NM_003193	TBCE	tubulin folding cofactor E	2.85	0.0246	2.36	0.0489	2.43	0.0896	1.34	0.593	1.11	0.856	1.14	0.82	-1.11	1.21	1.29	1.53	-2.1	-1.4	-1.5	-1.9	-2	-1.3	-1.8	-1.2	1	-1
203790_s_at	N54448	HRSP12	heat-responsive protein 12	6.68	0.00627	2.68	0.115	1.3	0.757	3.43	0.171	1.38	0.657	-1.5	0.586	-1.06	-1.21	1.24	1.02	1.1	1.1	-1.3	-2.6	-1.6	1.1	1.6	-1.1	-1	-1.1
203815_at	NM_000853	GSTT1	glutathione S-transferase theta 1	3.39	0.0243	1.72	0.326	-1.06	0.95	3.2	0.105	1.63	0.422	-1.13	0.868	-1.34	-2.46	1.3	-1.95	-1.1	-3.1	-1.3	-1.1	-1.6	-2	-1.5	-1.1	1	-1
203935_at	NM_001105	ACVR1	activin A receptor, type I	10.85	0.000826	7.62	0.00156	18.51	0.000517	7.46	0.0125	5.24	0.0259	12.73	0.00184	2.64	4.53	5.39	7.24	1.3	-2.1	-1.3	1.2	-1	2.6	2	-2.1	1.1	-1.1
204039_at	NM_004364	CEBPA	CCAAT/enhancer binding protein (C/EBP), alpha	5.46	0.0091	3.1	0.0541	2.73	0.152	1.32	0.72	-1.34	0.672	-1.52	0.544	1.54	-2.13	2.22	-1.37	4.7	-1.2	1.9	1.4	-1.2	1.4	3.9	-1.4	2.4	-1.7
204079_at	NM_003595	TPST2	tyrosylprotein sulfotransferase 2	2.79	0.00215	2.33	0.00488	5.54	0.000135	-1.37	0.425	-1.64	0.197	1.45	0.244	-1.78	1.2	-1.99	1.16	1.3	-2	-1.8	1.4	1.1	1.4	3.1	-2.7	1.1	-1.5
204119_s_at	U90339	ADK	adenosine kinase	5.62	0.0477	4.5	0.0679	2.68	0.322	2.79	0.388	2.24	0.421	1.33	0.784	-2.09	1.23	-1.75	1.58	1.2	-1.3	-1.3	-2.6	-3.1	-2.3	-1.4	1.1	1.2	1.5
204290_s_at	NM_005589	ALDH6A1	aldehyde dehydrogenase 6 family, member A1	37.01	5.41e-05	22.78	0.000101	11.47	0.00226	2.87	0.231	1.77	0.426	-1.13	0.885	1.2	-1.49	1.39	-1.28	-2.2	1.4	-1.3	-1.3	-3	-2.7	-1.9	-2.6	-2	-1.3
204299_at	NM_021993	FUSIP1 /// LOC727922	FUS interacting protein (serine/arginine-rich) 1 /// similar to FUS-interacting serine-arginine-rich protein 1 (TLS-associated protein with Ser-Arg repeats) (TLS-associated protein with SR repeats) (TASR) (TLS-associated serine-arginine protein) (TLS-asso	2.59	0.0137	2.46	0.0125	4.96	0.00121	1.54	0.4	1.46	0.398	2.95	0.0214	1.05	1.55	1.04	2.23	1.2	-2.1	-1.3	-1.8	-2.3	-1.9	-1.3	1.8	-1	1.1
204373_s_at	NM_014810	CEP350	centrosomal protein 350kDa	3.01	0.00415	2.85	0.00373	2.77	0.0148	1.33	0.506	1.26	0.555	1.22	0.624	-1.14	1.69	1.03	1.98	-1.2	-1.9	-2.5	-2.6	-3.7	-2	-1.2	-2.1	-2.9	-1.4
204396_s_at	NM_005308	GRK5	G protein-coupled receptor kinase 5	2.45	0.00859	2.6	0.00366	3.61	0.00206	-1.21	0.633	-1.13	0.741	1.22	0.579	1.04	1.02	1.04	1.13	-2.1	-2.8	-2.1	-1.5	-1.5	-1.3	-3.1	1.1	1.5	-1.2
204427_s_at	NM_006815	TMED2	transmembrane emp24 domain trafficking protein 2	10.78	0.000936	6.77	0.00262	3.46	0.0727	4.93	0.0509	3.1	0.137	1.58	0.489	1.55	2.1	1.78	3.07	2.9	-2.7	1.5	-1.1	-4.7	-1.2	-1.2	-2.4	-5.1	1.2
204645_at	NM_001241	CCNT2	cyclin T2	5.94	0.00573	5.06	0.00664	7.01	0.00729	1.29	0.742	1.1	0.9	1.53	0.513	-1.21	3.07	1.05	4.13	1.2	-2.2	-1	-2.1	-2.6	-1.9	-2	1.1	1.1	-1.1
204658_at	NM_013293	TRA2A	transformer-2 alpha	7.21	0.000256	8.28	0.000101	12.91	8.3e-05	-1.02	0.979	1.13	0.809	1.75	0.214	-1.73	1.26	-1.13	1.74	3.6	-1.4	1.9	1.9	-1.7	-1.1	1.1	-1.2	-1.6	-1.8
204703_at	NM_006531	IFT88	intraflagellar transport 88 homolog (Chlamydomonas)	3.03	0.0189	2.01	0.113	2.41	0.0914	2.62	0.123	1.74	0.355	2.09	0.152	2.07	2.11	1.69	3.77	-1.2	-1.3	-2.3	-1.9	-1.5	-1.6	-2	-1.3	-1.8	1.1
204725_s_at	NM_006153	NCK1	NCK adaptor protein 1	2.5	0.0103	1.59	0.162	2.09	0.0568	1.8	0.218	1.15	0.712	1.51	0.257	1.3	-1.11	1.65	1.08	1	-1.9	-2	-1.6	-2.5	1	-1.1	-1.8	-2.3	-1.3
204820_s_at	NM_006994	BTN3A2 /// BTN3A3	butyrophilin, subfamily 3, member A3 /// butyrophilin, subfamily 3, member A2	2.99	0.0383	19.03	4.3e-05	19.16	0.000165	-1.21	0.795	5.28	0.0122	5.32	0.0131	-1.54	24.59	1.28	38.45	-1.4	-1.5	-2.1	-1.6	-1.3	1	1.2	-1.8	-1.6	-1.3
204881_s_at	NM_003358	UGCG	UDP-glucose ceramide glucosyltransferase	3.84	0.0327	5.17	0.00815	4.76	0.0307	-1.33	0.721	1.01	0.987	-1.07	0.934	-1.08	1.68	1.22	2.35	-1.8	-1.5	-1.5	-2	-3	-2	-2.9	1.9	2.6	-1
204905_s_at	NM_004280	EEF1E1	eukaryotic translation elongation factor 1 epsilon 1	7.01	0.00468	8.52	0.00162	14.03	0.00156	2.13	0.387	2.59	0.25	4.26	0.0623	-1.03	3.76	1.28	6.23	-1.5	-1.9	-2	-1.3	-2.4	-1.2	-1.1	-2.6	-1.7	-1.5
205040_at	NM_000607	ORM1	orosomucoid 1	5.78	0.00865	13.09	0.000439	16.22	0.00103	1.6	0.536	3.63	0.0988	4.5	0.0524	-2.28	5.7	-2.22	7.19	2.1	-9.4	-1	-1.2	1	-2.2	1	-1.3	1.2	-1.3
205041_s_at	NM_000607	ORM1 /// ORM2	orosomucoid 1 /// orosomucoid 2	6.77	0.00887	15.24	0.000563	17.15	0.0017	2.19	0.405	4.93	0.0633	5.54	0.0468	-2.09	5.62	-1.93	6.57	2.1	-15.3	-1	-1	1	-2.2	1	-2.2	1.1	-2.4
205077_s_at	NM_002643	PIGF	phosphatidylinositol glycan anchor biosynthesis, class F	4.2	0.00356	5.74	0.000608	7.41	0.000968	1.25	0.69	1.71	0.362	2.2	0.124	-1.11	1.23	-1.21	1.72	-1.7	-2.2	-2.3	-1.6	-1.6	-1.4	1.1	-3.7	-1.2	-1.2
205087_at	NM_015485	RWDD3	RWD domain containing 3	3.14	0.0117	1.71	0.215	1.68	0.296	2.81	0.0777	1.53	0.414	1.51	0.383	1.53	1.82	1.74	3.35	-1.4	-2	1	1	-2.2	-2.5	-2.9	1.4	-1.1	1.3
205099_s_at	NM_001295	CCR1	chemokine (C-C motif) receptor 1	-2.03	0.0352	-1.87	0.0493	-2.04	0.0591	-1.04	0.958	1.05	0.909	-1.04	0.925	-1.01	1.07	-1	1	1.2	-1	2	1.2	1.3	1.1	1.1	-1	2.6	-1
205221_at	NM_000187	HGD	homogentisate 1,2-dioxygenase (homogentisate oxidase)	11.79	0.00437	9.32	0.00546	5.86	0.0517	3.81	0.234	3.01	0.289	1.89	0.459	-1.09	-1.33	-1.43	-1.04	1.6	-14.2	-3	2.3	2	1.5	12.1	-1.2	1.7	2
205700_at	NM_003725	HSD17B6	hydroxysteroid (17-beta) dehydrogenase 6 homolog (mouse)	4.08	0.015	3.36	0.0239	1.29	0.729	1.74	0.434	1.43	0.558	-1.82	0.321	-1.21	1.34	1.37	1.59	-2.2	-1	-1	-2.3	-1	-1.1	-1	1	1	1
206116_s_at	NM_000366	TPM1	tropomyosin 1 (alpha)	2.83	0.0453	2.69	0.044	3.01	0.0613	2.41	0.229	2.3	0.208	2.57	0.114	1.24	1.17	1.01	1.85	1.3	-2.1	-2.4	-1.1	-2.5	1	1	-1.1	1.6	-1.4
206488_s_at	NM_000072	CD36	CD36 molecule (thrombospondin receptor)	47.18	0.000125	16.11	0.000802	10.48	0.00896	4.14	0.17	1.41	0.674	-1.09	0.932	1.3	1.33	2.79	1.04	2.3	1.9	-1.1	-1.1	-3.5	1	1.2	-1.4	-1.5	-1
206693_at	NM_000880	IL7	interleukin 7	4.69	0.0366	13	0.00127	9.19	0.0115	1.45	0.683	4.03	0.127	2.85	0.194	-1.09	11.71	3.12	14.47	-3.8	-1.7	-2	-2.7	-1.7	1	-1.7	-2.3	-1.3	-2.2
206704_at	NM_000084	CLCN5	chloride channel 5 (nephrolithiasis 2, X-linked, Dent disease)	3.43	0.0018	3.76	0.000718	3.25	0.00588	-1.02	0.973	1.07	0.887	-1.08	0.855	-1.66	1.21	-1.39	1.13	2.4	1.3	1.1	-1.1	-1.4	1.1	-1.1	-1.5	-2.4	-1.3
207606_s_at	NM_018287	ARHGAP12	Rho GTPase activating protein 12	5.24	0.000437	4.86	0.000384	5.46	0.000918	1.45	0.437	1.35	0.47	1.52	0.298	-1.31	1.46	1.32	1.82	-1	-2.2	-1.9	-2.1	-2.4	-2.3	-1.1	-1.1	-1.2	-1.2
207738_s_at	NM_013436	NCKAP1	NCK-associated protein 1	3.46	0.0198	3.63	0.0114	4.44	0.0149	1.49	0.531	1.56	0.444	1.91	0.248	1.05	1.28	1.13	1.71	1.2	-1.7	-3	1.5	-1	4	6.5	1.1	1.7	1.1
207791_s_at	NM_004161	RAB1A	RAB1A, member RAS oncogene family	17.51	0.000745	15.24	0.000677	11.47	0.00522	3.66	0.191	3.18	0.201	2.4	0.252	1.14	5.17	1.02	8.57	1.6	-2.4	-1.6	-1.7	-2.2	-1.1	1.8	-1.3	-1.7	-1.4
207980_s_at	NM_006079	CITED2	Cbp/p300-interacting transactivator, with Glu/Asp-rich carboxy-terminal domain, 2	6.06	0.00276	2.89	0.0392	1.58	0.477	2.97	0.142	1.41	0.555	-1.29	0.68	1.29	1.18	2.14	1.62	3.4	-2.9	-1	1.3	-1.5	2.2	2.9	-1.3	-3	-2.3
208158_s_at	NM_018030	OSBPL1A	oxysterol binding protein-like 1A /// oxysterol binding protein-like 1A	-3.86	0.0365	-2.64	0.115	-2.06	0.328	-1.22	0.823	1.2	0.822	1.54	0.546	-4.26	-1.04	-8.22	1.21	1.3	2.4	2.7	1.7	1	-1.1	1.1	-1.6	-1.1	-1.1
208290_s_at	NM_001969	EIF5	eukaryotic translation initiation factor 5	6.23	0.00697	11.96	0.000594	7.36	0.00909	1.06	0.961	2.03	0.378	1.25	0.769	-1.42	1.84	-1.13	2.37	2.1	-2	-1.6	-1.5	-2	-1.9	-1.1	1.2	1.2	1.6
208405_s_at	NM_006016	CD164	CD164 molecule, sialomucin	2.4	0.047	2.75	0.0173	2.5	0.0661	1.78	0.357	2.04	0.207	1.85	0.199	1.13	2.17	1.87	2.55	1.1	-2	1.2	1.2	-1.1	1.4	1.5	-1.8	-1.2	-1.2
208636_at	AI082078	ACTN1	actinin, alpha 1	4.76	0.0269	2.14	0.278	7.78	0.013	3.16	0.244	1.42	0.648	5.17	0.055	2.41	1.04	1.55	2.13	-1.2	-1.7	-2	1.4	-1.2	1.2	1.4	-1.3	1.8	-1.2
208637_x_at	BC003576	ACTN1	actinin, alpha 1	8.23	0.0029	2.73	0.1	7.73	0.00798	9.06	0.0102	3.01	0.171	8.52	0.00904	4.5	1.68	3.43	4.26	-1.1	-2.4	-3.7	1.1	-1.6	-1.1	-1.2	-1	1.9	-1
208639_x_at	BC001312	PDIA6	protein disulfide isomerase family A, member 6	5.94	0.0194	8.4	0.00484	9.19	0.0123	2.28	0.409	3.23	0.219	3.53	0.135	-1.3	2.13	-1.87	3.62	1.2	-2.3	-1.4	1.4	-2	1.1	2.3	-2	-1.3	1.3
208653_s_at	AF263279	CD164	CD164 molecule, sialomucin	4.6	0.00687	8.57	0.000455	9	0.00158	1.36	0.638	2.53	0.164	2.66	0.11	1.17	2.04	1.78	2.65	1.8	-2.3	1.6	1.5	-2.1	1.6	2	-1.1	-1.6	1.2
208654_s_at	BF669455	CD164	CD164 molecule, sialomucin	7.11	0.00544	7.31	0.00322	4.56	0.043	2.68	0.295	2.75	0.229	1.72	0.448	1.27	3.18	2.97	4.45	1.7	-2.1	1.2	1.6	-2	1.2	1.1	-2.8	-2.3	1.4
208668_x_at	BC003689	HMGN2	high-mobility group nucleosomal binding domain 2	4.26	0.0192	3.32	0.0367	8.17	0.00482	1.59	0.522	1.24	0.755	3.05	0.109	1.06	-1.27	1.09	1.35	-1.3	-2	-1.1	-1.1	-1.9	-1.6	-1.2	-1.1	1	-1.2
208687_x_at	AF352832	HSPA8	heat shock 70kDa protein 8	6.23	0.0034	10.41	0.000405	5.32	0.0131	-1.04	0.968	1.61	0.45	-1.21	0.771	-1.33	-1.03	-1.15	1.39	1.1	-1.5	-2.1	-1.6	-1.6	-1.1	-1	-2.4	-1.7	-1.6
208698_s_at	L14599	NONO	non-POU domain containing, octamer-binding	5.39	0.00275	5.98	0.00114	5.82	0.00481	2.2	0.275	2.45	0.155	2.38	0.13	1.04	1.03	1.16	1.35	1.1	-2	-1.7	-1.8	-5.1	-1.9	-1.3	-1.2	-1.5	1
208700_s_at	L12711	TKT	transketolase (Wernicke-Korsakoff syndrome)	8.28	0.00216	7.52	0.00184	9.38	0.00353	1.58	0.536	1.43	0.588	1.79	0.368	-1.88	1.01	-2.17	1.44	2.3	-1.1	1.5	1.5	-1.2	1	1.9	1	1.1	-1.8
208705_s_at	BG481972	EIF5	eukaryotic translation initiation factor 5	4.29	0.00613	6.96	0.000597	4.96	0.00768	1.02	0.976	1.66	0.401	1.18	0.778	-1.57	1.05	-1.39	1.29	1.9	-2.8	-1.3	-1.4	-2.2	-1.7	-1.5	2.7	1.7	-1
208719_s_at	U59321	DDX17	DEAD (Asp-Glu-Ala-Asp) box polypeptide 17	16.11	7.97e-05	13	9.03e-05	13.93	0.000288	2.83	0.131	2.28	0.198	2.45	0.121	1.91	-1.09	2.53	1.22	1.2	-2	-1	1.2	-1.8	-1.6	-2.8	-2.1	-1.2	-1.6
208722_s_at	BC001081	ANAPC5	anaphase promoting complex subunit 5	3.63	0.00964	2.97	0.0173	3.58	0.0204	1.58	0.444	1.29	0.623	1.56	0.374	1.02	-1.25	1.75	1	-1.4	-2.2	-2.6	-1.6	-2.1	1.1	1.1	-1.2	1.6	1
208750_s_at	AA580004	ARF1	ADP-ribosylation factor 1	5.13	0.0197	2.87	0.109	2.5	0.243	3.1	0.245	1.73	0.468	1.51	0.591	1.1	1.83	1.34	2.2	1.5	-2.4	-2.2	-2	-9	-2	-1.3	-1.1	-6.3	2
208754_s_at	AL162068	NAP1L1	nucleosome assembly protein 1-like 1	2.35	0.0172	1.64	0.149	3.81	0.00255	1.22	0.629	-1.17	0.678	1.99	0.0929	1.21	-1.25	1.12	1.05	1.5	-2.2	-1.2	1.5	-1.3	1.1	1.9	-1	2.1	-1.1
208756_at	U36764	EIF3S2	eukaryotic translation initiation factor 3, subunit 2 beta, 36kDa	2.66	0.0172	2.85	0.00792	1.84	0.175	1.3	0.593	1.4	0.454	-1.11	0.835	-1.23	-1.73	-1.59	-1.53	-1.1	-1.8	-2.2	-1.5	-3.6	-1.9	1.2	-1.3	-1	-1.1
208761_s_at	U67122	SUMO1	SMT3 suppressor of mif two 3 homolog 1 (S. cerevisiae)	4.17	0.0394	3.66	0.0481	3.76	0.0897	2.28	0.386	2	0.405	2.06	0.331	1.11	1.21	1.21	1.61	1.2	-2.1	-1.5	-1.6	-2.1	-1.4	1.1	-1.4	-1.2	-1.3
208763_s_at	AL110191	TSC22D3	TSC22 domain family, member 3	4.26	0.0274	4.2	0.0216	2.36	0.249	-4.32	0.0954	-4.38	0.0664	-7.78	0.0133	-2.83	-4.53	-3.16	-5.08	-1.3	-2.6	-1.3	1.1	-1.8	-1.5	-1.7	1.2	1.3	-1
208771_s_at	J02959	LTA4H	leukotriene A4 hydrolase	2.09	0.0462	1.75	0.115	2.77	0.0188	1.33	0.514	1.12	0.799	1.77	0.164	-1.09	-1.61	-1.22	-1.37	3.6	-2.2	1.1	-1.8	-1.4	-1.2	2.5	-2.5	-1.5	-2.1
208775_at	D89729	XPO1	exportin 1 (CRM1 homolog, yeast)	4.26	0.0397	4.96	0.0181	7.73	0.0138	1.39	0.71	1.61	0.535	2.51	0.224	1.13	2.07	1.29	3.96	-2.4	-1.7	-1	2	-1.3	1.4	1.1	-2.5	-2	-1.8
208777_s_at	AF001212	PSMD11	proteasome (prosome, macropain) 26S subunit, non-ATPase, 11	5.46	0.00199	7.62	0.000373	8.11	0.00123	1.68	0.418	2.35	0.16	2.5	0.104	-1.22	2.06	-1.52	3.27	1	-2	-1.6	-1.2	-2	1.1	1.1	1	1	-1
208778_s_at	BC000665	TCP1	t-complex 1	3.12	0.043	4.23	0.00921	5.62	0.0101	1.69	0.449	2.3	0.251	3.05	0.0926	1.5	1.47	1.4	2.41	-1.3	-2.3	-1.7	-1.8	-2.1	-1	1.4	1.1	-1.1	-2.4
208791_at	M25915	CLU	clusterin	4.69	0.0105	5.58	0.00365	3.73	0.0465	1.56	0.526	1.85	0.388	1.24	0.763	-1.58	-1.06	-1.19	1.23	-1.7	-2	-2.5	1.5	1.6	2.8	6.6	-1	2.3	-1.6
208801_at	BE856385	SRP72	signal recognition particle 72kDa	2.93	0.0415	2.24	0.11	2.59	0.109	2.19	0.294	1.67	0.409	1.93	0.243	1.25	1.87	-1.14	3.01	1.3	-2	-1.4	-1.9	-2	-1.2	-1	-1.2	-1.2	-1.7
208810_at	AF080569	DNAJB6 /// LOC387820	DnaJ (Hsp40) homolog, subfamily B, member 6 /// similar to DnaJ (Hsp40) homolog, subfamily B, member 6 isoform a	4.38	0.0112	8.06	0.000789	7.41	0.00396	-1.13	0.883	1.63	0.442	1.5	0.512	-1.42	1.66	-1.54	2.35	2	-1.5	1.2	1.2	-2	-1.6	1.1	1.5	1.3	-1
208820_at	AL037339	PTK2	PTK2 protein tyrosine kinase 2	2.99	0.0141	2.31	0.0398	2.5	0.0611	1.74	0.361	1.35	0.527	1.45	0.419	1.44	2.57	1.66	3.35	1.5	-3.9	-3.1	-1.6	1.4	3	9.9	-3	-1.7	1.1
208846_s_at	U90943	VDAC3	inositol 1,4,5-triphosphate receptor, type 2 /// voltage-dependent anion channel 3	10.63	0.00183	10.63	0.00116	14.62	0.00193	2.79	0.283	2.79	0.231	3.84	0.089	1.28	1.26	1.07	2.09	-1.1	-2.1	-1.7	-1.4	-1.1	1.1	1.6	-2.2	1.1	-1.2
208891_at	BC003143	DUSP6	dual specificity phosphatase 6	5.7	0.00773	3.29	0.0412	8.69	0.00456	4.63	0.0641	2.68	0.208	7.06	0.0129	4.63	1.42	10.13	1.72	3.7	1.6	3.4	3.5	2.1	2.4	1.9	1.3	1.3	-1.6
208893_s_at	BC005047	DUSP6	dual specificity phosphatase 6	4.86	0.0172	2.35	0.176	4.96	0.0314	5.58	0.0476	2.69	0.23	5.7	0.0315	5.24	2.3	12.64	2.11	5.6	1.4	4.2	3.7	1.4	2.1	1.3	-1.2	1.1	1.1
208924_at	AB024703	RNF11	ring finger protein 11	4.89	0.00262	4.53	0.00238	3.92	0.0144	1.55	0.457	1.43	0.496	1.24	0.698	1.35	1.79	2.2	1.99	1.4	-2.4	-1.6	-1.1	1	1.2	2.5	-1	1.6	1.2
208928_at	AF258341	POR	P450 (cytochrome) oxidoreductase	3.97	0.00536	4.72	0.00159	5.13	0.0042	-1.77	0.371	-1.49	0.439	-1.37	0.531	-1.44	-2.57	-1.04	-2.71	1	-1.3	1.1	2.3	1.1	1.1	1.2	-1	1	-1.5
208942_s_at	BE866511	TLOC1	translocation protein 1	4.5	0.00573	4.32	0.00447	5.1	0.00789	-1.24	0.737	-1.29	0.646	-1.09	0.887	-1.65	-1.74	-1.36	-1.46	-1.1	-2	-1.9	-1.8	-1.7	-1.9	-1.4	1.2	1.4	-1.2
208961_s_at	AB017493	KLF6	Kruppel-like factor 6	4.08	0.0332	7.46	0.00294	8.57	0.00685	-2.51	0.32	-1.38	0.662	-1.2	0.826	-1.41	1.25	-1.27	1.21	1.5	-4.8	-1.7	1	-3	-1.2	-1.1	1.2	1.4	-2.5
209007_s_at	AF267856	C1orf63	chromosome 1 open reading frame 63	2.45	0.0424	3.32	0.00649	2.79	0.0417	-1.29	0.633	1.05	0.941	-1.13	0.819	-1.14	1.09	1.58	1.3	-2	-1.1	-1.3	-1.2	-1.2	-2.1	-3.4	1	1.2	-1.3
209059_s_at	AB002282	EDF1	endothelial differentiation-related factor 1	3.27	0.0178	3.81	0.00613	5.03	0.00645	1.65	0.427	1.92	0.304	2.53	0.102	1.09	-1.28	-1.08	1.14	-1.1	-2.1	-1.5	-1.4	-2.1	-1.4	-1.3	1	-1.1	-1.5
209075_s_at	AY009128	ISCU	IscU iron-sulfur cluster scaffold homolog (E. coli)	3.01	0.00291	3.23	0.00121	2.95	0.0076	1.08	0.882	1.16	0.691	1.06	0.899	-1.04	1.1	-1.09	1.36	-1.3	-2.1	-1.7	-1.3	-1.4	1.1	1.1	-1.1	1.3	1.1
209146_at	AV704962	SC4MOL	sterol-C4-methyl oxidase-like	5.32	0.00379	6.64	0.00106	4	0.0235	1.22	0.776	1.53	0.47	-1.09	0.906	1.26	1.61	-1.34	2.42	-1.1	-1.9	-1.7	-2.5	-1.4	-1.1	1.1	1.4	3.7	1
209230_s_at	AF135266	NUPR1	nuclear protein 1	10.41	4.11e-05	4.86	0.000424	3.16	0.0122	1.77	0.302	-1.21	0.662	-1.87	0.151	-1.17	-4.63	-1.28	-4.71	1.2	1.1	1.7	2.2	1.2	-1.2	-1.3	-1	-1.4	1.1
209251_x_at	BC004949	TUBA1C	tubulin, alpha 6	8.17	0.00589	9.92	0.00215	23.59	0.000994	3.01	0.278	3.66	0.142	8.69	0.0168	1.54	3.34	1.38	5.68	1.7	-2.4	-1.3	-1.2	-2.7	-1	1.4	-1.3	1.1	-1.2
209258_s_at	AI373676	SMC3	structural maintenance of chromosomes 3	3.39	0.0121	4.63	0.00188	6.02	0.00258	-1.28	0.668	1.07	0.913	1.4	0.523	1.21	-1.51	1.16	-1.35	1.2	-2	-1.1	-1.3	-3	-1.3	1.1	2	1.4	-1.2
209265_s_at	BC001650	METTL3	methyltransferase like 3	2.38	0.00521	2.27	0.00505	2.07	0.0287	2	0.0736	1.91	0.0722	1.74	0.101	1.23	1.08	1.56	1.16	-1.7	-1.3	-1.7	-2.3	-3.4	-2.2	-2.7	-2.9	-1.6	-2
209311_at	D87461	BCL2L2	BCL2-like 2	2.53	0.00596	2.13	0.0137	1.92	0.0664	1.09	0.853	-1.09	0.821	-1.21	0.594	-1.15	1.02	-1.01	1.12	-1.5	-2	-1.5	-1.3	1	2.2	1.5	-1.3	1.1	-1
209357_at	AF109161	CITED2	Cbp/p300-interacting transactivator, with Glu/Asp-rich carboxy-terminal domain, 2	45.89	6.82e-06	25.99	1.41e-05	20.68	9.5e-05	2.14	0.289	1.21	0.735	-1.04	0.957	1.13	-1.09	1.96	1.33	2.7	-2.6	1	1.2	-1	3	3.3	-1.3	-1.6	-1.2
209475_at	AF106069	USP15	ubiquitin specific peptidase 15	3.27	0.000273	3.12	0.000237	3.46	0.000495	-1.45	0.302	-1.53	0.191	-1.38	0.247	-1.32	-1.06	-1.31	1.14	1.6	-2	-1	-1.3	-1.3	-1.1	1.2	-1.2	-1.5	-1.4
209510_at	AF064801	RNF139	ring finger protein 139	2.97	0.0164	3.01	0.011	3.43	0.017	-1.05	0.955	-1.04	0.954	1.1	0.86	1.02	1.79	1.48	1.95	1	-2.2	-1.5	-1.7	-2.1	-2.3	-1.2	2.1	2.2	1.5
209572_s_at	AF080227	EED	embryonic ectoderm development	2.1	0.0462	3.1	0.00314	4.93	0.00122	1.46	0.428	2.16	0.0974	3.43	0.00938	1.28	2.04	1.54	2.51	1.3	-3	-2	-2.1	-1.8	-1.6	1.1	1	1	1.2
209581_at	BC001387	HRASLS3	HRAS-like suppressor 3	3.25	0.0234	3.56	0.0113	3.14	0.0499	2.4	0.225	2.62	0.127	2.31	0.142	1.27	1.06	1.16	1.54	1.3	-2.5	-2.3	1.2	-1.1	1.1	2.7	-1.5	-1.1	1
209735_at	AF098951	ABCG2	ATP-binding cassette, sub-family G (WHITE), member 2	2.57	0.0464	1.28	0.723	1.33	0.623	2.35	0.201	1.17	0.774	1.21	0.731	-1.06	1.04	-1.26	1.13	-1.1	-2	-1	-2.5	-3.2	-1.4	1.1	-1.3	1.3	-1
209744_x_at	AB056663	ITCH	itchy homolog E3 ubiquitin protein ligase (mouse)	2.3	0.0194	2.22	0.0179	1.95	0.0893	1.66	0.309	1.6	0.299	1.4	0.356	1.21	1.17	1.36	1.42	2	-1.6	-1.1	-1	-4.3	-1.6	-1.1	1.1	-1.2	1.1
209796_s_at	BC001027	TMEM4	transmembrane protein 4	10.2	0.000999	9.71	0.000731	5.35	0.0177	3.01	0.192	2.87	0.165	1.58	0.492	-1.09	-1	-1.2	1.3	-1.2	-1.9	-2	-1.6	-2.2	1	1.1	-2.1	-1.4	-1.3
209920_at	U20165	BMPR2	bone morphogenetic protein receptor, type II (serine/threonine kinase)	3.58	0.036	2.38	0.139	1.55	0.548	1.52	0.571	1.01	0.996	-1.53	0.521	-1.12	-2.14	1.28	-2.01	-1	-2.4	-1.2	-1.1	1.1	1.2	1.5	-1.1	3	-1.1
210024_s_at	AB017644	UBE2E3	ubiquitin-conjugating enzyme E2E 3 (UBC4/5 homolog, yeast)	9.13	0.00211	7.31	0.00273	12.21	0.00228	4	0.109	3.2	0.145	5.35	0.0363	1.19	2.25	1.03	4	1.3	-2.1	-1.5	-1	-1.3	1.1	1.5	1	1.2	1.3
210338_s_at	AB034951	HSPA8	heat shock 70kDa protein 8	82.14	5.43e-05	114.56	1.87e-05	42.22	0.000475	2.03	0.453	2.83	0.293	1.04	0.969	-1.15	1.01	1.21	1.48	1.1	-1.8	-2.3	-2.2	-2.3	-1.5	-1.2	-3.4	-2.5	-1.4
210361_s_at	AF256223	ELF2	E74-like factor 2 (ets domain transcription factor)	2.62	0.0111	2.83	0.00475	3.34	0.00654	-1.17	0.736	-1.09	0.86	1.09	0.858	-1.58	1.41	-1.19	1.36	1.1	-1.7	-2.1	-1.3	-4.8	-2.7	-2.3	-1.1	-1.4	-1.4
210371_s_at	BC003092	RBBP4	retinoblastoma binding protein 4	5.82	0.00474	4.89	0.0059	7.31	0.005	2.1	0.361	1.77	0.406	2.64	0.135	1.14	1.17	-1.01	1.59	1.5	-2.1	-1.1	-1.4	-2.5	-1.1	-1.3	-2.2	1.1	-1.1
210470_x_at	BC003129	NONO	non-POU domain containing, octamer-binding	2.28	0.0232	2.41	0.0116	2.99	0.01	1.57	0.368	1.66	0.273	2.06	0.0873	1.17	-1.23	1.19	1.09	1	-2	-1.4	-1.5	-2.9	-1.7	-1.1	-1.3	-1.5	-1.1
210512_s_at	AF022375	VEGFA	vascular endothelial growth factor A	4.96	0.00536	3.43	0.0171	4.47	0.0168	2	0.357	1.39	0.583	1.8	0.3	1.84	2.24	2.36	3.56	3	-1.8	-1.6	-3	-3.4	-2.1	9.2	2.5	8.5	2.8
210691_s_at	AF275803	CACYBP	calcyclin binding protein	3.73	0.0187	6.06	0.00183	5.03	0.0127	1.04	0.966	1.69	0.412	1.4	0.577	-1.02	1.06	-1.13	1.63	-1.2	-1.8	-1.8	-2	-2.3	1.2	1.2	-1.2	-1.4	-1.4
210817_s_at	BC004130	CALCOCO2	calcium binding and coiled-coil domain 2	5.13	0.00183	5.86	0.000685	4.89	0.00518	1.55	0.45	1.77	0.35	1.47	0.434	1.21	1.72	1.44	2.03	1.3	-1.7	-2.1	1.4	-1.5	1.2	2.1	-3.3	-1.3	-1
210830_s_at	AF001602	PON2	paraoxonase 2	16.22	0.00106	11	0.00183	7.26	0.0196	3.58	0.216	2.43	0.352	1.6	0.562	1.29	1.49	1.59	1.89	-2	-1.1	1	1.5	-1.3	1.4	1.1	-1.1	-1.7	-1
210908_s_at	AB055804	PFDN5	prefoldin subunit 5	12.04	4.13e-05	9.13	5.86e-05	6.15	0.00103	1.31	0.59	-1.01	0.989	-1.5	0.362	1.51	-2.04	1.29	-1.82	1.2	-2.3	-1.3	-1	-3.2	-2.2	-1.6	1.2	1.1	-1.3
210942_s_at	AB022918	ST3GAL6	ST3 beta-galactoside alpha-2,3-sialyltransferase 6	3.68	0.0341	1.77	0.387	4.44	0.0344	2.83	0.231	1.36	0.656	3.41	0.0922	2.68	1.61	4.08	2.08	-3	1	-1.1	-2.4	1	1	-1.4	1	1	-1
210971_s_at	AB000815	ARNTL	aryl hydrocarbon receptor nuclear translocator-like	2.69	0.0269	1.6	0.296	1.01	0.985	2.53	0.121	1.51	0.421	-1.05	0.941	2.45	1.51	4.03	2.17	2	-1.4	-1.7	-1.5	-3.4	-1.6	-2.1	-1.3	-2.2	1.2
211074_at	AF000381	FOLR1	folate receptor 1 (adult) /// folate receptor 1 (adult)	34.78	0.000196	20.39	0.000401	20.39	0.00158	-1.06	0.966	-1.8	0.462	-1.8	0.454	1.53	-2.03	2.2	-2.42	1.9	-1.1	2	1.8	-1.9	1.5	1.3	1.4	-8.8	-1.3
211075_s_at	Z25521	CD47	CD47 molecule /// CD47 molecule	4.41	0.05	9.19	0.00402	7.06	0.0255	2.35	0.406	4.89	0.0923	3.76	0.125	1.03	4.44	1.47	6.77	-1.2	-2.4	-1.2	-1.5	-1.9	-1.3	-1.3	-2.5	-1.5	-1.3
211478_s_at	M74777	DPP4	dipeptidyl-peptidase 4 (CD26, adenosine deaminase complexing protein 2)	3.53	0.00489	1.56	0.296	-1.18	0.767	2.59	0.0885	1.14	0.788	-1.61	0.286	2.41	-2.25	3.07	-1.97	2.8	-2.6	-2.3	-1.4	-5.2	-1.1	2.2	-2.2	1.1	-1.1
211612_s_at	U62858	IL13RA1	interleukin 13 receptor, alpha 1 /// interleukin 13 receptor, alpha 1	3.66	0.0137	4.6	0.00343	3.66	0.0268	-1.02	0.981	1.23	0.713	-1.02	0.979	-1.04	2.27	1.14	2.16	2.2	1.5	1.7	1.1	-1.2	1.4	1.1	-1.4	-1.8	1.6
211711_s_at	BC005821	PTEN	phosphatase and tensin homolog (mutated in multiple advanced cancers 1) /// phosphatase and tensin homolog (mutated in multiple advanced cancers 1)	11.39	0.000646	10.85	0.000467	10.63	0.00199	1.52	0.554	1.44	0.566	1.41	0.596	1.35	1.09	1.33	1.33	1.2	-1.4	-1.5	-2	-2.2	-1.3	1.9	-1.1	1.1	-1.4
211729_x_at	BC005902	BLVRA	biliverdin reductase A /// biliverdin reductase A	-3.14	0.000453	-2.87	0.000492	-1.46	0.209	-1.23	0.508	-1.13	0.681	1.74	0.0804	1.14	1.17	1.65	1.39	1.7	-1	2.3	1.6	1	1.1	1.4	-1.2	-1.2	-1.8
211749_s_at	BC005941	VAMP3	vesicle-associated membrane protein 3 (cellubrevin) /// vesicle-associated membrane protein 3 (cellubrevin)	2.13	0.0146	1.78	0.0445	1.84	0.075	1.54	0.316	1.28	0.458	1.33	0.384	1.16	-1.05	1.56	-1.12	1.1	-1.8	-2.8	-1.9	-1.7	1.1	1.7	-2.2	-2.3	3.1
211909_x_at	L32662	PTGER3	prostaglandin E receptor 3 (subtype EP3) /// prostaglandin E receptor 3 (subtype EP3)	-2.01	0.0437	-1.85	0.0605	-2.85	0.0114	-1.2	0.663	-1.1	0.81	-1.69	0.166	-1.13	-1.42	1.04	-1.29	1.3	-2	1.2	-1.5	-2.3	-1.3	-1.4	-1.1	-1	-1.1
211911_x_at	L07950	HLA-B	major histocompatibility complex, class I, B /// major histocompatibility complex, class I, B	14.42	0.00661	76.64	0.000162	50.56	0.00134	1.59	0.686	8.46	0.061	5.58	0.108	-1.21	3.86	2.35	7.39	1.1	-2	-1.3	-1.1	-1.8	1.2	-1.1	1.1	-1.2	1.1
211938_at	BF247371	EIF4B	eukaryotic translation initiation factor 4B	2.3	0.0421	1.54	0.297	1.66	0.279	1.12	0.848	-1.34	0.524	-1.24	0.647	1.04	-2.6	-1.08	-2.92	1.8	-2	1.3	1.1	-2.5	-2	-1.6	1.1	1.3	-1.5
211955_at	NM_002271	RANBP5	RAN binding protein 5	4.56	0.00113	2.38	0.0238	2.99	0.0189	1.61	0.386	-1.19	0.695	1.06	0.914	1.31	-4.03	1.29	-3.96	1.3	-2.1	-1.5	-1.6	-4.4	-2.8	-1.7	1.2	-1	-1.3
212036_s_at	AW152664	PNN	pinin, desmosome associated protein	4.89	0.00661	5.9	0.00211	4.26	0.0232	2.38	0.267	2.87	0.12	2.07	0.22	1.26	1.37	1.62	2.36	-1.5	-1.6	-1.7	-2.2	-2	-3.3	-3.8	1.3	-1.2	-1.6
212071_s_at	BE968833	SPTBN1	spectrin, beta, non-erythrocytic 1	4.41	0.00859	5.43	0.0025	6.11	0.0057	-1.15	0.86	1.07	0.932	1.21	0.77	-1.75	1.68	-1.22	1.83	-1.6	-1.3	-2	-1.3	-2.4	-2.2	-1.9	-1.7	-1.3	-1.1
212075_s_at	AI161318	CSNK2A1	casein kinase 2, alpha 1 polypeptide	3.89	0.0133	4.38	0.00552	6.77	0.00374	-1.33	0.664	-1.18	0.794	1.31	0.649	-1.3	-1.1	-1.3	-1.1	1.2	-2.9	-1.7	-1.7	-2.7	-1.5	-1	1.3	-1.1	-1.4
212203_x_at	BF338947	IFITM3	interferon induced transmembrane protein 3 (1-8U)	6.82	0.0191	29.04	0.000355	17.39	0.00414	3.07	0.323	13.09	0.0104	7.84	0.0389	-2.09	14.42	1.6	18.38	-1.4	-1.1	2	2.6	2.6	3.5	2.6	-1.3	-1.3	1.9
212224_at	NM_000689	ALDH1A1	aldehyde dehydrogenase 1 family, member A1	9	0.00343	5.82	0.00908	3.84	0.0811	2.19	0.401	1.41	0.651	-1.07	0.939	-1.21	-1.02	-1.02	1.37	3.1	1.3	2	1.6	-1.5	1.2	2.6	-2.8	-2.7	-1.7
212231_at	AB020682	FBXO21	F-box protein 21	2.68	0.0283	2.75	0.0183	1.57	0.379	-1.55	0.438	-1.51	0.421	-2.64	0.0712	-2.2	-1.27	-1.88	-1.58	-1.8	-2.5	-2.1	-1.8	-1.8	1.2	-1.8	-1.7	-2.2	-1.2
212240_s_at	AI679268	PIK3R1	phosphoinositide-3-kinase, regulatory subunit 1 (p85 alpha)	3.84	0.0249	2.36	0.132	1.66	0.464	2.25	0.333	1.39	0.62	-1.03	0.971	1.83	1.67	3.12	2.17	2.1	-1.8	-1.2	-1.1	-2.6	-1.6	1.3	2	3	1.3
212242_at	AL565074	TUBA4A	tubulin, alpha 1	2.51	0.0134	1.4	0.374	3.63	0.00393	2.55	0.0516	1.42	0.408	3.68	0.00537	1.72	-1.06	1.34	1.18	1.3	-2.4	-1.8	-1.5	-1.7	-1.7	1.1	-1.1	1.6	-1.4
212264_s_at	BE645850	WAPAL	wings apart-like homolog (Drosophila)	2.68	0.0103	3.48	0.00148	5.62	0.000634	1.14	0.791	1.49	0.384	2.4	0.0521	-1.12	1.13	-1.04	1.57	-1.1	-1.7	-2.3	-1.6	-2.1	-1.5	1.4	1.1	1.1	-1.2
212335_at	AW167793	GNS	glucosamine (N-acetyl)-6-sulfatase (Sanfilippo disease IIID)	3.51	0.0109	5.98	0.00071	5.06	0.00519	1.14	0.843	1.95	0.274	1.65	0.321	1.03	1.55	1.03	2.19	2.1	-1.3	1.5	-1	-1.1	1.9	4.5	-1.6	-1.1	1.1
212352_s_at	BE780075	TMED10	transmembrane emp24-like trafficking protein 10 (yeast)	3.81	0.00442	2.93	0.0113	2.83	0.0372	1.46	0.469	1.13	0.818	1.09	0.888	-1.09	1.25	-1.53	1.62	1.1	-2.4	-1.3	-1.4	-1.8	-1.7	-1.1	-1.5	1.2	-1.1
212433_x_at	AA630314	RPS2	ribosomal protein S2	2.91	0.0433	1.82	0.261	1.63	0.427	2.14	0.316	1.34	0.625	1.2	0.783	1.49	-2.43	1.28	-2.23	1.1	-2	-1.5	-1.4	-1.9	-1.9	-1.4	1	-1.1	-1
212455_at	N36997	YTHDC1	YTH domain containing 1	3.61	0.0208	3.25	0.0233	3.05	0.069	-1.19	0.814	-1.32	0.643	-1.4	0.574	1.22	-1	1.77	1.36	-1.1	-2.3	-1.4	-1.6	-2.6	-2	-1.6	1.7	1.3	-1.7
212639_x_at	AL581768	TUBA1B	alpha tubulin	6.64	0.000587	9.85	9.71e-05	19.29	4.53e-05	1.78	0.365	2.64	0.0826	5.17	0.00541	1.15	2.38	1.09	3.32	1.7	-2	-1.2	-1.1	-2.4	-1.3	1.3	-1.2	1	-1.1
212944_at	AK024896	SLC5A3	solute carrier family 5 (inositol transporters), member 3	2.33	0.0225	2.93	0.00392	4.11	0.00247	-2.27	0.0982	-1.8	0.208	-1.28	0.534	-1.01	-1.26	1.26	-1.13	1.1	-1.4	-2.1	-1.4	-1.4	-1.3	-1.1	-1.1	1.3	1
213047_x_at	AI278616	SET	SET translocation (myeloid leukemia-associated)	8.34	0.000478	8.23	0.000317	7.26	0.00189	2.06	0.309	2.03	0.27	1.79	0.271	-1.08	2	1.3	2.75	-1.3	-2	-1.8	-1.8	-2.2	-1.9	-1.3	-1.4	1	-1.4
213133_s_at	AW237404	GCSH /// LOC730107	glycine cleavage system protein H (aminomethyl carrier) /// similar to Glycine cleavage system H protein, mitochondrial precursor	5.78	0.00427	4.41	0.0081	2.79	0.107	2.04	0.365	1.56	0.471	-1.01	0.989	1.21	-1.28	1.1	1.09	-1.8	-2.1	-1.5	-1.1	-2.2	-1.5	-1.8	-1.1	1.1	-1.6
213156_at	BG251521	---	Homo sapiens, clone IMAGE:4214654, mRNA	4.82	0.00778	3.27	0.0259	3.76	0.0386	-1.43	0.593	-2.11	0.302	-1.84	0.306	-1.41	-1.79	-1.29	-1.37	-2.2	-2.9	-1.6	-2.1	-3.1	-4.8	-5.6	2.2	1.2	1.2
213246_at	AI346504	C14orf109	chromosome 14 open reading frame 109	3.76	0.000865	4.08	0.000372	5.21	0.000488	1.67	0.283	1.82	0.152	2.31	0.045	1.11	1.3	1.27	1.66	-2.3	1.1	-2	-1.4	-1.3	-1.1	-1.5	-2.9	1.1	-1.1
213274_s_at	AA020826	CTSB	cathepsin B	2.22	0.0416	1.54	0.27	1.82	0.179	1.21	0.695	-1.2	0.687	-1.01	0.986	-1.21	-1.31	-1.38	-1.41	3.6	-1.2	-1.1	-1.2	-1.6	-1.2	1.4	-1.4	-1.4	-1
213485_s_at	AK000002	ABCC10	ATP-binding cassette, sub-family C (CFTR/MRP), member 10	2.41	0.0357	3.29	0.00477	3.12	0.0197	1.45	0.463	1.99	0.195	1.88	0.169	1.07	2.89	1.52	4.36	-1.1	-1.7	-3.5	-1.7	-2.6	-1.7	-1.3	-1.3	-1.1	-1.7
213528_at	AL035369	C1orf156	chromosome 1 open reading frame 156	3.51	0.0195	4.17	0.00653	5.98	0.00546	2.24	0.283	2.66	0.135	3.81	0.0404	1.28	1.99	1.45	3.12	-2	-1.3	-1	-1.5	-1.9	-1.1	-1.6	-1.1	-1.4	-1.4
213677_s_at	BG434893	PMS1	PMS1 postmeiotic segregation increased 1 (S. cerevisiae)	3.66	0.000545	3.51	0.000415	4.82	0.00033	-1.04	0.939	-1.09	0.84	1.27	0.47	-1	-1.01	-1.04	-1.17	-1.8	-1.3	-2.6	-2	-2.1	-1.8	-2.3	-2.1	-1.8	-1.8
213726_x_at	AA515698	TUBB2C	tubulin, beta 2C	3.34	0.0194	2.77	0.0331	5.58	0.00546	2.36	0.226	1.96	0.3	3.95	0.0296	2.1	1.19	1.59	1.67	1.6	-2.1	-1.2	-1.1	-1.9	-1	1.3	-1	1.3	-1.4
213729_at	Z78308	PRPF40A	PRP40 pre-mRNA processing factor 40 homolog A (yeast)	2.97	0.0213	3.86	0.00432	5.74	0.00301	1.26	0.69	1.64	0.394	2.43	0.103	1.12	1.39	1.27	1.94	1.3	-2	-1.5	-1.2	-1.9	-1.3	-1.4	1.7	1.3	-1.4
213875_x_at	BG252842	C6orf62	chromosome 6 open reading frame 62	3.89	0.00662	6.11	0.00064	3.68	0.0178	1.17	0.823	1.83	0.33	1.1	0.881	-1.06	2.41	1.88	2.9	1.5	-3.5	1.3	1.3	-2.6	1.2	-1.2	-1.8	-3.1	2
213998_s_at	AW188131	DDX17	DEAD (Asp-Glu-Ala-Asp) box polypeptide 17	7.41	0.0012	3.73	0.0116	3.18	0.0552	2.04	0.348	1.03	0.976	-1.14	0.845	1.63	-2.45	2.39	-2.37	-1.2	-2.1	-1.2	1.1	-2.7	-1.1	-1.4	-1.9	-2.1	-1.1
214086_s_at	AK001980	PARP2	poly (ADP-ribose) polymerase family, member 2	5.32	0.00878	3.92	0.019	7.95	0.00533	2.01	0.399	1.49	0.556	3.01	0.115	-1.01	-1.2	-1.29	1.53	-1.9	-2.1	-2.2	-2.1	-2.7	-3.5	-1.7	2.1	1.6	-1.6
214155_s_at	AI743740	LARP4	La ribonucleoprotein domain family, member 4	3.56	0.00311	4.26	0.000795	5.21	0.00138	-1.29	0.582	-1.08	0.881	1.13	0.801	-1.21	1.08	1.1	1.12	2.4	1	1.1	-1.2	1.5	1.4	6.4	1	1.1	-1.1
214290_s_at	AI313324	HIST2H2AA3 /// HIST2H2AA4	histone cluster 2, H2aa3 /// histone cluster 2, H2aa4	7.73	0.00118	12.38	0.00018	6.28	0.0056	2	0.361	3.2	0.0814	1.63	0.396	1.09	1.13	2.66	1.14	1.6	-2.3	-1.4	-1.1	-1.8	1.9	2.3	1.3	3.6	2.1
214308_s_at	AI478172	HGD	homogentisate 1,2-dioxygenase (homogentisate oxidase)	7.01	0.00585	4.99	0.0126	2.46	0.234	5.7	0.0502	4.06	0.0897	2	0.328	-1.05	1.06	-1.29	1.24	1.4	-5.7	-3.9	1.5	1.2	1.2	4.9	-1.6	1.5	2.3
214315_x_at	AI348935	CALR	calreticulin	6.64	0.0182	8.82	0.00558	8.17	0.0209	1.83	0.521	2.43	0.371	2.25	0.331	1.38	5.06	-1.14	9.95	1.1	-2.9	-1.6	-1.6	-1.7	1.5	1.5	1.1	3.1	-1.4
214316_x_at	AI378706	CALR	Calreticulin	-2.35	0.0288	-2.1	0.043	-3.97	0.0042	1.2	0.713	1.34	0.495	-1.41	0.407	1.28	-1.28	1.4	1.04	1.2	-1.9	-1.8	-2.1	-2.3	-1.2	-1.1	1.2	1.8	-1.1
214351_x_at	AA789278	LOC388344 /// RPL13	ribosomal protein L13 /// similar to ribosomal protein L13	2.87	0.0177	2.22	0.0505	2.5	0.0627	1.29	0.622	-1	0.994	1.13	0.829	1.21	-2.81	-1.05	-2.6	-1.1	-2	-1.2	-1	-1.7	-1.9	-1.7	1.3	1	1
214359_s_at	AI218219	HSP90AB1	heat shock protein 90kDa alpha (cytosolic), class B member 1	13.18	0.00608	13.83	0.00359	5.13	0.0988	1.83	0.565	1.92	0.495	-1.4	0.751	-1.13	-2.1	1.26	-1.4	-1.3	-2.3	-2.8	-1.9	-2.3	1.1	-1.2	-1.5	-1.4	-1.1
214383_x_at	BF063121	KLHDC3	kelch domain containing 3	2.27	0.0232	1.42	0.343	2.41	0.031	1.72	0.283	1.08	0.865	1.83	0.131	-1.21	-1.13	-1.2	1.01	-1.2	-2.1	-1.6	-1.1	-1.9	-1.4	1.5	-1.5	-1.3	-1.3
214429_at	U47635	MTMR6	myotubularin related protein 6	2.16	0.0221	1.92	0.0375	1.71	0.153	1.05	0.933	-1.07	0.874	-1.21	0.62	-1.09	1.55	1.06	1.47	-1.2	-1.5	-1.3	-2	-1.8	-1.4	1.1	1.1	1	-1.4
214437_s_at	NM_005412	SHMT2	serine hydroxymethyltransferase 2 (mitochondrial)	4.56	0.00799	2.31	0.105	2.11	0.224	2.46	0.237	1.25	0.713	1.14	0.839	-1.28	-4.96	-2.08	-3.66	1.3	-2.1	-1.3	-1.5	-1.9	-1.3	-1.2	-1.2	-1.4	-1.1
214453_s_at	NM_006417	IFI44	interferon-induced protein 44	19.43	0.049	198.09	0.0012	95.67	0.0111	3.71	0.476	37.79	0.0506	18.25	0.0996	-3.76	183.55	4.5	275.33	2.7	-1.4	22.5	6.9	16.8	31.7	23.1	-3.7	1	-1
214512_s_at	NM_006713	SUB1	SUB1 homolog (S. cerevisiae)	20.82	0.000104	19.16	8.1e-05	17.51	0.000399	2.24	0.323	2.06	0.338	1.88	0.303	1.27	1.35	1.33	1.95	1.3	-2.2	-1.2	-1.1	-1.8	-1.2	1.2	-1.1	1.1	-1.1
214835_s_at	AF131748	SUCLG2	succinate-CoA ligase, GDP-forming, beta subunit	4.32	0.0138	2.68	0.0704	1.77	0.389	1.21	0.799	-1.33	0.658	-2.01	0.258	-1.52	-1.17	-1.46	-1.08	-1.9	-2	-1.3	-1.7	-2.4	-1.8	-1.9	-1.1	1.1	-1.1
214864_s_at	AK024386	GRHPR	glyoxylate reductase/hydroxypyruvate reductase	3.05	0.0249	1.72	0.27	-1.19	0.801	1.82	0.382	1.02	0.978	-2	0.193	-1.21	-2.48	1.04	-2.08	-1.3	-1.3	-2	-2.7	-1.7	-1.7	-1.9	1.2	1.1	-1.4
215038_s_at	AF049103	SETD2	SET domain containing 2	2.16	0.0367	1.71	0.132	1.53	0.315	1.59	0.365	1.26	0.566	1.13	0.788	1.25	1.09	2.27	1.28	-1	-2.1	-1.3	-1.6	-2.5	-1.6	-1.2	1.2	1.2	1
215136_s_at	AL050353	EXOSC8	exosome component 8	3.01	0.0203	2.99	0.0154	4.26	0.00952	1.99	0.295	1.97	0.259	2.81	0.0675	1.09	1.96	-1.15	2.91	-1.2	-2	-2.3	-1.8	-2.4	-1.6	-1.2	1.1	1.7	-1.4
215450_at	W87901	---	---	5.66	0.00469	4.93	0.0051	3.76	0.041	2.03	0.371	1.77	0.401	1.35	0.645	2.3	1.95	2.79	3.76	-1.3	-2.5	-1.5	-2	-1.1	-2.1	-1.1	-1.1	-1.1	-1.2
215773_x_at	AJ236912	PARP2	poly (ADP-ribose) polymerase family, member 2	3.84	0.00456	3.03	0.0101	4.17	0.00714	1.96	0.283	1.55	0.407	2.13	0.128	-1.13	1.06	-1.25	1.93	-1.7	-1.6	-2	-1.6	-1.6	-1.7	-1.6	1.3	1.6	-1.1
215778_x_at	AJ006206	HAB1	B1 for mucin	-2.27	0.0149	-2.93	0.00181	-3.81	0.00168	1.34	0.464	1.04	0.94	-1.26	0.525	1.31	-2.55	1.65	-2.34	1.4	-2.1	-1.7	-2.1	-2	-1.1	-1.8	1	1	1.1
216032_s_at	AF091085	ERGIC3	ERGIC and golgi 3	5.58	0.00482	5.28	0.0039	3.58	0.0476	1.91	0.399	1.8	0.394	1.22	0.763	1.01	-2.1	-1	-1.81	-1.6	-2.6	-1.6	-2	-4.2	-1.7	-1.5	1.1	1.1	-1.3
216268_s_at	U77914	JAG1	jagged 1 (Alagille syndrome)	2.38	0.0401	2.66	0.0168	4.79	0.00332	-1.04	0.965	1.07	0.901	1.93	0.16	1.27	1.67	2.25	2.13	2.2	1.3	1	1.1	1	1.1	1.4	1.3	1.7	1
216274_s_at	N99438	SEC11A	SEC11 homolog A (S. cerevisiae)	4.44	0.00494	3.92	0.00561	4.89	0.0076	2.19	0.262	1.93	0.3	2.41	0.118	1.09	1.54	-1.11	1.98	-1.1	-2	-1.4	-1.5	-1.7	-1.3	-1.1	-1.8	-1.3	-1.3
216450_x_at	AK025862	HSP90B1	heat shock protein 90kDa beta (Grp94), member 1	5.74	0.000873	5.32	0.000746	4.38	0.00648	1.3	0.629	1.21	0.713	-1.01	0.981	3.32	2.68	3.81	3.57	1	-4	-2.5	-4.6	-4.4	-1.8	1.2	-1.6	-1	-1.3
216591_s_at	AF080579	hCG_1776980 /// SDHC	succinate dehydrogenase complex, subunit C, integral membrane protein, 15kDa /// similar to succinate dehydrogenase complex, subunit C isoform 3 precursor	14.12	0.000332	11.63	0.000361	5.74	0.012	3.07	0.166	2.53	0.211	1.25	0.755	-1.08	1.37	1.06	1.97	1.1	-2.2	-2.6	-2	-5.7	-1.6	-1.5	-1.9	-1.7	1.9
216640_s_at	AK026926	PDIA6	protein disulfide isomerase family A, member 6	4.69	0.0471	6.64	0.0128	8.17	0.0207	2.91	0.335	4.11	0.146	5.06	0.0834	-1.46	4.35	-2	7.24	1.2	-2.2	-1.9	-1.1	-2.5	1	2.1	-2.5	-1.6	-1
216733_s_at	X86401	GATM	glycine amidinotransferase (L-arginine:glycine amidinotransferase)	4.99	0.00822	1.91	0.264	-1.39	0.649	2	0.382	-1.31	0.674	-3.46	0.0755	-1.51	1.56	-1.09	1.94	1.6	-2	-1	1.4	-2.2	1.6	-2	-1.1	-1	-1
217094_s_at	AL109923	ITCH	itchy homolog E3 ubiquitin protein ligase (mouse)	3.2	0.0142	2.71	0.023	2.31	0.106	1.82	0.357	1.54	0.416	1.31	0.599	1.35	-1.45	1.56	-1.19	2.1	-2	-1.2	-1.2	-4.4	-1.2	-1.1	-1	1	1
217202_s_at	U08626	GLUL	glutamate-ammonia ligase (glutamine synthetase)	4.99	0.044	3.23	0.127	2.48	0.322	4.14	0.206	2.68	0.349	2.06	0.403	3.14	1.45	9.19	2.3	3.2	-2.1	1	1.5	-1.7	1.5	6.4	1.1	-2.1	6.6
217729_s_at	NM_001130	AES	amino-terminal enhancer of split	2.64	0.000753	2.75	0.000358	3.61	0.000247	1.23	0.491	1.28	0.4	1.68	0.0755	1.11	-1.28	-1.08	-1.22	-1.2	-2.1	-1.5	-1.5	-1.5	-1.5	-1.4	1.5	1.5	1.1
217748_at	NM_015999	ADIPOR1	adiponectin receptor 1 /// adiponectin receptor 1	3.56	0.00141	2.41	0.00966	3.78	0.00261	1.46	0.409	-1.01	0.996	1.56	0.235	-1.3	-1.77	-1.06	-1.77	2.4	-1.9	-1.1	1.7	-1.2	1.2	1.5	-1.1	1.4	1.4
217780_at	NM_016145	C19orf56	chromosome 19 open reading frame 56	4.79	0.00282	6.28	0.000603	4.5	0.00838	1.46	0.508	1.92	0.29	1.38	0.544	1.06	-1.34	-1.19	-1.01	1.4	-2.1	-1.2	-1.3	-1.3	1.1	1.2	-1.3	-1.1	-1.1
217811_at	NM_016275	SELT	selenoprotein T	18.51	0.000748	17.39	0.00055	15.78	0.00271	3.51	0.219	3.29	0.195	2.99	0.17	1.28	3.27	1.65	5.45	2.3	-2.2	1.3	1.1	-2.7	1.1	1.1	-2.3	-1.4	1.3
217853_at	NM_022748	TNS3	tensin 3	4.89	0.00868	4.11	0.012	6.68	0.00666	1.12	0.902	-1.06	0.936	1.53	0.503	1.17	1.06	1.21	1.15	-3.4	1	-1.2	-1.7	-1.2	1	-3.2	-1	-1.1	1
217854_s_at	NM_002695	POLR2E	polymerase (RNA) II (DNA directed) polypeptide E, 25kDa	2.1	0.0123	1.54	0.116	1.4	0.309	1.47	0.341	1.08	0.833	-1.02	0.949	1.15	-1	-1.19	1.16	2.1	-2	1.3	1.7	-1.2	-1.1	1.5	1.1	2.3	-1.8
217865_at	NM_018434	RNF130	ring finger protein 130	15.14	0.000377	12.3	0.000414	7.26	0.0073	1.87	0.427	1.52	0.532	-1.12	0.894	-1.23	-1.64	-1.01	-1.55	2.7	1.1	1.5	1.2	-1.3	1.1	1.3	-1.3	-1.3	1.1
217915_s_at	NM_016304	C15orf15	chromosome 15 open reading frame 15	5.39	0.00339	4.6	0.00421	3.78	0.0278	1.2	0.804	1.02	0.982	-1.19	0.777	1.03	1.04	1.57	1.1	-1	-2	-1.4	-1.6	-2.9	-2.3	-1.8	1.1	-1	-1.2
217933_s_at	NM_015907	LAP3	leucine aminopeptidase 3	4.86	0.00293	5.13	0.00155	5.58	0.00404	2.4	0.194	2.53	0.12	2.75	0.0801	1.06	1.47	1.39	1.95	2	-1.5	2.1	1.8	1.1	3.6	6.5	-1.4	-1	-1.4
217959_s_at	NM_016146	TRAPPC4	trafficking protein particle complex 4	12.3	0.000338	15.56	0.000117	13.93	0.000617	2.14	0.332	2.71	0.148	2.43	0.152	-1.03	-1.11	-1.28	1.44	1.2	-2.2	-1.3	-1.7	-2.4	1	1.8	-3.2	-1.2	-1.7
217993_s_at	NM_013283	MAT2B	methionine adenosyltransferase II, beta	3.86	0.00136	3.2	0.00237	2.41	0.0356	2.41	0.0731	2	0.127	1.51	0.295	1.33	2.53	1.87	2.86	1.1	-2.1	-1	1.2	-1.9	-1.1	1.2	-3.3	-2.1	-1.1
218025_s_at	NM_006117	PECI	peroxisomal D3,D2-enoyl-CoA isomerase	8.06	0.0025	4.56	0.0122	2.28	0.246	4.44	0.0731	2.51	0.251	1.26	0.764	1.39	-1.63	1.92	-1.09	-1.2	-1.4	-2	-1.1	1	1	1.4	1	-1.1	-1
218049_s_at	NM_014078	MRPL13	mitochondrial ribosomal protein L13	14.32	0.000589	15.45	0.000318	14.72	0.00142	2.53	0.309	2.73	0.221	2.6	0.172	-1.33	1.59	-1.52	2.54	-1.1	-2.5	-1.9	-1.2	-1.6	1.6	1.5	-2.3	1	-1.5
218135_at	NM_016570	ERGIC2	ERGIC and golgi 2	7.95	0.000214	9.19	8.18e-05	10.56	0.000195	1.92	0.293	2.22	0.137	2.55	0.0734	1.72	2.35	1.79	3.75	-1.6	-2.1	-1.7	1.1	-1.5	1.6	1.5	-4.9	-1.4	-1.8
218146_at	NM_018446	GLT8D1	glycosyltransferase 8 domain containing 1	2.11	0.000222	2.11	0.000144	2.43	0.000143	1.09	0.618	1.09	0.594	1.26	0.172	-1.23	-1.12	-1.16	-1.01	-2.2	1	-1.6	-1.1	-1	1	-1.1	-1.8	-1.6	-1.2
218172_s_at	NM_018630	DERL1	Der1-like domain family, member 1	2.28	0.0267	2.3	0.0189	2.31	0.0458	1.65	0.332	1.66	0.287	1.67	0.195	-1.22	2.3	1.04	2.83	1.4	-2.1	-1.3	-1.3	-1.1	-1	1.4	-1.1	1	-1.5
218231_at	NM_017567	NAGK	N-acetylglucosamine kinase /// N-acetylglucosamine kinase	6.11	0.0015	8.82	0.000275	9.92	0.000742	1.47	0.523	2.13	0.24	2.4	0.125	-1.34	1.69	-1.08	2.28	-1.1	-1.1	2.5	2	2.3	3.6	2.1	-7.9	-4.1	-2
218250_s_at	NM_013354	CNOT7	CCR4-NOT transcription complex, subunit 7	2.97	0.0311	4.23	0.00456	3.71	0.0245	1.04	0.971	1.47	0.48	1.29	0.662	-1.09	1.22	1.39	1.31	1.9	-2.2	-1.1	-1.1	-2.9	-1.1	-1.3	1.3	1.1	-1.4
218280_x_at	NM_003516	HIST2H2AA3 /// HIST2H2AA4	histone cluster 2, H2aa3 /// histone cluster 2, H2aa4	4.35	0.0316	9	0.00212	4.82	0.0432	2.14	0.406	4.44	0.077	2.38	0.239	-1.04	1.15	2.48	1.23	1.3	-2	-1.5	1	1.2	2	2.1	1.3	3.1	1.7
218304_s_at	NM_022776	OSBPL11	oxysterol binding protein-like 11	7.01	0.0146	13.09	0.00174	12.04	0.00771	-1.19	0.886	1.57	0.598	1.44	0.681	-1.18	4.44	1.01	5.76	-1.2	-1.4	-1.4	-2.1	-1.3	-1.1	-1.5	-2.1	-1	-1.1
218311_at	NM_003618	MAP4K3	mitogen-activated protein kinase kinase kinase kinase 3	2.68	0.0019	2.89	0.000728	3.66	0.000721	1.1	0.786	1.19	0.563	1.51	0.177	-1.15	1.37	-1.18	1.66	2.2	-1	-1.2	-1.1	1	1	1.1	-1.1	1.1	1
218331_s_at	NM_017782	C10orf18	chromosome 10 open reading frame 18	3.48	0.00388	4.44	0.000731	5.86	0.000951	-1.39	0.494	-1.09	0.872	1.21	0.672	-1	2.03	1.28	2.25	-1	-1.7	-1.3	-2.2	-1.9	-1.3	-1.2	-1.3	-1.9	-1.6
218386_x_at	NM_006447	USP16	ubiquitin specific peptidase 16	4.53	0.000388	4.6	0.000237	4.11	0.00158	2.14	0.0962	2.17	0.0655	1.95	0.0961	-1.1	1.85	-1.08	2.19	-1.1	-1.6	-1.4	-2.3	-1.4	-1.5	-1.1	1.6	2.3	-1.3
218398_at	NM_016640	MRPS30	mitochondrial ribosomal protein S30	4.79	0.0138	5.39	0.00618	5.35	0.0194	2.28	0.344	2.57	0.23	2.55	0.166	1.33	1.79	2.27	2.92	-1.3	-2.3	-2	-1.9	-2.2	-1.6	-1.3	2	2.4	1
218407_x_at	NM_013349	NENF	neuron derived neurotrophic factor	2.81	0.0278	2.6	0.0305	3.18	0.0312	-1.04	0.962	-1.13	0.838	1.09	0.898	1.01	-2.77	-1.23	-2.23	1.3	-1.9	-2.3	1.4	2.6	1.6	4.5	-1	2.3	2
218429_s_at	NM_018381	FLJ11286	hypothetical protein FLJ11286	2.57	0.00841	2.91	0.00259	2.87	0.00986	2.01	0.132	2.28	0.0506	2.25	0.0541	1.35	2.1	2.28	2.02	1.1	1.1	2.8	2.3	2.2	1.6	1.4	-1.4	1	-1.7
218491_s_at	NM_014174	THYN1	thymocyte nuclear protein 1	3.29	0.0178	2.95	0.0214	2.87	0.058	1.82	0.382	1.63	0.408	1.58	0.384	1.18	-1.03	1.34	1.29	1.1	-1.4	-2.1	-1.2	-2.1	-1.5	-1	-1.4	-1.1	-1.4
218562_s_at	NM_018202	TMEM57	adducin 3 (gamma) /// transmembrane protein 57	3.14	0.0139	3.73	0.00409	2.83	0.0429	1.05	0.954	1.25	0.663	-1.06	0.923	-1.07	-1.5	1.01	-1.56	-1	-1.7	-2.4	-1.5	-1.8	-1.5	1.3	2.4	1.4	-1.2
218793_s_at	NM_006746	SCML1	sex comb on midleg-like 1 (Drosophila)	4.63	0.00604	5.39	0.00212	3.16	0.0535	-1.69	0.433	-1.45	0.522	-2.48	0.126	-2.03	-1.37	-1.25	-1.37	-2.3	-1.6	-3.2	-4.4	-1.7	-2.8	-1.9	1.3	1.5	1.2
218946_at	NM_015700	NFU1	NFU1 iron-sulfur cluster scaffold homolog (S. cerevisiae)	4.23	0.0125	4.17	0.00924	2.73	0.109	1.43	0.591	1.41	0.574	-1.08	0.916	-1.13	-1.35	1.02	-1.01	-1.7	-1.7	-1.8	-2	-2.2	-1.6	-1.7	-1.6	-1.2	-1.1
218949_s_at	NM_018292	QRSL1	glutaminyl-tRNA synthase (glutamine-hydrolyzing)-like 1	4.03	0.00622	7.11	0.000413	9.25	0.000681	-1.14	0.848	1.55	0.422	2.01	0.181	-1.38	2.14	1.16	3.33	-2.4	-1.1	-1.9	-1.5	-2.6	1	-1.2	-2	-2	-1.2
219043_s_at	NM_024065	LOC285359 /// LOC644850 /// PDCL3	phosducin-like 3 /// phosducin-like 3 pseudogene /// similar to phosducin-like 3	2.07	0.0129	2	0.0117	2.19	0.0172	1.39	0.394	1.34	0.394	1.46	0.206	1.32	1.39	-1.06	1.74	1.6	-2.2	-1.2	-1	-2.1	-1.2	-1.3	-1.9	-1.6	1.4
219209_at	NM_022168	IFIH1	interferon induced with helicase C domain 1	10.85	0.0163	41.93	0.000606	22.94	0.0072	5.9	0.186	22.78	0.00978	12.47	0.0356	-1.41	32.9	5.54	40.09	-1.2	-2	2.4	3	3.6	7.8	7.4	-3.7	-1.7	-1.4
219335_at	NM_022838	ARMCX5	armadillo repeat containing, X-linked 5	3.84	0.000872	3.34	0.00113	4.29	0.00133	1.6	0.332	1.4	0.409	1.79	0.133	1.26	1.82	1.3	2.81	-1.1	-2	-1.9	-1.7	-2.7	-1.6	-2	1.2	1.1	-1
219343_at	NM_017913	CDC37L1	cell division cycle 37 homolog (S. cerevisiae)-like 1	3.73	0.00934	2.81	0.0242	4.44	0.00972	-2.38	0.198	-3.16	0.0533	-2	0.186	1.01	-1.06	1.09	1.28	1.4	-2	1.3	1.1	-1.4	-1.9	-1.3	2.4	2.9	1.1
219600_s_at	NM_006134	TMEM50B	transmembrane protein 50B	3.71	0.0275	3.23	0.0356	3.41	0.0652	2.91	0.195	2.53	0.212	2.68	0.136	1.78	2.04	1.34	2.68	2.3	-2.6	1	1	-3.5	1.5	1.1	-1.5	-1.1	-1.2
219959_at	NM_017947	MOCOS	parathyroid hormone-like hormone /// molybdenum cofactor sulfurase	4.96	0.00245	5.54	0.00097	5.98	0.00284	3.84	0.0322	4.29	0.0132	4.63	0.0111	1.01	2.64	-1.09	4	1.1	1.3	1.3	3.3	3.1	8.1	11.4	-1	-1	-1.5
220199_s_at	NM_022831	C1orf80	chromosome 1 open reading frame 80	3.86	0.0165	5.06	0.00367	5.03	0.0124	2.53	0.229	3.32	0.0748	3.29	0.0706	-1.17	4.56	1.77	5.8	1.1	-2.3	-1.7	-1.5	-2.5	1.1	1.2	-4.7	-1.7	-1.4
220607_x_at	NM_016397	TH1L	TH1-like (Drosophila)	4.63	0.0096	6.11	0.00223	4.99	0.0153	1.57	0.505	2.07	0.321	1.69	0.377	-1.15	1.3	-1.24	1.71	-1.1	-2	-1.8	-1.6	-2.5	-1.8	-2.9	-1.4	-1.4	-1
221208_s_at	NM_024631	C11orf61	chromosome 11 open reading frame 61	2.81	0.00572	3.76	0.000726	3.16	0.00677	-1.26	0.59	1.06	0.9	-1.12	0.79	-1.04	1.95	1.12	1.75	-1.4	-1.5	-2.3	-1.9	-1.4	-2.3	-2.2	-2	-2.5	-2.7
221263_s_at	NM_031287	SF3B5	splicing factor 3b, subunit 5, 10kDa /// splicing factor 3b, subunit 5, 10kDa	2.2	0.0118	1.95	0.021	2.35	0.0156	1.04	0.946	-1.09	0.813	1.1	0.778	-1.22	-1.44	-1.38	-1.15	1.2	-1.2	-1.8	-2	-1.5	-1.3	1.2	1.1	1.4	-1.4
221264_s_at	NM_031214	TARDBP	TAR DNA binding protein /// TAR DNA binding protein	2.57	0.0138	1.99	0.0509	1.43	0.391	1.16	0.769	-1.12	0.788	-1.55	0.272	-1.18	-1.24	1.23	-1.07	1.4	-2.1	-1.4	-1.3	-2.9	-4.1	-3.2	1.3	-1.1	-1.1
221423_s_at	NM_030799	YIPF5	Yip1 domain family, member 5 /// Yip1 domain family, member 5	2.93	0.0213	3.27	0.00874	2.1	0.153	1.73	0.386	1.93	0.27	1.24	0.686	-1.22	1.89	1.48	2.35	-1.1	-2.6	-2.9	-2.2	-3.1	-1.6	-1.1	-1.1	1.1	-1.1
221425_s_at	NM_030940	ISCA1	HESB like domain containing 2 /// HESB like domain containing 2	5.24	0.00536	6.59	0.00151	7.01	0.00448	-1.64	0.47	-1.3	0.667	-1.22	0.763	-1.14	-1.06	-1.01	1.28	1.4	-4.5	-2.3	-3.1	-1.2	-2	1.6	1.3	1.5	2.3
221449_s_at	NM_030790	ITFG1	integrin alpha FG-GAP repeat containing 1 /// integrin alpha FG-GAP repeat containing 1	3.48	0.00718	3.71	0.00358	3.16	0.0239	1.12	0.861	1.19	0.733	1.01	0.988	-1.3	-1	1.03	1.3	-1.2	-2.4	-1.4	-1.2	-2.4	-1.3	1.2	-6.8	-1.1	-1.4
221531_at	AF309553	WDR61	WD repeat domain 61	3.18	0.0425	4.47	0.00786	2.89	0.0981	1.77	0.437	2.48	0.21	1.6	0.445	-1.08	1.57	-1.42	2.71	-1.6	-2.2	-2.4	-1.7	-2	-1.2	-1.1	-2.9	-1.6	-1.3
221675_s_at	AF195624	CHPT1	choline phosphotransferase 1	4.86	0.0315	2.75	0.152	1.52	0.641	2.36	0.388	1.34	0.721	-1.36	0.728	-1.06	1.75	1.56	2.29	-1	1	-1	2.7	1	1	1.5	1	1	-1
221688_s_at	AL136913	IMP3	IMP3, U3 small nucleolar ribonucleoprotein, homolog (yeast)	3.12	0.00865	2.51	0.0191	2.31	0.0707	1.6	0.399	1.29	0.566	1.19	0.718	1.28	-1.1	1.72	1.29	1.1	-2.6	-1.4	-1.3	-1.7	1	-1.5	-2	-1.7	-1.1
221691_x_at	AB042278	NPM1	nucleophosmin (nucleolar phosphoprotein B23, numatrin) /// nucleophosmin (nucleolar phosphoprotein B23, numatrin)	4.38	0.00674	4.11	0.0059	4.44	0.0135	1.61	0.45	1.52	0.461	1.64	0.362	1.11	-1.27	1.34	-1.01	-1.2	-2.2	-1.7	-1.7	-5.7	-2.1	-1.5	-1.3	-1.2	-1.1
221768_at	AV705803	SFPQ	Splicing factor proline/glutamine-rich (polypyrimidine tract binding protein associated)	4.23	0.0233	3.86	0.0239	3.97	0.0525	1.23	0.807	1.13	0.886	1.16	0.851	-1.11	1.17	1.4	1.59	1	-1.9	-1.9	-2.8	-2.6	-4.1	-2.7	1.7	1.3	-1.9
221776_s_at	AI885109	BRD7	bromodomain containing 7	5.17	0.0174	5.46	0.0101	7.26	0.0125	1.41	0.678	1.5	0.586	1.99	0.336	-1.75	1.13	-1.3	1.69	-1.3	-2	-1.4	-1.5	-1.9	-1.6	-1.7	-1.6	-1.6	-1.5
221808_at	NM_004251	RAB9A	RAB9, member RAS oncogene family	2.11	0.0412	1.65	0.165	1.4	0.433	1.24	0.632	-1.04	0.937	-1.22	0.62	-1.05	-1.04	1.72	1.13	-1.2	-1.5	-1.7	-2	-2.3	-1.2	-1.1	1.1	-1.3	-1
221891_x_at	AA704004	HSPA8	heat shock 70kDa protein 8	4.41	0.00463	6.06	0.000802	4.44	0.00987	-1.15	0.842	1.2	0.75	-1.14	0.832	-1.12	-1.03	-1.02	1.22	1.3	-1.3	-2	-1.7	-1.1	-1.1	1.1	-2	-1.2	-1.5
221952_x_at	AB037814	TRMT5	TRM5 tRNA methyltransferase 5 homolog (S. cerevisiae)	7.46	0.0019	5.46	0.00375	12.21	0.00112	1.69	0.457	1.24	0.748	2.77	0.122	1.07	-1.33	1.13	1.33	-1.5	-2.1	-1.3	1.1	-1.9	-1.9	-1.3	1	1.1	-1.2
222035_s_at	AI984479	PAPOLA	poly(A) polymerase alpha	6.54	0.00825	6.92	0.00457	7.57	0.0115	1.72	0.506	1.82	0.433	1.99	0.341	1.05	1.47	1.1	2.38	1.1	-2.1	-1.8	-1.7	-2.5	-1.6	-1.1	1.1	1.2	1.2
222154_s_at	AK002064	LOC26010	DNA polymerase-transactivated protein 6	3.76	0.00447	3.32	0.00556	2.51	0.0581	1.96	0.273	1.73	0.335	1.31	0.57	1.66	1.88	2.28	2.5	-1.3	-1.5	2.4	5.1	6.6	14.4	10.7	-1.1	1	1.5
222243_s_at	AB051450	TOB2	transducer of ERBB2, 2	3.73	0.0468	3.1	0.0717	3.16	0.125	-1.31	0.756	-1.58	0.529	-1.55	0.546	-1.2	-1.78	1.56	-1.4	-1.3	-3	-3.9	-2.2	-1.3	1.1	-1.3	-3.5	-1.1	-1.3
222357_at	AW974823	ZBTB20	zinc finger and BTB domain containing 20	4.44	0.0416	3.27	0.0879	3.23	0.158	1.19	0.875	-1.14	0.894	-1.16	0.877	1.18	1.19	1.2	1.53	-3.2	-1	1	-2	1	-1.5	-2.1	-1.3	-3.2	-1.3
222389_s_at	BE879807	WAC	WW domain containing adaptor with coiled-coil	5.9	0.000826	5.54	0.000701	4.38	0.00686	1.46	0.48	1.38	0.518	1.09	0.889	1.24	1.17	1.72	1.32	1.4	-2.8	-1.4	-1.6	-2.3	-1.5	-1	1.1	-1	1
222399_s_at	BG104571	TM9SF3	transmembrane 9 superfamily member 3	32.9	4.84e-05	33.82	2.8e-05	41.93	6.13e-05	2.4	0.306	2.46	0.238	3.05	0.105	1.2	2.99	1.55	3.84	2	-1.8	-1	-1.1	-2.2	-1.1	1.3	-1.7	-1.2	1
222401_s_at	AL550722	TMEM50A	transmembrane protein 50A	2.66	0.0413	5.82	0.000837	4.86	0.00654	1.59	0.444	3.48	0.0352	2.91	0.0672	-1.28	3.18	1.54	3.77	1.4	-2.9	-1.3	-1	1	1.6	1.7	-1.5	1.7	1.3
222404_x_at	AI984229	PTPLAD1	protein tyrosine phosphatase-like A domain containing 1	3.76	0.00299	2.87	0.00832	2.73	0.0308	1.59	0.399	1.21	0.663	1.16	0.764	-1.4	1.83	-1.55	1.92	-1.1	-1.6	-1.9	-2	-2.5	-1.4	1.4	-1.6	-1.8	-1
222417_s_at	AF121855	SNX5	sorting nexin 5	3.76	0.0252	3.1	0.042	3.2	0.079	1.25	0.767	1.03	0.972	1.06	0.936	1.19	-1.75	1.14	-1.17	-1.9	-1.4	-1.7	-2	-2.8	-3.4	-3.3	-1.4	-1.3	-1.2
222467_s_at	AK023950	SAPS3	SAPS domain family, member 3	8.69	0.00222	8	0.00181	8.46	0.00568	-1.06	0.96	-1.15	0.863	-1.09	0.917	1.12	1.64	1.88	2	-1.3	-1.5	-2	-2.2	-1.7	-1.4	1.2	-2.5	-1.5	-1
222529_at	BG251467	SLC25A37	solute carrier family 25, member 37	2.73	0.0382	5.17	0.00152	6.11	0.00302	1.4	0.563	2.64	0.105	3.12	0.0541	1.33	1.74	1.46	1.54	2.2	1	1.6	1.2	-1	1.5	3.4	1.9	1	1.9
222631_at	AI862887	PI4K2B	phosphatidylinositol 4-kinase type 2 beta	11.08	0.000973	9.85	0.000844	6.77	0.0101	1.59	0.535	1.41	0.611	-1.03	0.969	-1.04	-1.06	1.61	-1.15	1	-1.2	2.5	1.7	2	1.8	2.4	-1.8	1.1	-1.1
222805_at	AI587307	MANEA	mannosidase, endo-alpha	2.71	0.0167	2.1	0.053	1.97	0.139	1.95	0.245	1.51	0.4	1.41	0.419	1.02	3.29	1.12	3.08	-2.1	-1.2	-1.4	1.7	-1.1	1	-1	-1.5	-1.6	-1.3
222837_s_at	AF327722	NARG1	NMDA receptor regulated 1	3.81	0.0202	4.63	0.00646	10.13	0.00171	1.34	0.676	1.63	0.441	3.56	0.066	1.19	1.28	-1.12	1.63	2.4	-1.4	1.2	1.2	-2.1	-1.3	1	1.2	1.7	-1.6
222983_s_at	BC001716	PAIP2	poly(A) binding protein interacting protein 2	5.13	0.00689	5.94	0.00258	3.63	0.0465	1.93	0.399	2.24	0.276	1.37	0.625	-1.34	1.97	-1.17	2.33	1	-2.8	-2.4	-2.1	-1.4	-1.1	1.2	1	-1.1	1.5
222990_at	AW204104	UBQLN1	ubiquilin 1	7.21	0.00341	5.9	0.00449	4.99	0.0243	1.37	0.683	1.12	0.898	-1.06	0.941	-1.25	1.21	-1.65	1.67	-1.5	-2	-1.6	-1.5	-1.9	-1.3	-1.2	-1.3	1	-1.1
223010_s_at	AA454649	OCIAD1	OCIA domain containing 1	2.04	0.0346	1.96	0.0354	1.57	0.241	1.28	0.554	1.22	0.594	-1.02	0.959	1.28	1.23	1.66	1.6	-1.7	-2.3	-2.9	-2.9	-2.6	-1.2	-1.4	-1.2	-1.7	1.9
223044_at	AL136944	SLC40A1	solute carrier family 40 (iron-regulated transporter), member 1	7.73	0.000453	6.45	0.000549	4.44	0.00868	2.68	0.123	2.24	0.177	1.54	0.393	2.07	1.75	2.89	2.27	-1	-4.6	-1.8	2.2	1.2	2.4	8	-3	1.1	-1.1
223084_s_at	AF246144	CCNDBP1	cyclin D-type binding-protein 1	2.62	0.0126	2.89	0.00484	1.3	0.555	1.4	0.46	1.55	0.365	-1.43	0.361	-1.88	1.3	-1.75	1.37	-1	-2	-1.9	-1.6	-1.9	-1.5	-1.1	-1.6	-1.5	1.1
223090_x_at	AF225417	VEZT	vezatin, adherens junctions transmembrane protein	3.48	0.0217	5.21	0.00285	7.57	0.00277	-1.4	0.602	1.06	0.93	1.55	0.441	-1.15	1.25	1.16	1.77	-1.5	-2.3	-1.1	-1.2	1.1	1.6	1.1	-3.3	1.5	1.1
223134_at	AI795970	BBX	bobby sox homolog (Drosophila)	2.77	0.0316	3.23	0.0109	5.7	0.00324	1.1	0.899	1.28	0.628	2.27	0.125	-1.02	3.61	1.43	4.41	1.1	-2.1	-1.3	-1.3	-2.4	-1.1	1.1	1.6	1.7	-1
223139_s_at	BE501133	DHX36	DEAH (Asp-Glu-Ala-His) box polypeptide 36	4.79	0.0109	6.28	0.00274	4.47	0.028	-1.13	0.898	1.16	0.845	-1.21	0.788	1.05	1.37	1.59	1.46	-1.4	-1.7	-2.4	-1.8	-2.9	-1.9	-1.7	1.4	1.4	-1.2
223295_s_at	BE049621	LUC7L	LUC7-like (S. cerevisiae)	2.55	0.00868	3.1	0.00165	3.53	0.00303	-1.29	0.522	-1.06	0.891	1.07	0.874	-1.12	-2.99	1.09	-2.9	-1.1	-1.4	-2.7	-1.7	-1.3	-1.5	-1.5	-1.3	1	-1.6
223416_at	AF184213	SF3B14	splicing factor 3B, 14 kDa subunit	3.86	0.00652	3.86	0.00428	3.01	0.0386	2.31	0.2	2.31	0.147	1.8	0.238	1.26	1.5	1.2	2.08	1.7	-2.2	-1.9	-1.3	1.6	1.1	1.2	-1.2	1.4	1.3
223622_s_at	AF284751	HYI	hydroxypyruvate isomerase homolog (E. coli)	2.3	0.0129	1.56	0.159	1.57	0.225	1.41	0.418	-1.04	0.916	-1.04	0.925	-1.26	-3.05	-1.39	-2.59	-1.3	-2	-1.4	-1.2	-2.3	-1.7	-3	1	-1.1	-1.6
223701_s_at	AF059318	USP47	ubiquitin specific peptidase 47	3.29	0.0466	2.95	0.0568	2.68	0.148	1.27	0.761	1.13	0.87	1.03	0.97	2.03	-1.03	3.18	1.85	-1.1	-2.4	-2	-1.5	-2.2	-1.1	-1.1	1.3	-1	-1.3
223711_s_at	AF182413	THYN1	thymocyte nuclear protein 1	6.41	0.000368	5.66	0.000381	4.35	0.00435	2.17	0.178	1.92	0.219	1.47	0.382	1.36	-1.43	1.65	-1.11	1.1	-1.7	-2.1	-1.3	-4	-1.8	-1.1	-1.3	-1.3	-1.3
223849_s_at	BC002548	MOV10	Mov10, Moloney leukemia virus 10, homolog (mouse)	4.08	0.0145	7.11	0.00115	7.89	0.00315	2.5	0.247	4.35	0.0334	4.82	0.0245	-1.13	3.14	1.54	3.35	1.4	-2.1	-1	2.2	1.4	2.5	3.1	-1.1	-1	-1.3
223940_x_at	AF132202	MALAT1	metastasis associated lung adenocarcinoma transcript 1 (non-coding RNA)	18.77	0.000112	12.55	0.000211	11	0.00124	2	0.374	1.34	0.642	1.17	0.824	1.66	1.04	2.16	1.22	1.2	-2.4	1	1.5	-2.6	-1.4	-2.1	-1.3	-3.5	1
224445_s_at	BC005999	ZFYVE21	zinc finger, FYVE domain containing 21 /// zinc finger, FYVE domain containing 21	2.2	0.036	1.36	0.482	1.88	0.139	1.87	0.239	1.15	0.745	1.59	0.249	1.55	-1.06	1.95	1.06	1	-2.2	-1.1	-1.6	-1.1	-1.1	1.1	1	1.2	1.4
224568_x_at	AW005982	MALAT1	metastasis associated lung adenocarcinoma transcript 1 (non-coding RNA)	3.29	0.0384	2.17	0.164	1.56	0.516	2.19	0.338	1.44	0.56	1.04	0.967	1.8	1.24	4.89	1.51	1.6	-2.7	-1.1	1.4	-12.8	-1.3	-3.8	-1.7	-8.5	2.1
224569_s_at	AW242432	IRF2BP2	interferon regulatory factor 2 binding protein 2	3.58	0.0297	4.63	0.00787	4.89	0.0194	-2.68	0.229	-2.07	0.341	-1.96	0.281	-1.21	1.46	-1.13	1.45	2.3	-1.3	1.7	1.2	-2.7	-1.2	1.5	2.2	1.7	-1.4
224573_at	BE744389	MGC71993	similar to DNA segment, Chr 11, Brigham & Womens Genetics 0434 expressed	4.69	0.00586	6.23	0.00125	5.39	0.00782	1.17	0.835	1.55	0.452	1.34	0.619	-1.17	-1.09	-1.18	1.08	2	-1.8	-1.4	1.2	-1.2	1.3	1.9	1	1.5	1.1
224582_s_at	H09085	---	CDNA clone IMAGE:4513453	3.41	0.000995	1.42	0.269	1.05	0.926	3.84	0.00218	1.6	0.25	1.18	0.634	1.31	1.15	1.85	1.57	1.3	-2.5	-1.1	1.4	-3	-1.3	-1.6	1.1	-1.5	1
224598_at	BF570193	MGAT4B	mannosyl (alpha-1,3-)-glycoprotein beta-1,4-N-acetylglucosaminyltransferase, isozyme B	7.67	0.00043	5.78	0.000731	7.57	0.00116	1.73	0.388	1.3	0.603	1.71	0.283	-1.52	-1.28	-1.89	1.09	1.1	-2.6	-2.9	-1.8	-1.7	-1.2	-1	-1.3	1.3	-1.2
224628_at	AF131743	C2orf30	chromosome 2 open reading frame 30	3.53	0.018	3.14	0.0222	5.1	0.00926	-1.04	0.965	-1.17	0.789	1.39	0.58	-1.53	1.07	-1.69	1.58	-1.6	-2	-1.6	-1.7	-2	-1	1.3	-1.2	-1.4	-2
224657_at	AL034417	ERRFI1	ERBB receptor feedback inhibitor 1	5.28	0.0217	3.34	0.0743	2.22	0.326	1.41	0.698	-1.12	0.904	-1.68	0.504	-1.05	2.35	1.09	1.83	-2.8	-1	-1.4	-1.1	1	-1.3	1.1	1.1	1.1	-1
224660_at	AL570697	PIGY	phosphatidylinositol glycan anchor biosynthesis, class Y	4.5	0.0163	3.05	0.0524	3.05	0.104	2.55	0.28	1.73	0.425	1.73	0.396	1.39	-1.28	1.48	1.16	1	-2.2	1.2	-2	-3.5	-1.9	-1.5	-1	1	-1.1
224692_at	BF796046	PPP1R15B	protein phosphatase 1, regulatory (inhibitor) subunit 15B	2.68	0.00216	2.59	0.00179	2.27	0.0148	1.13	0.747	1.09	0.811	-1.05	0.908	1.13	2.5	1.73	2.6	1	-3.7	-1.6	1.4	-1.5	-1.1	1.5	1.6	1.8	1.7
224719_s_at	BG339653	C12orf57	chromosome 12 open reading frame 57	6.23	0.00489	3.97	0.0171	3.16	0.0896	1.43	0.625	-1.09	0.914	-1.38	0.638	1.57	-2.07	1.31	-1.77	-1.7	-2.3	-1.6	-1.4	-2.1	-1.6	-1.8	-1.1	1.1	-2
224752_at	BG031051	LOC641845 /// LOC647087	hypothetical protein LOC641845 /// hypothetical LOC647087	2.11	0.0333	2.66	0.00556	4.66	0.00109	-1.15	0.771	1.09	0.83	1.92	0.109	-1.46	1.5	-1.37	1.82	1	-2.5	-1.6	1.3	1.5	1.3	2.4	1.3	2.3	2.2
224764_at	AB037845	ARHGAP21	Rho GTPase activating protein 21	4	0.00141	3.29	0.00245	3.34	0.00799	1.56	0.392	1.28	0.545	1.3	0.522	-1.14	1.99	1.01	2.35	-1.4	-2.2	-2.1	1.8	1.6	3.3	4.8	1.1	1.9	-1
224797_at	AB037797	ARRDC3	arrestin domain containing 3	8.82	0.00371	2.87	0.108	2.22	0.313	7.89	0.0241	2.57	0.29	1.99	0.352	2.59	2.36	5.54	4.86	-1.3	-2.3	-1.1	1.3	-4.2	-1.7	-2.3	-1.1	1.5	4.1
224806_at	BE563152	TRIM25	tripartite motif-containing 25	4.66	0.00597	6.92	0.000817	5.46	0.00725	2.53	0.206	3.76	0.0396	2.97	0.0821	1.22	5.1	2.79	6.5	-1.1	-1.1	2.3	2.2	2.5	2.4	2.1	-1.8	-1.5	-1.8
224811_at	BF112093	---	CDNA FLJ30652 fis, clone DFNES2000011	2.31	0.0274	1.63	0.188	1.74	0.199	1.37	0.498	-1.04	0.933	1.03	0.964	1.24	1.13	1.39	1.38	1.7	-1.8	1.2	-2	-1.8	-1.5	1	-2.2	-1.9	1.5
224819_at	AI743979	TCEAL8	transcription elongation factor A (SII)-like 8	9.13	0.00985	6.28	0.0196	6.15	0.0513	-1.1	0.95	-1.6	0.6	-1.64	0.59	1.33	-1.33	1.3	1.7	-1.1	-2.5	-1.1	-1.4	-1.3	-1	1.1	-1.2	-1.5	1
224829_at	AA772278	CPEB4	cytoplasmic polyadenylation element binding protein 4	2.99	0.0277	1.83	0.213	5.03	0.00711	1.8	0.383	1.1	0.874	3.03	0.0656	2.55	1.51	4.89	1.85	2.7	-2	-1.3	1	-2.1	2	2.9	-1.1	1.2	1.3
224831_at	BE620832	CPEB4	cytoplasmic polyadenylation element binding protein 4	6.87	0.0211	5.54	0.0285	9.51	0.0189	2.46	0.411	1.99	0.451	3.41	0.173	1.64	3.84	2.57	5.22	-1.1	-2.3	-1.6	-1.6	-1.5	1.6	1.1	-1.1	1.6	1.1
224899_s_at	BG292405	LOC728866 /// RP11-217H1.1	implantation-associated protein /// similar to implantation-associated protein	6.96	0.0283	5.86	0.0344	4.14	0.154	2.3	0.448	1.93	0.497	1.37	0.771	-1.21	2.97	-1.13	4.03	1.4	-2	-1	1	-1.4	1	1.4	-2.1	1	-1.1
224949_at	AA169752	YIPF5	Yip1 domain family, member 5	3.27	0.0259	3.56	0.0129	3.58	0.0345	1.08	0.94	1.17	0.798	1.18	0.804	-1.5	1.21	-1.44	1.43	-1.2	-2.4	-1.3	-1.4	-2.8	-1.2	1.1	1.1	1.9	-1.8
224960_at	AK024274	SCYL2	SCY1-like 2 (S. cerevisiae)	3.32	0.000962	4.38	0.000146	3.95	0.000994	-1.01	0.989	1.31	0.439	1.18	0.64	1.01	3.66	1.07	4.64	1.4	-2.2	-1.7	1	1	2.1	3.1	-1.3	1.2	1.1
224967_at	W72338	UGCG	UDP-glucose ceramide glucosyltransferase	7.57	0.00348	9.71	0.00102	6.45	0.0125	-1.19	0.845	1.08	0.935	-1.4	0.645	-1.03	1.78	1.65	2.45	-1.8	-2.1	-1.1	-1.7	-2.5	-2.1	-1.7	1.9	2	1.1
225007_at	AV705516	---	Full-length cDNA clone CS0DL005YA15 of B cells (Ramos cell line) Cot 25-normalized of Homo sapiens (human)	3.29	0.00776	2.4	0.0293	2.24	0.0909	1.87	0.302	1.36	0.508	1.27	0.62	1.52	1.24	1.45	1.45	1.2	-1.8	-1.3	-2.1	-1.6	-1.7	-1.8	1.2	-1.4	-1.6
225024_at	AL117521	C20orf77	chromosome 20 open reading frame 77	2.1	0.0217	1.78	0.0549	2.24	0.0284	1.33	0.467	1.13	0.749	1.41	0.313	1.21	1.63	1.51	1.93	1.4	-2	-1.1	-1.2	-1.6	-1.7	1	2.5	1.2	1.3
225032_at	AI141784	FNDC3B	fibronectin type III domain containing 3B	6.92	0.0154	5.1	0.0271	5.5	0.0535	-1.07	0.964	-1.45	0.667	-1.35	0.746	1.06	1.06	1.6	1.09	2	-1.1	1.5	-1.3	-1.4	1.1	2.3	1.4	-2	3.9
225073_at	NM_016488	PPHLN1	periphilin 1	3.2	0.0181	3.12	0.0144	5.28	0.00493	1.41	0.555	1.38	0.547	2.33	0.124	1.12	2.2	1.14	3.13	1.2	-2	-1	1	-2.5	-1.4	-1.2	1.1	-1.2	-1.3
225107_at	AI963008	HNRPA2B1	Heterogeneous nuclear ribonucleoprotein A2/B1	3.89	0.0364	3.63	0.0359	3.58	0.0823	1.06	0.964	-1.01	0.988	-1.03	0.969	-1.13	1.21	1.78	1.55	1.1	-1.9	-1.6	-2.1	-2.8	-3.1	-1.7	-2.2	1.3	-1.8
225120_at	N25931	PURB	purine-rich element binding protein B	3.43	0.00414	3.29	0.00339	4.47	0.0028	-1.28	0.6	-1.34	0.498	1.01	0.978	-1.11	-1.56	1.16	-1.31	-1.1	-2.2	-2.1	-1.7	-2.4	-2.4	-1.8	1	1.6	-1.6
225133_at	AA130132	KLF3	---	7.84	0.00357	8.34	0.00186	5.62	0.0215	1.06	0.959	1.13	0.88	-1.31	0.723	-1.74	1.24	-1.22	1.44	-1.5	-2.1	-1.7	-1.3	-1.7	1.1	-1.1	-2.4	-2.1	-1.2
225229_at	AL044396	AFF4	AF4/FMR2 family, member 4	5.7	0.00476	4.96	0.00537	4.93	0.0171	-1.11	0.916	-1.28	0.704	-1.28	0.712	1.21	1.19	1.34	1.46	1.1	-1.3	-1.4	-2	-2.9	-2	-1.1	1.5	1.7	1.1
225267_at	AI935246	KPNA4	karyopherin alpha 4 (importin alpha 3)	5.39	0.000102	5.7	4.54e-05	6.59	9.46e-05	-1.06	0.914	-1	0.997	1.16	0.686	1.14	3.12	1.64	3.02	-1.3	-1.6	-1.5	-3	-1.7	-1.6	1	1.1	1.4	-1.1
225268_at	AU144710	KPNA4	karyopherin alpha 4 (importin alpha 3)	4.72	0.00759	5.03	0.00398	10.56	0.00127	1.2	0.805	1.28	0.691	2.68	0.119	1.17	2.11	1.84	2.31	-1.3	-1.5	-1.6	-2	-1.5	-1.3	1.1	-1.2	1.7	1
225291_at	AI967971	PNPT1	polyribonucleotide nucleotidyltransferase 1	2.68	0.0173	5.66	0.000308	6.87	0.000565	2.19	0.158	4.63	0.00318	5.62	0.00158	1.08	6.02	2.16	8.2	-2.3	-1.8	1.1	1.5	2.4	1.8	1.8	-1.5	-1.8	-1.1
225312_at	AV704551	COMMD6	COMM domain containing 6	6.77	0.00223	8.75	0.000594	10.27	0.00148	1.21	0.813	1.56	0.469	1.83	0.31	-1.04	1.06	-1.08	1.74	-1.1	-2.1	-1.6	-2.1	-3.2	-2	-1.4	-1.2	-1	-1.4
225327_at	AB037791	KIAA1370	KIAA1370	5.03	0.00191	4.29	0.00248	2.07	0.167	2.09	0.257	1.78	0.339	-1.17	0.785	-1	2.81	1.21	3.68	1.2	-2	-1.7	-1.8	-2.5	-2.1	-1.5	1.1	-1.1	1.3
225339_at	BG290577	SPAG9	CDNA FLJ26141 fis, clone TST03911	4.63	0.000457	3.58	0.00102	4.06	0.0021	-1.27	0.581	-1.64	0.286	-1.44	0.335	-1.22	-1.28	-1.06	-1.33	-2.4	-1.5	-2.1	-3.3	-1.7	-1.3	-1.1	-1.5	-2.3	1.2
225390_s_at	AL390127	KLF13	Kruppel-like factor 13	3.51	0.0191	3.34	0.0173	-1.16	0.859	1.25	0.739	1.19	0.779	-3.25	0.0656	-2.55	1.12	-1.99	1.42	1.6	-2.1	1	1.2	-3.1	-1.7	-1.9	1.2	-1.1	-1.3
225392_at	BF967912	GFM2	G elongation factor, mitochondrial 2	2.62	0.00295	2.22	0.0066	2.89	0.00384	1.56	0.29	1.32	0.418	1.72	0.112	1.47	1.25	1.13	1.33	-1.2	-1.3	-1	-2.1	-1.7	-1.5	-1.2	1.2	-1.2	-1.2
225512_at	AI005245	ZBTB38	zinc finger and BTB domain containing 38	5.78	0.00225	5.06	0.00244	4.63	0.0116	-1.38	0.603	-1.57	0.433	-1.72	0.326	-1.07	1.2	1.09	1.6	-1	-2	-1.4	-1.1	-1.2	1.1	1.1	-2.1	-1.6	1
225534_at	AV711345	C8orf40	inositol 1,4,5-triphosphate receptor, type 2 /// chromosome 8 open reading frame 40	10.7	0.000802	8.34	0.00108	3.51	0.0627	2.11	0.369	1.65	0.451	-1.44	0.577	1.38	-1.3	1.75	-1.12	-1.1	-2.1	-1.7	-1.4	-2.4	-2.2	-1.9	-1.4	-1.1	-1.2
225636_at	H98105	STAT2	signal transducer and activator of transcription 2, 113kDa	3.23	0.00298	4.89	0.000241	3.46	0.00485	1.18	0.711	1.79	0.198	1.27	0.549	-1.24	2.27	1.4	2.59	1	1.3	2.2	4	3.2	3.4	3.6	-1.3	-1	-1.4
225647_s_at	AI246687	CTSC	cathepsin C	4.47	0.0451	5.98	0.0137	20.68	0.00179	3.84	0.199	5.13	0.0761	17.75	0.00353	3.97	3.78	3.07	6.77	2.6	-2.3	-1.8	-2.3	-2.6	2.1	-1.6	-1.6	-1.4	-1
225808_at	AA883486	LOC124512	hypothetical protein LOC124512	5.24	0.00457	4.82	0.00408	4.41	0.0185	2.43	0.246	2.24	0.246	2.04	0.221	1.5	1.28	2.39	2.57	-1.7	-2	-1.6	-1.7	-1.2	-1.2	1.1	-2.1	-1.4	-2.6
225850_at	BF975327	SFT2D1	SFT2 domain containing 1	3.71	0.0095	5.06	0.00159	5.39	0.00456	1.93	0.339	2.64	0.106	2.81	0.0767	-1.3	3.2	-1.25	5.28	1.2	-2.4	-1.5	-1.4	-1.9	1	1.3	-2	-1.2	-1
225908_at	AI829927	IAH1	isoamyl acetate-hydrolyzing esterase 1 homolog (S. cerevisiae)	2.89	0.0051	2.66	0.00558	2.48	0.0257	2.11	0.116	1.95	0.127	1.82	0.135	-1.01	-1.06	1.04	1.19	-1	-2	-1.2	-1	-1.4	-1.1	-1.1	-1.4	-1	-1.3
225925_s_at	AA044730	USP48	ubiquitin specific peptidase 48	3.07	0.0159	3.29	0.00792	6.06	0.00203	-1.28	0.654	-1.2	0.725	1.54	0.374	-1.2	1.3	-1.31	1.79	-1.7	-1.4	-1.5	-2	-1.3	-1.8	-1.9	1.6	1.1	1.1
225988_at	AI819938	HERC4	hect domain and RLD 4	9.45	0.000326	13.64	6.65e-05	10.2	0.00064	1.16	0.838	1.67	0.394	1.25	0.698	-1.12	1.53	-1.11	1.91	-1.6	-1.6	-2.4	-1.5	-1.6	1	1.1	-2.3	-1.5	-1.2
226005_at	BG170762	UBE2G1	ubiquitin-conjugating enzyme E2G 1 (UBC7 homolog, yeast)	2.35	0.0487	1.59	0.289	2.04	0.147	1.57	0.426	1.06	0.921	1.37	0.516	1.04	-1.13	1.26	1	1.3	-2	-1.4	-2	-3.1	-2.5	-1.6	1.3	-1.6	-1.2
226006_at	AV758342	LOC554363	hypothetical gene LOC554363	3.84	0.0138	3.56	0.0137	2.87	0.0774	1.12	0.891	1.04	0.964	-1.2	0.78	1.09	-1.97	-1.04	-1.95	1.1	-2	-1.4	-1.4	-1.3	-1.2	1	1.2	-1	-1.2
226326_at	AI798098	PCGF5	polycomb group ring finger 5	4.41	0.018	4.32	0.0141	4.17	0.0415	1.28	0.761	1.25	0.753	1.21	0.801	1.17	1.21	2.11	1.28	1.3	-2.3	-1.3	1.7	-1.3	1.3	1.6	-1.9	-1.1	-2.2
226344_at	AI741051	ZMAT1	zinc finger, matrin type 1	2.16	0.0425	1.65	0.179	1.25	0.645	1.15	0.774	-1.14	0.771	-1.51	0.313	1.12	1.4	2.27	1.55	-2.5	-2.6	-1.5	-2.2	-4.2	-3	-3.4	-1.2	-1.2	-1.1
226384_at	BE858787	PPAPDC1B	phosphatidic acid phosphatase type 2 domain containing 1B	8.63	0.00258	7.57	0.00252	4.93	0.0312	4.06	0.105	3.56	0.113	2.31	0.226	1.5	1.91	1.56	3.26	-2.3	-1.4	-1.7	-1.5	-1.6	-1.7	-3.6	-2	1.4	-1.2
226547_at	AI817830	---	MRNA full length insert cDNA clone EUROIMAGE 1476475	7.06	0.000271	7.26	0.000158	9	0.00029	1.16	0.802	1.19	0.712	1.47	0.392	1.01	1.58	1.61	1.83	-1.4	-1.5	-2	-1.1	-1.5	-1.2	-1.3	-1.5	-1.5	-1.2
226682_at	AW006185	LOC283666	hypothetical protein LOC283666	6.32	0.00444	4.35	0.0118	1.28	0.76	1.85	0.426	1.28	0.716	-2.68	0.142	-1.18	1.71	1.22	1.24	1.5	-2.1	-1.7	-1.8	-3	-2	-1.1	1.6	1.3	1.5
226688_at	AW003508	C3orf23	chromosome 3 open reading frame 23	2.27	0.0221	1.34	0.478	1.29	0.551	1.73	0.272	1.02	0.973	-1.01	0.97	-1.21	1.01	1.15	-1.01	-1.1	-1.1	-1.1	-2.1	-1	1	1	-1	1	-1
226694_at	BG540494	AKAP2 /// PALM2-AKAP2	A kinase (PRKA) anchor protein 2 /// PALM2-AKAP2 protein	4.96	0.0117	4.32	0.0138	7.57	0.00647	1.17	0.855	1.02	0.979	1.79	0.37	1.22	-1.19	1.09	1.17	-2.1	-2.3	-2.3	-1.5	-2.3	-1.8	-4.3	-1.2	-1.2	-1.3
226773_at	AW290940	---	CDNA FLJ35131 fis, clone PLACE6008824	9.45	0.000124	14.12	2.21e-05	5.06	0.00311	3.56	0.0298	5.32	0.00316	1.91	0.178	-1.77	2.09	-1.1	2.25	-2.2	-1.1	-1.7	1	1.1	-1.2	-1.1	-2.1	-1.9	-2
226894_at	BE501976	SLC35A3	solute carrier family 35 (UDP-N-acetylglucosamine (UDP-GlcNAc) transporter), member A3	6.28	0.000559	3.92	0.0027	7.78	0.00066	1.91	0.302	1.19	0.734	2.36	0.0965	-1.12	1.93	-1.09	2.66	-1.3	-2.2	-1.1	-1.3	-2.1	-1.4	1	-1.3	-1.4	-1.2
226925_at	AW069729	ACPL2	acid phosphatase-like 2	2.83	0.0258	1.4	0.557	1.97	0.196	2.27	0.205	1.13	0.842	1.58	0.35	1.3	-1.14	2.6	-1	1.3	-2.1	-1.6	-1.2	-1.3	1	1	-1.1	-1.2	-1.2
227038_at	AI963083	SGMS2	hypothetical protein MGC26963	2.53	0.04	2.33	0.0478	1.73	0.285	1.43	0.506	1.32	0.574	-1.02	0.979	-1.55	1.28	1.21	1.24	1.3	1.7	2.8	1.3	-1.9	-1.8	-1.9	-1.4	-1.2	1.3
227121_at	BF476076	---	MRNA; cDNA DKFZp586K1922 (from clone DKFZp586K1922)	2.25	0.0248	1.73	0.109	1.78	0.154	-1.3	0.532	-1.69	0.246	-1.65	0.195	-1.49	-1.1	-1.21	-1.04	1	-1.2	1.6	2.1	-1.3	-1.5	-2	1	-1.4	-1.5
227124_at	AI870473	LOC221710	Hypothetical protein LOC221710	3.07	0.00785	2.81	0.00876	3.68	0.0072	1.12	0.844	1.02	0.971	1.34	0.506	-1.5	-1.01	-1.08	1.24	-1.2	-2.7	-1	-1	-1.3	-1.2	-1.2	-1.5	-1.1	-1
227140_at	AI343467	---	CDNA FLJ11041 fis, clone PLACE1004405	8.63	0.00901	2.87	0.168	9.32	0.0153	22.63	0.00346	7.52	0.0375	24.42	0.00232	4.26	25.28	5.06	52.71	1.2	-2.5	-1	-1	1	1.1	1	-2.2	1	-11.4
227164_at	AL521786	SFRS1	splicing factor, arginine/serine-rich 1 (splicing factor 2, alternate splicing factor)	2.06	0.00497	1.64	0.0303	2.1	0.00986	1.35	0.369	1.07	0.81	1.38	0.223	1.29	1.82	1.58	2.23	-1.4	-1	-1.5	-2	-1.9	-1.7	-1.5	-1.1	1	1.1
227364_at	AW084125	---	---	18.38	0.00322	25.99	0.000962	4.38	0.149	7.01	0.108	9.92	0.0396	1.67	0.615	2.75	17.39	2.66	18.9	-3.9	-1.3	-1.7	-2.1	-1.8	-1.1	-1.9	-4.4	-4.1	1.7
227396_at	AI631833	---	Homo sapiens, clone IMAGE:4454331, mRNA	2.75	0.036	3.68	0.00658	3.78	0.0176	-1.31	0.639	1.02	0.979	1.05	0.937	-1.53	-1.19	-1.39	-1.11	1.8	-1.7	1.4	2.1	1	1.8	1.3	-1.5	1	-1.2
227433_at	AI651814	KIAA2018	KIAA2018	3.48	0.0272	3.18	0.0289	2.28	0.195	1.06	0.955	-1.03	0.974	-1.43	0.557	-1.56	1.35	-1.37	1.69	1.2	-2	-1.7	-1.6	-2.7	-1.5	-1.3	1.1	-1.3	-1.1
227833_s_at	AW207668	MBD6	methyl-CpG binding domain protein 6	5.46	0.000821	6.87	0.000228	9.13	0.000313	2.28	0.164	2.87	0.0473	3.81	0.0143	1.18	3.46	1.01	5.17	-2.2	-1.2	-1.4	-1.2	-1	1.1	1.4	-1.5	-1.3	-1.4
227942_s_at	BF591360	CRIPT	cysteine-rich PDZ-binding protein	5.21	0.00473	5.35	0.00271	4.47	0.0175	2.97	0.144	3.05	0.0974	2.55	0.127	-1.16	1.8	1.08	2.2	-1.2	-1.6	-2	-1.6	-1.6	1	-1.1	-4	-2.4	1
227947_at	AV724107	PHACTR2	phosphatase and actin regulator 2	4.66	0.005	5.24	0.00195	7.26	0.00234	-1.04	0.968	1.09	0.902	1.51	0.46	-1.25	4.35	-1.03	6.36	-1	-1.4	1.5	2.2	1.5	3	3.5	-2.1	-1.2	-1.8
227977_at	BF591611	ZADH2	zinc binding alcohol dehydrogenase, domain containing 2	4.63	0.00186	3.03	0.00963	3.89	0.00944	1.69	0.378	1.11	0.844	1.42	0.453	-2.16	-1.47	-1.89	-1.23	-1.1	-3.1	-1.7	-1.1	-1.4	1	1.1	-1.2	-1.1	-1.5
227978_s_at	BF591611	ZADH2	zinc binding alcohol dehydrogenase, domain containing 2	23.26	4.57e-05	15.67	7.94e-05	11.55	0.000729	2.75	0.17	1.85	0.365	1.37	0.594	-1.72	-1.04	-1.6	1.29	-1.2	-2.9	-2.5	-1.5	-2.3	-1.3	-1.5	-2.4	-2.7	-2.3
228027_at	BF732712	GPRASP2	G protein-coupled receptor associated sorting protein 2	2.06	0.00397	1.57	0.0401	1.33	0.278	1.13	0.663	-1.16	0.55	-1.37	0.208	1.04	-1.67	-1.01	-1.33	-1.4	-1.5	-3.6	-1.6	-1.8	-1.2	-1	-1.4	-2.3	-2.2
228122_at	AW572928	CCDC66	coiled-coil domain containing 66	2.2	0.0318	2.25	0.0205	2.99	0.0115	1.41	0.45	1.44	0.402	1.92	0.119	1.09	1.75	1.79	1.98	-3.3	-1.1	-1.7	-1.3	-1.9	-1.3	-2	-2.6	-2.2	-2.1
228220_at	AI627666	FCHO2	FCH domain only 2	3.51	0.00291	2.95	0.00508	3.56	0.00633	-1.12	0.85	-1.33	0.5	-1.1	0.853	-1.09	1.02	1.39	1.22	2.1	1.2	-1.1	-1.1	1.1	-1.7	-2.7	-1.6	-2.2	1.2
228242_at	BF055201	---	---	4.53	0.000125	2.64	0.00177	1.87	0.0591	1.88	0.111	1.09	0.788	-1.29	0.423	-1.27	1.17	-1.47	1.13	-1.8	-1.4	-1.6	-2.1	-2.9	-3	-3.2	-1.4	-1	-1.9
228284_at	BE302305	TLE1	Transducin-like enhancer of split 1 (E(sp1) homolog, Drosophila)	4.03	0.00617	2.97	0.0183	3.63	0.0204	1.21	0.75	-1.12	0.849	1.09	0.885	1.04	1.8	1.06	2.94	-4.9	-1.3	-2.4	-2.2	-1.6	-2.7	-13.2	4	2.4	2.1
228487_s_at	BF591556	RREB1	Ras responsive element binding protein 1	2.13	0.0163	1.49	0.184	1.47	0.272	-1.16	0.706	-1.66	0.195	-1.67	0.135	1.44	1.05	1.77	1.06	-2.3	-1	-1.2	-1	1	1.1	1	1.1	-1.3	-1
228824_s_at	BE566894	LTB4DH	leukotriene B4 12-hydroxydehydrogenase	23.92	0.00215	8.46	0.0165	-1.16	0.926	5.98	0.16	2.11	0.463	-4.63	0.137	-1.09	-3.51	-1.37	-3.57	1.5	-2.9	-1.1	-1.1	-1.1	1	1	1	1.1	-1
229204_at	BE218428	HP1BP3	Heterochromatin protein 1, binding protein 3	4.47	0.0012	4.86	0.000531	4.41	0.0031	1.51	0.427	1.64	0.347	1.49	0.349	1.96	3.05	2.5	3.96	-3.6	-1.5	-3.5	-2.2	-1.7	-3.4	-1.5	-1.7	-1.8	1.5
229650_s_at	BG538931	C19orf42	chromosome 19 open reading frame 42	2.13	0.0383	2.03	0.0409	1.77	0.169	1.56	0.382	1.49	0.387	1.29	0.525	-1.38	-1.82	-1.53	-1.42	-1.4	-2.2	-1.5	-1.9	-2.5	-1.3	-1.2	-2	1	-1.8
229742_at	AA420989	LOC145853	hypothetical LOC145853	4.38	0.00496	6.73	0.000576	5.58	0.00441	-1.95	0.333	-1.27	0.664	-1.53	0.415	-2.51	-1.32	-2.31	-1.22	1.3	-2.3	-1.4	-1.6	-3	-1.8	1.2	1.2	-1.1	1.1
230141_at	AI640594	ARID4A	AT rich interactive domain 4A (RBP1-like)	2.62	0.00999	1.24	0.665	1.35	0.478	1.93	0.189	-1.09	0.833	-1.01	0.982	-2.38	-2.38	-1.45	-2.1	-1.6	-2.3	-1.7	-1.3	-2	-1.7	-2.1	-1.5	-1.7	-1.1
230333_at	BE326919	---	Spermidine/spermine N1-acetyltransferase 1	5.82	0.00947	7.36	0.00284	3.51	0.0853	2.91	0.242	3.68	0.105	1.75	0.415	1.06	3.73	2.04	3.46	-1.6	2.1	1.1	-2	-1.5	1	1.1	-1.8	-2.2	1.9
231183_s_at	AI457817	JAG1	Jagged 1 (Alagille syndrome)	4.63	0.0154	6.41	0.00322	8.4	0.00477	1.31	0.729	1.82	0.411	2.38	0.192	2.48	6.02	3.86	4.35	4.3	1.9	-1	1.2	-1	-1.2	1.6	-1	1.3	1.4
231955_s_at	AC007130	HIBADH	3-hydroxyisobutyrate dehydrogenase	5.21	0.017	3.84	0.0359	2.75	0.187	3.27	0.21	2.41	0.318	1.73	0.45	-1.21	1.21	-1.09	1.71	2.1	-1.5	-1	-1.2	-1.1	1	1	1	1	-1
232125_at	AU147419	---	CDNA FLJ34585 fis, clone KIDNE2008758	2.69	0.0166	2.4	0.0238	2.62	0.0371	-1.42	0.474	-1.6	0.363	-1.46	0.375	-1.21	-1.13	-1.17	-1.15	-1.1	-1.1	-1.2	-2	-2.1	-1.5	-2.3	-1	1.4	-1
232181_at	AU157049	LOC153346	hypothetical protein LOC153346	2.1	0.00546	1.06	0.948	1.29	0.373	1.8	0.0762	-1.1	0.732	1.11	0.721	2.04	1.35	2.91	1.44	2	-2.2	-1	1.1	1	1.2	-1.2	-1.1	-1	-1.2
232375_at	AI539443	---	Signal transducer and activator of transcription 1, 91kDa	2.68	0.0428	3.39	0.0106	3.92	0.017	1.57	0.453	1.99	0.279	2.3	0.133	-1.72	1.46	-1.65	1.26	2.6	1.1	5.4	3.5	2.8	1.7	3.5	-1.5	-1	-1.1
233252_s_at	AK024960	STRBP	spermatid perinuclear RNA binding protein	2.2	0.00954	2.14	0.00823	3.43	0.00133	1.26	0.512	1.22	0.534	1.96	0.0576	-1.27	1.52	-1.44	1.69	-2.2	-1.3	-2.6	-2.4	-2.3	-2.6	-3.8	-1.6	-1.6	-1.1
233268_s_at	AF113700	CHURC1	churchill domain containing 1	2.77	0.00214	2.85	0.00117	2.69	0.00611	1.32	0.449	1.36	0.4	1.28	0.437	-1.01	1.33	-1	1.27	-1	-2	-1.5	-1.4	-2.6	-1.4	-1.1	-1.6	-1.1	-1.2
234000_s_at	AJ271091	PTPLAD1	protein tyrosine phosphatase-like A domain containing 1	3.23	0.00929	2.5	0.0249	2.69	0.0422	1.6	0.41	1.24	0.643	1.34	0.526	-1.44	1.75	-1.53	1.75	-1.2	-1.2	-2.6	-1.3	-2.1	-1.2	1.4	-1.9	-2.8	-1.1
235003_at	AI249980	UHMK1	U2AF homology motif (UHM) kinase 1	12.3	8.9e-06	14.03	4.14e-06	12.82	1.47e-05	1.54	0.368	1.75	0.195	1.6	0.207	-1.11	2.09	1.23	2.2	2.1	-1.9	-1.2	-1.1	-2.4	-1.7	1.1	-1.3	-1.4	-1.4
235339_at	W65369	SETDB2	SET domain, bifurcated 2	3.76	8.53e-05	3.61	6.82e-05	5.03	3.76e-05	1.53	0.221	1.46	0.223	2.04	0.0207	-1.11	-1	-1.13	1.04	-3.8	1	-1.5	-1.4	-1	-1.6	-5.3	-2.4	-1.4	-1.8
235739_at	AA523939	---	Nuclear receptor subfamily 4, group A, member 2	-2.06	0.046	-1.89	0.0616	-1.56	0.283	-1.46	0.422	-1.35	0.459	-1.11	0.823	-1.32	-1.06	-1.39	-1.26	-1.2	-3.4	-6.2	-7.8	-4.3	-4.4	-1.4	2.8	3.3	1.4
235798_at	BE671123	---	---	2.16	0.0286	1.45	0.292	1.17	0.737	1.31	0.516	-1.13	0.756	-1.41	0.357	1.1	1.63	1.06	1.7	3.7	-1.1	1.1	-1.4	-1.8	-1	2.4	-6.7	-3.8	-1.1
236266_at	BG149557	LOC283666	Hypothetical protein LOC283666	2.5	0.0441	2.5	0.0335	1.97	0.188	1.25	0.699	1.25	0.662	-1.01	0.979	1.14	2.48	1.52	2.39	2	-2	-1.5	-1	-1.1	1	-1	1.3	4.3	1.5
238711_s_at	AI669304	---	Solute carrier family 12 (potassium/chloride transporters), member 8	2.57	0.0101	2.06	0.0305	2.01	0.0758	1.42	0.429	1.14	0.744	1.12	0.79	1.35	-1.18	1.57	1.08	-1	-1.6	-1.1	-2.2	-2.3	-1.3	-1.7	-1.2	-1.7	-1.8
239024_at	AI478771	---	Solute carrier family 12 (potassium/chloride transporters), member 8	2.01	0.012	1.37	0.238	1.23	0.517	1.73	0.133	1.17	0.582	1.06	0.873	1.74	1.14	1.89	1.47	-1.1	-2	-1.8	-1.6	-2.4	-1.4	-1.4	-2.2	-1.7	-1.5
241799_x_at	AI694598	---	---	-2.71	0.00161	-2.66	0.00118	-4.08	0.000375	-1.1	0.792	-1.08	0.818	-1.66	0.114	-1.04	-1.56	1.04	-1.23	1.3	-3.1	-1	-1.8	-1.4	-1.6	-1	1.5	1.3	1.3
242961_x_at	AI304317	DDX58	DEAD (Asp-Glu-Ala-Asp) box polypeptide 58	8.17	0.0182	16.34	0.00221	11.31	0.0173	3.05	0.361	6.11	0.0951	4.23	0.139	-1.57	4.63	2.51	4.89	-1.1	-1	1.5	4.7	5.3	8	7	-3.1	-1.6	-1.4
243259_at	AW081604	---	Transcribed locus	2.97	0.0347	2.41	0.0688	3.36	0.0382	1.16	0.843	-1.06	0.935	1.31	0.636	1.17	-1.34	2.07	-1.04	1.2	-2.1	-1.1	-1	-2.2	-1.6	1	1.6	1.4	1
37512_at	U89281	HSD17B6	hydroxysteroid (17-beta) dehydrogenase 6 homolog (mouse)	2.57	0.0286	2.35	0.0347	1.47	0.429	1.06	0.933	-1.03	0.971	-1.64	0.285	-1.09	1.32	1.34	1.55	-3.2	-1.2	-1.9	-1.9	-1.9	-1.6	-3.1	-1.3	1	1
53720_at	AI862559	FLJ11286	hypothetical protein FLJ11286	4.96	0.00245	5.17	0.00133	5.46	0.00393	3.63	0.0407	3.78	0.0231	4	0.0201	1.63	2.75	3.01	3.16	-1.1	-1.3	3.2	2.2	2.6	2.2	1.8	-1.1	1	-1.2
