# Supplementary material for: Gene expression in primate liver during viral hemorrhagic fever
Source: Virol J. 2009 Feb 12;6:20. doi: 10.1186/1743-422X-6-20 (PMC2657139; doi:10.1186/1743-422X-6-20)
Supplement: Additional File 4 — Lists genes from the Venn diagram of Figure 1in the form of 2033 probe sets. "Pre" means they were expressed in the pre-viremic stage (day 1–3) in liver, but not in blood. [file 1743-422X-6-20-S4.xls]

## Sheet: pre_liver_notblood_re
Probeset Id	description			WE91_vs_uninf		WE92_vs_uninf		WE93_vs_uninf		WE91_vs_nodisease		WE92_vs_nodisease		WE93_vs_nodisease		N fold
	genebank access ID	gene symbol	Gene Title	Nfold	p value	Nfold	p value	Nfold	p value	Nfold	p value	Nfold	p value	Nfold	p value	WE91_vs_Arm1_d3	WE92_vs_Arm2_d5	wed3_vs_Arm1_d3	WED6_vs_Arm2_d5
91617_at	AI028241	DGCR8	DiGeorge syndrome critical region gene 8	-2.14	0.0272	-1.93	0.0426	-2.1	0.0563	-1.41	0.429	-1.28	0.525	-1.39	0.377	-1.06	1.02	-1.15	1.09
89977_at	AI733019	FLJ20581	hypothetical protein FLJ20581	3.61	0.0101	3.03	0.0157	2.95	0.0464	1.92	0.335	1.61	0.401	1.57	0.375	-1.3	1.27	1.06	1.46
53071_s_at	AI885411	FLJ22222	hypothetical protein FLJ22222	5.86	0.0015	4.69	0.00238	6.96	0.002	1.28	0.675	1.03	0.967	1.53	0.416	-1.61	1.38	-1.93	1.78
49452_at	AI057637	ACACB	acetyl-Coenzyme A carboxylase beta	-3.58	0.0103	-4.38	0.00274	-7.73	0.00124	-2.16	0.251	-2.64	0.0986	-4.66	0.0112	-4.93	-1.96	-4.99	-1.47
41329_at	AI458463	SCYL3	SCY1-like 3 (S. cerevisiae)	2.1	0.0302	2.1	0.022	4.23	0.00133	1.17	0.718	1.17	0.674	2.36	0.0424	1.16	1.24	-1	1.48
40665_at	M83772	FMO3	flavin containing monooxygenase 3	5.46	0.00446	3.07	0.0324	1.45	0.57	2.69	0.2	1.52	0.495	-1.4	0.59	1.17	2.36	1.77	2.73
40446_at	AL021366	PHF1	PHD finger protein 1 /// deleted in lung and esophageal cancer 1	2.48	0.0305	3.34	0.00436	2.75	0.0343	-1.17	0.784	1.16	0.762	-1.05	0.93	1.06	1.17	1.26	1.27
40189_at	M93651	SET	SET translocation (myeloid leukemia-associated)	3.32	0.00952	3.63	0.004	4.41	0.00591	1.17	0.799	1.28	0.613	1.55	0.356	-1.04	1.17	1.27	1.56
37152_at	L07592	PPARD	peroxisome proliferator-activated receptor delta	3.27	0.00388	2.46	0.0137	3.18	0.01	1.1	0.866	-1.21	0.649	1.07	0.89	1.1	-1.2	1.29	1.23
36994_at	M62762	ATP6V0C	ATPase, H+ transporting, lysosomal 16kDa, V0 subunit c	3.27	0.0245	5.46	0.00195	7.31	0.00268	1.13	0.873	1.88	0.35	2.51	0.121	-1.33	1.85	-1.3	2.39
36920_at	U46024	MTM1	myotubularin 1	2.09	0.0103	2.07	0.0071	2.3	0.0105	1.36	0.409	1.35	0.38	1.5	0.177	1.02	1.73	1.16	2.54
36865_at	AB018302	ANGEL1	angel homolog 1 (Drosophila)	2.35	0.00199	1.89	0.00826	1.66	0.0683	1.41	0.323	1.14	0.628	-1	0.991	1.33	-1.18	1.36	-1.08
36004_at	AF074382	IKBKG	inhibitor of kappa light polypeptide gene enhancer in B-cells, kinase gamma	-2.1	0.00118	-2.03	0.00102	-1.85	0.00935	-1	0.997	1.04	0.89	1.13	0.544	-1	1.04	-1	1.04
35666_at	U38276	SEMA3F	sema domain, immunoglobulin domain (Ig), short basic domain, secreted, (semaphorin) 3F	-3.23	0.0187	-1.88	0.186	1.31	0.66	-1.61	0.441	1.06	0.918	2.62	0.093	1.1	1.74	-1.05	2.6
244842_x_at	AA235663	---	Tubulin, gamma complex associated protein 2	-2.4	0.00604	-2.25	0.00622	-2.3	0.0172	-1.21	0.611	-1.13	0.713	-1.16	0.687	-1.06	1.06	-1.01	1.06
244765_at	AW972824	---	Dual specificity phosphatase 27 (putative)	-2.48	0.0405	-2.36	0.0403	-2.77	0.043	-1.21	0.736	-1.16	0.779	-1.36	0.528	-1.18	1.08	-1.27	-1.04
244455_at	AI732637	KCNT2	potassium channel, subfamily T, member 2	2.22	0.0359	2.33	0.0202	3.63	0.00555	1.42	0.451	1.5	0.391	2.33	0.0676	-1.01	1.54	-1.4	1.99
243916_x_at	H73636	UBLCP1	ubiquitin-like domain containing CTD phosphatase 1	2	0.0366	2.13	0.0178	2.99	0.00642	-1.13	0.794	-1.06	0.902	1.33	0.416	1.02	2.2	1.01	2.28
243738_at	AW172570	NMNAT3	nicotinamide nucleotide adenylyltransferase 3	-4.89	9.94e-06	-5.03	5.27e-06	-5.13	1.47e-05	-1.05	0.898	-1.08	0.766	-1.1	0.722	1.03	-1.01	1.14	-1.01
243168_at	AI916532	---	PDZ domain containing 1	-2.71	0.0435	-2.01	0.141	-2.24	0.152	1.16	0.831	1.56	0.426	1.4	0.524	-1.06	1.32	1.35	1.26
242995_at	AW976347	---	Transcribed locus	-2.16	1.08e-05	-2.06	1.13e-05	-2.16	2.27e-05	-1.09	0.502	-1.04	0.76	-1.09	0.45	-1.04	-1	-1.01	-1.02
242993_at	AI215629	---	Neural retina leucine zipper	2.55	0.013	1.19	0.785	1.2	0.695	2.83	0.0317	1.32	0.485	1.33	0.459	1.59	1.21	1.62	1.24
242437_at	AA810258	---	Zinc finger protein 720	-2.46	0.0331	-2.2	0.0476	-2.51	0.0539	-1.04	0.959	1.07	0.899	-1.06	0.913	-1.01	-1.46	-1.01	-1.67
241994_at	BG260086	XDH	xanthine dehydrogenase	3.29	0.0292	2.35	0.099	1.69	0.393	1.95	0.38	1.39	0.591	-1	1	-1.56	1.18	-2.08	1.82
241949_at	BF109853	ACOT6	acyl-CoA thioesterase 6	4.47	0.0095	1.45	0.599	1.33	0.684	6.28	0.0124	2.04	0.322	1.87	0.289	3.01	-1.46	2.3	-1.02
241944_x_at	BF508371	---	Tumor necrosis factor receptor superfamily, member 1A	-4.79	0.000802	-4.47	0.000705	-4.93	0.00185	-1.01	0.982	1.06	0.915	-1.04	0.947	1.01	1.07	1.01	1.05
241935_at	AL138455	SHROOM1	shroom family member 1	-2.41	0.0095	-2.25	0.0108	-1.74	0.133	1.17	0.703	1.25	0.525	1.61	0.172	1.06	1.14	-1.01	1.21
241921_x_at	AW015517	---	Follistatin-like 3 (secreted glycoprotein)	-2.64	0.00159	-2.69	0.000849	-3.76	0.000489	1.08	0.858	1.06	0.892	-1.32	0.338	1.06	1.01	-1.01	1.06
241914_s_at	AA804293	ACSM2 /// LOC123876 /// LOC647786	hypothetical protein LOC123876 /// acyl-CoA synthetase medium-chain family member 2 /// similar to kidney-specific protein (KS)	23.59	0.0026	5.98	0.046	1.82	0.606	9.51	0.0754	2.41	0.419	-1.37	0.784	1.21	-4.66	1.24	-1.97
241670_x_at	N22836	---	---	-2.95	1.62e-05	-2.79	1.54e-05	-3.43	1.13e-05	1.01	0.971	1.06	0.732	-1.16	0.405	1.03	1.07	1.02	1.22
241478_at	AI821474	---	MICAL-like 2	-2.17	0.0274	-2.09	0.0271	-2.36	0.0318	-1.07	0.889	-1.03	0.947	-1.17	0.694	1.02	1.05	1.01	1.13
241187_at	AW237220	---	---	-2.16	0.0308	-2.22	0.0186	-2.25	0.0446	1.02	0.969	-1.01	0.986	-1.02	0.97	1.04	-1.28	1.11	-1.29
240686_x_at	BE676623	TFRC	Transferrin receptor (p90, CD71)	-2.75	0.0118	-3.32	0.00276	-3.34	0.00918	1.19	0.728	-1.01	0.978	-1.02	0.962	1.2	-1.75	1.51	-1.74
240486_at	AA761673	LOC284019	Hypothetical protein LOC284019	5.54	0.000545	7.26	0.000123	5.66	0.0013	1.5	0.438	1.96	0.191	1.53	0.331	1.52	1.44	1.93	1.53
240276_at	AW290978	---	Transcribed locus	-2.71	0.00151	-2.69	0.00104	-2.62	0.00453	1.01	0.991	1.01	0.967	1.04	0.917	-1.38	-1.4	-1.39	-1.3
240187_at	BE549838	PPP1R3C	protein phosphatase 1, regulatory (inhibitor) subunit 3C	3.07	0.00222	1.28	0.547	-1.02	0.974	3.05	0.011	1.27	0.513	-1.03	0.946	3.07	1.28	5.43	1.64
240044_x_at	AI864078	TNRC6B	Trinucleotide repeat containing 6B	4.56	0.0245	4.5	0.0189	2.2	0.303	1.35	0.72	1.33	0.699	-1.54	0.555	1.49	1.91	3.16	2.03
239647_at	AA677272	CHST13	carbohydrate (chondroitin 4) sulfotransferase 13	4.47	0.00114	3.53	0.0023	3.56	0.0078	2.4	0.103	1.89	0.208	1.91	0.146	1.1	1.31	-1.24	1.76
239227_at	AW182675	---	Exostoses (multiple) 1	-3.16	0.00855	-1.57	0.279	-1.21	0.734	1.07	0.92	2.16	0.136	2.81	0.0446	1.21	2.3	1.23	2.2
238994_at	AW022496	OTUD7B	OTU domain containing 7B	-2.22	1.2e-05	-2.31	5.17e-06	-2.27	1.96e-05	-1.04	0.86	-1.08	0.543	-1.06	0.682	-1.01	-1.06	-1.01	-1.11
238739_at	AW902062	---	---	-2.01	0.0316	-1.96	0.0298	-1.38	0.386	1.01	0.984	1.04	0.928	1.49	0.263	-1.09	-1.17	1.09	-1.05
238701_x_at	BE176566	FLJ45803	FLJ45803 protein	2.43	0.0334	1.92	0.101	1.47	0.419	1.29	0.608	1.02	0.976	-1.28	0.599	1.45	-1.01	2.58	1.24
238406_x_at	AI734001	SEZ6L2	Seizure related 6 homolog (mouse)-like 2	-3.76	8.46e-06	-3.63	6.42e-06	-3.78	1.48e-05	-1.11	0.639	-1.07	0.743	-1.12	0.59	1.01	-1.24	1.01	-1.2
238404_x_at	BF316510	SEZ6L2	Seizure related 6 homolog (mouse)-like 2	-4.5	0.0005	-4.32	0.000388	-4.53	0.00124	1.01	0.993	1.05	0.926	-1	0.994	-1	1.04	-1	1.12
238337_s_at	BF678298	DNAJA5	DnaJ homology subfamily A member 5	4.26	0.000358	4.72	0.000138	5.21	0.000335	1.14	0.764	1.27	0.505	1.4	0.331	1.06	1.36	-1.08	1.48
238077_at	T75480	KCTD6	potassium channel tetramerisation domain containing 6	3.58	0.0371	4.17	0.0156	4.56	0.0309	1.33	0.707	1.55	0.513	1.69	0.421	-1.22	-1.37	1.59	-1.67
238067_at	AW172431	TBC1D8B	TBC1 domain family, member 8B (with GRAM domain)	3.05	0.0138	1.88	0.139	1.75	0.262	1.55	0.43	-1.05	0.934	-1.13	0.835	1.04	1.1	-1.59	1.35
237515_at	AA054642	TMEM56	Transmembrane protein 56	4	0.00648	2.97	0.0184	1.46	0.499	-1.83	0.369	-2.46	0.127	-4.99	0.00898	-2.59	-1.92	-2.06	-1.62
237463_at	AW295488	---	---	-3.56	0.00474	-3.53	0.00323	-3.63	0.0095	-1.06	0.926	-1.06	0.924	-1.09	0.872	1.01	-1.01	1.01	-1
237396_at	AI640624	---	Homeodomain interacting protein kinase 3	-2.35	0.00489	-2.43	0.00243	-2.64	0.00498	-1.04	0.949	-1.07	0.845	-1.17	0.636	-1.13	-1.03	-1.16	1.02
237390_at	N51516	---	Adrenergic, alpha-1A-, receptor	6.28	0.0253	6.36	0.0176	1.61	0.632	1.72	0.581	1.74	0.532	-2.27	0.345	1.42	5.66	2.2	6.54
237350_at	AW027968	LOC143941	similar to CDNA sequence BC021608	3.36	0.00548	1.72	0.17	-1.13	0.858	1.09	0.893	-1.8	0.27	-3.48	0.0166	1.24	-5.32	1.07	-5.06
237103_at	R39947	---	V-src sarcoma (Schmidt-Ruppin A-2) viral oncogene homolog (avian)	-2.46	0.00113	-2.55	0.000556	-2.75	0.0013	-1.01	0.982	-1.05	0.895	-1.13	0.652	1.12	-1.47	1.11	-1.43
237031_at	AI743452	---	Full length insert cDNA clone YP08F12	3.56	0.00983	-1.66	0.282	1.18	0.809	7.41	0.00201	1.26	0.662	2.46	0.101	4.5	5.9	5.78	7.49
237013_at	BF116038	---	---	-2.27	0.00187	-2.57	0.000426	-2.62	0.00153	1.13	0.648	-1	0.993	-1.02	0.947	1.14	-1.01	1.03	-1.01
236597_at	AW173071	UGT3A1	UDP glycosyltransferase 3 family, polypeptide A1	2.14	0.0194	1.12	0.873	-1.01	0.988	2.11	0.0823	1.1	0.798	-1.03	0.951	2.04	1.11	2.5	1.28
236529_at	BF115652	SRCRB4D	scavenger receptor cysteine rich domain containing, group B (4 domains)	-5.13	3.4e-08	-5.21	1.8e-08	-5.17	1.4e-08	-1.01	0.939	-1.03	0.868	-1.02	0.891	1.12	-1.02	1.12	1
236217_at	AI885320	SLC31A1	solute carrier family 31 (copper transporters), member 1	2.25	0.029	1.68	0.148	1.69	0.213	1.49	0.417	1.11	0.824	1.12	0.809	-1.14	-1.01	-1.55	1.18
236087_at	AI912773	ABLIM2	actin binding LIM protein family, member 2	-2.27	2.01e-05	-2.27	1.25e-05	-2.71	7.5e-06	1.06	0.696	1.06	0.642	-1.13	0.383	1.12	1.02	1.1	-1.03
235850_at	BF434228	WDR5B	WD repeat domain 5B	2.83	0.023	1.55	0.359	2.16	0.132	1.35	0.581	-1.36	0.537	1.03	0.965	1.04	-1.8	-1.55	-1.25
235815_at	BE222470	TSHZ2	teashirt family zinc finger 2	-2.5	9.89e-07	-2.48	5.53e-07	-2.51	8.89e-07	-1.01	0.943	-1.01	0.931	-1.02	0.851	-1.01	-1	-1.01	1
235766_x_at	AA743462	---	CDNA clone IMAGE:5745639	2.99	0.0374	3.29	0.0179	5.46	0.00742	1.07	0.939	1.18	0.778	1.96	0.232	-1.16	1.19	1.01	1.7
235713_at	BF242537	ALKBH8	alkB, alkylation repair homolog 8 (E. coli)	2.93	8.46e-05	2.35	0.0003	2.6	0.000517	-1.02	0.945	-1.28	0.336	-1.15	0.497	1.26	-1.05	1.36	-1
235438_at	AW162011	---	Cytochrome P450, family 7, subfamily B, polypeptide 1	4.89	0.00586	2.17	0.134	1.87	0.31	1.93	0.378	-1.17	0.817	-1.36	0.615	1.67	-1.09	2.81	1.1
235392_at	BG403162	---	Insulin receptor substrate 1	2.31	8.64e-05	1.73	0.00114	1.56	0.015	1.28	0.271	-1.05	0.773	-1.17	0.346	1.06	-1.01	1.37	-1.01
235391_at	AW960748	FAM92A1	family with sequence similarity 92, member A1 /// similar to CG6405-PA	3.51	0.00086	1.97	0.0255	2.28	0.0245	1.78	0.2	-1	0.995	1.16	0.689	1.36	-1.07	1.71	1.17
235384_at	AW963217	---	Transcribed locus, weakly similar to NP_001001686.1 protein LOC400686 [Homo sapiens]	3.05	0.0189	2.55	0.034	2.25	0.119	1.46	0.504	1.22	0.707	1.08	0.899	1.04	1.13	1.16	1.25
235348_at	AA404347	ABHD13	abhydrolase domain containing 13	2.83	0.0475	1.66	0.359	2.1	0.218	2.33	0.256	1.37	0.591	1.73	0.332	2.17	1.84	4.72	2.66
235264_at	AW956392	---	Transcribed locus	2.06	0.00575	1.91	0.00747	1.99	0.0162	1.33	0.39	1.23	0.439	1.28	0.332	-1.56	1.34	-1.34	1.55
235198_at	AV713913	OSTM1	osteopetrosis associated transmembrane protein 1	4.08	0.00932	4.99	0.00263	5.9	0.00513	1.17	0.826	1.43	0.523	1.69	0.34	-1.09	1.28	-1.15	1.47
235103_at	AA029155	MAN2A1	Mannosidase, alpha, class 2A, member 1	9.65	0.000725	5.24	0.00375	4.5	0.0208	2.24	0.319	1.21	0.77	1.04	0.959	1.17	-1.14	1.47	-1.44
235041_at	AW005457	GOSR2	golgi SNAP receptor complex member 2	-2.19	7.97e-05	-2.14	5.67e-05	-2.2	0.000165	-1.01	0.946	1.01	0.992	-1.02	0.882	1.01	1.01	1.01	1.04
234982_at	BF577193	ZNF650	zinc finger protein 650	3.46	0.00126	3.07	0.00157	2.75	0.0104	1.09	0.869	-1.04	0.941	-1.16	0.714	-1.57	1.47	-1.13	1.69
234980_at	AI004375	TMEM56	Transmembrane protein 56	2.85	0.0204	2.22	0.0574	1.4	0.513	1.08	0.917	-1.19	0.724	-1.88	0.193	-1.07	-1.69	1.53	-1.45
234881_at	L33988	---	---	-3.53	0.000117	-3.18	0.000145	-3.48	0.00031	-1.24	0.468	-1.12	0.689	-1.22	0.436	-1.04	-1.19	-1.01	-1.27
234873_x_at	AJ224080	LOC152663 /// LOC388474 /// LOC401640 /// LOC441034 /// LOC641727 /// LOC641787 /// LOC642030 /// LOC642059 /// LOC644029 /// LOC644236 /// LOC645846 /// LOC646184 /// LOC646476 /// LOC650992 /// LOC651591 /// LOC652012 /// LOC728139 /// LOC728179 /// LOC	ribosomal protein L7a /// similar to 60S ribosomal protein L7a /// similar to 60S ribosomal protein L7a /// similar to 60S ribosomal protein L7a /// similar to 60S ribosomal protein L7a /// similar to 60S ribosomal protein L7a /// similar to 60S ribosomal	3.63	0.00293	2.5	0.0163	2.33	0.0574	1.44	0.449	-1.01	0.985	-1.08	0.884	1.33	-1.66	1.28	-1.59
234734_s_at	AK025696	TNRC6A	trinucleotide repeat containing 6A	2.95	0.00278	3.23	0.00104	3.05	0.00533	-1.03	0.961	1.06	0.893	1.01	0.99	-1.83	1.06	-1.78	1.11
234672_s_at	AL354612	TMEM48	transmembrane protein 48	2.45	0.00231	2.48	0.00132	5.03	7.21e-05	1.08	0.838	1.09	0.766	2.22	0.016	-1.65	1.06	-1.66	1.19
234669_x_at	AJ251708	C11orf30	chromosome 11 open reading frame 30	-3.56	0.00277	-3.14	0.00357	-4.47	0.00229	-1.03	0.969	1.1	0.832	-1.29	0.548	1.17	1.06	1.13	1.05
234512_x_at	AL136226	LOC728179	similar to 60S ribosomal protein L7a (Surfeit locus protein 3)	3.51	0.00855	2.59	0.0271	2.2	0.12	1.46	0.486	1.08	0.895	-1.09	0.897	1.24	-2.45	-1.01	-2.31
234344_at	AF093744	RAP2C	RAP2C, member of RAS oncogene family	4.5	0.0108	3.51	0.0206	4	0.0326	2.77	0.199	2.16	0.292	2.46	0.151	1.96	1.56	2.62	2.83
234021_at	AK024984	EML2	Echinoderm microtubule associated protein like 2	-2.68	0.000132	-2.55	0.00013	-2.95	0.000161	-1.13	0.618	-1.07	0.77	-1.24	0.299	-1.03	-1.05	-1.01	1.05
233496_s_at	AV726166	CFL2	cofilin 2 (muscle)	2.77	0.0275	2.57	0.0306	2.03	0.177	2.51	0.142	2.33	0.138	1.84	0.22	1.36	2.4	1.95	3.25
233446_at	AU145336	ONECUT2	one cut domain, family member 2	2.83	0.00898	1.88	0.0773	2.36	0.0465	1.83	0.266	1.21	0.647	1.53	0.302	1.44	1.36	1.42	1.46
233329_s_at	AK025986	KRCC1	lysine-rich coiled-coil 1	2.55	0.0185	2.75	0.00839	2.73	0.0254	-1.05	0.949	1.03	0.955	1.02	0.965	1.05	1.63	1.16	1.9
233219_at	AK023427	---	Muskelin 1, intracellular mediator containing kelch motifs	-2.27	0.000909	-2.24	0.000682	-2.36	0.00176	-1.06	0.851	-1.04	0.887	-1.1	0.709	-1	-1	1.01	-1.01
233080_s_at	AF155096	PRPF40A	PRP40 pre-mRNA processing factor 40 homolog A (yeast)	2.66	0.0299	3.97	0.00278	9.06	0.000438	-1.19	0.761	1.26	0.642	2.87	0.0536	1.07	1.55	-1.26	2.48
232988_at	AK025308	KIAA0182	KIAA0182	-2.36	0.0334	-2.43	0.0219	-2.46	0.05	1.01	0.986	-1.01	0.981	-1.03	0.961	1.02	-1.01	1.09	1
232706_s_at	AW009248	TRABD	TraB domain containing	-7.67	2.71e-06	-7.62	1.68e-06	-7.78	2.81e-06	-1.01	0.973	-1.01	0.974	-1.03	0.933	-1	-1	-1.01	1
232704_s_at	AK025207	LRRFIP2	leucine rich repeat (in FLII) interacting protein 2	-2.13	0.000661	-2.14	0.000405	-2.16	0.00153	-1.01	0.975	-1.01	0.952	-1.02	0.927	1.01	-1.02	1.01	-1.02
232670_at	AL137339	---	CDNA FLJ11735 fis, clone HEMBA1005447	-2.68	0.0012	-2.16	0.00392	-2.51	0.00437	-1.2	0.575	1.04	0.921	-1.13	0.699	1.11	1.04	1.08	-1
232524_x_at	AK001881	ANAPC4	anaphase promoting complex subunit 4	6.5	0.000255	6.5	0.000163	8.4	0.000242	1.65	0.375	1.65	0.341	2.13	0.103	1.01	1.28	1.29	2.14
232520_s_at	AK023585	NSFL1C	NSFL1 (p97) cofactor (p47)	5.43	0.00181	8.23	0.000259	9.99	0.000531	1.01	0.99	1.54	0.43	1.87	0.225	-1.13	1.8	-1.69	2.33
232432_s_at	AK022818	SLC30A5	solute carrier family 30 (zinc transporter), member 5	2.81	0.011	3.12	0.00414	3.73	0.00568	1.79	0.293	1.99	0.161	2.38	0.0673	1.04	2	1.05	2.45
232349_x_at	BF671187	IQWD1	IQ motif and WD repeats 1	2.38	0.0012	2.35	0.000837	1.77	0.0312	1.24	0.448	1.22	0.438	-1.09	0.781	-1.41	1.04	-1.36	1.33
232325_at	AA693817	---	MRNA full length insert cDNA clone EUROIMAGE 196784	3.1	0.0184	2.45	0.0439	1.06	0.94	1.17	0.809	-1.09	0.899	-2.5	0.0983	-1.45	-1.06	-1.08	1.18
232322_x_at	D60944	STARD10	START domain containing 10	2.45	0.0191	1.39	0.424	1.72	0.207	1.89	0.225	1.07	0.883	1.33	0.484	-1.29	-1.99	-1.71	-2.06
232224_at	AI274095	MASP1	mannan-binding lectin serine peptidase 1 (C4/C2 activating component of Ra-reactive factor)	3.07	0.000403	2.79	0.000474	1.85	0.0351	-1.29	0.428	-1.42	0.285	-2.14	0.0179	-1.17	1.04	1.03	1.1
232197_x_at	AW168942	ARSB	arylsulfatase B	3.03	0.00146	3.14	0.000731	3.12	0.00302	1.01	0.989	1.04	0.917	1.04	0.928	-1.82	1.21	-1.92	1.41
231818_x_at	AK023965	---	Solute carrier family 20 (phosphate transporter), member 2	-2	0.000231	-1.95	0.000192	-1.92	0.000927	-1.18	0.399	-1.15	0.411	-1.13	0.423	-1.12	-1.1	-1.12	1.01
231736_x_at	NM_020300	MGST1	microsomal glutathione S-transferase 1	9.99	0.000944	9.51	0.000705	5.13	0.0183	3.29	0.142	3.14	0.119	1.69	0.409	-1.33	1.79	-1.07	2.13
231704_at	AV650252	CYP3A4	Cytochrome P450, family 3, subfamily A, polypeptide 4	8.34	0.028	2.95	0.256	1.4	0.801	3.63	0.343	1.28	0.832	-1.64	0.649	3.61	-1.4	15.78	-1.39
231691_at	AV700829	LOC388503	similar to Complement C3 precursor	3.41	0.00567	2.6	0.0166	2.25	0.0828	1.08	0.907	-1.21	0.675	-1.4	0.447	-1.43	-1.59	-1.13	-1
231686_at	AV649811	GATM	Glycine amidinotransferase (L-arginine:glycine amidinotransferase)	2.13	0.00475	1.04	0.973	-1.3	0.361	2.01	0.0328	-1.02	0.962	-1.38	0.24	1.91	-1.01	2.91	-1.01
231678_s_at	AV651117	ADH4	alcohol dehydrogenase 4 (class II), pi polypeptide	5.86	0.0117	2.62	0.139	1.31	0.767	3.84	0.145	1.72	0.466	-1.17	0.857	1.09	-1.01	1.23	1.33
231579_s_at	BE968786	TIMP2	TIMP metallopeptidase inhibitor 2	3.01	0.0114	3.86	0.00213	4.2	0.00533	-1.59	0.409	-1.24	0.638	-1.14	0.788	1.96	-1.26	2.41	-1.14
231052_at	AI928034	GLOD5	hypothetical LOC392465	3.25	0.00407	1.3	0.573	1.68	0.229	2.1	0.156	-1.19	0.673	1.09	0.876	1.17	-6.28	-1.05	-6.5
230871_at	H67762	DHX30	DEAH (Asp-Glu-Ala-His) box polypeptide 30	2.17	0.0331	2.4	0.0131	3.36	0.00595	1.25	0.612	1.38	0.433	1.93	0.112	2.04	1.89	1.77	2.35
230782_at	AV699883	LOC653381	similar to Sorbitol dehydrogenase (L-iditol 2-dehydrogenase)	7.78	0.000566	3.16	0.0151	2.19	0.156	3.76	0.0426	1.53	0.439	1.06	0.925	1.01	2.5	-1.03	2.55
230624_at	AW779950	SLC25A27	solute carrier family 25, member 27	4.06	0.00155	2.81	0.00748	2.33	0.056	1.5	0.425	1.04	0.954	-1.17	0.731	-1.55	-1.66	-1.04	-1.55
230602_at	AW025340	ACMSD	aminocarboxymuconate semialdehyde decarboxylase	7.11	0.00537	5.94	0.00652	1.61	0.536	2.38	0.353	1.99	0.395	-1.85	0.381	-1.19	-1.13	1.36	1.19
230439_at	AW138835	LOC389458	hypothetical gene supported by BC031661	-2.48	3.4e-08	-2.5	1.8e-08	-2.51	1.4e-08	-1.01	0.876	-1.02	0.844	-1.03	0.703	1.01	-1.01	-1	-1
230368_at	T73730	ERF	Glycogen synthase kinase 3 alpha	-2.5	0.00885	-2.45	0.00708	-2.45	0.0204	-1.27	0.551	-1.24	0.559	-1.24	0.548	-1.02	-1.03	1.07	-1.02
230326_s_at	AA782955	C11orf73	chromosome 11 open reading frame 73	5.7	0.00215	5.98	0.00111	5.28	0.00672	1.58	0.462	1.66	0.402	1.46	0.489	1.03	-1.26	-1.16	-1.15
230291_s_at	T90642	NFIB	Nuclear factor I/B	3.18	0.0362	1.34	0.732	-1.29	0.716	3.36	0.103	1.41	0.564	-1.22	0.762	2.87	1.21	4.5	1.36
230259_at	AI471699	C10orf125	chromosome 10 open reading frame 125	3.46	0.0292	1.54	0.531	1.54	0.521	1.73	0.442	-1.3	0.672	-1.3	0.687	-1.75	-4.69	-2.23	-4.55
230183_at	AW189467	---	---	2.87	0.0119	1.58	0.253	1.29	0.604	1.75	0.323	-1.04	0.959	-1.27	0.605	1.05	-1	1.91	1.04
230106_at	BF447897	ZXDC	ZXD family zinc finger C	2.35	0.00716	2.13	0.00964	2.25	0.0194	-1.27	0.508	-1.4	0.379	-1.32	0.386	1.02	1.4	1.16	1.64
230078_at	AI640834	RAPGEF6	Rap guanine nucleotide exchange factor (GEF) 6	2.1	0.00614	1.79	0.0172	2.28	0.00714	1.09	0.778	-1.07	0.838	1.19	0.516	1.18	2	1.01	2.16
230046_at	BE673775	---	Transcribed locus	-3.32	0.000539	-3.41	0.000295	-3.73	0.000718	1.03	0.952	-1	0.998	-1.09	0.812	1.12	-1.25	1.09	-1.16
229983_at	AI610112	TIGD2	tigger transposable element derived 2	6.77	0.00128	9.06	0.000316	8.11	0.00175	1.29	0.682	1.73	0.388	1.55	0.421	1.07	2.1	1.75	3.19
229954_at	AI025415	---	Transcribed locus	2.33	0.0488	2.27	0.0449	2.24	0.0963	1.89	0.293	1.84	0.273	1.82	0.198	1.08	-1.06	1.39	1.24
229903_x_at	AI632212	RNPC3	RNA-binding region (RNP1, RRM) containing 3	3.71	0.00712	2.53	0.0334	2.53	0.0737	1.09	0.911	-1.35	0.55	-1.35	0.552	1.03	-1.56	1.78	-1.94
229886_at	AA502768	C5orf34	chromosome 5 open reading frame 34	2.87	0.000776	2.91	0.000455	6.28	2.56e-05	1.28	0.45	1.3	0.411	2.81	0.00334	-1.07	1.97	1.13	2.2
229747_x_at	AW009671	MGC40489	Hypothetical protein MGC40489	-3.1	4.63e-05	-3.1	2.86e-05	-3.12	0.0001	-1.01	0.982	-1.01	0.976	-1.01	0.957	-1.01	-1	-1.01	1
229637_at	AA166891	RIC8B	resistance to inhibitors of cholinesterase 8 homolog B (C. elegans)	-2.03	0.00393	-2.13	0.00161	-2.4	0.00242	-1.01	0.969	-1.06	0.809	-1.2	0.457	1.06	1.01	-1.01	-1.02
229581_at	AI694118	LOC392617	similar to slit homolog 1	-2.46	0.000708	-2.5	0.000404	-2.75	0.000805	-1	0.998	-1.01	0.959	-1.12	0.662	1.02	-1.07	-1	-1.07
229561_at	AI631690	C14orf121	chromosome 14 open reading frame 121	-2.13	0.00563	-2.36	0.00154	-2.69	0.00232	-1.04	0.934	-1.15	0.608	-1.31	0.316	-1.01	-2.28	1.03	-2.04
229534_at	AA046424	ACOT4	acyl-CoA thioesterase 4	2.6	0.00147	1.03	0.991	1.33	0.347	2.99	0.0024	1.18	0.577	1.53	0.15	1.65	1.2	1.19	1.33
229460_at	AI927605	---	CDNA FLJ37917 fis, clone CTONG1000137	2.43	0.046	2.41	0.037	1.93	0.191	2.66	0.103	2.64	0.0773	2.11	0.134	-1.22	1.68	1.04	2.09
229457_at	AU148042	ANKHD1	ankyrin repeat and KH domain containing 1	2.62	0.0311	2.24	0.0557	1.88	0.213	1.31	0.614	1.12	0.843	-1.06	0.918	1.44	1.95	1.99	2.4
229432_at	AV696264	NAGS	N-acetylglutamate synthase	3.18	0.00446	1.28	0.633	1.69	0.224	2.57	0.0616	1.03	0.964	1.37	0.444	1.39	-3.14	2.51	-2.93
229376_at	BF223556	---	---	5.28	0.00536	3.05	0.0353	1.95	0.294	-2.31	0.293	-4	0.0432	-6.28	0.0102	-1.26	-1.57	-1.21	-2.34
229272_at	AI083506	FNBP4	formin binding protein 4	2.55	0.0213	2.22	0.0358	1.85	0.175	1.25	0.641	1.09	0.866	-1.1	0.854	1.72	1.21	1.96	1.02
229126_at	AI597651	TMEM19	transmembrane protein 19	5.5	0.000796	3.27	0.00574	3.56	0.0125	2.46	0.117	1.46	0.429	1.59	0.311	-1.63	1.3	-3.07	1.65
229120_s_at	BG150636	CDC42SE1	CDC42 small effector 1	7.46	0.00622	6.73	0.00585	14.03	0.00258	4.93	0.085	4.44	0.0803	9.25	0.0114	3.92	6.73	6.11	12.77
229043_at	AI492902	PAPD5	PAP associated domain containing 5	5.62	0.00509	6.59	0.0018	4.23	0.0284	1.39	0.644	1.63	0.445	1.04	0.958	-1.1	-1.09	1.06	1.2
229030_at	AW242997	LOC388743	similar to calpain 8	-2.79	7.44e-05	-2.81	4.13e-05	-2.85	0.000142	-1.01	0.966	-1.02	0.937	-1.04	0.88	-1	-1	-1.01	1
228980_at	AI760772	RFFL	ring finger and FYVE-like domain containing 1	2.55	0.0334	2.64	0.0207	4.63	0.00451	1.92	0.295	1.99	0.217	3.48	0.023	-1.4	1.21	-1.51	1.56
228912_at	AI436136	---	---	3.61	0.0491	-2.22	0.214	-1.06	0.959	3.73	0.138	-2.14	0.365	-1.03	0.976	2.57	-8.23	1.22	-11.51
228853_at	AI652546	LOC730432	similar to serine/threonine/tyrosine interacting protein	2.36	0.0287	1.51	0.294	2.43	0.0459	1.47	0.438	-1.06	0.908	1.52	0.324	1.29	-1.2	1.78	-1.01
228823_at	AW615396	POLR2J2	DNA directed RNA polymerase II polypeptide J-related gene	-2.77	0.00536	-2.79	0.00333	-2.81	0.0106	-1.01	0.988	-1.01	0.973	-1.02	0.954	-1	-1.01	-1.01	-1.01
228822_s_at	AI435036	USP16	ubiquitin specific peptidase 16	6.5	0.000453	5.98	0.000391	5.28	0.00247	1.78	0.348	1.64	0.367	1.44	0.422	-1	1.5	1.1	1.91
228736_at	AW084661	HEL308	DNA helicase HEL308	2.06	0.0366	1.49	0.247	1.6	0.235	1.36	0.471	-1.02	0.964	1.06	0.911	-1.16	1.45	1.01	1.35
228696_at	AA631143	SLC45A3	solute carrier family 45, member 3	4.72	0.00743	2.66	0.0588	1.42	0.594	3.39	0.0965	1.91	0.361	1.02	0.971	2.09	1.41	2.27	2.18
228652_at	AI279532	ZNF776	zinc finger protein 776	2.43	0.0147	2.14	0.0238	1.83	0.131	1.34	0.491	1.18	0.666	1.01	0.985	1.2	1.4	1.47	1.71
228604_at	AI805069	---	CDNA FLJ41946 fis, clone PLACE6019701	2.57	0.00192	2.48	0.00158	2.33	0.00908	-1.02	0.971	-1.06	0.884	-1.13	0.708	-1.37	-1.56	-1.2	-1.64
228551_at	AL137364	MGC24039	hypothetical protein MGC24039	2.28	0.018	1.46	0.264	1.01	0.993	1.44	0.415	-1.08	0.857	-1.57	0.22	1.32	1.04	1.84	1.16
228477_at	R53084	FLJ10154	Hypothetical protein FLJ10154	9.92	3.21e-05	13.64	6.84e-06	8.52	0.000122	1.34	0.515	1.84	0.195	1.15	0.75	1.75	5.9	2.91	5.72
228416_at	AI149508	ACVR2A	activin A receptor, type IIA	4.47	0.00137	3.25	0.00425	2.4	0.0579	1.87	0.283	1.36	0.493	-1	0.998	1.17	1.28	2	1.85
228405_at	AI917311	RHPN1	rhophilin, Rho GTPase binding protein 1	-2.13	0.00254	-2.43	0.00055	-2.48	0.0018	1.09	0.782	-1.05	0.871	-1.07	0.79	1.23	-1.23	1.58	-1.19
228377_at	AB037805	KLHL14	kelch-like 14 (Drosophila)	9.32	0.00339	2.16	0.267	1.04	0.98	9.25	0.0158	2.14	0.38	1.03	0.976	9.51	2.2	23.75	4.92
228328_at	AI982758	KLHL28	CDNA FLJ33653 fis, clone BRAMY2024715	2.53	0.00858	2.73	0.00358	2.57	0.0168	1.11	0.822	1.2	0.631	1.13	0.774	-1.41	3.92	-1.06	4.66
228312_at	AI524085	PI16	peptidase inhibitor 16	-2.11	0.0491	-2.11	0.0387	-1.79	0.182	-1.09	0.893	-1.09	0.871	1.09	0.856	-1	-1.01	-1.01	-1.01
228297_at	AI807004	CNN3	Transcribed locus	3.18	0.0395	3.39	0.0231	2.99	0.0838	2.2	0.321	2.35	0.233	2.07	0.227	2.04	3.03	2.83	5.21
228293_at	AJ245600	DEPDC7	DEP domain containing 7	10.56	0.00427	11.55	0.00216	6.28	0.0347	3.29	0.269	3.61	0.182	1.96	0.404	1.18	1.82	1.26	3.29
228281_at	BF343258	FLJ25416	hypothetical protein FLJ25416	-2.09	0.0241	-2.09	0.0178	-1.65	0.174	-1.03	0.961	-1.03	0.951	1.23	0.557	-1	-1.01	-1	-1.02
228263_at	AI190755	GRASP	GRP1 (general receptor for phosphoinositides 1)-associated scaffold protein	-2.38	0.000669	-2.28	0.000578	-2.28	0.00227	-1.06	0.846	-1.01	0.946	-1.01	0.941	-1.05	-1	-1.03	1
228217_s_at	BF973374	RP11-506K6.3	hypothetical LOC389362	7.52	0.00152	13.64	0.000164	27.47	9.95e-05	1.07	0.946	1.95	0.358	3.92	0.0479	-1	3.14	-1.39	4.64
228190_at	BF197009	CTR9	Ctr9, Paf1/RNA polymerase II complex component, homolog (S. cerevisiae)	4.41	0.000358	3.71	0.000549	3.84	0.00179	1.35	0.457	1.13	0.74	1.17	0.668	-2.48	1.15	-2.28	1.58
228031_at	AW444778	C20orf121	chromosome 20 open reading frame 121	2.31	0.0202	1.67	0.135	1.28	0.576	1.92	0.185	1.39	0.421	1.06	0.908	1.75	1.27	1.8	1.74
227982_at	AI806592	---	MRNA; cDNA DKFZp434B1417 (from clone DKFZp434B1417)	5.9	0.000545	4.14	0.0016	2.16	0.103	1.82	0.321	1.28	0.603	-1.51	0.369	-1.91	-1.04	-1.54	1.21
227798_at	AU146891	SMAD1	SMAD family member 1	2.5	0.0392	2.83	0.0154	3.71	0.0124	1.52	0.448	1.72	0.35	2.25	0.11	-1.09	1.23	-1.07	1.69
227767_at	AI073822	CSNK1G3	casein kinase 1, gamma 3	2.13	0.0167	2.31	0.00611	3.2	0.00271	1.28	0.505	1.4	0.383	1.93	0.0751	-1.21	1.58	-1.1	2.11
227720_at	AI916719	ANKRD13B	ankyrin repeat domain 13B	-5.43	0.00033	-5.28	0.000238	-5.74	0.000653	1.01	0.989	1.04	0.945	-1.05	0.919	1.04	1.01	1.13	-1
227568_at	AF131793	HECTD2	HECT domain containing 2	2.66	0.00712	2.28	0.0137	2.43	0.0256	1.42	0.423	1.22	0.595	1.3	0.48	1.21	1.04	-1.01	1.04
227548_at	AI923278	ORMDL1	ORM1-like 1 (S. cerevisiae)	4.56	0.000587	3.23	0.00218	2.97	0.0116	1.8	0.253	1.28	0.546	1.17	0.7	-1.23	1.75	-1.06	1.78
227542_at	AU157543	SOCS6	CDNA FLJ14294 fis, clone PLACE1008181	4.44	0.000214	3.63	0.00038	4.17	0.000728	1.4	0.417	1.14	0.704	1.31	0.416	1.5	1.16	2.13	1.4
227533_at	AA732944	---	Ral GEF with PH domain and SH3 binding motif 2	2.85	0.0317	1.11	0.946	-1.07	0.942	1.25	0.725	-2.06	0.246	-2.45	0.109	-1.41	-4.06	-1.41	-4.29
227531_at	AI816849	---	Transmembrane protein 165	5.78	0.000944	4.56	0.00165	3.53	0.0175	2.16	0.225	1.71	0.363	1.32	0.586	1.64	2.25	1.42	3.02
227523_s_at	AA192936	PHF20L1	PHD finger protein 20-like 1	5.28	5.41e-05	5.82	2.05e-05	6.96	3.16e-05	-1.12	0.761	-1.01	0.976	1.18	0.611	1.23	1.61	1.44	1.9
227455_at	BF224092	C6orf136	chromosome 6 open reading frame 136	3.01	0.0045	3.29	0.00171	3.23	0.00707	-1.21	0.657	-1.11	0.812	-1.13	0.769	-1.15	-1.58	-1.14	-1.39
227409_at	AA167748	PPP1R3E	protein phosphatase 1, regulatory (inhibitor) subunit 3E	4.79	0.000198	3.12	0.00117	1.4	0.366	2.53	0.0317	1.65	0.229	-1.36	0.374	1.49	-2.01	2.22	-2.01
227361_at	AA780067	HS3ST3B1	---	3.36	0.0082	2.04	0.0826	2.91	0.0324	1.44	0.486	-1.14	0.8	1.25	0.653	1.39	-1.04	1.69	1.06
227322_s_at	BE464077	BCCIP	BRCA2 and CDKN1A interacting protein	3.07	0.00756	3.34	0.00318	5.5	0.00121	1.64	0.375	1.78	0.266	2.93	0.0296	-1.04	1.46	-1.13	1.84
227157_at	AV758242	CCDC111	coiled-coil domain containing 111	4.14	0.0103	5.03	0.00319	5.39	0.00853	1.72	0.428	2.09	0.291	2.24	0.172	-1.84	-1.74	-1.84	-1.09
227111_at	BG179317	ZBTB34	zinc finger and BTB domain containing 34	2.55	0.00726	2.53	0.00503	3.86	0.00163	1.31	0.496	1.3	0.464	1.99	0.0809	-1.23	1.13	1.04	1.31
227063_at	BF975929	C17orf61	chromosome 17 open reading frame 61	2.68	0.00958	1.74	0.111	2.13	0.0664	1.18	0.719	-1.3	0.5	-1.06	0.886	1.25	-3.27	-1.13	-2.69
227055_at	AI827972	METTL7B	methyltransferase like 7B	2.3	0.00493	2.24	0.00421	2.16	0.0171	2.19	0.0318	2.13	0.0264	2.06	0.0361	1.25	1.24	-1	1.2
227027_at	AI268315	---	Clone 114 tumor rejection antigen	3.46	0.0235	2.35	0.0976	3.63	0.0372	1.29	0.701	-1.14	0.847	1.36	0.614	1.04	1.32	-1.38	1.53
226996_at	AV717041	LYCAT	lysocardiolipin acyltransferase	2.41	0.0316	2.4	0.024	3.1	0.0178	1.21	0.714	1.2	0.683	1.55	0.318	-1.22	1.08	-1.19	1.06
226978_at	AA910945	PPARA	peroxisome proliferator-activated receptor alpha	2.03	0.0453	1.09	0.935	-1.15	0.766	1.37	0.463	-1.37	0.439	-1.71	0.171	1.31	-1.91	1.78	-1.56
226976_at	D55880	KPNA6	---	3.46	0.0156	3.39	0.0117	5.24	0.00626	1.49	0.511	1.45	0.485	2.25	0.145	-1.07	1.46	-1.22	2.19
226963_at	AI380378	BTF3L4	basic transcription factor 3-like 4	7.21	0.00117	5.82	0.0016	5.35	0.00789	1.19	0.817	-1.04	0.951	-1.13	0.843	-1.03	-1.27	1.13	-1.18
226946_at	AI453203	C5orf33	chromosome 5 open reading frame 33	5.9	0.00132	4.53	0.0025	4.11	0.0127	3.16	0.0741	2.43	0.137	2.2	0.142	1.83	2.11	2.69	2.1
226943_at	AA287457	KRTHB5	Hypothetical protein LOC728568	2.71	0.00855	2.85	0.0042	3.07	0.00928	-1.06	0.922	-1.01	0.984	1.07	0.891	-1.51	1.85	-1.06	2.02
226896_at	AI992290	CHCHD1	coiled-coil-helix-coiled-coil-helix domain containing 1	2.46	0.0252	2.41	0.0209	2.89	0.0215	1.75	0.325	1.72	0.299	2.06	0.115	-1.13	1.13	-1.3	1.65
226880_at	AL035851	NUCKS1	nuclear casein kinase and cyclin-dependent kinase substrate 1	7.95	0.00171	7.26	0.0015	5.06	0.0172	2.04	0.376	1.87	0.387	1.3	0.691	2.27	2.13	3.25	2.4
226867_at	AI758191	DENND4C	DENN/MADD domain containing 4C	5.66	0.000493	4.38	0.000928	5.24	0.00172	1.88	0.278	1.45	0.423	1.74	0.21	1.59	2.6	1.88	3.11
226860_at	AW572609	TMEM19	transmembrane protein 19	2.43	0.0497	1.57	0.339	1.07	0.935	2.5	0.138	1.61	0.39	1.1	0.867	1.13	1.51	1.13	2.35
226838_at	BE465877	TTC32	tetratricopeptide repeat domain 32	2.17	0.0091	2.01	0.0113	1.53	0.185	1.4	0.386	1.3	0.418	-1.01	0.978	1.32	1.21	1.92	1.21
226837_at	BE967019	SPRED1	sprouty-related, EVH1 domain containing 1	2.87	0.0478	3.41	0.017	5.5	0.00814	1.82	0.406	2.16	0.267	3.48	0.0566	1.38	1.64	2.62	2.34
226781_at	BF540829	HSPC268	hypothetical protein HSPC268	2.81	0.0095	2.66	0.00875	1.73	0.202	1.6	0.374	1.52	0.38	-1.01	0.983	-1.06	-1.5	-1.07	-1.16
226780_s_at	BF540829	HSPC268	hypothetical protein HSPC268	2.77	0.0253	2.4	0.0404	1.64	0.343	1.32	0.608	1.14	0.804	-1.28	0.616	-1.37	-1.82	-1.39	-1.54
226779_at	BF432857	---	CDNA FLJ37302 fis, clone BRAMY2016009	2.41	0.00465	2.55	0.00195	2.77	0.00418	1.28	0.488	1.35	0.394	1.46	0.217	-1.16	1.21	1.07	1.34
226742_at	AI890133	---	Transcribed locus	3.01	0.00537	1.17	0.805	-1.06	0.939	1.79	0.267	-1.43	0.411	-1.78	0.16	-1.15	-1.11	1.06	-1.06
226711_at	BF590117	FOXN2	forkhead box N2	4.23	0.00254	3.36	0.00507	4.96	0.00308	2.4	0.136	1.91	0.242	2.81	0.0505	1.19	1.36	1.75	1.69
226671_at	AI150000	LAMP2	Lysosomal-associated membrane protein 2	3.29	0.0122	1.06	0.981	-1.23	0.738	1.4	0.548	-2.24	0.161	-2.91	0.058	1.27	-2.48	1.58	-2.87
226650_at	AI984061	ZFAND2A	zinc finger, AN1-type domain 2A	2.93	0.0213	3.39	0.00735	3.07	0.0325	-1.43	0.514	-1.24	0.673	-1.37	0.537	-1.09	-1.04	-1.04	1.1
226647_at	AL562445	TMEM25	transmembrane protein 25	3.27	0.0163	2.73	0.0281	2.93	0.0508	1.4	0.554	1.17	0.776	1.26	0.688	1.06	1.58	1.64	2.51
226642_s_at	BF735901	NUDCD2	NudC domain containing 2	9.85	0.00103	11.55	0.000415	9.92	0.00256	2.14	0.362	2.51	0.224	2.16	0.234	1.25	1.57	1.1	2.58
226641_at	AU157224	---	Ankyrin repeat domain 44	4.99	0.000228	3.73	0.000578	4.86	0.000644	1.41	0.427	1.06	0.909	1.38	0.373	1.17	1.84	1.57	2.36
226611_s_at	AA722878	PRR6	proline rich 6	5.21	0.0148	3.32	0.0535	4.66	0.04	2.83	0.267	1.8	0.431	2.53	0.194	1.42	1.07	1.65	1.22
226601_at	AI761597	SLC30A7	solute carrier family 30 (zinc transporter), member 7	2.01	0.0246	2.19	0.00955	2.79	0.00645	1.17	0.69	1.27	0.483	1.61	0.165	-1.58	2.11	-1.33	2.4
226597_at	AI348159	REEP6	receptor accessory protein 6	3.86	0.00189	2.62	0.0108	4.11	0.0035	1.51	0.419	1.02	0.973	1.6	0.258	-1.01	-1.96	-1.06	-1.42
226567_at	BG283995	USP14	ubiquitin specific peptidase 14 (tRNA-guanine transglycosylase)	2.66	0.00945	2.28	0.0166	2.41	0.0315	1.45	0.426	1.25	0.571	1.32	0.469	-1.17	1.04	1.01	1.25
226529_at	BF513060	TMEM106B	transmembrane protein 106B	3.51	0.00588	2.79	0.0135	2.79	0.0348	1.17	0.785	-1.07	0.895	-1.07	0.9	-1.22	1.06	-1.19	1.49
226492_at	AL036088	SEMA6D	sema domain, transmembrane domain (TM), and cytoplasmic domain, (semaphorin) 6D	3.07	0.00202	2.5	0.00481	2.22	0.032	-1.42	0.413	-1.75	0.172	-1.97	0.0803	1.13	-1.09	1.27	1.01
226465_s_at	BF676840	SON	SON DNA binding protein	4.5	0.00118	5.94	0.000235	7.73	0.00033	-1.1	0.858	1.2	0.692	1.56	0.305	1.39	1.44	1.82	1.78
226428_at	AI885873	TNPO2	transportin 2 (importin 3, karyopherin beta 2b)	-3.25	0.00138	-3.46	0.000606	-3.46	0.00247	1.18	0.676	1.11	0.788	1.11	0.785	1.04	-2.24	1.09	-2.03
226406_at	AI823360	C18orf25	chromosome 18 open reading frame 25	2.38	0.0258	2.33	0.0219	3.14	0.0118	1.17	0.754	1.15	0.762	1.55	0.288	-1.26	2.46	-1.01	3.06
226398_s_at	AI804930	C10orf4	chromosome 10 open reading frame 4	2.91	0.0179	2.45	0.0325	3.34	0.0185	1.3	0.625	1.09	0.883	1.5	0.392	1.29	1.09	-1.01	1.14
226395_at	AI912618	LOC286170	hypothetical protein LOC286170	3.32	0.0475	3.2	0.0424	3.76	0.0545	1.22	0.805	1.18	0.815	1.39	0.633	-1.31	2.13	1.13	1.99
226390_at	AA628398	STARD4	START domain containing 4, sterol regulated	2.16	0.0238	2.38	0.00881	1.49	0.299	1.66	0.291	1.83	0.148	1.14	0.735	1.29	1.67	1.55	2.4
226388_at	AI675780	TCEA3	transcription elongation factor A (SII), 3	4.76	0.000815	2.43	0.0188	-1.04	0.964	2.36	0.105	1.21	0.67	-2.09	0.106	3.32	-1.5	2.79	-1.24
226370_at	BG149487	KLHL15	kelch-like 15 (Drosophila)	2.43	0.0425	1.73	0.203	1.63	0.33	-2.04	0.247	-2.87	0.0506	-3.05	0.0404	-1.07	-1.15	1.46	1.03
226360_at	AK022809	ZNRF3	zinc and ring finger 3	3.01	0.0187	1.97	0.122	1.87	0.238	1.46	0.491	-1.04	0.95	-1.1	0.864	1.68	1.15	2.46	1.27
226357_at	AW473649	USP19	ubiquitin specific peptidase 19	-2.33	0.00268	-2.83	0.000414	-2.5	0.00364	1.05	0.898	-1.16	0.606	-1.02	0.942	1.01	-1.22	1.04	-1.06
226333_at	AV700030	IL6R	---	3.92	0.0312	3.92	0.0231	1.65	0.496	-1.38	0.678	-1.38	0.646	-3.27	0.106	-1.8	-1.82	-1.26	-2.45
226330_s_at	BF739930	FAM48A	family with sequence similarity 48, member A	2.14	0.00655	2.89	0.000475	5.06	7.25e-05	1.25	0.487	1.68	0.113	2.95	0.00218	1.14	1.4	1.36	1.93
226312_at	BF940270	RICTOR	rapamycin-insensitive companion of mTOR	7.67	0.000587	9.51	0.000189	7.01	0.002	1.3	0.655	1.61	0.408	1.19	0.763	-1.46	1.51	1.36	1.63
226291_at	AB046783	ALS2	amyotrophic lateral sclerosis 2 (juvenile)	3.97	0.0138	2.48	0.0748	2.1	0.23	3.23	0.109	2.01	0.32	1.71	0.354	1.64	1.75	2.51	3.05
226290_at	AW051603	BDP1	B double prime 1, subunit of RNA polymerase III transcription initiation factor IIIB	2.43	0.0269	3.41	0.00287	3.1	0.0155	-1.57	0.401	-1.12	0.808	-1.23	0.639	-1.4	1.23	-1.08	1.28
226238_at	AI934339	MCEE	methylmalonyl CoA epimerase	3.73	0.0316	5.82	0.00447	3.97	0.0478	1.99	0.404	3.1	0.136	2.11	0.254	1.06	2.2	1.72	2.69
226225_at	BE967311	MCC	mutated in colorectal cancers	3.81	0.0179	1.95	0.219	1.69	0.41	3.86	0.069	1.97	0.345	1.72	0.361	1.96	1.32	2.35	1.92
226213_at	AV681807	ERBB3	v-erb-b2 erythroblastic leukemia viral oncogene homolog 3 (avian)	2.75	0.0258	2.43	0.0382	1.25	0.698	1.59	0.422	1.4	0.488	-1.39	0.513	-1.85	-1.4	-1.04	-1.47
226200_at	BE222664	VARS2	valyl-tRNA synthetase like	2.33	0.00281	1.67	0.033	1.57	0.114	1.29	0.437	-1.08	0.804	-1.15	0.635	-1	1.13	-1.06	1.25
226159_at	N31982	LOC285636	hypothetical protein LOC285636	2.31	0.0292	2.48	0.0145	2.28	0.0564	1.03	0.966	1.1	0.841	1.01	0.972	1.04	-1.21	-1	-1.03
226100_at	AI762876	MLL5	myeloid/lymphoid or mixed-lineage leukemia 5 (trithorax homolog, Drosophila)	4.14	0.00889	3.29	0.0169	4.06	0.0204	1.42	0.565	1.13	0.845	1.4	0.563	1.37	2.51	1.48	3.77
226099_at	AI924426	ELL2	elongation factor, RNA polymerase II, 2	4.89	0.0197	5.32	0.0107	2.87	0.166	-3.76	0.15	-3.46	0.137	-6.41	0.0267	-1.64	-1.45	-1.54	-1.5
226097_at	AI686488	FNDC5	fibronectin type III domain containing 5	-2.11	0.0145	-2.19	0.00815	-2.06	0.034	-1.06	0.879	-1.1	0.779	-1.04	0.916	-1.14	-1.08	-1.08	1.01
226077_at	AL553942	RNF145	hypothetical protein FLJ31951	8	0.00642	7.06	0.00632	12.91	0.00407	2.06	0.428	1.82	0.451	3.32	0.135	1.91	2	2.57	3.17
226024_at	BG481459	COMMD1	copper metabolism (Murr1) domain containing 1	2.73	0.00505	3.25	0.00108	3.2	0.00457	1.47	0.399	1.75	0.18	1.73	0.144	1.05	-1.11	-1.04	1.04
225992_at	AL562031	MLLT10	myeloid/lymphoid or mixed-lineage leukemia (trithorax homolog, Drosophila); translocated to, 10	3.76	8.61e-05	3.1	0.000183	3.07	0.000754	1.39	0.349	1.14	0.641	1.13	0.674	1.28	1.05	1.85	1.14
225986_x_at	AB037788	CPSF2	cleavage and polyadenylation specific factor 2, 100kDa	3.14	0.000661	2.87	0.000731	2.66	0.00454	1.2	0.591	1.09	0.788	1.01	0.966	-1.01	-1.23	1.26	-1.07
225953_at	AI684281	P15RS	hypothetical protein FLJ10656	3.53	0.00411	3.63	0.0023	4.93	0.00214	-1.02	0.973	1.01	0.997	1.37	0.481	-1.42	1.79	-1.4	2.06
225951_s_at	AV756026	CHD2	Chromodomain helicase DNA binding protein 2	3.58	0.00228	3.53	0.00156	3.25	0.00865	-1.72	0.31	-1.74	0.25	-1.89	0.131	-1.09	-1.66	1.29	-1.3
225949_at	N21030	NRBP2	nuclear receptor binding protein 2	3.05	0.0182	1.36	0.616	1.43	0.506	2.62	0.126	1.17	0.783	1.23	0.698	1.71	-1.21	1.68	-1.7
225945_at	BF219240	ZNF655	zinc finger protein 655	5.32	6.42e-06	6.23	1.9e-06	6.15	4.78e-06	1.01	0.98	1.18	0.477	1.17	0.524	1.04	1.22	1.09	1.48
225916_at	AA789302	ZNF131	zinc finger protein 131	5.03	4.57e-05	5.62	1.59e-05	6.36	3.05e-05	-1.46	0.324	-1.31	0.411	-1.16	0.645	-1.12	1.05	1.03	1.05
225910_at	BF514723	HELZ	hypothetical protein LOC284019	2.19	0.0121	1.79	0.0404	1.46	0.273	2	0.0857	1.64	0.192	1.34	0.365	-1.25	-1.07	-1.06	1.11
225888_at	N62802	C12orf30	chromosome 12 open reading frame 30	3.27	0.0038	2.79	0.00636	3.32	0.00818	1.19	0.711	1.01	0.981	1.21	0.668	1.26	1.21	1.39	1.71
225885_at	AI336848	EEA1	early endosome antigen 1, 162kD	3.07	0.0326	2.5	0.0635	2.83	0.077	1.3	0.684	1.06	0.94	1.2	0.77	-1.15	1.72	-1.2	2.21
225878_at	AL135264	KIF1B	Kinesin family member 1B	2.66	0.0142	3.36	0.0025	5.5	0.00101	-1.6	0.378	-1.27	0.58	1.29	0.545	-1.73	-1.32	-1.48	-1.02
225872_at	AA044835	SLC35F5	solute carrier family 35, member F5	4.08	0.000255	4.66	8.46e-05	4.32	0.000498	1.02	0.972	1.17	0.644	1.08	0.848	1.01	3.16	-1.01	3.53
225865_x_at	AJ238374	TH1L	TH1-like (Drosophila)	2.48	0.0114	3.66	0.000731	3.39	0.0042	1.21	0.649	1.79	0.18	1.66	0.179	-1.25	1.28	-1.34	1.45
225864_at	AL039862	FAM84B	family with sequence similarity 84, member B	12.38	0.000117	8.75	0.000227	4.76	0.00756	4.5	0.0191	3.18	0.0517	1.73	0.288	-1.25	1.6	1.09	2.19
225861_at	AW001250	C16orf14	chromosome 16 open reading frame 14	3.34	0.00292	1.99	0.0486	2.55	0.0275	1.37	0.488	-1.23	0.599	1.04	0.941	1.24	-3.95	-1.21	-3.41
225849_s_at	BF975327	SFT2D1	SFT2 domain containing 1	2.36	0.029	3.01	0.00532	4.53	0.0025	1.32	0.55	1.68	0.307	2.53	0.0533	-1.01	1.87	-1.13	2.61
225829_at	BE552184	PDZD8	PDZ domain containing 8	3.73	0.00892	3.68	0.00648	2.62	0.0751	1.63	0.429	1.6	0.411	1.14	0.83	1.19	1.58	1.93	1.65
225823_at	AA699669	P117	hypothetical protein P117	4.6	0.0154	3.71	0.0243	3.14	0.0958	1.38	0.675	1.11	0.9	-1.06	0.937	1.26	-2.25	-1.26	-2
225813_at	AA524361	RC3H2	Membrane associated DNA binding protein	2.04	0.0213	1.88	0.0305	1.8	0.0872	1.17	0.669	1.08	0.851	1.04	0.935	-1.06	1.05	-1.04	1.14
225795_at	AV751709	C22orf32	chromosome 22 open reading frame 32	6.06	0.00315	5.98	0.00211	4.2	0.0253	1.77	0.427	1.74	0.402	1.22	0.76	1.03	-1.35	-1.21	-1.02
225792_at	AA618420	HOOK1	hook homolog 1 (Drosophila)	2	0.0317	1.43	0.268	1.83	0.0963	1.66	0.264	1.19	0.626	1.52	0.227	-1.2	1.07	-1.21	1.32
225786_at	AI440495	LOC284702	hypothetical protein LOC284702	5.03	0.00152	4.08	0.00249	3.97	0.00971	1.13	0.848	-1.09	0.886	-1.12	0.843	-1.05	-1.11	1.67	1.11
225762_x_at	AL531683	LOC284801	hypothetical protein LOC284801	-2.17	0.00702	-2.14	0.00502	-3.68	0.000531	-1	0.991	1.01	0.971	-1.69	0.0981	1.2	-1.58	-1	-1.57
225748_at	AI458051	LTV1	LTV1 homolog (S. cerevisiae)	3.86	0.000232	3.53	0.000251	5.66	8.03e-05	-1.17	0.668	-1.28	0.442	1.26	0.451	1.18	1.13	1.75	1.28
225688_s_at	AK025444	PHLDB2	pleckstrin homology-like domain, family B, member 2	2.53	0.0252	1.51	0.34	1.32	0.57	1.57	0.411	-1.07	0.896	-1.22	0.673	1.5	-1.04	2.5	1.06
225679_at	AA534210	NAT12	N-acetyltransferase 12	2.51	0.0443	2.04	0.105	1.93	0.213	1.22	0.728	-1.01	0.988	-1.06	0.914	-1.1	1.13	1.06	1.61
225663_at	AL047650	ACBD5	acyl-Coenzyme A binding domain containing 5	8.46	0.0014	5.1	0.00535	4.32	0.0289	1.78	0.437	1.07	0.934	-1.1	0.896	-1.02	-1.29	1.31	1.24
225623_at	AI621225	KIAA1737	KIAA1737	3.97	0.000607	2.93	0.00206	2.68	0.0119	1.91	0.161	1.4	0.396	1.28	0.479	1.01	1.04	1.12	1.24
225614_at	AI815207	SAAL1	serum amyloid A-like 1	3.58	0.000326	2.27	0.00408	3.29	0.00132	1.82	0.116	1.15	0.65	1.67	0.111	1.09	-1.42	1.12	-1.35
225575_at	AI680541	LIFR	leukemia inhibitory factor receptor alpha	7.21	0.0028	5.66	0.00428	2.68	0.145	1.12	0.904	-1.14	0.867	-2.41	0.181	1.14	-1.19	1.12	1.3
225563_at	AI970788	PAN3	PAN3 polyA specific ribonuclease subunit homolog (S. cerevisiae)	2.38	0.0241	2.17	0.031	2.19	0.0666	1.22	0.669	1.12	0.812	1.13	0.797	1.54	-1.11	1.79	1.15
225552_x_at	AI991669	AURKAIP1 /// LOC727877	aurora kinase A interacting protein 1 /// similar to Cyclin-L2 (Paneth cell-enhanced expression protein)	2.11	0.0188	1.95	0.025	2.81	0.0065	-1.01	0.996	-1.09	0.821	1.32	0.402	1.09	-1.28	1.06	-1.01
225528_at	AU149465	IPO8	importin 8	2.4	0.0156	2.11	0.0253	2.97	0.00981	1.21	0.654	1.06	0.886	1.5	0.284	-1.09	1.13	-1.04	1.42
225526_at	AW611917	MKLN1	muskelin 1, intracellular mediator containing kelch motifs	2.06	0.000233	1.43	0.0144	1.64	0.00782	1.35	0.152	-1.06	0.713	1.07	0.718	-1.25	-1.23	-1.11	-1.12
225523_at	AV726817	MRPL53	mitochondrial ribosomal protein L53	6.19	0.000865	5.86	0.000702	4.66	0.00634	1.45	0.504	1.38	0.536	1.09	0.88	-1.15	-1.23	-1.24	1.11
225517_at	AW236976	ZNF770	zinc finger protein 770	7.11	0.00417	5.9	0.00512	7.26	0.00868	1.47	0.606	1.22	0.779	1.51	0.55	1.34	1.11	1.52	1.55
225498_at	AV713673	CHMP4B	chromatin modifying protein 4B	6.23	0.000731	6.96	0.000316	6.11	0.00197	1.45	0.492	1.63	0.387	1.42	0.467	-1.28	1.21	-1.16	1.49
225481_at	AL040051	FRMD6	FERM domain containing 6	2.75	0.0475	2.45	0.0637	3.76	0.0245	1.6	0.456	1.42	0.531	2.19	0.162	1.52	1.8	5.24	2.14
225479_at	AL524175	LRRC58	leucine rich repeat containing 58	2.07	0.0289	1.79	0.063	1.69	0.16	-1.01	0.975	-1.17	0.653	-1.24	0.551	-1.87	-3.29	-1.61	-3.2
225475_at	AI668786	MIER1	mesoderm induction early response 1 homolog (Xenopus laevis)	3.48	0.0193	4.2	0.00606	5.94	0.00537	1.18	0.822	1.42	0.54	2.01	0.215	-1.01	2.5	1.25	2.64
225461_at	BE504570	EHMT1	euchromatic histone-lysine N-methyltransferase 1	4.32	0.000542	4.29	0.000354	4.08	0.00178	1.5	0.399	1.49	0.371	1.41	0.356	-1.05	1.21	1.34	1.77
225428_s_at	AI346600	DDX54	DEAD (Asp-Glu-Ala-Asp) box polypeptide 54	-2.5	9.94e-06	-2.59	5.17e-06	-2.68	1.13e-05	1.03	0.9	-1.01	0.958	-1.04	0.809	1.04	-1.13	1.1	-1.12
225427_s_at	BE871169	APOA1BP	apolipoprotein A-I binding protein	6.23	0.000889	3.86	0.00428	3.71	0.0164	2.04	0.283	1.27	0.645	1.21	0.717	1.3	-1.78	1.37	-1.46
225424_at	AB046780	GPAM	glycerol-3-phosphate acyltransferase, mitochondrial	17.39	8.96e-05	5.82	0.00171	3.76	0.0294	9.85	0.0018	3.29	0.0674	2.13	0.19	2.11	2.19	2.73	2.62
225422_at	AI363359	CDC26	cell division cycle 26 homolog (S. cerevisiae)	2.11	0.0262	2.69	0.00361	4.08	0.00135	1.43	0.417	1.83	0.146	2.77	0.0158	1.19	1.31	1.15	1.65
225420_at	AV699379	GPAM	glycerol-3-phosphate acyltransferase, mitochondrial	5.86	0.00214	2.46	0.0636	1.01	0.99	9.51	0.00164	4	0.0281	1.65	0.361	1.82	4.82	2.89	4.77
225419_at	AI869704	C7orf11	chromosome 7 open reading frame 11	3.48	0.0127	4.69	0.00221	3.46	0.0257	1.67	0.419	2.25	0.183	1.66	0.325	1.27	-1.18	1.53	1.31
225418_at	AI520949	PVRL2	poliovirus receptor-related 2 (herpesvirus entry mediator B)	2.13	0.0469	2.55	0.0117	3.03	0.0131	1.75	0.301	2.1	0.115	2.5	0.0496	1.31	1.5	1.14	2.4
225417_at	AA766646	EPC1	enhancer of polycomb homolog 1 (Drosophila)	2.59	0.00179	2.69	0.000832	1.92	0.0348	-1.12	0.754	-1.07	0.835	-1.51	0.165	-1.2	1.09	1.03	1.14
225416_at	N58188	RNF12	Ring finger protein 12	2.43	0.029	2.97	0.00697	4.2	0.00427	1.07	0.915	1.31	0.547	1.85	0.168	-1.13	1.02	1.21	1.35
225413_at	BG291685	USMG5	upregulated during skeletal muscle growth 5 homolog (mouse)	3.81	0.0416	5.35	0.00948	7.78	0.00909	1.17	0.871	1.65	0.488	2.4	0.218	-1.21	-1.01	-1.51	1.63
225384_at	BF001267	DOCK7	dedicator of cytokinesis 7	3.51	0.00514	3.07	0.00685	5.13	0.00228	1.38	0.528	1.21	0.693	2.01	0.139	1.42	1.17	2.22	1.31
225365_at	BG249221	ZDHHC20	zinc finger, DHHC-type containing 20	2.62	0.0013	2.14	0.0041	4.72	9.5e-05	1.58	0.205	1.29	0.407	2.85	0.00248	-1.15	1.89	1.31	2.07
225359_at	BF666961	DNAJC19	DnaJ (Hsp40) homolog, subfamily C, member 19	2	0.0315	2.4	0.00618	1.84	0.0913	1.42	0.41	1.71	0.184	1.31	0.432	1.02	1.15	1.04	1.49
225351_at	AI697488	FAM45A	family with sequence similarity 45, member A	2.79	0.0158	1.54	0.304	1.35	0.542	2.27	0.15	1.25	0.623	1.09	0.861	1.55	1.07	2.87	1.21
225340_s_at	BG107845	CAPRIN1	GPI-anchored membrane protein 1	8.06	0.00103	9.32	0.000414	15.14	0.000404	-1.13	0.882	1.02	0.976	1.66	0.379	1.04	1.33	1.04	1.87
225311_at	AA081349	IVD	isovaleryl Coenzyme A dehydrogenase	4.5	0.00181	2.17	0.0533	2.04	0.142	1.47	0.458	-1.4	0.468	-1.5	0.369	-1.13	-3.23	-1.23	-2.68
225304_s_at	BE741920	NDUFA11	NADH dehydrogenase (ubiquinone) 1 alpha subcomplex, 11, 14.7kDa	9.65	0.000136	8.57	0.000138	5.86	0.00208	1.36	0.57	1.21	0.713	-1.21	0.709	-1.17	-1.14	-1.11	1.14
225301_s_at	AI991160	MYO5B	myosin VB	2.87	0.0454	3.36	0.0171	5.9	0.00589	1.65	0.446	1.93	0.34	3.39	0.0581	-1.2	1.61	-1.07	2.41
225298_at	AA074597	PNKD	paroxysmal nonkinesiogenic dyskinesia	2.46	0.0073	2.25	0.00908	2.04	0.0469	1.74	0.213	1.59	0.251	1.44	0.273	-1.06	-1.61	-1.42	-1.3
225290_at	AV692425	ETNK1	ethanolamine kinase 1	6.77	0.000826	8	0.000312	6.41	0.00256	-1.07	0.937	1.1	0.886	-1.13	0.834	-1.92	1.54	-1.74	1.75
225288_at	AI949136	---	Full-length cDNA clone CS0DI001YP15 of Placenta Cot 25-normalized of Homo sapiens (human)	6.11	0.026	2.59	0.232	2.11	0.421	2.2	0.44	-1.07	0.948	-1.31	0.776	-1.38	1.11	1.4	1.73
225284_at	AA639752	LOC144871	hypothetical protein LOC144871	3.81	0.0339	2.79	0.0846	2.87	0.137	1.46	0.616	1.07	0.938	1.1	0.904	-1.6	1.59	-2.69	2.27
225278_at	BF593382	PRKAB2	protein kinase, AMP-activated, beta 2 non-catalytic subunit	2.53	0.0147	2	0.0467	1.52	0.322	1.12	0.829	-1.13	0.775	-1.5	0.313	-1.55	-1	-1.1	1.3
225261_x_at	AJ238376	TH1L	TH1-like (Drosophila)	3.14	0.00154	3.51	0.000531	3.78	0.00146	1.49	0.368	1.66	0.208	1.79	0.11	-1.06	-1.4	-1.13	-1.09
225260_s_at	AL551823	MRPL32	mitochondrial ribosomal protein L32	3.66	0.00496	4.03	0.00198	3.89	0.00827	1.6	0.411	1.77	0.307	1.71	0.246	1.1	1.28	1.29	1.67
225245_x_at	BG386566	H2AFJ	H2A histone family, member J	2.89	0.00868	4.11	0.000822	3.58	0.0062	1.55	0.405	2.2	0.0974	1.92	0.134	-1.14	-1.38	-1.16	1.04
225240_s_at	BE220026	MSI2	musashi homolog 2 (Drosophila)	2.43	0.0341	2.46	0.024	3.39	0.0137	1.18	0.76	1.2	0.699	1.65	0.268	1.21	1.78	1.47	1.91
225232_at	AA524700	MTMR12	myotubularin related protein 12	3.53	0.00735	2.48	0.0315	2.43	0.0771	1.71	0.382	1.2	0.719	1.17	0.765	1.09	1.13	-1.04	1.39
225230_at	AI735261	TMEM77	transmembrane protein 77	2.83	0.0148	2.45	0.0229	3.89	0.00668	1.53	0.428	1.32	0.539	2.1	0.118	1.01	-1.17	1.02	1.01
225225_at	BF791544	KRTAP4-7	Keratin associated protein 4-7	2	0.000611	1.92	0.000576	1.96	0.00186	1.14	0.518	1.09	0.62	1.12	0.546	-1.06	1.06	-1.09	1.04
225223_at	AI478523	SMAD5	SMAD family member 5	2.83	0.000524	3.01	0.000232	3.78	0.000212	-1.14	0.666	-1.07	0.806	1.17	0.547	-1.27	1.05	-1.16	1.17
225222_at	AI243268	HIAT1	hippocampus abundant transcript 1	4.08	0.0109	6.68	0.00102	5.03	0.0105	1.17	0.844	1.91	0.352	1.43	0.537	1.14	1.72	1.58	2.44
225201_s_at	BF569593	MRPL14	mitochondrial ribosomal protein L14	2.85	0.0355	2.53	0.048	2.6	0.0886	1.59	0.45	1.41	0.526	1.45	0.492	1.04	-1.18	1.09	1.29
225190_x_at	AW402660	RPL35A	ribosomal protein L35a	3.68	0.0132	2.73	0.0368	2.79	0.0726	1.41	0.567	1.05	0.942	1.07	0.909	1.37	-1.93	1.59	-1.56
225189_s_at	AA194149	RAPH1	Ras association (RalGDS/AF-6) and pleckstrin homology domains 1	6.41	0.00144	4.08	0.00584	2.3	0.151	2.14	0.294	1.37	0.583	-1.3	0.639	1.17	2.69	-1.22	4.08
225179_at	AA161140	---	Full-length cDNA clone CS0DK002YG10 of HeLa cells Cot 25-normalized of Homo sapiens (human)	3.53	0.00922	2.48	0.0384	3.73	0.015	3.14	0.0663	2.2	0.176	3.32	0.0372	1.09	1.79	1.04	3.07
225176_at	AA156754	---	Leucyl/cystinyl aminopeptidase	4.72	0.000559	5.43	0.000197	5.94	0.000551	1.4	0.459	1.6	0.326	1.75	0.169	1.14	1.27	1.21	1.32
225161_at	AI659020	GFM1	G elongation factor, mitochondrial 1	4.26	0.00992	4.63	0.00468	5.03	0.0113	2.83	0.161	3.07	0.0911	3.34	0.0648	1.4	2.45	1.61	3.57
225153_at	AI814295	GFM1	G elongation factor, mitochondrial 1	3.2	0.018	2.6	0.0368	4.2	0.0117	1.05	0.955	-1.17	0.772	1.38	0.542	-1.19	-1.09	-1.44	1.33
225152_at	BF940944	ZNF622	zinc finger protein 622	2.22	0.00106	2.46	0.000296	2.1	0.00423	-1.65	0.0725	-1.49	0.123	-1.74	0.0315	-1.04	-1.44	-1.26	-1.36
225144_at	AI457436	BMPR2	bone morphogenetic protein receptor, type II (serine/threonine kinase)	4.96	0.00656	2.83	0.0473	2	0.274	1.8	0.419	1.03	0.976	-1.38	0.604	-1.18	1.03	1.07	1.02
225101_s_at	AL578668	SNX14	sorting nexin 14	9.71	2.11e-05	9.92	1.19e-05	11.24	2.64e-05	1.22	0.641	1.25	0.566	1.41	0.353	1.02	1.15	1.12	1.38
225092_at	AL550977	RABEP1	rabaptin, RAB GTPase binding effector protein 1	2.4	0.0238	1.53	0.259	1.49	0.357	1.53	0.41	-1.03	0.967	-1.06	0.92	1.52	-1.2	1.95	-1.2
225084_at	BG170743	EXOC5	exocyst complex component 5	3.12	0.00181	3.16	0.00102	4.38	0.000774	-1.06	0.92	-1.04	0.938	1.33	0.409	1.1	1.33	1.06	1.45
225083_at	AL536986	C6orf51	chromosome 6 open reading frame 51	4.14	0.0198	5.21	0.0059	8.57	0.00382	1.42	0.623	1.79	0.411	2.95	0.114	-1.12	1.09	-1.4	1.63
225082_at	NM_016207	CPSF3	cleavage and polyadenylation specific factor 3, 73kDa	2.22	0.00216	1.99	0.00377	2.43	0.00267	1.22	0.474	1.09	0.728	1.34	0.246	1.06	1.07	1.09	1.24
225053_at	W94952	CNOT7	CCR4-NOT transcription complex, subunit 7	3.51	0.000818	3.68	0.000401	3.29	0.00284	1.74	0.209	1.83	0.118	1.64	0.156	1.29	2.64	1.34	3.01
225026_at	BF572029	CHD6	chromodomain helicase DNA binding protein 6	2.11	0.000143	1.64	0.00181	1.59	0.00902	1.14	0.475	-1.13	0.435	-1.17	0.327	1.25	-1.07	1.61	-1.04
225014_at	BF508958	LOC389203	hypothetical gene supported by BC032431	4.72	0.00882	4.89	0.00529	4.14	0.0291	1.84	0.413	1.91	0.37	1.61	0.433	-1.39	1.28	-1.52	2.33
225011_at	AK026351	PRKAR2A	Protein kinase, cAMP-dependent, regulatory, type II, alpha	3.12	0.0127	1.38	0.555	2.91	0.035	1.74	0.367	-1.3	0.59	1.63	0.307	1.32	-1.22	1.36	-1.41
225003_at	BF343862	MGC3205 /// UNQ501	hypothetical protein MGC3205 /// MBC3205	5.82	0.00186	4.53	0.00328	2.28	0.146	2.22	0.259	1.73	0.38	-1.15	0.827	1.29	-1.33	1.16	-1.21
224984_at	W61007	NFAT5	nuclear factor of activated T-cells 5, tonicity-responsive	4.38	0.00228	4.35	0.0015	3.81	0.00957	2.11	0.219	2.1	0.173	1.84	0.193	1.21	1.61	1.78	1.92
224983_at	BF339821	SCARB2	scavenger receptor class B, member 2	4.03	0.00281	5.17	0.000577	5.13	0.00236	1.43	0.48	1.84	0.256	1.83	0.186	-1.01	2.04	1.42	2.89
224981_at	AL520900	LOC124446	hypothetical protein BC017488	12.82	0.000219	8.46	0.000477	15.03	0.000347	2.33	0.262	1.54	0.464	2.73	0.103	1.01	-2.57	-1.84	-1.97
224976_at	R37335	NFIA	nuclear factor I/A	2.95	0.0172	2.09	0.0782	1.74	0.272	1.72	0.378	1.21	0.69	1.01	0.978	-1.24	-1.01	1.12	1.05
224975_at	AB037860	NFIA	nuclear factor I/A	3.97	0.0274	2.66	0.0963	2.24	0.258	1.33	0.718	-1.13	0.887	-1.34	0.676	-1.23	-1.08	-1.15	1.16
224972_at	BF381837	C20orf52	chromosome 20 open reading frame 52	8.52	0.000377	7.01	0.000455	6.02	0.00309	1.28	0.681	1.05	0.942	-1.11	0.869	1.08	-1.66	-1.12	-1.27
224957_at	AL572206	LOC497661	putative NFkB activating protein	5.03	0.0102	6.23	0.00318	6.96	0.00759	1.15	0.873	1.42	0.594	1.59	0.471	-1.23	2.97	1.09	4.71
224934_at	AW473802	YIPF5	Yip1 domain family, member 5	3.18	0.00151	3.1	0.00115	3.25	0.00332	-1.04	0.956	-1.06	0.88	-1.01	0.977	1.06	1.6	1.01	1.67
224933_s_at	AA425650	JMJD1C	jumonji domain containing 1C	3.61	0.00347	3.76	0.00183	2.09	0.105	-1.35	0.54	-1.29	0.556	-2.33	0.0784	-1.23	-1.09	1.01	-1.13
224932_at	AI814909	C22orf16	chromosome 22 open reading frame 16	8.82	0.000745	7.73	0.000728	10.78	0.00106	1.44	0.57	1.27	0.699	1.77	0.33	1.23	-1.83	-1.02	-1.27
224922_at	AI022089	CSNK2A2	casein kinase 2, alpha prime polypeptide	2.04	0.00268	2.01	0.00195	1.88	0.0122	1.04	0.929	1.02	0.952	-1.05	0.87	-1.17	-1.42	-1.25	-1.52
224918_x_at	AI220117	MGST1	microsomal glutathione S-transferase 1	4.72	0.0022	4.35	0.00208	3.01	0.0342	2.14	0.233	1.97	0.25	1.37	0.535	-1.31	1.44	-1.11	1.64
224914_s_at	BG394042	CIP29 /// DNAJC14	cytokine induced protein 29 kDa /// DnaJ (Hsp40) homolog, subfamily C, member 14	6.77	0.000762	9.45	0.000158	11.39	0.000341	1.39	0.571	1.93	0.286	2.33	0.119	1.13	1.26	-1.09	1.76
224880_at	AV703462	RALA	v-ral simian leukemia viral oncogene homolog A (ras related)	3.25	0.00776	2.95	0.00888	3.63	0.00973	2.06	0.218	1.87	0.246	2.3	0.0906	1.09	1.77	-1.46	2.43
224862_at	BF969428	GNAQ	Guanine nucleotide binding protein (G protein), q polypeptide	2.13	0.0156	1.97	0.0202	2.48	0.0117	-1.11	0.801	-1.2	0.584	1.05	0.902	1.3	1.46	1.32	1.68
224859_at	AL360136	CD276	CD276 molecule	-2.95	0.00065	-3.25	0.000228	-1.97	0.0254	1.13	0.708	1.03	0.95	1.69	0.0922	1.14	1.04	1.01	-1
224821_at	AL520200	ABHD14B	abhydrolase domain containing 14B	2.03	0.00901	2.17	0.00351	1.38	0.279	-1.18	0.609	-1.1	0.75	-1.74	0.0778	-1.46	-2.22	-1.45	-2.15
224813_at	AL523820	WASL	Wiskott-Aldrich syndrome-like	5.9	0.00302	6.19	0.00161	5.74	0.00767	1.36	0.647	1.42	0.553	1.32	0.656	-1.2	1.2	-1.12	1.4
224812_at	AL577446	HIBADH	3-hydroxyisobutyrate dehydrogenase	7.41	0.000284	6.54	0.000292	6.45	0.00122	1.4	0.516	1.24	0.651	1.22	0.683	-1.12	-1.18	1.06	1.13
224799_at	AW290956	NDFIP2	Nedd4 family interacting protein 2	2.3	0.0443	2.64	0.0148	2.6	0.0417	1.43	0.473	1.65	0.35	1.63	0.266	-1.04	1.54	1.1	1.59
224793_s_at	AA604375	TGFBR1	transforming growth factor, beta receptor I (activin A receptor type II-like kinase, 53kDa)	4.29	0.00825	3.1	0.0238	3.16	0.0532	1.33	0.655	-1.04	0.951	-1.02	0.971	-1.31	2.13	1.14	2.65
224786_at	AL133580	SCOC	short coiled-coil protein	4.56	0.00375	4.08	0.00399	4.06	0.0132	1.31	0.644	1.17	0.777	1.17	0.788	1.08	1.61	1.3	2.62
224779_s_at	AI193090	FAM96A	family with sequence similarity 96, member A	9.25	0.00061	8.52	0.000483	7.21	0.00332	2.09	0.333	1.92	0.35	1.63	0.394	-1.13	2.16	-1.13	3.26
224778_s_at	AK025902	---	CDNA clone IMAGE:5263531	3.39	0.00146	3.71	0.000577	3.78	0.00199	1.11	0.822	1.21	0.597	1.24	0.55	1.14	4.5	1.06	4.77
224769_at	AL110163	---	CDNA clone IMAGE:5263531	3.81	0.000774	3.76	0.000518	3.78	0.00199	1.49	0.388	1.46	0.368	1.47	0.279	1.3	3.18	1.13	3.25
224738_x_at	BE858199	RPL7L1	Ribosomal protein L7-like 1	6.32	0.000284	5.43	0.000337	7.21	0.00044	1.23	0.662	1.06	0.913	1.4	0.423	-1.08	1.15	1.09	1.73
224732_at	AI309784	CTF8	chromosome transmission fidelity factor 8 homolog (S. cerevisiae)	2.19	0.0232	1.99	0.0331	2.03	0.068	1.2	0.669	1.09	0.847	1.11	0.818	1.12	-1.2	1.16	-1.15
224717_s_at	W93048	C19orf42	chromosome 19 open reading frame 42	2.57	0.0215	2.28	0.0307	2.38	0.0572	1.27	0.634	1.13	0.807	1.17	0.738	-1.4	-1.36	-1.25	1.02
224706_at	BE879846	KIAA2013	KIAA2013	3.58	3.9e-05	3.41	2.93e-05	4.38	2.37e-05	1.19	0.496	1.13	0.575	1.45	0.12	-1.06	-2	-1.01	-1.85
224705_s_at	AI684626	TNRC6A	trinucleotide repeat containing 6A	5.32	0.000715	6.68	0.000187	5.21	0.00196	-1.11	0.866	1.13	0.795	-1.13	0.801	-1.72	1.77	-1.46	1.87
224703_at	AI814644	WDR22	WD repeat domain 22	9.13	0.000102	10.85	3.51e-05	12.82	7.42e-05	1.87	0.293	2.22	0.121	2.62	0.0579	-1.07	1.78	1.34	2.22
224700_at	BF221532	STT3B	STT3, subunit of the oligosaccharyltransferase complex, homolog B (S. cerevisiae)	7.41	0.000838	6.45	0.000852	7.84	0.00179	1.97	0.342	1.72	0.386	2.09	0.183	1.02	1.61	1.06	2.34
224691_at	BE622897	---	Homo sapiens, Similar to likely ortholog of yeast ARV1, clone IMAGE:3460560, mRNA	3.58	0.00497	2.93	0.00954	3.81	0.00825	1.58	0.413	1.29	0.578	1.68	0.248	1.1	-1.04	1.21	1.15
224687_at	AB037807	ANKIB1	ankyrin repeat and IBR domain containing 1	3.66	0.00413	3.68	0.00257	4.56	0.00363	1.33	0.57	1.34	0.526	1.66	0.264	1.17	1.5	1.88	1.82
224655_at	AA432267	AK3	adenylate kinase 3	3.07	0.0465	2.57	0.079	2.24	0.212	1.36	0.653	1.13	0.864	-1.01	0.991	-1.75	1.29	-1.24	1.44
224641_at	BF576005	FYTTD1	forty-two-three domain containing 1	2.6	0.0144	2.03	0.0481	1.95	0.122	1.36	0.506	1.06	0.915	1.01	0.986	-1.06	1.19	1.08	1.33
224637_at	BF211019	---	MRNA; cDNA DKFZp586A0722 (from clone DKFZp586A0722)	5.98	0.00493	7.57	0.00144	9.32	0.00284	1.4	0.63	1.78	0.411	2.19	0.219	1.13	-1.07	-1.15	1.27
224635_s_at	AI017106	BIRC6	baculoviral IAP repeat-containing 6 (apollon)	2.09	0.0275	2.09	0.0209	1.8	0.117	1.33	0.481	1.33	0.446	1.15	0.734	1.18	1.84	1.51	2.65
224625_x_at	BE568651	SERF2	small EDRK-rich factor 2	9.58	4.57e-05	10.93	1.74e-05	12.91	3.43e-05	1.1	0.862	1.26	0.58	1.49	0.332	-1.09	-1.15	-1.19	1.11
224621_at	AA129773	MAPK1	mitogen-activated protein kinase 1	5.1	0.000324	4.35	0.000415	8.23	0.00011	1.53	0.386	1.3	0.495	2.46	0.042	-1.37	2.36	-1.13	2.51
224617_at	AI735576	ROD1	ROD1 regulator of differentiation 1 (S. pombe)	2.22	0.0241	2.35	0.0119	2.46	0.0245	-1.01	0.98	1.04	0.927	1.09	0.825	-1.42	1.06	-1.32	-1.06
224608_s_at	AL528911	VPS25	vacuolar protein sorting 25 homolog (S. cerevisiae)	5.17	0.000707	4.35	0.000928	5.5	0.0014	2	0.224	1.68	0.323	2.13	0.107	-1.21	-1.21	-1.43	-1.21
224597_at	AV729406	LOC647979	hypothetical protein LOC647979	3.68	0.00113	3.63	0.000761	2.57	0.0183	1.09	0.871	1.07	0.88	-1.32	0.464	-1.17	-1.01	-1.15	1.18
224596_at	AI634866	SLC44A1	solute carrier family 44, member 1	4.47	0.00478	3.56	0.00866	5.13	0.0062	1.74	0.403	1.39	0.537	2	0.192	1.31	1.05	1.54	1.48
224586_x_at	BE784583	SUB1	SUB1 homolog (S. cerevisiae)	8.17	0.000382	8.17	0.000241	8.94	0.000709	1.54	0.461	1.54	0.423	1.68	0.302	-1.02	1.19	1.08	1.65
224581_s_at	AI707721	---	CDNA clone IMAGE:4513453	3.32	0.0483	1.89	0.298	2.14	0.274	2.01	0.399	1.15	0.851	1.3	0.712	-1.06	-1.38	1.27	1.09
224564_s_at	BE544689	RTN3	reticulon 3	2.6	0.0263	2.48	0.0256	1.42	0.478	1.77	0.347	1.68	0.352	-1.04	0.951	1.68	-1.17	2.58	1.29
224516_s_at	BC006428	CXXC5	CXXC finger 5 /// CXXC finger 5	2.75	0.0425	1.82	0.221	1.89	0.26	2.62	0.161	1.73	0.379	1.8	0.265	1.55	1.58	1.56	2.27
224512_s_at	BC006407	LSMD1	LSM domain containing 1 /// LSM domain containing 1	2.04	0.0398	1.79	0.0751	2.14	0.0536	1.18	0.698	1.04	0.94	1.24	0.578	-1.03	-1.95	-1.21	-1.71
224481_s_at	BC006237	HECTD1	HECT domain containing 1 /// HECT domain containing 1	3.92	0.011	2.99	0.0253	2.45	0.124	1.69	0.427	1.29	0.645	1.06	0.933	1.4	-1.4	1.46	-1.06
224438_at	BC005965	---	---	-3.14	5.81e-05	-2.75	9.22e-05	-3.53	5.96e-05	-1.19	0.474	-1.04	0.854	-1.34	0.179	-1.07	1.01	1.02	1.08
224435_at	BC005871	C10orf58	chromosome 10 open reading frame 58 /// chromosome 10 open reading frame 58	4.03	0.00373	3.86	0.0029	2.27	0.0995	1.3	0.618	1.25	0.643	-1.37	0.516	-1.47	-1.75	-1.39	-1.61
224431_s_at	BC005842	SUV420H2	suppressor of variegation 4-20 homolog 2 (Drosophila) /// suppressor of variegation 4-20 homolog 2 (Drosophila)	-2.27	8.46e-05	-2.4	2.93e-05	-2.5	8.03e-05	1.06	0.772	-1	0.989	-1.04	0.84	1.08	1.02	-1.01	-1
224376_s_at	AF274948	C20orf24	chromosome 20 open reading frame 24 /// chromosome 20 open reading frame 24	5.17	0.0355	6.82	0.0116	8.57	0.0181	3.14	0.305	4.14	0.142	5.21	0.0781	1.26	2.59	-1.03	4.5
224345_x_at	AF107495	C3orf28	chromosome 3 open reading frame 28 /// chromosome 3 open reading frame 28	3.89	0.00805	3.95	0.00498	3.27	0.033	1.15	0.845	1.17	0.791	-1.04	0.955	1.15	-1.51	-1.04	-1.02
224332_s_at	AB049656	MRPL43	mitochondrial ribosomal protein L43 /// mitochondrial ribosomal protein L43	2.03	0.019	1.66	0.069	1.65	0.132	1.51	0.329	1.23	0.52	1.22	0.529	1.17	-1.07	1.06	1.1
224330_s_at	AB049647	MRPL27	mitochondrial ribosomal protein L27 /// mitochondrial ribosomal protein L27	2.43	0.0473	3.16	0.0089	3.58	0.0154	1.31	0.623	1.71	0.358	1.93	0.182	-1.29	1.01	-1.65	1.47
224302_s_at	AF271777	MRPS36	mitochondrial ribosomal protein S36	10.7	0.000332	9.78	0.000284	9.71	0.00117	1.53	0.504	1.4	0.558	1.39	0.574	1.04	1.5	1.14	2.47
224301_x_at	BC003602	H2AFJ	H2A histone family, member J	2.91	0.00207	4.47	0.000123	3.78	0.00121	1.43	0.392	2.2	0.0369	1.87	0.0885	-1.24	-1.28	-1.21	1.04
224243_at	AF202889	APOA5	apolipoprotein A-V	-4.79	0.0216	-5.46	0.00984	-12.82	0.00271	-5.24	0.0666	-5.98	0.0301	-14.03	0.00305	-5.06	-6.06	-2.83	-9.82
224217_s_at	AF094700	FAF1	Fas (TNFRSF6) associated factor 1	2.91	0.00508	3.01	0.00269	4.23	0.00178	1.17	0.732	1.21	0.628	1.69	0.177	1.02	-1.27	-1.09	-1.03
224209_s_at	AF019638	GDA	guanine deaminase	2.33	0.0416	1.97	0.086	1.66	0.285	2.33	0.138	1.97	0.204	1.66	0.259	1.01	2.28	-1.16	3.81
224187_x_at	AF217511	HSPA8	heat shock 70kDa protein 8	4.82	0.00755	8	0.000762	4.26	0.0243	-1.09	0.929	1.53	0.485	-1.23	0.752	-1.25	-1.1	-1.07	1.26
224159_x_at	AF220023	TRIM4	tripartite motif-containing 4	2.04	0.0352	1.69	0.101	1.53	0.274	1.23	0.612	1.02	0.965	-1.09	0.841	1.29	1.06	1.82	1.24
223978_s_at	AF241784	CRLS1	cardiolipin synthase 1	4.35	0.000929	4.99	0.000332	3.51	0.0065	2.1	0.151	2.41	0.06	1.69	0.202	1.01	1.47	-1.22	1.7
223915_at	AF317392	BCOR	BCL6 co-repressor	-2.04	0.0103	-2.36	0.00212	-1.74	0.0647	1.18	0.608	1.02	0.96	1.39	0.26	1.2	-1.01	1.71	-1.01
223880_x_at	BC004446	C20orf24	chromosome 20 open reading frame 24	6.15	0.0145	8.06	0.00428	11.24	0.00577	2.41	0.38	3.16	0.21	4.41	0.084	1.13	2.33	-1.2	4.04
223820_at	AY007436	RBP5	retinol binding protein 5, cellular	4.79	0.00622	3.18	0.0244	-1.38	0.634	1.68	0.441	1.12	0.878	-3.92	0.0417	1.06	-3.66	-1.09	-4.13
223716_s_at	AF065391	ZRANB2	zinc finger, RAN-binding domain containing 2	3.51	0.00328	3.05	0.00452	3.1	0.0137	2.97	0.0339	2.59	0.0457	2.62	0.0449	1.8	2.2	2.11	3.13
223620_at	AF039686	GPR34	G protein-coupled receptor 34	2.14	0.00868	-1.06	0.947	1.09	0.815	2.19	0.0332	-1.04	0.909	1.12	0.74	-1.05	1.09	-1.31	1.16
223593_at	AF097994	AADAT	aminoadipate aminotransferase	3.76	0.00446	1.45	0.424	1.3	0.609	2.55	0.105	-1.01	0.986	-1.13	0.823	1.03	-1.06	-1.04	1.1
223516_s_at	AF216754	C6orf49	chromosome 6 open reading frame 49	5.21	0.00536	5.54	0.00273	5.62	0.00896	1.42	0.593	1.52	0.486	1.54	0.465	1.14	-1.33	1.05	1.01
223485_at	BC004353	HAGHL	hydroxyacylglutathione hydrolase-like	-2.36	1.18e-05	-2.46	5.17e-06	-2.51	1.25e-05	-1.04	0.835	-1.09	0.531	-1.11	0.438	1.04	1.01	-1.01	1.01
223480_s_at	AI189156	MRPL47	mitochondrial ribosomal protein L47	5.74	0.00137	6.23	0.000633	9.99	0.000515	1.52	0.472	1.65	0.393	2.64	0.0862	1.18	1.1	-1.07	1.39
223471_at	BC002556	RAB3IP	RAB3A interacting protein (rabin3)	2.95	0.00142	2.85	0.00109	2.45	0.0105	1.4	0.4	1.36	0.396	1.17	0.642	1.49	-1.5	1.56	-1.32
223457_at	AB047847	COPG2	coatomer protein complex, subunit gamma 2	2.64	0.00443	1.72	0.0678	2.3	0.0219	2.27	0.0517	1.47	0.344	1.97	0.0724	1.47	1.01	1.38	1.57
223435_s_at	AI268404	PCDHA1 /// PCDHA10 /// PCDHA11 /// PCDHA12 /// PCDHA13 /// PCDHA2 /// PCDHA3 /// PCDHA4 /// PCDHA5 /// PCDHA6 /// PCDHA7 /// PCDHA8 /// PCDHA9 /// PCDHAC1 /// PCDHAC2	protocadherin alpha 9 /// protocadherin alpha subfamily C, 2 /// protocadherin alpha subfamily C, 1 /// protocadherin alpha 13 /// protocadherin alpha 12 /// protocadherin alpha 11 /// protocadherin alpha 10 /// protocadherin alpha 8 /// protocadherin alp	3.18	0.0466	2.64	0.0782	3.14	0.0835	2.3	0.318	1.91	0.379	2.27	0.199	2.35	2.16	1.45	3.54
223433_at	AF226046	C7orf36	chromosome 7 open reading frame 36	2.06	0.0425	1.85	0.0666	2.75	0.0153	1.84	0.225	1.66	0.276	2.46	0.0415	1.09	2.4	-1.09	3.78
223427_s_at	AB032179	EPB41L4B	erythrocyte membrane protein band 4.1 like 4B	2.75	0.00992	1.95	0.0598	1.25	0.622	1.1	0.858	-1.28	0.549	-2	0.111	1.39	-1.03	1.74	1.05
223376_s_at	AB055977	BRI3	brain protein I3	4.66	0.00193	5.39	0.000674	5.28	0.00277	1.39	0.539	1.6	0.387	1.57	0.334	-1.18	1.03	-1.03	1.16
223366_at	BC004287	---	Homo sapiens, clone IMAGE:3618365, mRNA	2.33	0.0184	-1.04	0.985	-1.18	0.703	1.71	0.283	-1.41	0.411	-1.61	0.207	2.06	-1.82	1.4	-1.8
223354_x_at	BC003191	C2orf33	chromosome 2 open reading frame 33	2.14	0.00789	1.96	0.0116	2.3	0.0101	1.1	0.794	1.01	0.996	1.18	0.581	-1.03	-1.12	1.02	-1.03
223320_s_at	AF277184	ABCB10	ATP-binding cassette, sub-family B (MDR/TAP), member 10	11.16	0.000358	11.63	0.000201	15.24	0.000368	1.36	0.639	1.41	0.554	1.85	0.282	-1.6	1.87	-1.37	2.76
223318_s_at	BC004393	ALKBH7	alkB, alkylation repair homolog 7 (E. coli)	2.14	0.0311	1.66	0.136	-1.06	0.925	1.74	0.264	1.35	0.443	-1.3	0.491	1.34	-1.88	1.33	-1.74
223306_at	AF243433	EBPL	emopamil binding protein-like	4.11	0.0112	5.1	0.00318	3.84	0.029	2.43	0.244	3.01	0.0986	2.27	0.166	-1.54	2.55	-2.25	2.61
223299_at	AF212233	SEC11C	SEC11 homolog C (S. cerevisiae)	3.07	0.0303	3.41	0.0139	3.1	0.0531	1.61	0.452	1.79	0.369	1.63	0.373	1.36	1.53	-1.13	2.44
223286_at	BC002762	C17orf81	chromosome 17 open reading frame 81	3.63	0.0033	4.03	0.00126	4.99	0.00191	1.64	0.376	1.82	0.25	2.25	0.0885	1.06	1.12	-1.06	1.21
223243_s_at	BF439488	EDEM3	ER degradation enhancer, mannosidase alpha-like 3	5.58	0.0114	5.78	0.00696	5.28	0.0267	1.2	0.846	1.24	0.776	1.13	0.877	-1.36	1.72	-1.66	1.82
223238_s_at	AF130061	PBRM1	polybromo 1	3.71	0.0147	4.41	0.00474	7.46	0.00243	-1.01	0.989	1.17	0.788	1.99	0.218	-1.1	1.18	-1.07	1.55
223231_at	AF212250	TATDN1	TatD DNase domain containing 1	2.14	0.0167	1.57	0.131	-1.25	0.564	1.35	0.446	-1.01	0.973	-1.99	0.0699	1.45	1.16	1.41	1.24
223214_s_at	AF195766	ZHX1	zinc fingers and homeoboxes 1	9.45	0.000102	9	7.63e-05	11.79	0.000113	1.69	0.369	1.61	0.373	2.11	0.119	-1.54	1.63	-1.37	2.14
223210_at	AF060510	CHURC1	churchill domain containing 1	2.68	0.0221	3.1	0.0073	2.97	0.026	-1	0.995	1.16	0.762	1.11	0.837	-1.06	1.09	-1.01	1.15
223209_s_at	AF328864	SELS	selenoprotein S	20.11	0.000661	24.59	0.000275	19.43	0.00181	1.65	0.57	2.01	0.414	1.59	0.567	-1.1	1.83	-1.26	2.25
223193_x_at	AF201944	C3orf28	chromosome 3 open reading frame 28	4.11	0.00483	4.29	0.00255	3.41	0.0227	1.05	0.959	1.09	0.886	-1.15	0.805	1.14	-1.33	-1.09	1.12
223190_s_at	AF067804	MLL5	myeloid/lymphoid or mixed-lineage leukemia 5 (trithorax homolog, Drosophila)	2.2	0.0149	2.09	0.0151	2.36	0.0188	-1.04	0.934	-1.1	0.797	1.03	0.947	1.16	1.01	1.1	1.09
223160_s_at	AK024297	SMEK1	SMEK homolog 1, suppressor of mek1 (Dictyostelium)	3.68	0.00086	3.84	0.000449	4.2	0.00118	1.75	0.231	1.83	0.146	2	0.0818	1.16	2.28	1.37	2.44
223159_s_at	BC000101	NEK6	NIMA (never in mitosis gene a)-related kinase 6	4.38	0.00258	4.26	0.00183	4.72	0.00444	3.16	0.0507	3.07	0.0387	3.41	0.0265	1.46	1.55	-1.03	2.27
223114_at	BC004916	COQ5	coenzyme Q5 homolog, methyltransferase (S. cerevisiae)	3.56	0.0497	2.57	0.131	3.25	0.105	2.03	0.412	1.46	0.595	1.85	0.37	-1.37	-1.12	-1.78	1.87
223112_s_at	AF044954	NDUFB10	NADH dehydrogenase (ubiquinone) 1 beta subcomplex, 10, 22kDa	2.91	0.0112	2.55	0.0165	2.13	0.0967	1.44	0.457	1.27	0.596	1.06	0.915	1.27	-1.84	1.21	-1.69
223103_at	AF151810	STARD10	START domain containing 10	9.92	0.000984	5.62	0.00428	4.08	0.0381	3.61	0.109	2.04	0.358	1.49	0.544	-1.33	-1.78	-1.82	-2.14
223067_at	AF110775	HSPC148	hypothetical protein HSPC148	3.63	7.71e-05	4.03	2.53e-05	4.2	7.19e-05	1.11	0.718	1.23	0.424	1.28	0.312	1.05	-1.27	1.04	1.03
223064_at	AF151072	LOC51255	hypothetical protein LOC51255	11.55	7.66e-05	11.63	4.32e-05	7.52	0.000776	1.92	0.295	1.93	0.246	1.25	0.651	-1.11	-1.31	-1.65	1.2
223058_at	AL136885	FAM107B	family with sequence similarity 107, member B	2.64	0.0364	2.22	0.0691	5.5	0.00336	1.88	0.335	1.58	0.409	3.92	0.0197	1.85	2.17	2.41	3.53
223032_x_at	AF153607	PRELID1	px19-like protein	2.93	0.0078	2.51	0.0132	2.95	0.016	1.56	0.394	1.34	0.485	1.57	0.272	1.1	-1.4	-1.44	-1.44
223026_s_at	AF201946	VPS29	vacuolar protein sorting 29 homolog (S. cerevisiae)	7.26	0.0146	10.41	0.00358	9.58	0.0144	2.07	0.456	2.97	0.288	2.73	0.234	-1.13	5.39	-1.36	7.75
223016_x_at	AF065392	ZRANB2	zinc finger, RAN-binding domain containing 2	7.46	0.00147	7.16	0.00106	11.31	0.00105	2.69	0.201	2.59	0.17	4.08	0.0404	3.39	1.93	3.32	3.08
223013_at	AF267864	TBL1XR1	transducin (beta)-like 1X-linked receptor 1	4.23	0.00253	3.58	0.00367	3.05	0.025	1.87	0.305	1.58	0.387	1.35	0.528	1.01	1.21	1.16	1.36
223009_at	BC001706	C11orf59	chromosome 11 open reading frame 59	4.79	0.000612	5.74	0.00019	7.78	0.000218	-1.08	0.906	1.11	0.827	1.51	0.313	-1.03	1.17	-1.35	1.68
223008_s_at	AF153415	C9orf5	chromosome 9 open reading frame 5	5.46	0.0109	4.32	0.0173	5.1	0.027	1.47	0.616	1.17	0.847	1.38	0.663	-1.26	1.08	1.1	-1.03
223006_s_at	AL567431	C9orf5	chromosome 9 open reading frame 5	3.14	0.0158	2.53	0.033	2.45	0.0862	-1.2	0.762	-1.49	0.442	-1.54	0.374	-1.45	1.05	-1.36	-1.08
223005_s_at	BG402553	C9orf5	chromosome 9 open reading frame 5	2.22	0.0377	2.62	0.0107	2.51	0.0369	1.73	0.319	2.04	0.137	1.96	0.126	-1.29	1.4	1.33	1.08
223004_s_at	AF210057	C3orf1	chromosome 3 open reading frame 1	3.32	0.000619	3.12	0.00058	2.95	0.00311	1.44	0.365	1.36	0.394	1.28	0.422	1.04	-2.3	1.05	-1.68
223001_at	AF201937	DC2	DC2 protein	6.92	0.00205	7.16	0.00116	5.9	0.00823	1.79	0.422	1.85	0.38	1.53	0.484	1.04	2.06	-1.21	3.31
222996_s_at	BC002490	CXXC5	CXXC finger 5	3.32	0.00584	2.33	0.0285	2.46	0.0515	2.24	0.15	1.57	0.379	1.66	0.246	1.5	1.63	1.91	2.35
222993_at	AF325707	MRPL37	mitochondrial ribosomal protein L37	6.28	0.01	5.5	0.0107	5.5	0.0303	1.95	0.44	1.71	0.471	1.71	0.471	-1.25	-1.82	-1.61	-1.42
222981_s_at	BC000896	RAB10	RAB10, member RAS oncogene family	2.91	0.0374	4.6	0.00367	6.41	0.00367	1.2	0.796	1.89	0.347	2.64	0.103	1.11	2.22	1.1	3.01
222980_at	AL136650	RAB10	RAB10, member RAS oncogene family	2.04	0.0442	1.83	0.0721	3.03	0.00931	1.33	0.505	1.19	0.655	1.97	0.101	1.34	2.28	1.14	3.15
222931_s_at	AI809864	THNSL1	threonine synthase-like 1 (bacterial)	2.41	0.0206	1.45	0.335	1.57	0.297	2.07	0.152	1.25	0.584	1.35	0.462	-1.82	1.07	-1.88	1.42
222883_at	NM_023077	C1orf163	chromosome 1 open reading frame 163	-2.6	0.00343	-2.59	0.0023	-2.69	0.00634	-1.09	0.85	-1.08	0.837	-1.13	0.742	-1.01	-1.02	-1.01	-1.02
222861_x_at	NM_012168	FBXO44	F-box protein 44	-2.51	0.000444	-2.75	0.000144	-2.97	0.000315	1.03	0.945	-1.06	0.792	-1.15	0.53	-1.16	-1.1	-1.16	-1
222832_s_at	AA746206	C2orf33	chromosome 2 open reading frame 33	5.66	0.00277	5.62	0.00183	6.87	0.00335	1.61	0.457	1.6	0.429	1.96	0.233	-1.13	1.01	-1.05	1.22
222804_x_at	N58163	WDR32	WD repeat domain 32	2.77	0.0221	6.15	0.000397	8.75	0.000444	1.27	0.656	2.81	0.0562	4	0.0133	-1.38	3.78	-1.18	4.5
222762_x_at	AU144259	LIMD1	LIM domains containing 1	4.14	0.000386	3.95	0.000318	6.15	0.000147	1.65	0.269	1.57	0.276	2.45	0.0251	1.06	1.85	1.24	2.2
222714_s_at	BC000878	LACTB2	lactamase, beta 2	5.32	0.00613	2.41	0.106	1.01	0.993	2.14	0.347	-1.03	0.974	-2.45	0.155	1.19	1.06	1.16	1.02
222700_at	AV700003	ARL6IP2	ADP-ribosylation factor-like 6 interacting protein 2	5.54	0.00137	5.86	0.000703	4.26	0.00931	-1.13	0.85	-1.07	0.913	-1.47	0.436	-1.28	-1.24	-1.07	-1.08
222693_at	BF444916	FNDC3B	fibronectin type III domain containing 3B	9.25	7.44e-05	8.06	7.51e-05	8.52	0.000227	-1.4	0.49	-1.6	0.36	-1.52	0.335	-1.09	-1.17	1.04	-1.19
222692_s_at	BF444916	FNDC3B	fibronectin type III domain containing 3B	2.55	0.0421	2.36	0.0485	3.01	0.0373	-2.3	0.197	-2.48	0.112	-1.95	0.182	-1.01	-2.03	1.95	-2.23
222690_s_at	AA194996	TMEM39A	transmembrane protein 39A	3.51	0.00167	3.16	0.00193	2.6	0.02	1.72	0.283	1.55	0.349	1.28	0.541	1.35	2.99	1.49	3.57
222683_at	AK022532	RNF20	ring finger protein 20	2.25	0.0274	1.73	0.115	2.04	0.0836	1.11	0.839	-1.17	0.699	1.01	0.991	-1.04	-1.01	1.21	1.27
222682_s_at	AI307615	C5orf3	chromosome 5 open reading frame 3	2.19	0.041	2.36	0.0189	3.51	0.00687	1.22	0.678	1.32	0.508	1.96	0.125	-1.02	2.03	-1.15	2.93
222662_at	W60806	LOC286044	hypothetical protein LOC286044	20.68	0.00497	5.58	0.0691	6.59	0.0942	40.5	0.00613	10.93	0.0524	12.91	0.0398	10.06	8.4	16.68	22.16
222585_x_at	BE326678	KRCC1	lysine-rich coiled-coil 1	2.97	0.0204	2.83	0.0188	3.27	0.0256	1.43	0.514	1.37	0.536	1.58	0.35	1.28	1.25	1.43	1.06
222580_at	AK023596	ZNF644	zinc finger protein 644	5.74	0.000145	5.17	0.000155	4.99	0.0007	1.66	0.302	1.5	0.365	1.44	0.315	1.38	2.48	2.1	3.1
222503_s_at	BF593261	WDR41	WD repeat domain 41	2.31	0.00843	2.68	0.00192	3.48	0.00158	1.24	0.558	1.43	0.358	1.87	0.084	-1.32	-1.01	-1.99	1.26
222459_at	BG109865	C1orf108	chromosome 1 open reading frame 108	4.89	0.00258	6.92	0.000416	7.21	0.00148	1.15	0.841	1.63	0.396	1.69	0.296	1.1	1.6	1.41	2.35
222445_at	AK025831	SLC39A9	solute carrier family 39 (zinc transporter), member 9	3.36	0.00992	3.01	0.012	3.51	0.017	1.29	0.636	1.16	0.779	1.35	0.541	-1.3	-1.4	-1.18	-1.18
222432_s_at	AF113221	CCDC47	coiled-coil domain containing 47	2.97	0.0143	3.46	0.00457	3.25	0.0189	1.23	0.687	1.43	0.451	1.35	0.519	1.09	1.35	1.24	1.61
222415_at	BE962679	MLL3	myeloid/lymphoid or mixed-lineage leukemia 3	10.13	8.53e-05	9	8.01e-05	7.67	0.000565	1.43	0.482	1.28	0.596	1.09	0.881	1.17	1.07	1.32	1.31
222411_s_at	AW087870	SSR3	signal sequence receptor, gamma (translocon-associated protein gamma)	12.82	0.000122	11.88	9.91e-05	13.55	0.000263	1.55	0.473	1.43	0.506	1.64	0.356	1.4	1.04	-1.08	1.42
222392_x_at	AJ251830	PERP	PERP, TP53 apoptosis effector	5.74	0.00988	4.44	0.0168	8.75	0.006	1.6	0.544	1.24	0.772	2.45	0.202	-1.17	1.17	-1.39	1.3
222386_s_at	AB047848	COPZ1	coatomer protein complex, subunit zeta 1	3.36	0.0165	4.29	0.00383	6.06	0.00352	1.25	0.722	1.59	0.417	2.25	0.142	1.07	1.38	-1	2.2
222279_at	AI669379	RP3-377H14.5	hypothetical protein FLJ35429	2.17	0.00262	2.09	0.00243	1.91	0.0181	-1.09	0.79	-1.13	0.626	-1.24	0.378	-1.21	-1.6	-1.16	-1.57
222244_s_at	AK000749	TUG1	taurine upregulated gene 1	2.85	0.01	3.58	0.00195	4.82	0.00185	1.04	0.96	1.3	0.546	1.75	0.189	1.44	1.57	1.83	1.54
222230_s_at	AK022248	ACTR10	actin-related protein 10 homolog (S. cerevisiae)	2.16	0.0476	2.03	0.0545	1.83	0.17	1.36	0.516	1.28	0.574	1.15	0.764	-1.01	1.47	-1.07	1.93
222229_x_at	AL121871	LOC392501	similar to 60S ribosomal protein L26	6.32	0.00281	5.46	0.00315	5.28	0.0118	1.25	0.761	1.08	0.921	1.04	0.952	1.04	-1.12	1.09	-1.06
222197_s_at	AF131813	---	Clone 24970 mRNA sequence	-2.27	0.00198	-2.22	0.00155	-2.38	0.00332	-1.01	0.973	1.01	0.976	-1.06	0.838	-1	1.02	-1	1.07
222158_s_at	AF229834	C1orf121	chromosome 1 open reading frame 121	2.48	0.0354	4.17	0.00176	5.78	0.00176	-1.24	0.684	1.36	0.522	1.88	0.183	-1.27	1.12	-1.01	1.02
222138_s_at	AF158978	WDR13	WD repeat domain 13	-2.27	0.0202	-1.95	0.0424	-1.27	0.569	-1.23	0.618	-1.06	0.91	1.45	0.311	-1.12	1.04	-1.31	1.09
222119_s_at	AL117620	FBXO11	F-box protein 11	5.82	0.00113	4.96	0.00135	6.11	0.00237	1.35	0.593	1.15	0.802	1.41	0.499	1.11	1.26	1.4	1.66
222011_s_at	BF224073	TCP1	t-complex 1	3.43	0.0332	2.5	0.0977	2.27	0.216	1.4	0.619	1.02	0.979	-1.08	0.924	1.83	-1.09	2.83	1.4
221970_s_at	AU158148	NOL11	nucleolar protein 11	2.28	0.0096	2.45	0.00392	2.71	0.00681	1.32	0.453	1.41	0.366	1.57	0.172	1.1	1.17	1.01	1.39
221919_at	AW450929	---	Protein tyrosine phosphatase, receptor type, U	2.62	0.00115	2.46	0.00112	3.32	0.000644	-1.17	0.619	-1.24	0.451	1.09	0.793	-1.01	-1.29	1.17	-1.21
221911_at	BE881590	ETV1	ets variant gene 1	2.83	0.0338	1.57	0.389	1.03	0.979	2.97	0.0965	1.65	0.396	1.08	0.904	1.37	1.49	-1.22	1.81
221881_s_at	AI638420	CLIC4	adducin 3 (gamma) /// chloride intracellular channel 4	4.47	0.00183	3.68	0.00294	4.99	0.00279	2.55	0.103	2.1	0.164	2.85	0.0468	1.72	1.28	2.25	1.61
221834_at	AV700132	LONP2	Lon peptidase 2, peroxisomal	2.2	0.00401	1.8	0.0158	1.79	0.0429	-1.44	0.319	-1.77	0.0722	-1.78	0.0653	1.06	1.4	-1.04	1.54
221825_at	AU151793	ANGEL2	angel homolog 2 (Drosophila)	2.31	0.0202	1.85	0.0638	2.19	0.0529	1.25	0.604	-1	0.998	1.18	0.697	1.24	1.15	2.17	1.15
221821_s_at	AK022732	C12orf41	chromosome 12 open reading frame 41	3.14	0.0233	5.17	0.00178	7.31	0.00192	-1.16	0.836	1.42	0.514	2.01	0.193	-1.16	1.58	-1.01	2.19
221817_at	AI684664	DOLPP1	dolichyl pyrophosphate phosphatase 1	2.62	4.13e-06	2.2	1.09e-05	2.31	2.32e-05	1.14	0.413	-1.04	0.75	1.01	0.982	-1.09	1.61	-1.23	1.53
221809_at	AB040897	RANBP10	RAN binding protein 10	2.51	0.0204	2.11	0.0425	1.67	0.253	2.19	0.141	1.84	0.217	1.45	0.37	-1.01	1.91	-1.04	2.97
221806_s_at	BF590997	SETD5	SET domain containing 5	3.34	0.000521	3.81	0.000159	6.19	5.18e-05	1.26	0.506	1.43	0.335	2.33	0.0189	1.15	1.42	1.22	1.93
221788_at	AV727934	---	Phosphoglucomutase 3	3.46	0.0339	2.09	0.2	1.4	0.64	1.54	0.54	-1.08	0.924	-1.6	0.45	-1.02	1.03	-1.26	1.07
221775_x_at	BG152979	RPL22	ribosomal protein L22	2.57	0.0254	1.95	0.0919	1.8	0.218	1.12	0.86	-1.18	0.722	-1.28	0.592	1.28	-1.34	1.19	-1.22
221763_at	AI694023	JMJD1C	jumonji domain containing 1C	6.28	0.00731	4.93	0.0116	3.25	0.106	-1.13	0.91	-1.44	0.611	-2.19	0.258	-1.63	-1.15	1.09	1.19
221743_at	AI472139	CUGBP1	CUG triplet repeat, RNA binding protein 1	4.17	0.00335	3.48	0.00526	4.14	0.00801	1.42	0.505	1.19	0.725	1.41	0.468	1.08	-1.01	1.08	1.13
221726_at	BE250348	RPL22	ribosomal protein L22	2.17	0.0289	1.36	0.431	1.82	0.139	-1.04	0.961	-1.66	0.273	-1.24	0.577	-1.04	-2.01	-1.21	-1.58
221700_s_at	AF348700	UBA52	ubiquitin A-52 residue ribosomal protein fusion product 1 /// ubiquitin A-52 residue ribosomal protein fusion product 1	4.26	0.000171	3.29	0.000435	3.63	0.00103	1.18	0.644	-1.09	0.795	1.01	0.985	1.04	-1.67	-1	-1.4
221693_s_at	AB049952	MRPS18A	mitochondrial ribosomal protein S18A /// mitochondrial ribosomal protein S18A	2.71	0.0129	3.53	0.0019	2.46	0.0409	1.35	0.522	1.75	0.256	1.22	0.643	-1.36	1.39	-1.61	1.87
221680_s_at	AF147782	ETV7	ets variant gene 7 (TEL2 oncogene)	-2.35	0.00124	-2.48	0.000483	-2.62	0.00136	1.1	0.728	1.04	0.895	-1.01	0.967	1.12	1.05	1.55	1.01
221622_s_at	AF246240	TMEM126B	transmembrane protein 126B	5.98	0.00189	6.73	0.000764	3.86	0.0221	1.61	0.45	1.82	0.365	1.04	0.953	1.01	1.51	1.14	1.93
221619_s_at	AF189289	MTCH1	mitochondrial carrier homolog 1 (C. elegans)	3.07	0.0199	3.61	0.00649	4.93	0.00571	1.07	0.937	1.26	0.665	1.72	0.285	-1.22	1.33	-1.42	1.61
221597_s_at	BC003080	HSPC171	HSPC171 protein	2.66	0.00376	2.33	0.00607	2.14	0.0318	1.57	0.306	1.38	0.394	1.27	0.478	-1.06	-1.44	-1.2	-1.16
221589_s_at	AW612403	ALDH6A1	aldehyde dehydrogenase 6 family, member A1	4.14	0.022	2.53	0.113	1.77	0.421	1.19	0.841	-1.38	0.636	-1.97	0.299	-1.1	-2.11	1.52	-1.99
221580_s_at	BC001972	JOSD3	Josephin domain containing 3	9.13	4.57e-05	7.78	4.54e-05	11.71	4.04e-05	-1.16	0.761	-1.36	0.458	1.11	0.835	1.1	-1.04	1.24	-1.09
221570_s_at	AF201938	METTL5	methyltransferase like 5	2.36	0.0366	2.66	0.0142	2.87	0.0269	1.6	0.399	1.8	0.272	1.95	0.151	1.21	1.26	1.04	1.66
221547_at	BC000794	PRPF18	PRP18 pre-mRNA processing factor 18 homolog (S. cerevisiae)	2.38	0.0387	2.11	0.0582	2.19	0.0951	1.31	0.593	1.17	0.754	1.21	0.699	-1.17	-1.25	1.06	-1.16
221511_x_at	AB033080	CCPG1	cell cycle progression 1	2.51	0.0106	1.58	0.175	-1.49	0.309	1.13	0.794	-1.4	0.405	-3.29	0.00706	1.07	-1.23	1.52	-1.32
221505_at	AW612574	ANP32E	acidic (leucine-rich) nuclear phosphoprotein 32 family, member E	3.66	0.00722	3.71	0.00449	8.46	0.000656	2	0.283	2.03	0.222	4.63	0.00882	1.56	1.83	1.16	3.04
221502_at	AL120704	KPNA3	karyopherin alpha 3 (importin alpha 4)	3.2	0.00281	2	0.0367	3.2	0.00654	2.64	0.0387	1.65	0.27	2.64	0.0278	1.04	1.32	1.06	1.68
221497_x_at	BC005369	EGLN1	egl nine homolog 1 (C. elegans)	2.45	0.032	1.67	0.208	2.06	0.124	1.42	0.483	-1.03	0.966	1.2	0.711	1.21	1.18	1.83	1.08
221494_x_at	AF085358	EIF3S12	eukaryotic translation initiation factor 3, subunit 12	2.4	0.00244	2.03	0.00645	1.8	0.0459	1.28	0.443	1.09	0.798	-1.04	0.916	1.04	-1.83	1.06	-1.44
221492_s_at	AF202092	ATG3	ATG3 autophagy related 3 homolog (S. cerevisiae)	6.77	0.000463	8.46	0.000136	6.73	0.00123	1.27	0.668	1.58	0.396	1.26	0.652	-1.29	1.4	-1.16	1.61
221452_s_at	NM_030969	TMEM14B	chromosome 20 open reading frame 7 /// chromosome 20 open reading frame 7 /// transmembrane protein 14B /// transmembrane protein 14B	3.71	0.0133	3.48	0.0123	2.3	0.152	1.38	0.605	1.29	0.65	-1.17	0.793	-1.07	-1.44	1.14	-1.21
221437_s_at	NM_031280	MRPS15	erythrocyte membrane protein band 4.1 (elliptocytosis 1, RH-linked) /// erythrocyte membrane protein band 4.1 (elliptocytosis 1, RH-linked) /// mitochondrial ribosomal protein S15 /// mitochondrial ribosomal protein S15	4.76	0.00678	4.99	0.00372	5.06	0.0117	1.56	0.498	1.64	0.424	1.66	0.38	1.04	-1.21	-1.01	1.05
221419_s_at	NM_013307	---	---	5.62	0.0278	2.57	0.219	5.06	0.0645	-1.17	0.895	-2.57	0.35	-1.3	0.78	1.06	-2.41	1.72	-3.97
221305_s_at	NM_019076	UGT1A8 /// UGT1A9	UDP glucuronosyltransferase 1 family, polypeptide A8 /// UDP glucuronosyltransferase 1 family, polypeptide A9	27.86	0.000395	8.28	0.00527	1.13	0.926	7.21	0.0504	2.14	0.4	-3.41	0.145	2.79	-3.56	4.44	-4.32
221267_s_at	NM_031213	FAM108A1	family with sequence similarity 108, member A1 /// family with sequence similarity 108, member A1	2.85	0.000231	3.29	5.38e-05	4.53	2.76e-05	1.02	0.965	1.18	0.504	1.63	0.07	1.14	-1.2	1.41	1.06
221193_s_at	NM_017665	ZCCHC10	zinc finger, CCHC domain containing 10	2.59	0.0389	3.2	0.0102	5.28	0.00375	-1.28	0.673	-1.03	0.966	1.6	0.337	-1.11	2.19	1.1	3.63
221163_s_at	NM_015977	MLXIPL	MLX interacting protein-like	-2.36	0.000317	-2.33	0.000228	-2.36	0.00081	1.02	0.957	1.04	0.892	1.02	0.928	1.01	1.03	-1	1.09
221142_s_at	NM_018441	PECR	peroxisomal trans-2-enoyl-CoA reductase	14.42	0.000368	8.06	0.00123	4.63	0.0263	1.75	0.448	-1.02	0.983	-1.78	0.369	-1.58	-1.69	-1.16	-1.56
221013_s_at	NM_030882	APOL2	apolipoprotein L, 2 /// apolipoprotein L, 2	-4.14	0.000374	-3.97	0.0003	-4.23	0.000886	-1	0.996	1.04	0.932	-1.02	0.964	1.01	1.05	1.04	1.09
220960_x_at	NM_000983	RPL22	ribosomal protein L22	2.07	0.0339	1.69	0.105	1.65	0.199	1.09	0.874	-1.13	0.767	-1.16	0.716	1.14	-1.14	-1	-1.06
220951_s_at	NM_014576	ACF	apobec-1 complementation factor	3.36	0.0118	2.31	0.0557	1.42	0.522	1.63	0.421	1.12	0.85	-1.45	0.452	1.27	1.29	1.6	1.44
220948_s_at	NM_000701	ATP1A1	ATPase, Na+/K+ transporting, alpha 1 polypeptide	4.38	0.00209	4.14	0.00176	8.52	0.000397	2.31	0.152	2.19	0.143	4.5	0.00663	1.17	1.69	1.05	2.76
220934_s_at	NM_024084	MGC3196	hypothetical protein MGC3196	2.1	0.0121	1.91	0.0185	3.61	0.000882	1.51	0.31	1.37	0.379	2.59	0.00912	1.43	-1.09	1.01	1.11
220892_s_at	NM_021154	PSAT1	phosphoserine aminotransferase 1	4.82	0.0143	3.68	0.0277	1.44	0.625	3.56	0.136	2.71	0.208	1.06	0.935	-1.31	1.07	1.21	1.95
220864_s_at	NM_015965	NDUFA13	NADH dehydrogenase (ubiquinone) 1 alpha subcomplex, 13	2.06	0.0173	1.75	0.0464	1.71	0.111	1.3	0.462	1.11	0.765	1.08	0.837	-1.26	-2.09	-1.56	-1.81
220768_s_at	NM_004384	CSNK1G3	casein kinase 1, gamma 3	2.09	0.00432	2.14	0.00216	4.08	9.77e-05	1.28	0.428	1.31	0.371	2.5	0.00341	1.01	1.12	-1.07	1.29
220741_s_at	NM_006903	PPA2	pyrophosphatase (inorganic) 2 /// tripartite motif-containing 69	4.26	0.0104	4.66	0.00494	3.32	0.0515	2.2	0.305	2.41	0.201	1.72	0.347	1.13	1.21	1.16	1.59
220553_s_at	NM_018333	PRPF39	TAF13 RNA polymerase II, TATA box binding protein (TBP)-associated factor, 18kDa /// PRP39 pre-mRNA processing factor 39 homolog (S. cerevisiae)	4.35	0.00013	4.56	6.69e-05	4.96	0.000171	-1.01	0.979	1.04	0.926	1.13	0.728	-1.09	1.47	1.2	1.51
220547_s_at	NM_019054	FAM35A	family with sequence similarity 35, member A	2.31	0.0292	2.45	0.0156	2.16	0.0748	1.68	0.339	1.78	0.246	1.57	0.273	1.13	1.74	1.35	2.27
220532_s_at	NM_014020	TMEM176B	transmembrane protein 176B	5.32	0.0154	4.69	0.0165	3.71	0.0815	1.96	0.43	1.73	0.457	1.37	0.68	1.29	-1.3	1.08	1.07
220525_s_at	NM_012103	AUP1	ancient ubiquitous protein 1	2.83	0.00217	2.69	0.00189	3.61	0.00134	1.3	0.478	1.24	0.517	1.66	0.136	1.28	-1.46	1.47	-1.18
220465_at	NM_024988	FLJ12355	hypothetical protein FLJ12355	-2.59	0.000241	-2.57	0.000164	-3.23	0.000122	1.02	0.951	1.03	0.914	-1.22	0.366	1.07	1.06	1.42	1.18
220248_x_at	NM_018839	NSFL1C	NSFL1 (p97) cofactor (p47)	4.69	0.00354	5.86	0.000915	6.45	0.00249	1.27	0.699	1.58	0.417	1.74	0.285	1.08	1.75	-1.27	1.9
220234_at	NM_004056	CA8	carbonic anhydrase VIII	2.5	0.00455	1.58	0.109	1.72	0.108	1.82	0.15	1.15	0.69	1.25	0.509	-1.17	1.29	-1.06	1.22
220189_s_at	NM_014275	MGAT4B	mannosyl (alpha-1,3-)-glycoprotein beta-1,4-N-acetylglucosaminyltransferase, isozyme B	5.1	0.00602	4.03	0.0106	4.17	0.026	1.95	0.384	1.54	0.479	1.59	0.438	-1.79	-1.31	-2.07	1.11
220148_at	NM_022568	ALDH8A1	aldehyde dehydrogenase 8 family, member A1	3.03	0.0163	2.93	0.0136	2.1	0.146	1.17	0.798	1.13	0.82	-1.24	0.678	1.14	-1.33	1.52	-1.06
220099_s_at	NM_016007	LUC7L2	LUC7-like 2 (S. cerevisiae)	3.56	0.000237	2.81	0.00064	2.41	0.00697	1.46	0.319	1.16	0.629	-1.01	0.972	1.32	1.11	1.78	1.35
220061_at	NM_017888	FLJ20581	hypothetical protein FLJ20581	3.56	0.0149	3.14	0.0188	4.56	0.0113	1.59	0.455	1.4	0.541	2.04	0.192	-1.13	1.3	1.27	1.16
220046_s_at	NM_020307	CCNL1	cyclin L1	8.69	0.0138	7.52	0.0142	8.52	0.0282	1.24	0.864	1.07	0.954	1.21	0.856	1.49	1.68	2.97	2.06
220044_x_at	NM_016424	CROP	cisplatin resistance-associated overexpressed protein	3.32	0.00325	3.78	0.00104	3.84	0.00362	1.59	0.369	1.82	0.208	1.84	0.139	1.2	-1.08	1.64	1.13
220024_s_at	NM_020956	PRX	periaxin	-2.04	0.0398	-1.92	0.0467	-2.09	0.0619	-1	1	1.06	0.899	-1.02	0.963	1.01	1.01	-1	1.12
219979_s_at	NM_016401	C11orf73	chromosome 11 open reading frame 73	19.03	0.000256	20.53	0.000139	13.09	0.00171	2.25	0.36	2.43	0.276	1.55	0.524	-1.17	1.42	-1.58	1.78
219939_s_at	NM_007158	CSDE1	cold shock domain containing E1, RNA-binding	2.81	0.043	2.4	0.07	2.24	0.166	1.22	0.766	1.04	0.954	-1.03	0.965	1.12	1.28	1.16	1.54
219902_at	NM_017614	BHMT2	betaine-homocysteine methyltransferase 2	7.31	0.000801	4.14	0.00479	2.68	0.0818	2.45	0.2	1.39	0.546	-1.12	0.862	-1.02	-2.43	-1.02	-1.67
219798_s_at	NM_019606	BCDIN3	bin3, bicoid-interacting 3, homolog (Drosophila)	3.92	0.00319	5.13	0.000599	5.46	0.00185	-2.62	0.0911	-2	0.2	-1.88	0.177	-1.32	-1.64	-1.37	-1.39
219775_s_at	NM_024695	CPLX3	complexin 3	-2.35	0.0215	-2.35	0.0153	-2.31	0.0437	-1	1	-1	0.996	1.01	0.977	1.03	1.02	1.01	-1
219684_at	NM_022147	RTP4	receptor (chemosensory) transporter protein 4	8.69	0.0153	31.12	0.000512	29.86	0.00222	4.08	0.25	14.62	0.0131	14.03	0.016	-1.39	14.72	4.26	12.51
219682_s_at	NM_016569	TBX3	T-box 3 (ulnar mammary syndrome)	5.7	0.00106	5.13	0.00102	3.63	0.0157	1.58	0.429	1.42	0.477	1.01	0.986	-1.34	1.26	1.3	1.31
219612_s_at	NM_000509	FGG	fibrinogen gamma chain	2.68	0.0355	2.57	0.0325	2.24	0.126	1.78	0.378	1.71	0.367	1.49	0.432	1.28	1.02	1.32	1.13
219571_s_at	NM_016265	ZNF12	zinc finger protein 12	2.07	0.0447	2.22	0.022	2.17	0.0578	-1.47	0.416	-1.38	0.431	-1.4	0.382	1.03	1.09	1.39	1.09
219527_at	NM_017898	MOSC2	MOCO sulphurase C-terminal domain containing 2	12.91	0.000944	7.36	0.00325	3.92	0.0674	2.06	0.411	1.17	0.849	-1.6	0.51	1.23	-2.1	1.31	-1.74
219465_at	NM_001643	APOA2	apolipoprotein A-II	7.62	0.000237	7.52	0.000163	7.52	0.000644	1.31	0.604	1.29	0.594	1.29	0.595	-1.21	-1.09	-1.09	1.05
219450_at	NM_018302	C4orf19	chromosome 4 open reading frame 19	8.34	0.000602	10.85	0.000173	8.06	0.00173	1.45	0.541	1.89	0.342	1.4	0.545	1.27	1.82	2.03	2.65
219449_s_at	NM_017866	TMEM70	transmembrane protein 70	3.07	0.0405	3.78	0.0125	6.64	0.00489	2.03	0.36	2.5	0.185	4.38	0.0304	-1.05	2.16	-1.12	2.95
219420_s_at	NM_023077	C1orf163	chromosome 1 open reading frame 163	-2.35	0.0196	-2.73	0.00512	-1.85	0.125	-1.44	0.427	-1.68	0.26	-1.14	0.757	1.08	-1.32	-1.05	-1.53
219395_at	NM_024939	RBM35B	RNA binding motif protein 35B	2.04	0.0401	1.28	0.561	1.71	0.178	1.73	0.269	1.09	0.849	1.44	0.326	1.53	-1.04	2.22	1.2
219373_at	NM_018973	DPM3	dolichyl-phosphate mannosyltransferase polypeptide 3	4.66	0.000453	4.17	0.000467	4.6	0.00125	1.5	0.405	1.34	0.46	1.47	0.313	-1.23	-1.22	-1.67	1.06
219356_s_at	NM_016410	CHMP5	chromatin modifying protein 5	2.27	0.0326	3.46	0.00192	3.95	0.0037	1.24	0.647	1.89	0.183	2.16	0.0877	-1.52	1.54	-1.21	2.18
219329_s_at	NM_016085	C2orf28	chromosome 2 open reading frame 28	3.46	0.0135	2.45	0.0514	1.82	0.283	1.97	0.324	1.4	0.532	1.04	0.957	1.46	-1.87	1.42	-1.64
219283_at	NM_014158	C1GALT1C1	C1GALT1-specific chaperone 1	4.26	0.00108	4.82	0.000405	4.2	0.00288	2.69	0.0509	3.05	0.0182	2.66	0.0392	1.35	3.05	1.84	3.49
219256_s_at	NM_018986	SH3TC1	SH3 domain and tetratricopeptide repeats 1	2.38	0.0164	1.95	0.0459	2.73	0.0152	1.18	0.704	-1.04	0.942	1.36	0.423	1.39	-1.06	1.44	1.08
219244_s_at	NM_022163	MRPL46	mitochondrial ribosomal protein L46	3.86	0.00536	4.5	0.00174	3.84	0.012	1.45	0.491	1.69	0.365	1.44	0.446	-1.05	-1.21	-1.16	1.3
219217_at	NM_024678	NARS2	asparaginyl-tRNA synthetase 2 (mitochondrial)(putative)	3.12	0.0193	3.1	0.0142	3.43	0.0249	1.37	0.587	1.36	0.558	1.51	0.423	-1.55	1.39	-1.36	2.13
219212_at	NM_016299	HSPA14	heat shock 70kDa protein 14	2.55	0.0392	2.48	0.0351	2.59	0.064	1.37	0.564	1.33	0.565	1.39	0.506	1.05	1.95	1.43	2.57
219176_at	NM_024520	C2orf47	chromosome 2 open reading frame 47	2.59	0.0487	2.64	0.0349	2.36	0.116	1.51	0.487	1.54	0.435	1.38	0.557	1.03	1.93	1.08	2.59
219162_s_at	NM_016050	MRPL11	mitochondrial ribosomal protein L11	2.77	0.00585	2.2	0.0175	2.01	0.0712	1.4	0.44	1.12	0.786	1.02	0.958	1.18	-3.27	-1.1	-2.42
219140_s_at	NM_006744	RBP4	retinol binding protein 4, plasma	2.83	0.00658	2.35	0.0143	1.29	0.547	1.23	0.639	1.02	0.971	-1.78	0.151	-1.06	-1.22	1.11	-1.11
219133_at	NM_017897	OXSM	3-oxoacyl-ACP synthase, mitochondrial	3.39	0.0148	2.81	0.0253	3.63	0.0225	2.16	0.264	1.79	0.354	2.31	0.128	-1.26	1.3	-1.15	2.01
219125_s_at	NM_018845	RAG1AP1	recombination activating gene 1 activating protein 1	-3.05	0.015	-2.31	0.0458	-2.91	0.0355	-1.16	0.815	1.14	0.805	-1.1	0.862	-1.26	-1.44	-1.27	-1.35
219118_at	NM_016594	FKBP11	FK506 binding protein 11, 19 kDa	3.86	0.00215	6.28	0.000173	6.82	0.000494	1.58	0.388	2.57	0.0524	2.79	0.0364	-1.31	3.56	-1.43	4.94
219076_s_at	NM_018663	PXMP2	peroxisomal membrane protein 2, 22kDa	2.43	0.00214	1.37	0.218	-1.21	0.535	1.64	0.168	-1.09	0.779	-1.79	0.0619	1.25	-2.73	-1.11	-2.52
219062_s_at	NM_017742	ZCCHC2	zinc finger, CCHC domain containing 2	11.31	0.000324	14.03	0.000112	13.55	0.000489	1.97	0.362	2.45	0.183	2.36	0.148	1.49	3.95	3.41	5.03
219041_s_at	NM_014374	REPIN1	replication initiator 1	2.06	0.0095	2.33	0.00237	1.75	0.0602	1.31	0.427	1.49	0.251	1.12	0.712	1.07	1.22	1.06	1.6
219015_s_at	NM_018466	ALG13	asparagine-linked glycosylation 13 homolog (S. cerevisiae)	2.25	0.0424	2.51	0.0162	1.95	0.138	1.45	0.45	1.63	0.349	1.26	0.6	1.28	1.43	1.54	1.11
218989_x_at	NM_022902	SLC30A5	solute carrier family 30 (zinc transporter), member 5	2.4	0.0124	2.41	0.0079	2.55	0.0171	1.23	0.616	1.24	0.56	1.31	0.458	1.21	1.55	1.68	1.63
218982_s_at	NM_015969	MRPS17	mitochondrial ribosomal protein S17	4.26	0.0227	5.13	0.00817	6.06	0.0144	1.07	0.957	1.29	0.72	1.53	0.541	1.26	1.95	-1.13	2.37
218920_at	NM_019057	FLJ10404	hypothetical protein FLJ10404	2.46	0.00113	2.66	0.000415	2.35	0.00383	-1.09	0.774	-1.01	0.962	-1.15	0.611	-1.07	1.14	-1.02	1.19
218917_s_at	NM_018450	ARID1A	AT rich interactive domain 1A (SWI-like)	9.13	0.000163	6.32	0.000388	8.63	0.000498	4.17	0.0155	2.89	0.0522	3.95	0.0145	1.55	1.56	1.62	2.08
218905_at	NM_017864	INTS8	integrator complex subunit 8	5.17	0.0127	6.77	0.00336	8.75	0.00531	1.35	0.706	1.77	0.429	2.28	0.226	-1	1.31	1.04	1.66
218889_at	NM_022451	NOC3L	nucleolar complex associated 3 homolog (S. cerevisiae)	2.22	0.0334	3.18	0.0027	5.17	0.00101	-1.04	0.958	1.39	0.436	2.25	0.0716	1.09	1.44	1.07	2.02
218866_s_at	NM_016310	POLR3K	polymerase (RNA) III (DNA directed) polypeptide K, 12.3 kDa	3.84	0.00879	3.32	0.012	2.83	0.0607	2.3	0.228	1.99	0.283	1.69	0.318	-1.1	-1.01	-1.35	1.26
218842_at	NM_024604	FLJ21908	hypothetical protein FLJ21908	2.22	0.0154	2.6	0.00359	3.43	0.00258	1.4	0.419	1.65	0.224	2.17	0.0513	1.17	1.21	1.15	1.44
218795_at	NM_016361	ACP6	acid phosphatase 6, lysophosphatidic	2.5	0.00158	1.89	0.0106	2.17	0.0104	1.26	0.464	-1.05	0.882	1.09	0.769	-1.44	-1.32	-1.59	-1.11
218728_s_at	NM_014184	CNIH4	cornichon homolog 4 (Drosophila)	6.23	0.00455	8.94	0.000861	15.24	0.000792	1.73	0.457	2.48	0.237	4.23	0.0505	1.34	2.5	1.73	3.34
218718_at	NM_016205	PDGFC	platelet derived growth factor C	2.17	0.046	1.84	0.103	1.85	0.167	1.02	0.973	-1.16	0.738	-1.15	0.758	-1.04	1.21	1.19	1.28
218688_at	NM_015533	DAK	dihydroxyacetone kinase 2 homolog (S. cerevisiae)	3.1	0.0147	1.04	0.988	-1.09	0.911	1.54	0.445	-1.93	0.256	-2.19	0.124	-2.5	-4.23	-4.11	-4.24
218679_s_at	NM_016208	VPS28	vacuolar protein sorting 28 homolog (S. cerevisiae)	5.1	0.00216	4.82	0.00177	3.12	0.0371	1.67	0.413	1.58	0.412	1.02	0.976	1.44	-1.6	-1.04	-1.11
218676_s_at	NM_021213	PCTP	phosphatidylcholine transfer protein	2.75	0.0404	2.19	0.0947	2.46	0.103	1.67	0.426	1.33	0.603	1.5	0.447	-1.11	-1.27	-1.27	-1.04
218668_s_at	NM_021183	RAP2C	RAP2C, member of RAS oncogene family	4.38	0.00347	4.26	0.00252	5.86	0.0026	2.99	0.0762	2.91	0.0599	4	0.0176	-1.21	1.69	1.21	2.81
218654_s_at	NM_016071	MRPS33	mitochondrial ribosomal protein S33	2.2	0.0267	2.59	0.00708	1.95	0.093	1.06	0.906	1.25	0.565	-1.06	0.904	1.02	1.57	-1.09	1.78
218645_at	NM_021994	ZNF277P	zinc finger protein 277 pseudogene	3.16	0.000166	2.79	0.000259	2.53	0.00199	1.29	0.411	1.14	0.62	1.04	0.923	-1.09	1.09	1.24	1.25
218643_s_at	NM_014171	CRIPT	cysteine-rich PDZ-binding protein	-2.1	0.0178	-2.06	0.0144	-1.93	0.0567	-1.01	0.98	1.01	0.99	1.07	0.858	-1.05	1.21	-1.05	1.23
218629_at	NM_005631	SMO	smoothened homolog (Drosophila)	-2.3	0.0437	-2.3	0.0342	-2.27	0.0777	-1.03	0.973	-1.03	0.972	-1.01	0.979	-1	-1	-1	1
218628_at	NM_016053	CCDC53	coiled-coil domain containing 53	4.56	0.00765	4.76	0.00428	5.46	0.00842	2.6	0.207	2.71	0.137	3.12	0.0784	-1.25	1.13	-1.42	1.59
218626_at	NM_019843	EIF4ENIF1	eukaryotic translation initiation factor 4E nuclear import factor 1	2.81	7.81e-05	2.24	0.000295	2.43	0.000581	1.14	0.563	-1.1	0.647	-1.01	0.956	1.09	-1.04	1.13	1.02
218618_s_at	NM_022763	FNDC3B	fibronectin type III domain containing 3B	4.93	0.0035	4.63	0.00294	7.52	0.00178	-1.75	0.4	-1.87	0.336	-1.15	0.825	-1.07	-1.28	1.09	-1.33
218598_at	NM_021930	RINT1	RAD50 interactor 1	2.24	0.00137	2.33	0.000622	3.25	0.000236	1.22	0.446	1.28	0.374	1.78	0.0358	1.1	1.28	1.15	1.55
218597_s_at	NM_018464	ZCD1	zinc finger, CDGSH-type domain 1	3.86	0.00567	5.39	0.000828	7.52	0.000975	1.05	0.955	1.46	0.451	2.04	0.154	-1.27	1.32	-1.3	2.2
218577_at	NM_017768	LRRC40	leucine rich repeat containing 40	3.34	0.00215	3.01	0.00255	2.64	0.0181	1.17	0.729	1.05	0.922	-1.09	0.848	1.09	1.17	1.23	1.51
218576_s_at	NM_007240	DUSP12	dual specificity phosphatase 12	2.95	0.0109	2.71	0.0121	2.69	0.0332	1.63	0.387	1.5	0.409	1.49	0.36	1.14	-1.08	1.06	1.4
218556_at	NM_014182	ORMDL2	ORM1-like 2 (S. cerevisiae)	2.2	0.0458	2.24	0.0322	1.82	0.182	1.45	0.445	1.47	0.406	1.2	0.68	1.12	1.27	-1.07	1.56
218519_at	NM_017945	SLC35A5	solute carrier family 35, member A5	2.06	0.0242	2.01	0.0197	1.65	0.165	1.13	0.777	1.1	0.777	-1.11	0.784	-1.16	1.14	1.22	1.02
218504_at	NM_016044	FAHD2A	fumarylacetoacetate hydrolase domain containing 2A	4.6	0.0113	1.93	0.252	1.59	0.496	3.03	0.163	1.28	0.702	1.05	0.946	-2.38	-2.22	-3.43	-1.74
218495_at	NM_004182	UXT	ubiquitously-expressed transcript	3.29	0.0132	3.14	0.0116	2.69	0.0596	1.06	0.937	1.01	0.979	-1.15	0.81	-1.03	-1.54	-1.39	-1.36
218489_s_at	NM_000031	ALAD	aminolevulinate, delta-, dehydratase	10.41	0.00163	5.86	0.00659	3.73	0.0754	2.89	0.252	1.63	0.495	1.04	0.971	1.33	-1.69	1.57	-1.42
218485_s_at	NM_018389	SLC35C1	solute carrier family 35, member C1	-2.51	0.00127	-2.5	0.000844	-2.51	0.00305	-1.01	0.979	-1.01	0.998	-1.01	0.966	-1	1.01	-1	1.02
218482_at	NM_020189	ENY2	enhancer of yellow 2 homolog (Drosophila)	2.43	0.0184	2.24	0.0222	1.74	0.181	1.5	0.412	1.38	0.439	1.07	0.876	-1.07	1.1	-1.12	1.38
218456_at	NM_023925	CAPRIN2	C1q domain containing 1	2.68	0.00675	2.35	0.0106	4.11	0.00154	1.8	0.221	1.58	0.298	2.77	0.018	1.52	1.52	2.3	2.05
218450_at	NM_015987	HEBP1	heme binding protein 1	15.56	0.00171	19.97	0.000598	22.78	0.00179	3.07	0.309	3.95	0.152	4.5	0.0972	1.27	3.03	1.35	5.37
218446_s_at	NM_016078	FAM18B	family with sequence similarity 18, member B	5.06	0.00272	4.96	0.00189	4.63	0.0089	1.22	0.751	1.2	0.753	1.12	0.861	-1.11	1.51	-1	1.65
218440_at	NM_020166	MCCC1	methylcrotonoyl-Coenzyme A carboxylase 1 (alpha)	2.09	0.00584	1.59	0.0467	1.01	0.988	1.3	0.421	-1.01	0.99	-1.58	0.107	1.13	-1.61	1.35	-1.46
218424_s_at	NM_018234	STEAP3	STEAP family member 3	2.99	0.00198	1.71	0.072	1.44	0.308	2.4	0.0351	1.37	0.402	1.16	0.684	-1.06	1.04	-1.1	1.25
218422_s_at	NM_022118	RBM26	RNA binding motif protein 26	8.06	0.000112	8.94	4.49e-05	12.04	6.13e-05	1.21	0.702	1.35	0.494	1.82	0.171	1.32	1.89	1.78	2.8
218418_s_at	NM_015493	ANKRD25	ankyrin repeat domain 25	2.35	0.00368	1.06	0.951	2.03	0.0232	2.46	0.0124	1.11	0.738	2.13	0.0252	2.33	1.06	3.16	1.12
218401_s_at	NM_012482	ZNF281	zinc finger protein 281	7.26	0.000132	8.46	4.62e-05	6.54	0.000524	-1.6	0.378	-1.38	0.458	-1.78	0.175	-1.8	-1.1	-1.42	1.05
218394_at	NM_024589	ROGDI	rogdi homolog (Drosophila)	2.17	0.0282	2.09	0.0277	1.82	0.131	1.19	0.693	1.14	0.746	-1.01	0.988	-1.17	-1	-1.3	1.44
218387_s_at	NM_012088	PGLS	6-phosphogluconolactonase	2.4	0.0331	2.46	0.0214	3.84	0.00665	-1.1	0.867	-1.07	0.892	1.45	0.395	1.04	-1.13	-1.46	-1.04
218373_at	NM_022476	AKTIP	fused toes homolog (mouse)	2.99	0.0245	2.07	0.115	2.83	0.0573	1.71	0.407	1.18	0.766	1.61	0.352	1.72	1.01	1.37	1.55
218364_at	NM_017724	LRRFIP2	leucine rich repeat (in FLII) interacting protein 2	3.23	0.0118	3.86	0.00331	5.94	0.00199	1.31	0.616	1.57	0.403	2.41	0.0938	-1.16	1.24	-1.06	1.26
218348_s_at	NM_014153	ZC3H7A	zinc finger CCCH-type containing 7A	2.22	0.00121	2.17	0.000881	2.64	0.000799	-1.03	0.942	-1.05	0.867	1.16	0.534	1.08	1.82	1.3	2.03
218344_s_at	NM_018254	RCOR3	REST corepressor 3	2.24	0.00512	1.41	0.179	1.32	0.364	1.87	0.0827	1.18	0.564	1.1	0.764	1.83	1.25	2.46	1.47
218320_s_at	NM_019056	NDUFB11	NADH dehydrogenase (ubiquinone) 1 beta subcomplex, 11, 17.3kDa	3.32	0.00887	3.29	0.0061	2.71	0.0438	1.23	0.706	1.22	0.68	1.01	0.99	-1.12	-2.24	-1.47	-2.04
218319_at	NM_020651	PELI1	pellino homolog 1 (Drosophila)	3.12	0.0127	4.86	0.00104	8.28	0.00055	-1.14	0.843	1.37	0.517	2.33	0.0994	-1.04	3.1	1.17	5.43
218309_at	NM_018584	CAMK2N1	calcium/calmodulin-dependent protein kinase II inhibitor 1	7.46	0.000707	2.33	0.0699	4.69	0.00908	4.03	0.0332	1.26	0.668	2.53	0.103	4.47	1.26	6.19	1.78
218302_at	NM_018468	PSENEN	presenilin enhancer 2 homolog (C. elegans)	2.31	0.021	3.1	0.00247	3.71	0.00337	1.64	0.327	2.19	0.0758	2.62	0.0299	1.52	1.17	1.02	1.36
218291_at	NM_014017	MAPBPIP	mitogen-activated protein-binding protein-interacting protein	7.46	0.000316	6.59	0.000314	6.87	0.00108	1.56	0.43	1.38	0.511	1.43	0.451	1.06	-1.68	-1.09	-1.42
218289_s_at	NM_024818	UBE1DC1	ubiquitin-activating enzyme E1-domain containing 1	6.73	0.000269	5.28	0.000439	4.6	0.00306	1.88	0.279	1.47	0.413	1.28	0.572	1.35	3.25	1.13	4.13
218264_at	NM_016567	BCCIP	BRCA2 and CDKN1A interacting protein	2.87	0.0207	2.93	0.0134	1.95	0.193	1.75	0.37	1.79	0.321	1.19	0.752	1.16	1.06	1.22	1.32
218258_at	NM_015972	POLR1D	polymerase (RNA) I polypeptide D, 16kDa	4.32	4.57e-05	6.06	5.29e-06	5.43	2.76e-05	1.2	0.549	1.68	0.0884	1.51	0.136	1.17	1.01	1.39	1.14
218253_s_at	NM_006893	LGTN	ligatin	2.03	0.029	1.74	0.068	1.91	0.0753	1.63	0.292	1.4	0.396	1.53	0.224	1.21	-1.12	-1.01	-1.04
218245_at	NM_015516	TSKU	tsukushin	3.12	0.0106	1.59	0.285	1.77	0.243	3.51	0.0282	1.79	0.298	1.99	0.149	2.33	2.07	1.3	3
218241_at	NM_005113	GOLGA5	golgi autoantigen, golgin subfamily a, 5	2.77	0.0463	2.25	0.0967	2.69	0.084	1.37	0.611	1.11	0.877	1.33	0.612	-1.52	-1.21	-1.14	-1.07
218226_s_at	NM_004547	LOC727762 /// NDUFB4	NADH dehydrogenase (ubiquinone) 1 beta subcomplex, 4, 15kDa /// similar to NADH dehydrogenase (ubiquinone) 1 beta subcomplex, 4, 15kDa	2.73	0.0336	4.5	0.00223	5.78	0.00305	1.31	0.639	2.16	0.197	2.77	0.0725	-1.1	1.54	1.14	1.96
218213_s_at	NM_014206	C11orf10	chromosome 11 open reading frame 10	8.34	0.0114	9.78	0.00499	15.45	0.00546	1.12	0.939	1.31	0.776	2.07	0.397	-1.66	2.33	-2.93	2.91
218206_x_at	NM_016558	SCAND1	SCAN domain containing 1	2	0.0045	1.78	0.00957	1.57	0.0754	1.09	0.755	-1.03	0.932	-1.17	0.548	1.1	-1.51	1.01	-1.5
218205_s_at	NM_017572	MKNK2	MAP kinase interacting serine/threonine kinase 2	2.62	0.0109	2.85	0.00447	4.41	0.00175	-1.19	0.709	-1.09	0.848	1.41	0.372	-1.21	1.13	-1.55	1.56
218203_at	NM_013338	ALG5	asparagine-linked glycosylation 5 homolog (S. cerevisiae, dolichyl-phosphate beta-glucosyltransferase)	6.15	6.91e-05	5.82	5.17e-05	4.53	0.00067	1.82	0.187	1.72	0.191	1.34	0.406	-1.29	1.32	-1.73	1.74
218191_s_at	NM_018368	LMBRD1	LMBR1 domain containing 1	5.32	0.016	6.5	0.00558	4.17	0.061	1.55	0.595	1.89	0.415	1.21	0.82	-1.03	1.47	1.27	1.93
218190_s_at	NM_013387	UCRC	ubiquinol-cytochrome c reductase complex (7.2 kD)	2.81	0.0177	3.18	0.00648	3.29	0.017	1.61	0.404	1.83	0.277	1.89	0.173	1.02	-1.61	-1.29	-1.28
218163_at	NM_014060	MCTS1	malignant T cell amplified sequence 1	4.86	0.0291	6.59	0.0081	6.59	0.0236	1.96	0.45	2.66	0.295	2.66	0.209	-1.14	1.39	-1.78	2.44
218159_at	NM_023935	C20orf116	chromosome 20 open reading frame 116	2.53	0.0282	2.59	0.0184	2.2	0.0933	1.2	0.741	1.22	0.664	1.04	0.938	1.02	-1.09	-1.05	-1.03
218152_at	NM_018200	HMG20A	high-mobility group 20A	2.66	0.00595	2.53	0.00556	3.25	0.00432	1.16	0.719	1.1	0.803	1.41	0.327	-2.6	-1.47	-2.79	-1.28
218120_s_at	D21243	HMOX2	heme oxygenase (decycling) 2	3.97	0.000748	3.68	0.000708	4.26	0.00137	2.17	0.0911	2.01	0.0986	2.33	0.0455	1.11	1.1	1.03	1.32
218106_s_at	NM_018141	MRPS10	mitochondrial ribosomal protein S10	7.46	0.00174	7.21	0.00125	11.55	0.00122	2.11	0.349	2.04	0.339	3.27	0.0823	-1.04	1.15	-1.36	1.74
218092_s_at	NM_004504	HRB	HIV-1 Rev binding protein	4.66	0.00216	5.06	0.000959	7.46	0.000913	1.61	0.419	1.75	0.342	2.59	0.0793	1.54	3.92	1.44	6.63
218080_x_at	NM_007051	FAF1	Fas (TNFRSF6) associated factor 1	2.66	0.0437	2.5	0.0459	4.41	0.0102	1.08	0.924	1.01	0.98	1.79	0.258	-1.16	-1.49	-1.4	1.03
218074_at	NM_016062	FAM96B	family with sequence similarity 96, member B	5.28	0.0182	6.02	0.00827	5.82	0.0269	1.32	0.761	1.51	0.591	1.45	0.636	-1	-1.63	-1.2	-1.4
218067_s_at	NM_018011	FLJ10154	hypothetical protein FLJ10154	4.69	0.00191	4.89	0.00102	4.38	0.00617	1.54	0.441	1.6	0.39	1.43	0.454	1.42	1.75	2.51	2.2
218064_s_at	NM_014371	AKAP8L	A kinase (PRKA) anchor protein 8-like	4.76	0.00141	5.28	0.000584	6.41	0.00114	1.73	0.359	1.92	0.23	2.33	0.093	1.3	1.44	1.73	2.08
218059_at	NM_016096	ZNF706	zinc finger protein 706	4.47	0.0173	4.2	0.0153	6.96	0.00844	2.48	0.298	2.33	0.288	3.86	0.0691	1.21	1.09	1.21	1.45
218046_s_at	NM_016065	MRPS16	mitochondrial ribosomal protein S16	5.39	0.000377	4.26	0.000694	4.29	0.00255	2.07	0.163	1.64	0.322	1.65	0.222	1.32	-1.13	1.27	1.07
218042_at	NM_016129	COPS4	COP9 constitutive photomorphogenic homolog subunit 4 (Arabidopsis)	6.06	0.00856	7.78	0.00247	5.78	0.0203	2.53	0.319	3.25	0.144	2.41	0.21	1.1	3.18	-1.28	6.32
218034_at	NM_016068	FIS1	fission 1 (mitochondrial outer membrane) homolog (S. cerevisiae)	6.32	0.000326	6.41	0.000193	3.97	0.00542	1.95	0.247	1.97	0.186	1.22	0.662	1.3	-2.25	1.16	-1.91
218031_s_at	NM_018589	FOXN3	checkpoint suppressor 1	5.21	0.021	2.53	0.174	2.2	0.325	1.09	0.945	-1.88	0.426	-2.16	0.304	-1.17	-1.28	1.39	-2.04
218021_at	NM_021004	DHRS4	dehydrogenase/reductase (SDR family) member 4	5.13	0.00427	2.16	0.13	-1.21	0.804	1.38	0.615	-1.73	0.395	-4.5	0.0237	-1.1	-2.01	-1.24	-1.69
218003_s_at	NM_002013	FKBP3	FK506 binding protein 3, 25kDa	2.59	0.0121	2.85	0.00463	3.12	0.00933	1.2	0.683	1.32	0.483	1.44	0.344	1.04	-1.15	-1.27	1.13
217986_s_at	NM_013448	BAZ1A	bromodomain adjacent to zinc finger domain, 1A	7.11	0.000124	6.77	9.81e-05	13.09	3.16e-05	1.83	0.264	1.74	0.26	3.36	0.0126	1.33	1.73	1.6	1.88
217985_s_at	AA102574	BAZ1A	bromodomain adjacent to zinc finger domain, 1A	3.84	0.000431	4.89	8.4e-05	9.19	1.96e-05	1.2	0.629	1.53	0.295	2.87	0.00815	1.51	1.45	1.64	1.45
217984_at	NM_003730	RNASET2	ribonuclease T2	2.13	0.0258	2.62	0.00447	3.01	0.00655	-1.08	0.881	1.14	0.724	1.31	0.446	1.12	-1.58	1.09	-1.23
217983_s_at	NM_003730	RNASET2	ribonuclease T2	2.59	0.0322	3.29	0.00676	3.03	0.03	1.28	0.635	1.64	0.377	1.51	0.389	-1.05	-2.2	1.03	-1.8
217980_s_at	NM_017840	MRPL16	mitochondrial ribosomal protein L16	2.2	0.0289	2.68	0.0061	3.41	0.00546	1.2	0.685	1.45	0.394	1.85	0.132	-1.4	1.38	-1.26	2.09
217978_s_at	NM_017582	UBE2Q1	ubiquitin-conjugating enzyme E2Q (putative) 1	2.97	0.00161	4.06	0.000182	3.36	0.00191	1.85	0.138	2.53	0.0136	2.1	0.0473	-1.01	2.62	1.2	3.05
217973_at	NM_016286	DCXR	dicarbonyl/L-xylulose reductase	11.63	0.00104	5.98	0.00546	2.51	0.205	2.1	0.394	1.08	0.929	-2.2	0.255	-1.13	-2.35	-1.26	-1.68
217962_at	NM_018648	NOLA3	nucleolar protein family A, member 3 (H/ACA small nucleolar RNPs)	3.43	0.0014	2.69	0.00377	3.81	0.00195	1.21	0.642	-1.05	0.913	1.35	0.403	-1.09	-1.43	-1.21	-1.25
217958_at	NM_016146	TRAPPC4	trafficking protein particle complex 4	4.2	0.0078	6.15	0.00108	6.68	0.00313	1.12	0.88	1.64	0.411	1.78	0.289	-1.14	1.08	-1.27	1.55
217949_s_at	NM_024006	VKORC1	vitamin K epoxide reductase complex, subunit 1	3.51	0.0319	2.68	0.0736	3.23	0.0749	1.41	0.617	1.08	0.921	1.3	0.693	-1.27	1.65	-2.08	1.99
217937_s_at	NM_016596	HDAC7A	histone deacetylase 7A	-7.62	3.4e-05	-6.96	2.88e-05	-6.73	0.000122	1.12	0.801	1.22	0.575	1.27	0.519	1.09	1.09	-1.03	1.49
217936_at	AW044631	ARHGAP5	Rho GTPase activating protein 5	2.83	0.00747	2.2	0.024	3.32	0.00686	1.64	0.347	1.28	0.551	1.92	0.12	1.15	1.1	1.42	1.13
217925_s_at	NM_022758	C6orf106	chromosome 6 open reading frame 106	2.4	0.0277	2.87	0.00685	2.3	0.0598	1.06	0.94	1.27	0.583	1.01	0.973	-1.61	-1.13	-1.68	-1.01
217919_s_at	BE782148	MRPL42	mitochondrial ribosomal protein L42	3.53	0.0101	5.5	0.000928	5.1	0.00482	1.83	0.36	2.85	0.0695	2.64	0.0833	-1.28	1.85	-1.09	2.58
217908_s_at	NM_018442	IQWD1	IQ motif and WD repeats 1	2.43	0.0154	2.1	0.0284	1.74	0.17	1.09	0.864	-1.06	0.906	-1.28	0.532	-1.14	1.01	-1.31	1.21
217906_at	NM_014315	KLHDC2	kelch domain containing 2	4	0.00315	3.07	0.00771	1.43	0.471	1.61	0.406	1.24	0.642	-1.73	0.232	-1.09	-1.06	1.38	-1.03
217894_at	NM_016121	KCTD3	potassium channel tetramerisation domain containing 3	3.2	0.00124	2.79	0.00184	3.48	0.00195	1.34	0.453	1.17	0.663	1.45	0.264	1.2	1.03	1.57	1.32
217887_s_at	NM_001981	EPS15	epidermal growth factor receptor pathway substrate 15	4.6	0.000237	6.06	4.3e-05	6.82	9.89e-05	-1.12	0.796	1.18	0.65	1.33	0.42	-1.33	1.18	-1	1.28
217882_at	NM_018447	TMEM111	transmembrane protein 111	10.27	2.39e-05	12.21	8.11e-06	15.56	1.25e-05	1.36	0.487	1.61	0.311	2.06	0.0922	-1.06	-1	-1.49	1.07
217871_s_at	NM_002415	MIF	macrophage migration inhibitory factor (glycosylation-inhibiting factor)	12.21	0.000285	7.78	0.000712	8.69	0.00195	2.19	0.314	1.4	0.578	1.56	0.443	1.52	-1.78	1.48	-1.41
217863_at	AI348378	PIAS1	protein inhibitor of activated STAT, 1	2	0.0271	1.83	0.0396	1.83	0.085	1.21	0.618	1.1	0.787	1.1	0.801	1.06	1.09	1.11	1.14
217850_at	NM_014366	GNL3	guanine nucleotide binding protein-like 3 (nucleolar)	2.75	0.0374	3.48	0.00895	4.99	0.00644	-1.74	0.399	-1.38	0.548	1.04	0.953	1.04	-1.27	-1	1.14
217846_at	NM_005051	QARS	glutaminyl-tRNA synthetase	3.43	0.0193	2.68	0.0448	4.03	0.0205	1.33	0.644	1.04	0.961	1.56	0.419	1.06	-2.43	-1.44	-2.11
217845_x_at	NM_014056	HIGD1A	HIG1 domain family, member 1A	2.59	0.0356	2.33	0.0487	4.86	0.00466	1.38	0.554	1.24	0.675	2.59	0.0814	1.16	-1	1.09	1.32
217839_at	NM_006070	TFG	TRK-fused gene	2.75	0.0147	2.99	0.00611	4.69	0.00249	1.03	0.974	1.12	0.816	1.75	0.2	-1.22	1.53	-1.26	1.91
217835_x_at	NM_018840	C20orf24	chromosome 20 open reading frame 24	5.9	0.0274	7.95	0.0084	10.34	0.013	2.45	0.405	3.29	0.245	4.29	0.111	1.25	2.38	-1.08	3.96
217834_s_at	NM_006372	SYNCRIP	synaptotagmin binding, cytoplasmic RNA interacting protein	4.06	0.0478	6.36	0.00825	11.55	0.00504	1.69	0.538	2.66	0.29	4.82	0.0684	1.37	1.67	1.25	2.54
217832_at	BE672181	SYNCRIP	synaptotagmin binding, cytoplasmic RNA interacting protein	2.79	0.0208	3.51	0.00443	4.96	0.00332	1.24	0.698	1.56	0.4	2.2	0.114	1.25	1.59	1.34	2.22
217816_s_at	NM_020357	PCNP	PEST proteolytic signal containing nuclear protein	2.77	0.00706	3.25	0.00182	3.01	0.0101	1.17	0.714	1.38	0.429	1.28	0.538	-1.28	1.66	1.05	2.16
217805_at	NM_004516	ILF3	interleukin enhancer binding factor 3, 90kDa	2.48	0.0213	2.91	0.00595	3.32	0.00986	1.08	0.901	1.27	0.578	1.44	0.377	1.24	1.41	1.24	1.95
217804_s_at	BC003086	ILF3	interleukin enhancer binding factor 3, 90kDa	-2.68	0.000759	-2.6	0.000598	-2.62	0.00227	-1.09	0.779	-1.06	0.844	-1.07	0.825	-1.04	-1.74	-1	-1.74
217801_at	NM_006886	ATP5E	ATP synthase, H+ transporting, mitochondrial F1 complex, epsilon subunit	2.59	0.00619	2.85	0.00212	2.87	0.00723	1.04	0.955	1.15	0.714	1.16	0.708	-1.07	-1.25	-1.22	1.05
217800_s_at	NM_030571	NDFIP1	Nedd4 family interacting protein 1	2.31	0.000388	2.38	0.000191	2.6	0.000382	-1	0.997	1.03	0.906	1.13	0.587	-1.3	-1.06	-1.09	-1.09
217798_at	AI123426	CNOT2	CCR4-NOT transcription complex, subunit 2	5.17	0.0119	5.82	0.00537	6.82	0.0103	-1.04	0.975	1.09	0.926	1.28	0.739	1.01	1.02	1.13	1.39
217774_s_at	NM_016404	HSPC152	hypothetical protein HSPC152	2.62	0.0307	2.38	0.0392	2.46	0.0718	1.4	0.522	1.28	0.615	1.32	0.567	1.06	-1.87	1.17	-1.73
217772_s_at	NM_014342	MTCH2	mitochondrial carrier homolog 2 (C. elegans)	3.78	0.0206	2.59	0.0751	2.75	0.112	2.3	0.297	1.57	0.464	1.67	0.392	-1.03	1.47	-1.24	2.08
217769_s_at	NM_015932	POMP	proteasome maturation protein	2.73	0.00569	3.41	0.000962	4.2	0.00138	1.51	0.385	1.88	0.136	2.31	0.0468	1.2	1.68	1.03	2.18
217760_at	AA176780	TRIM44	tripartite motif-containing 44	4.26	0.000176	2.51	0.00264	2.35	0.0143	2.07	0.064	1.22	0.527	1.14	0.693	1.68	-1.4	1.58	-1.13
217757_at	NM_000014	A2M	alpha-2-macroglobulin	3.32	0.0219	2.71	0.0417	4.38	0.0148	1.02	0.978	-1.2	0.759	1.35	0.604	-1.01	-1.22	1.07	-1.29
217756_x_at	NM_005770	SERF2	small EDRK-rich factor 2	3.86	0.00657	4.32	0.00261	5.1	0.00479	1.15	0.831	1.28	0.624	1.52	0.407	-1.01	-1.25	-1.1	1.05
217753_s_at	NM_001029	LOC644166 /// LOC644191 /// LOC728937 /// RPS26	ribosomal protein S26 /// similar to 40S ribosomal protein S26 /// similar to 40S ribosomal protein S26 /// similar to 40S ribosomal protein S26	11.39	0.000324	7.57	0.000712	6.92	0.00367	1.41	0.595	-1.06	0.932	-1.17	0.817	1.13	-1.49	1.13	-1.32
217752_s_at	NM_018235	CNDP2	CNDP dipeptidase 2 (metallopeptidase M20 family)	3.34	0.0283	3.71	0.0137	4.29	0.0219	1.96	0.378	2.17	0.276	2.51	0.135	1.18	2.41	-1.13	3.82
217751_at	NM_015917	GSTK1	glutathione S-transferase kappa 1	4.44	0.000737	2.87	0.0048	2.3	0.048	1.6	0.366	1.04	0.954	-1.21	0.65	1.03	-2.69	1.01	-2.39
217747_s_at	NM_001013	RPS9	ribosomal protein S9	16.34	0.000166	12.91	0.000207	10.27	0.00158	1.75	0.435	1.39	0.6	1.1	0.895	-1.08	-1.89	-1.33	-1.53
217746_s_at	NM_013374	PDCD6IP	programmed cell death 6 interacting protein	4.17	0.000572	4.79	0.000193	5.58	0.00039	1.31	0.505	1.51	0.355	1.75	0.141	-1	1.68	1.22	2.26
217744_s_at	NM_022121	PERP	PERP, TP53 apoptosis effector	3.14	0.0305	2.64	0.0514	3.05	0.0616	2.43	0.231	2.04	0.296	2.36	0.144	-1.28	1.74	-1.29	1.83
217733_s_at	NM_021103	TMSB10	thymosin, beta 10	3.46	0.0354	9.71	0.000623	20.68	0.000322	-2.01	0.386	1.4	0.611	2.97	0.11	-1.72	2.59	-1.54	3.54
217732_s_at	AF092128	ITM2B	integral membrane protein 2B	3.51	0.0347	4.5	0.00955	3.53	0.0596	1.74	0.45	2.24	0.292	1.75	0.372	1.05	1.6	1.48	2.23
217717_s_at	BF246499	YWHAB	tyrosine 3-monooxygenase/tryptophan 5-monooxygenase activation protein, beta polypeptide	4.41	0.000826	6.19	0.000123	6.64	0.000366	1.08	0.901	1.52	0.378	1.63	0.227	-1.28	1.63	-1.54	2.58
217696_at	AA767713	FUT7	fucosyltransferase 7 (alpha (1,3) fucosyltransferase)	-2.04	0.00382	-2.14	0.00157	-2.5	0.0018	-1	0.998	-1.05	0.855	-1.22	0.396	1.04	-1.02	1.17	-1.01
217583_at	BG433489	PAH	phenylalanine hydroxylase	5.7	0.00498	1.82	0.306	1.51	0.55	1.09	0.939	-2.89	0.137	-3.48	0.0724	-1.07	-4.32	1.04	-3.48
217564_s_at	W80357	CPS1	carbamoyl-phosphate synthetase 1, mitochondrial	41.93	0.000754	31.56	0.000802	69.07	0.000805	-1.06	0.973	-1.4	0.754	1.56	0.677	-1.47	-2.85	-1.13	-1.6
217492_s_at	AF023139	LOC731292 /// PTEN /// PTENP1	phosphatase and tensin homolog (mutated in multiple advanced cancers 1) /// phosphatase and tensin homolog (mutated in multiple advanced cancers 1), pseudogene 1 /// similar to Phosphatidylinositol-3,4,5-trisphosphate 3-phosphatase and dual-specificity pr	2.95	0.00355	3.23	0.00135	2.81	0.0108	1.4	0.434	1.53	0.339	1.33	0.434	1.4	1.44	1.67	1.72
217491_x_at	AF042165	COX7C	cytochrome c oxidase subunit VIIc	4.23	0.0152	2.97	0.0461	3.63	0.0499	1.45	0.587	1.02	0.977	1.25	0.746	1.1	-1.84	-1.13	-1.33
217408_at	AL050361	MRPS18B	mitochondrial ribosomal protein S18B	2.09	0.0424	2.16	0.0252	1.95	0.101	1.21	0.662	1.26	0.561	1.13	0.771	1.06	-1.75	-1.05	-1.24
217398_x_at	AK026525	GAPDH	glyceraldehyde-3-phosphate dehydrogenase	6.59	0.00347	4.89	0.0066	4.72	0.0231	2.22	0.344	1.65	0.446	1.59	0.471	-1.55	-1.8	-1.71	-1.49
217379_at	AL121934	LOC442171	similar to ribosomal protein L10	3.2	0.00215	1.66	0.116	1.45	0.334	2.3	0.069	1.19	0.641	1.04	0.929	1.24	-2.75	1.14	-2.55
217356_s_at	S81916	PGK1	phosphoglycerate kinase 1	23.59	0.000909	23.43	0.000585	13.18	0.00811	3.73	0.25	3.71	0.204	2.09	0.395	-1.1	1.14	-1.4	1.8
217329_x_at	AF042164	---	---	11.16	0.000453	12.3	0.000221	13.45	0.000659	1.53	0.526	1.68	0.418	1.84	0.3	1.06	1.21	-1.06	1.87
217289_s_at	AF097831	SLC37A4	solute carrier family 37 (glycerol-6-phosphate transporter), member 4	3.41	0.0217	2.43	0.0752	1.2	0.807	2.93	0.136	2.09	0.288	1.03	0.97	-1.64	-3.58	-1.58	-2.45
217266_at	Z97353	LOC646672 /// LOC653232 /// LOC728002 /// LOC728088 /// LOC728576 /// LOC730925 /// LOC731527 /// LOC731822 /// RPL15 /// tcag7.350	ribosomal protein L15 /// similar to ribosomal protein L15 /// similar to ribosomal protein L15 /// similar to ribosomal protein L15 /// similar to ribosomal protein L15 /// similar to ribosomal protein L15 /// similar to ribosomal protein L15 /// similar	8.46	0.000997	4.79	0.00505	5.66	0.00901	1.93	0.386	1.09	0.906	1.29	0.686	1.15	-2.36	1.09	-2.28
217256_x_at	Z98950	hCG_1789827 /// LOC641903 /// LOC643505 /// LOC646175 /// LOC649299 /// LOC651209 /// LOC732102	similar to large subunit ribosomal protein L36a /// similar to large subunit ribosomal protein L36a /// similar to large subunit ribosomal protein L36a /// similar to large subunit ribosomal protein L36a /// similar to large subunit ribosomal protein L36a	3.58	0.000453	2.83	0.00112	3.51	0.00131	1.33	0.441	1.05	0.894	1.3	0.4	1.25	-1.32	-1.06	-1.19
217249_x_at	AC004544	---	---	2.1	0.0243	2.31	0.00882	3.05	0.00514	1.06	0.925	1.17	0.679	1.54	0.222	-1.28	1.17	-1.37	1.56
217238_s_at	AK026411	ALDOB	aldolase B, fructose-bisphosphate	14.83	0.000269	6.02	0.00279	3.41	0.0623	1.92	0.405	-1.28	0.696	-2.27	0.192	-1.44	-3.81	-1.39	-3.51
217133_x_at	X06399	CYP2B6	cytochrome P450, family 2, subfamily B, polypeptide 6	3.16	0.000798	-1.02	0.998	-1.07	0.875	2.55	0.0148	-1.27	0.464	-1.33	0.353	2.31	-1.04	2.25	-1.02
217092_x_at	AL031589	LOC646912	similar to 60S ribosomal protein L7	3.46	0.0097	2.68	0.0244	2.87	0.0432	1.36	0.579	1.05	0.941	1.13	0.832	1.17	-1.63	1.01	-1.52
217073_x_at	X02162	APOA1	apolipoprotein A-I	2.33	0.022	1.89	0.0615	1.42	0.396	-1.04	0.95	-1.28	0.538	-1.71	0.18	1.05	-1.55	1.11	-1.38
217014_s_at	AC004522	AZGP1 /// LOC646282	alpha-2-glycoprotein 1, zinc-binding /// similar to alpha-2-glycoprotein 1, zinc	3.97	0.0177	1.88	0.267	-1.2	0.824	1.65	0.471	-1.28	0.69	-2.89	0.106	1.02	-3.32	1.31	-3.66
216996_s_at	AK021557	FASTKD2	FAST kinase domains 2	3.18	0.00597	3.89	0.00133	3.46	0.00872	1.35	0.535	1.65	0.334	1.46	0.368	1.17	1.56	1.2	2.07
216988_s_at	L48722	PTP4A2	protein tyrosine phosphatase type IVA, member 2	32.9	4.1e-06	39.95	1.78e-06	44.02	2.72e-06	1.47	0.462	1.79	0.296	1.97	0.155	-1.04	1.07	1.22	1.17
216958_s_at	AK022777	IVD	isovaleryl Coenzyme A dehydrogenase	4.06	0.000105	2.17	0.00397	1.57	0.137	2.07	0.037	1.11	0.72	-1.25	0.431	-1.09	-1.79	1.01	-1.53
216940_x_at	X96666	---	---	-2.97	2.41e-07	-3.18	6.2e-08	-3.25	8.7e-08	1.04	0.832	-1.04	0.768	-1.06	0.626	1.06	-1.04	1.01	-1.04
216842_x_at	U38460	LOC731568 /// RBM /// RBMY1A1 /// RBMY1B /// RBMY1D /// RBMY1E /// RBMY1F /// RBMY1J	RNA binding motif protein, Y-linked, family 1, member A1 /// RNA binding motif protein, Y-linked, family 1, member F /// RNA binding motif protein, Y-linked, family 1, member B /// RNA binding motif protein, Y-linked, family 1, member D /// RNA binding mo	-2.16	0.00163	-2.13	0.00122	-2.17	0.00368	-1.21	0.48	-1.19	0.477	-1.21	0.398	-1.03	-1.12	-1.01	-1.12
216680_s_at	BC004264	EPHB4	EPH receptor B4	-4.26	0.000114	-3.97	0.000106	-4.76	0.000153	1.05	0.911	1.13	0.693	-1.06	0.859	1.05	1.11	1.14	1.3
216661_x_at	M15331	CYP2C9	Cytochrome P450, family 2, subfamily C, polypeptide 9	5.03	0.00317	3.61	0.00882	1.43	0.54	1.53	0.488	1.09	0.894	-2.3	0.137	1.4	-1.17	1.79	-1.08
216570_x_at	AL096829	LOC646417	similar to 60S ribosomal protein L29 (P23)	7.62	1.27e-05	6.06	2.14e-05	5.98	8.29e-05	1.56	0.285	1.24	0.506	1.22	0.536	1.21	-2.03	1.1	-1.98
216565_x_at	AL121994	LOC391020	similar to Interferon-induced transmembrane protein 3 (Interferon-inducible protein 1-8U)	5.58	0.0192	23.75	0.000259	15.89	0.0025	3.01	0.283	12.82	0.00534	8.57	0.0181	-1.99	6.77	1.57	9.06
216547_at	AL353681	LOC127406	similar to laminin receptor 1 (ribosomal protein SA)	2.51	0.0393	1.66	0.255	1.85	0.23	1.46	0.48	-1.04	0.962	1.08	0.894	1.34	-1.96	1.06	-1.85
216532_x_at	AL138831	LOC643450 /// LOC728344	similar to Thioredoxin-like protein 2 (PKC-interacting cousin of thioredoxin) (PKC-theta-interacting protein) (PKCq-interacting protein) /// similar to Thioredoxin-like protein 2 (PKC-interacting cousin of thioredoxin) (PKC-theta-interacting protein) (PKC	2.6	0.0177	2.43	0.0184	2.3	0.0613	1.41	0.469	1.32	0.511	1.25	0.61	1.18	1.13	1.23	1.34
216520_s_at	AF072098	TPT1	tumor protein, translationally-controlled 1	5.5	0.00528	4	0.0125	2.95	0.0921	1.35	0.663	-1.02	0.982	-1.39	0.612	1.03	-1.23	1.11	-1.26
216515_x_at	AL121585	LOC643287 /// PTMA	prothymosin, alpha (gene sequence 28) /// similar to prothymosin, alpha (gene sequence 28)	2.66	0.0322	3.34	0.00727	4.93	0.00447	1.17	0.817	1.46	0.451	2.16	0.135	-1.04	1.36	1.15	1.64
216508_x_at	AC007277	HMG1L1 /// HMGB1 /// LOC645292 /// LOC731809	high-mobility group box 1 /// high-mobility group (nonhistone chromosomal) protein 1-like 1 /// similar to High mobility group protein B1 (High mobility group protein 1) (HMG-1) (Amphoterin) (Heparin-binding protein p30) /// similar to High mobility group	3.95	0.000167	3.1	0.000416	4.23	0.000284	1.4	0.386	1.09	0.776	1.5	0.18	1.29	-1.52	1.38	-1.4
216505_x_at	AL118502	LOC133569 /// LOC649303 /// LOC654029 /// LOC728791 /// LOC730965 /// LOC732348 /// RPS10 /// RPS10P3	ribosomal protein S10 /// similar to ribosomal protein S10 /// ribosomal protein S10 pseudogene 3 /// similar to ribosomal protein S10 /// similar to 40S ribosomal protein S10 /// similar to 40S ribosomal protein S10 /// similar to 40S ribosomal protein S	7.73	0.000999	6.36	0.00127	6.64	0.00414	1.42	0.581	1.17	0.808	1.22	0.753	1.2	-2.16	1.12	-1.89
216483_s_at	AC005339	C19orf10	chromosome 19 open reading frame 10	2.33	0.021	2.43	0.0115	1.75	0.171	1.34	0.503	1.4	0.419	1.01	0.991	-1.04	1.16	1.05	1.38
216457_s_at	AK026080	SF3A1	splicing factor 3a, subunit 1, 120kDa	3.61	0.00137	3.41	0.00118	5.21	0.000607	-1.18	0.704	-1.25	0.56	1.22	0.602	-1.08	-1.17	-1.13	1.15
216449_x_at	AK025862	HSP90B1	heat shock protein 90kDa beta (Grp94), member 1	3.05	0.0127	3.73	0.00301	4.29	0.00565	-1.2	0.74	1.02	0.976	1.17	0.756	1.35	1.06	1.05	1.3
216438_s_at	AL133228	TMSB4X /// TMSL3	thymosin, beta 4, X-linked /// thymosin-like 3	4.06	0.0225	6.64	0.00263	9.32	0.00332	-1.24	0.796	1.32	0.68	1.85	0.339	1.05	1.61	1.26	2
216381_x_at	AL035413	AKR7A3	aldo-keto reductase family 7, member A3 (aflatoxin aldehyde reductase)	4.72	0.0117	2.77	0.0682	2.69	0.139	1.77	0.445	1.04	0.97	1.01	0.995	-1.17	-1.34	-1.45	-1.06
216380_x_at	AC005011	LOC728453 /// LOC730288 /// LOC730819	similar to 40S ribosomal protein S28 /// similar to 40S ribosomal protein S28 /// similar to 40S ribosomal protein S28	6.77	2.64e-05	4.66	9.01e-05	4.11	0.000644	1.11	0.804	-1.31	0.423	-1.49	0.225	1.28	-2.6	-1.01	-2.4
216348_at	AL049693	LOC402057 /// RPS17	ribosomal protein S17 /// similar to 40S ribosomal protein S17	5.82	0.000826	4.32	0.00186	4.41	0.00606	1.52	0.448	1.13	0.826	1.15	0.787	1.34	-2.45	1.38	-1.97
216327_s_at	AF287892	SIGLEC8	sialic acid binding Ig-like lectin 8	-2.64	0.00152	-2.64	0.00097	-2.68	0.00341	-1.01	0.975	-1.01	0.975	-1.03	0.938	-1	-1.01	-1	-1
216308_x_at	AK026752	GRHPR	glyoxylate reductase/hydroxypyruvate reductase	4	0.00871	1.99	0.158	-1.17	0.831	2.4	0.218	1.19	0.767	-1.96	0.216	-1.31	-3.12	1.01	-2.77
216306_x_at	X62006	PTBP1	polypyrimidine tract binding protein 1	2.43	0.0379	3.25	0.00591	4.79	0.00337	1.18	0.772	1.58	0.39	2.33	0.093	-1.01	1.05	1.03	1.34
216295_s_at	X81636	CLTA	clathrin, light chain (Lca)	5.46	0.0138	5.82	0.00781	7.36	0.0116	1.61	0.549	1.72	0.463	2.17	0.274	-1.06	-1.03	-1.16	1.33
216238_s_at	BG545288	FGB	fibrinogen beta chain	49.87	9.38e-05	45.57	6.94e-05	18	0.00199	3.36	0.235	3.07	0.223	1.21	0.825	1.67	1.47	1.74	1.65
216231_s_at	AW188940	B2M	beta-2-microglobulin	85.04	7.71e-05	224.41	9.38e-06	176.07	4.98e-05	1.82	0.54	4.79	0.115	3.76	0.142	1.09	4.53	1.92	6.02
216206_x_at	BC005365	MAP2K7	mitogen-activated protein kinase kinase 7	-2.27	0.00791	-2.11	0.00927	-2.35	0.0137	-1.04	0.928	1.03	0.947	-1.08	0.839	-1.02	1.04	-1.01	1.01
216088_s_at	AL078633	PSMA7	proteasome (prosome, macropain) subunit, alpha type, 7	3.95	0.018	4.5	0.00754	4.23	0.027	2.16	0.339	2.46	0.213	2.31	0.177	1.11	1.11	-1.09	1.62
216025_x_at	M21940	CYP2C19 /// CYP2C9	cytochrome P450, family 2, subfamily C, polypeptide 19 /// cytochrome P450, family 2, subfamily C, polypeptide 9	2.93	0.00476	2	0.0385	-1.54	0.283	1.22	0.629	-1.2	0.649	-3.68	0.00471	1.15	1.06	1.44	1.07
215966_x_at	AA292874	GK3P	glycerol kinase 3 pseudogene	2.6	0.0485	2.71	0.0305	3.14	0.0401	1.02	0.975	1.06	0.92	1.23	0.714	1.17	1.65	1.89	2.2
215952_s_at	AF090094	OAZ1	ornithine decarboxylase antizyme 1	11.47	0.00914	16.45	0.00252	13.93	0.0124	2	0.518	2.87	0.36	2.43	0.35	1.13	1.41	1.13	1.82
215933_s_at	Z21533	HHEX	homeobox, hematopoietically expressed	15.14	0.000102	18	3.88e-05	13	0.000389	2.83	0.136	3.36	0.0544	2.43	0.126	1.4	1.75	1.52	2.6
215884_s_at	AK001029	UBQLN2	ubiquilin 2	3.07	0.0222	1.87	0.188	1.56	0.428	2.13	0.275	1.29	0.635	1.08	0.908	1.63	-1.02	1.51	1.24
215844_at	AK022217	TNPO2	transportin 2 (importin 3, karyopherin beta 2b)	-3.84	1.23e-05	-4	6.42e-06	-4.35	1.18e-05	1.01	0.975	-1.03	0.902	-1.12	0.589	1.07	-1.01	-1	1
215794_x_at	AC006144	GLUD2	glutamate dehydrogenase 2	11.08	0.00158	10.27	0.00125	4.06	0.0636	2.99	0.247	2.77	0.236	1.09	0.92	1.16	1.13	1.55	1.33
215772_x_at	AL050226	SUCLG2	succinate-CoA ligase, GDP-forming, beta subunit	4.23	0.0108	2.83	0.0442	1.85	0.319	1.31	0.683	-1.14	0.843	-1.74	0.342	-1.52	1.17	-1.55	1.23
215573_at	AU147084	CAT	Catalase	8.63	0.00285	5.78	0.00696	1.73	0.468	3.18	0.208	2.13	0.366	-1.57	0.531	1.99	-1.13	1.54	-1.01
215561_s_at	AK026803	IL1R1	interleukin 1 receptor, type I	6.11	0.00463	8.52	0.000959	4.41	0.0287	1.34	0.688	1.87	0.391	-1.04	0.969	-1.12	1.19	-1.06	1.41
215549_x_at	AC005587	LOC643854	similar to CTAGE family, member 5	2.69	0.0334	2.25	0.065	2.45	0.0872	1.47	0.491	1.23	0.69	1.34	0.57	-1.64	-1.24	-1.05	1.03
215548_s_at	AB020724	SCFD1	sec1 family domain containing 1	14.32	0.000117	14.32	7.63e-05	14.52	0.000278	2.2	0.278	2.2	0.223	2.24	0.153	-1.01	2.11	-1.26	3.14
215505_s_at	AF243424	STRN3	striatin, calmodulin binding protein 3	4.17	5.41e-05	4.72	1.74e-05	6.96	8.66e-06	1.12	0.723	1.27	0.416	1.87	0.0435	1.09	1.88	1.3	2.11
215452_x_at	AL031133	SUMO4	SMT3 suppressor of mif two 3 homolog 4 (S. cerevisiae)	2.09	0.0194	2.09	0.0137	3.29	0.00242	1.21	0.601	1.21	0.56	1.92	0.0785	1.16	1.15	1.22	1.23
215416_s_at	AC004472	STOML2	stomatin (EPB72)-like 2	5.62	0.0013	5.46	0.000928	5.46	0.00359	2.07	0.27	2.01	0.246	2.01	0.172	-1.16	-1.26	-1.48	1.11
215300_s_at	AK022172	FMO5	flavin containing monooxygenase 5	17.88	0.00125	13.09	0.00172	1.09	0.95	2.6	0.374	1.91	0.451	-6.28	0.053	-1.73	1.39	1.59	1.26
215299_x_at	U37025	SULT1A1	sulfotransferase family, cytosolic, 1A, phenol-preferring, member 1	2.68	0.0347	1.36	0.611	1.13	0.853	2.41	0.172	1.22	0.698	1.02	0.968	-1.09	-2.27	-1.32	-1.35
215245_x_at	AA830884	FMR1	fragile X mental retardation 1	12.04	9.94e-06	10.56	9.38e-06	7.67	0.000113	1.39	0.448	1.21	0.621	-1.13	0.761	1.01	1.55	1.72	1.75
215230_x_at	AA679705	EIF3S8 /// LOC728689	eukaryotic translation initiation factor 3, subunit 8, 110kDa /// similar to eukaryotic translation initiation factor 3, subunit 8, 110kDa	2.79	9.65e-06	2.89	5.17e-06	3.36	3.59e-06	1.04	0.87	1.07	0.664	1.25	0.155	-1.01	-1.14	-1.05	1
215125_s_at	AV691323	UGT1A1 /// UGT1A10 /// UGT1A3 /// UGT1A4 /// UGT1A5 /// UGT1A6 /// UGT1A7 /// UGT1A8 /// UGT1A9	UDP glucuronosyltransferase 1 family, polypeptide A10 /// UDP glucuronosyltransferase 1 family, polypeptide A8 /// UDP glucuronosyltransferase 1 family, polypeptide A7 /// UDP glucuronosyltransferase 1 family, polypeptide A6 /// UDP glucuronosyltransferas	2.07	0.0118	1.46	0.154	-1.1	0.811	1.24	0.525	-1.14	0.669	-1.84	0.0706	1.06	-1.34	1.18	-1.31
215076_s_at	AU144167	COL3A1	collagen, type III, alpha 1 (Ehlers-Danlos syndrome type IV, autosomal dominant)	4.79	0.0156	9.13	0.00119	12.47	0.00196	-2.59	0.292	-1.36	0.663	1.01	0.997	-2.43	4.5	-1.56	5.86
215073_s_at	AL554245	NR2F2	nuclear receptor subfamily 2, group F, member 2	6.36	0.000488	6.11	0.000373	3.81	0.00985	1.63	0.405	1.56	0.4	-1.03	0.954	1.18	1.43	1.97	2.27
215045_at	BC004145	TNRC4	trinucleotide repeat containing 4	-2.59	0.0184	-2.6	0.0127	-2.71	0.0283	-1.04	0.964	-1.04	0.945	-1.09	0.88	-1.01	-1.08	-1.02	-1.08
214988_s_at	X63071	SON	SON DNA binding protein	5.54	0.000132	5.58	8.78e-05	5.78	0.000295	1.47	0.397	1.49	0.364	1.54	0.237	1.26	2.09	1.77	2.69
214953_s_at	X06989	APP	amyloid beta (A4) precursor protein (peptidase nexin-II, Alzheimer disease)	4.99	0.0251	6.19	0.00903	5.98	0.0284	1.24	0.832	1.54	0.581	1.49	0.62	1.82	2.71	3.56	3.2
214937_x_at	AI924817	PCM1	pericentriolar material 1	9.99	0.000102	13	2.72e-05	19.29	2.81e-05	1.03	0.971	1.34	0.543	1.99	0.154	1.06	1.1	1.2	1.19
214910_s_at	AF161454	APOM	apolipoprotein M	8.69	0.00239	2.31	0.175	-1.17	0.871	2.22	0.371	-1.69	0.455	-4.6	0.0513	-1.03	-7.01	1.13	-8.85
214894_x_at	AK023285	MACF1	microtubule-actin crosslinking factor 1	3.41	0.0028	3.84	0.000941	4.6	0.00163	-1.1	0.854	1.02	0.97	1.22	0.63	-1.08	1.92	1.21	1.8
214882_s_at	BG254869	SFRS2	splicing factor, arginine/serine-rich 2	3.25	0.0441	3.97	0.015	4.53	0.0258	1.12	0.909	1.37	0.632	1.56	0.491	1.2	1.45	1.6	1.89
214842_s_at	M12523	ALB	albumin	5.86	0.0189	5.28	0.019	1.79	0.505	1.47	0.666	1.33	0.738	-2.22	0.311	2.1	-1.88	4.79	-1.18
214837_at	M12523	ALB	albumin	4.66	0.00349	2.16	0.093	1.04	0.968	4.99	0.0124	2.31	0.164	1.12	0.859	1.67	1.51	2.11	1.56
214800_x_at	R83000	BTF3	basic transcription factor 3	2.57	0.0387	2.53	0.0313	2.75	0.0508	1.1	0.892	1.09	0.887	1.18	0.76	1.03	-1.13	-1.08	1.1
214730_s_at	AK025457	GLG1	golgi apparatus protein 1 /// sema domain, transmembrane domain (TM), and cytoplasmic domain, (semaphorin) 6C /// CDC42 small effector 1	3.66	0.00126	4.26	0.000382	3.92	0.00226	1.6	0.339	1.87	0.15	1.72	0.162	1.15	1.42	1.22	1.48
214621_at	S70004	GYS2	glycogen synthase 2 (liver)	9.65	0.000495	5.54	0.00208	-1.13	0.881	-1.65	0.449	-2.87	0.111	-18	0.000218	-2.22	-2.33	-2.13	-2.11
214548_x_at	AF064092	GNAS	GNAS complex locus	2.55	0.0318	2.45	0.0299	2.31	0.0856	1.3	0.607	1.25	0.634	1.18	0.735	-1.04	1.15	1.28	1.35
214531_s_at	AF065484	SNX1	sorting nexin 1	5.78	0.00561	7.84	0.00123	7.73	0.00496	2.66	0.243	3.61	0.0783	3.56	0.0763	-1.07	1.65	1.09	2.94
214527_s_at	AB041836	PQBP1	polyglutamine binding protein 1	2.24	0.0331	2.62	0.00908	2.3	0.0516	1.23	0.658	1.44	0.411	1.27	0.58	-1.11	1.3	-1.24	1.34
214499_s_at	AF249273	BCLAF1	BCL2-associated transcription factor 1	7.01	0.00215	5.74	0.00285	7.84	0.00365	1.14	0.876	-1.07	0.93	1.28	0.718	1.02	1.18	1.35	1.53
214433_s_at	NM_003944	SELENBP1	selenium binding protein 1 /// selenium binding protein 1	10.13	0.00559	4.35	0.0461	3.14	0.197	4.63	0.153	1.99	0.438	1.43	0.693	1.8	-2.17	1.06	-1.07
214421_x_at	AV652420	CYP2C9	cytochrome P450, family 2, subfamily C, polypeptide 9	5.94	0.00123	3.46	0.00839	-1.09	0.911	1.54	0.462	-1.12	0.85	-4.23	0.0169	1.59	-1.01	1.8	1
214420_s_at	AV657878	CYP2C9	Cytochrome P450, family 2, subfamily C, polypeptide 9	2.89	0.0347	1.66	0.333	-1.68	0.362	1.74	0.409	-1	0.997	-2.79	0.0852	2.22	1.21	5.13	1.51
214356_s_at	AI272899	KIAA0368	KIAA0368	2.57	0.00715	2.66	0.0037	3.34	0.00336	1.14	0.767	1.18	0.649	1.49	0.257	1.34	1.06	1.48	1.23
214355_x_at	AW274747	LOC643854	similar to CTAGE family, member 5	8.4	1.32e-05	6.45	2.53e-05	6.73	7.74e-05	1.49	0.361	1.14	0.7	1.19	0.625	-1.23	-1.19	1.13	-1.08
214320_x_at	T67741	CYP2A6	cytochrome P450, family 2, subfamily A, polypeptide 6	9.13	0.00312	5.24	0.0124	2.04	0.357	1.61	0.556	-1.08	0.94	-2.77	0.174	1.05	-1.11	1.21	-1.21
214314_s_at	BE138647	EIF5B	eukaryotic translation initiation factor 5B	3.84	0.00571	4.53	0.00172	10.93	0.000266	-1.31	0.625	-1.11	0.862	2.17	0.128	1.08	1.19	1.31	1.79
214279_s_at	W74452	NDRG2	NDRG family member 2	5.13	0.00435	2.24	0.113	1.06	0.956	4.2	0.0415	1.83	0.371	-1.16	0.826	1.21	-1.16	1.3	1.1
214271_x_at	AA281332	RPL12	ribosomal protein L12	2.66	0.0212	1.99	0.0825	2.04	0.13	1.36	0.54	1.01	0.979	1.04	0.937	1.09	-1.49	-1.09	-1.43
214268_s_at	AL042220	MTMR4	myotubularin related protein 4	2.1	0.0121	1.64	0.0669	1.04	0.934	2.83	0.0065	2.2	0.0237	1.4	0.258	-1.04	1.3	1.09	1.92
214236_at	AA166684	CDC27	Cell division cycle 27 homolog (S. cerevisiae)	-2.24	1.21e-07	-2.25	6.2e-08	-2.25	8.6e-08	-1.01	0.913	-1.02	0.848	-1.02	0.82	-1	-1.01	-1	-1.01
214234_s_at	X90579	CYP3A5	cytochrome P450, family 3, subfamily A, polypeptide 5	8.46	0.000541	4.76	0.00289	3.66	0.0266	2.99	0.106	1.68	0.396	1.29	0.652	1.36	1.11	1.46	1.11
214182_at	AA243143	ARF6	ADP-ribosylation factor 6	5.1	0.00372	9.58	0.000268	7.73	0.00207	1.36	0.623	2.55	0.144	2.06	0.2	2.01	3.12	2.46	3.97
214173_x_at	AW514900	C19orf2	chromosome 19 open reading frame 2	2.4	0.0386	2.43	0.0261	2.43	0.063	1.47	0.457	1.5	0.413	1.5	0.373	1.16	1.47	1.26	1.67
214167_s_at	AA555113	RPLP0 /// RPLP0-like	ribosomal protein, large, P0 /// similar to ribosomal protein P0	4.69	0.0287	2.66	0.151	2.6	0.232	2.43	0.365	1.38	0.683	1.35	0.71	1.29	-2.91	-1.16	-2.86
214143_x_at	AI560573	RPL24 /// SLC36A2	ribosomal protein L24 /// acyl-CoA synthetase medium-chain family member 3 /// solute carrier family 36 (proton/amino acid symporter), member 2	3.18	0.00905	2.45	0.0259	2.45	0.0626	1.26	0.654	-1.04	0.958	-1.04	0.946	1.17	-1.35	1.06	-1.22
214141_x_at	BF033354	SFRS7	splicing factor, arginine/serine-rich 7, 35kDa	6.77	0.0044	6.32	0.00358	7.16	0.00814	1.08	0.947	1.01	0.991	1.14	0.864	1.09	1.8	1.46	2.71
214118_x_at	AI205598	PCM1	pericentriolar material 1 /// transmembrane phosphatase with tensin homology	3.27	0.0138	3.43	0.00748	6.54	0.00185	-1.02	0.978	1.03	0.966	1.96	0.186	-1.01	-1.13	-1.01	-1.14
214069_at	AA865601	ACSM2 /// LOC123876	hypothetical protein LOC123876 /// acyl-CoA synthetase medium-chain family member 2	5.06	0.00838	2.3	0.14	-1.1	0.925	3.18	0.15	1.44	0.569	-1.75	0.366	1.13	-2.59	1.1	-1.51
214064_at	AI073407	TF	transferrin	2.22	0.0187	-1.17	0.763	1.08	0.892	3.56	0.00475	1.37	0.416	1.73	0.141	2.41	-1.21	4.08	-1.21
214063_s_at	AI073407	TF	transferrin	2.09	0.00882	1.67	0.0435	1.6	0.114	1.04	0.935	-1.21	0.524	-1.26	0.439	-1.04	-1.28	-1.01	-1.14
214041_x_at	BE857772	RPL37A	Ribosomal protein L37a	6.32	0.00258	4.14	0.00869	3.03	0.0742	-1.03	0.975	-1.57	0.46	-2.14	0.201	2.46	-1.64	3.92	-1.12
214027_x_at	AA889653	DES /// FAM48A	desmin /// family with sequence similarity 48, member A	-4.53	0.000214	-5.13	7.6e-05	-7.26	5.98e-05	1.04	0.946	-1.09	0.816	-1.54	0.206	1.09	-1.21	1.01	-1.15
213980_s_at	AA053830	CTBP1	C-terminal binding protein 1	8.34	0.00537	7.06	0.00588	10.48	0.00645	2.28	0.396	1.93	0.418	2.87	0.176	-1.11	1.21	-1.09	1.95
213969_x_at	BF683426	RPL29	ribosomal protein L29	5.32	0.0016	4.41	0.0023	5.13	0.00442	1.35	0.593	1.12	0.847	1.3	0.608	1.15	-2.2	1.01	-2.15
213939_s_at	AI871641	RUFY3	RUN and FYVE domain containing 3	-2.66	0.0395	-2.79	0.0235	-2.28	0.122	-1.39	0.567	-1.45	0.47	-1.19	0.757	-1.13	-1.18	-1.01	-1
213911_s_at	BF718636	H2AFZ	H2A histone family, member Z	5.32	0.0287	5.39	0.0209	25.11	0.00133	1.28	0.81	1.3	0.768	6.06	0.0529	-1.01	1.99	1.1	2.41
213905_x_at	AA845258	BGN /// TSHZ1	biglycan /// teashirt family zinc finger 1	-2.07	0.00086	-2.35	0.00019	-2.33	0.000798	-1.06	0.834	-1.2	0.414	-1.19	0.387	1.09	-1.11	1.08	1
213897_s_at	AI832239	MRPL23	mitochondrial ribosomal protein L23	5.82	0.00155	4.23	0.00379	3.95	0.0164	1.54	0.475	1.12	0.862	1.04	0.951	1.44	-3.39	1.16	-3.31
213887_s_at	AI554759	POLR2E	polymerase (RNA) II (DNA directed) polypeptide E, 25kDa	2.77	0.0205	2.14	0.0632	1	1	2.11	0.216	1.64	0.371	-1.31	0.575	1.29	-1.08	1.61	1
213879_at	AV726646	---	Transcribed locus	3.36	0.0278	3.41	0.0192	2.99	0.0754	1.36	0.649	1.38	0.597	1.21	0.778	2.19	1.52	3.01	1.94
213860_x_at	AW268585	CSNK1A1	casein kinase 1, alpha 1	6.02	0.0174	6.96	0.00776	9.13	0.0115	1.78	0.519	2.06	0.411	2.69	0.216	1.66	1.54	1.85	2.49
213844_at	NM_019102	HOXA5	homeobox A5	-2.13	0.00275	-2.43	0.000563	-2.5	0.00188	1.1	0.72	-1.04	0.912	-1.06	0.84	1.11	-1.02	-1.01	-1.06
213828_x_at	AA477655	H3F3A /// LOC440926 /// LOC644914 /// LOC730740	H3 histone, family 3A /// H3 histone, family 3A pseudogene /// similar to H3 histone, family 3B /// similar to H3 histone, family 3B	4.14	0.00127	5.1	0.00032	5.62	0.000829	1.36	0.505	1.67	0.297	1.84	0.146	-1.21	1.28	1.16	1.46
213801_x_at	AW304232	LOC387867 /// LOC388524 /// LOC648249 /// LOC730029 /// RPSA	ribosomal protein SA /// similar to 40S ribosomal protein SA (p40) (34/67 kDa laminin receptor) (Colon carcinoma laminin-binding protein) (NEM/1CHD4) (Multidrug resistance-associated protein MGr1-Ag) /// similar to Laminin receptor 1 /// similar to 40S ri	3.1	0.0307	1.91	0.207	2.71	0.0886	1.3	0.689	-1.25	0.693	1.14	0.85	1.19	-2	-1.07	-1.8
213800_at	X04697	CFH	complement factor H	2.91	0.0124	2.87	0.00908	3.43	0.0114	1.06	0.93	1.05	0.928	1.26	0.616	-1.52	-1.41	-1.55	-1.17
213798_s_at	AA806142	CAP1	CAP, adenylate cyclase-associated protein 1 (yeast)	2.73	0.0235	3.89	0.00276	6.32	0.00141	-1.04	0.959	1.37	0.52	2.22	0.113	1.1	1.96	-1.05	2.53
213775_x_at	AI357871	ZNF638	zinc finger protein 638	3.61	0.00575	3.84	0.00277	3.51	0.0142	1.24	0.695	1.32	0.566	1.21	0.721	1.09	-1.04	1.49	1.04
213754_s_at	AW613203	PAIP1	poly(A) binding protein interacting protein 1	2.81	0.0283	2.93	0.0167	2.55	0.0771	1.33	0.612	1.39	0.521	1.21	0.739	1.09	1.13	1.22	1.33
213734_at	BG260658	---	---	5.35	0.0294	6.82	0.0105	11	0.00899	3.23	0.283	4.11	0.137	6.64	0.0461	1.41	3.81	1.6	4.86
213727_x_at	AI743654	MPPE1	metallophosphoesterase 1	2.41	0.0424	2.64	0.0205	2.46	0.0673	1.52	0.442	1.66	0.365	1.55	0.345	-1.03	1.67	1.03	1.51
213705_at	AW301861	---	CDNA FLJ30007 fis, clone 3NB692000012	4.6	0.0024	4.35	0.00193	3.76	0.0131	1.4	0.533	1.33	0.564	1.15	0.81	1.67	1.54	2.83	2.08
213694_at	AW027347	RSBN1	round spermatid basic protein 1	2.77	0.0271	3.1	0.0115	3.14	0.0298	-1.18	0.785	-1.06	0.928	-1.04	0.941	-2	-1.13	-1.95	1.01
213687_s_at	BE968801	RPL35A	ribosomal protein L35a	11.31	0.00207	8.82	0.00272	9	0.00904	1.59	0.579	1.24	0.79	1.27	0.781	1.14	-2.03	1.11	-1.73
213684_s_at	BF671400	PDLIM5	PDZ and LIM domain 5	5.21	0.00694	3.53	0.0216	8.4	0.00324	2.07	0.365	1.4	0.585	3.34	0.0804	2.03	4.79	1.3	7.29
213671_s_at	AA621558	MARS	methionine-tRNA synthetase	2.13	0.0232	2.16	0.0155	2.46	0.019	1.36	0.45	1.38	0.411	1.57	0.207	-1.01	1.63	1.12	2.08
213647_at	D42046	DNA2L	DNA2 DNA replication helicase 2-like (yeast)	-2.04	0.0135	-2.06	0.00875	-1.72	0.0859	-1.04	0.941	-1.05	0.908	1.14	0.668	1.05	-1.07	1.06	-1.11
213646_x_at	BE300252	TUBA1B	alpha tubulin	6.36	0.00607	8.28	0.00165	19.7	0.000618	1.96	0.417	2.55	0.25	6.06	0.0231	1.19	3.05	1.1	4.58
213624_at	AA873600	SMPDL3A	sphingomyelin phosphodiesterase, acid-like 3A	3.81	0.011	3.27	0.0152	3.14	0.0471	1.93	0.354	1.66	0.4	1.59	0.386	1.38	1.25	1.95	1.42
213619_at	AV753392	HNRPH1	Heterogeneous nuclear ribonucleoprotein H1 (H)	6.32	0.0019	7.26	0.000731	5.24	0.00872	1.24	0.751	1.42	0.54	1.03	0.968	2.45	2.04	4.03	2.64
213604_at	AW451236	---	CDNA FLJ42849 fis, A-BRHIP2004902	5.35	0.000382	2.91	0.00499	2.71	0.0231	1.65	0.353	-1.12	0.809	-1.2	0.672	1.06	-1.45	1.61	-1.42
213540_at	AL031228	HSD17B8	hydroxysteroid (17-beta) dehydrogenase 8	2.79	0.0258	2.22	0.062	1.43	0.497	1.27	0.677	1.01	0.987	-1.54	0.377	-1.26	-1.88	-1.74	-1.37
213526_s_at	BF215644	LIN37	protein F25965	2.33	0.0362	4.29	0.00097	4.32	0.00367	-1.35	0.545	1.37	0.473	1.38	0.461	-1.18	1.53	-1.06	2.29
213517_at	AW103422	PCBP2	Poly(rC) binding protein 2	6.11	0.00318	6.54	0.0016	7.62	0.00364	-1.33	0.68	-1.24	0.734	-1.06	0.929	1.07	-1.09	1.12	-1.01
213476_x_at	AL565749	TUBB3	tubulin, beta 3	9.85	0.000708	10.93	0.000336	22.16	0.000195	1.93	0.39	2.14	0.297	4.35	0.0374	1.67	1.12	1.41	1.51
213457_at	BF739959	MFHAS1	malignant fibrous histiocytoma amplified sequence 1	3.23	0.00397	3.48	0.0017	4.47	0.00196	1.92	0.216	2.07	0.116	2.66	0.0365	1.42	3.78	1.05	4.87
213453_x_at	BF689355	GAPDH	glyceraldehyde-3-phosphate dehydrogenase	5.35	0.00553	4.76	0.00567	4.5	0.0218	2	0.376	1.78	0.396	1.68	0.388	-1.46	-1.54	-1.72	-1.25
213427_at	NM_006638	RPP40	ribonuclease P 40kDa subunit	4.17	0.00733	3.1	0.019	2.83	0.0669	1.39	0.596	1.03	0.974	-1.06	0.921	1.36	-1.12	1.85	1.32
213414_s_at	BE259729	RPS19	ribosomal protein S19	3.51	0.0282	3.61	0.0183	3.97	0.0336	1.22	0.794	1.26	0.716	1.39	0.606	1.15	-1.39	1.09	-1.09
213397_x_at	AI761728	RNASE4	ribonuclease, RNase A family, 4	2.46	0.0261	1.78	0.139	1.67	0.264	1.3	0.586	-1.06	0.902	-1.13	0.796	1.07	-1.01	1.37	1
213387_at	AB033066	ATAD2B	ATPase family, AAA domain containing 2B	3.48	0.0167	4.06	0.00592	4.79	0.00981	-1.03	0.973	1.13	0.848	1.34	0.61	-1.01	2.06	1.36	3.05
213377_x_at	AI799007	RPS12	ribosomal protein S12	4.38	0.0144	3.71	0.0199	3.2	0.077	1.4	0.638	1.18	0.817	1.02	0.975	1.09	-1.24	-1	-1.21
213366_x_at	AV711183	ATP5C1	ATP synthase, H+ transporting, mitochondrial F1 complex, gamma polypeptide 1	3.27	0.047	3.41	0.0312	3.32	0.0753	1.63	0.501	1.69	0.437	1.65	0.436	-1.11	1.09	-1.11	1.62
213361_at	AW129593	TDRD7	tudor domain containing 7	5.06	0.00404	10.63	0.000197	7.41	0.00242	2.19	0.287	4.6	0.0173	3.2	0.064	-1.5	5.28	1.87	5.92
213359_at	W74620	HNRPD	Heterogeneous nuclear ribonucleoprotein D (AU-rich element RNA binding protein 1, 37kDa)	2.45	0.0178	2.93	0.00409	2.6	0.0243	1.28	0.59	1.53	0.368	1.36	0.441	1.52	1.06	1.96	1.04
213325_at	AA129716	PVRL3	poliovirus receptor-related 3	4.41	0.0332	4	0.0351	2.1	0.348	-1.26	0.811	-1.39	0.674	-2.64	0.199	-2.66	1.8	-1.88	1.52
213318_s_at	BG028844	BAT3	HLA-B associated transcript 3	3.97	0.00236	3.73	0.00201	3.97	0.0054	1.24	0.665	1.17	0.736	1.24	0.631	-1.21	-1.82	-1.29	-1.33
213305_s_at	L42375	PPP2R5C	protein phosphatase 2, regulatory subunit B (B56), gamma isoform	11.79	0.000944	9.78	0.00101	10.93	0.00289	1.78	0.461	1.47	0.573	1.65	0.467	1.02	-1.28	1.09	-1.08
213291_s_at	AA160522	UBE3A	ubiquitin protein ligase E3A (human papilloma virus E6-associated protein, Angelman syndrome)	3.68	0.0152	3.46	0.014	3.01	0.0607	-1.03	0.973	-1.09	0.895	-1.26	0.706	-1.43	1.63	-1.16	1.99
213258_at	BF511231	TFPI	tissue factor pathway inhibitor (lipoprotein-associated coagulation inhibitor)	2.06	0.0312	1.45	0.259	1.31	0.482	1.27	0.552	-1.12	0.778	-1.24	0.569	-1.23	-1.04	1.24	1
213187_x_at	BG538564	FTL	ferritin, light polypeptide	6.02	0.01	5.06	0.0124	3.86	0.0723	2	0.426	1.68	0.477	1.28	0.757	1.07	-1.46	1.01	-1.36
213168_at	AU145005	SP3	Sp3 transcription factor	3.53	0.0289	3.12	0.0375	3.92	0.0373	1.65	0.473	1.45	0.553	1.83	0.321	1.25	1.09	1.45	1.51
213111_at	AB023198	PIP5K3	phosphatidylinositol-3-phosphate/phosphatidylinositol 5-kinase, type III	2.1	0.000434	2.46	6.27e-05	2.3	0.000475	-1.09	0.671	1.07	0.689	-1	0.988	-1.29	1.69	-1.21	1.91
213099_at	AB018302	ANGEL1	angel homolog 1 (Drosophila)	2.3	0.00974	2.16	0.0105	2.04	0.0429	1.32	0.466	1.24	0.527	1.17	0.663	-1.17	1.18	-1.46	1.2
213094_at	AL033377	GPR126	G protein-coupled receptor 126	3.14	0.00848	2.68	0.0138	2.85	0.0275	1.82	0.31	1.55	0.389	1.65	0.258	-1.09	1.34	1.37	1.59
213086_s_at	BF341845	CSNK1A1	casein kinase 1, alpha 1	6.23	0.0138	7.21	0.00598	9.99	0.00799	2.01	0.441	2.33	0.362	3.23	0.146	1.63	3.07	1.99	4.79
213084_x_at	BF125158	RPL23A	ribosomal protein L23a	4	7.81e-05	3.68	7.74e-05	3.63	0.000317	1.16	0.636	1.06	0.847	1.05	0.877	-1.08	-1.08	-1.07	-1.02
213074_at	BG545769	---	Interleukin-1 receptor-associated kinase 1 binding protein 1	2.6	0.00701	2.4	0.00806	4.72	0.000674	1.34	0.472	1.23	0.561	2.43	0.032	1.01	-1.17	1.27	1.18
213070_at	AV682436	PIK3C2A	phosphoinositide-3-kinase, class 2, alpha polypeptide	2.6	0.0161	2.48	0.015	2.13	0.0837	1.32	0.553	1.26	0.592	1.08	0.885	1.12	1.79	1.15	1.92
213048_s_at	W26593	---	SET translocation (myeloid leukemia-associated)	6.77	0.0034	8.11	0.0012	7.11	0.00683	1.73	0.453	2.07	0.35	1.82	0.351	2.25	1.21	3.68	1.48
213032_at	AI186739	NFIB	nuclear factor I/B	3.01	0.0193	2	0.117	1.68	0.324	1.69	0.4	1.13	0.842	-1.06	0.925	1.16	1.06	1.23	1.4
213029_at	BG478428	NFIB	nuclear factor I/B	5.17	0.0098	2.81	0.0721	2.48	0.189	2.85	0.221	1.55	0.511	1.37	0.65	-1.16	1.4	-1.09	2.49
213017_at	AL534702	ABHD3	abhydrolase domain containing 3	3.92	0.00667	4.11	0.00352	5.78	0.00321	1.92	0.332	2.01	0.251	2.83	0.0706	1.15	7.62	1.16	9.85
213011_s_at	BF116254	TPI1	triosephosphate isomerase 1	2.19	0.0173	2.13	0.0146	1.99	0.0584	1.18	0.681	1.15	0.698	1.07	0.87	1.07	-1.28	-1.27	-1.09
212989_at	AI377497	SGMS1	transmembrane protein 23	4.23	0.0182	4.93	0.00716	5.46	0.0153	1.12	0.911	1.3	0.695	1.44	0.581	-1.95	2.19	1.12	2.49
212984_at	BE786164	ATF2	activating transcription factor 2	5.32	4.84e-05	4.86	4.3e-05	4.53	0.000249	1.53	0.304	1.4	0.365	1.3	0.39	-1	1.75	1.17	1.93
212955_s_at	AL037557	POLR2I /// RPSA	ribosomal protein SA /// polymerase (RNA) II (DNA directed) polypeptide I, 14.5kDa	2.33	0.00119	2.07	0.00206	1.6	0.0662	1.11	0.711	-1.01	0.966	-1.31	0.254	-1.13	-1.78	-1.33	-1.59
212920_at	AV682285	---	---	3.58	0.0334	4.06	0.0154	6.68	0.00823	1.54	0.548	1.74	0.418	2.87	0.121	1.1	1.24	1.48	1.82
212907_at	AI972416	SLC30A1	Solute carrier family 30 (zinc transporter), member 1	9.38	0.00333	8.52	0.00281	4.99	0.0424	5.03	0.0847	4.56	0.0769	2.68	0.193	2.69	4.41	5.35	8.85
212902_at	BE645231	SEC24A	SEC24 related gene family, member A (S. cerevisiae)	3.36	0.0317	1.57	0.495	2.57	0.139	2.95	0.164	1.38	0.612	2.25	0.188	-1.04	1.17	1.43	1.24
212900_at	AJ131244	SEC24A	SEC24 related gene family, member A (S. cerevisiae)	2.85	0.0425	1.78	0.26	1.72	0.356	1.21	0.784	-1.32	0.624	-1.37	0.586	-1.55	1.04	-1.53	1.07
212896_at	D29641	SKIV2L2	superkiller viralicidic activity 2-like 2 (S. cerevisiae)	2.62	0.0293	3.14	0.00865	2.48	0.0681	1.43	0.497	1.72	0.35	1.36	0.527	1.2	1.56	1.33	2.19
212888_at	BG109746	DICER1	Dicer1, Dcr-1 homolog (Drosophila)	3.29	0.0188	3.18	0.0156	3.2	0.0395	-1.96	0.335	-2.03	0.27	-2.01	0.193	-1.06	-1.01	1.05	1.05
212887_at	AI753659	SEC23A	Sec23 homolog A (S. cerevisiae)	5.06	0.00841	4.69	0.00751	5.7	0.0118	1.1	0.92	1.02	0.979	1.24	0.756	-1.04	1.32	-1.13	1.81
212867_at	AI040324	---	CDNA clone IMAGE:5314178 /// CDNA clone IMAGE:5314178	9.92	0.00232	9.78	0.00155	8.88	0.00736	1.6	0.562	1.58	0.535	1.43	0.636	1.01	1.8	1.25	2.43
212863_x_at	BF337195	CTBP1	C-terminal binding protein 1	6.77	0.00176	5.94	0.00177	7.67	0.00283	1.75	0.424	1.54	0.464	1.99	0.237	-1.1	1.47	-1.21	2.31
212857_x_at	BG231551	SUB1	SUB1 homolog (S. cerevisiae)	4.56	0.00381	4.47	0.0027	4.66	0.00809	1.46	0.51	1.43	0.493	1.5	0.441	1.05	-1.11	1.26	1.16
212838_at	AB023227	DNMBP	dynamin binding protein	2.71	0.00162	2.85	0.000731	4.14	0.000341	1.19	0.612	1.25	0.468	1.82	0.0771	1.06	1.13	1.3	1.13
212824_at	U69127	FUBP3	far upstream element (FUSE) binding protein 3	3.73	0.00326	2.77	0.0104	2.28	0.0735	1.53	0.427	1.13	0.793	-1.07	0.888	1.14	1.5	1.12	1.91
212820_at	AB020663	DMXL2	Dmx-like 2	2.03	0.034	2.2	0.0141	3.86	0.00171	1.21	0.638	1.32	0.456	2.31	0.0417	-1.01	1.27	-1.05	1.65
212812_at	AI700633	---	Serine incorporator 5	2.17	0.0384	2.13	0.0335	1.78	0.181	1.47	0.423	1.44	0.408	1.21	0.67	1.25	1.17	1.61	1.22
212794_s_at	AK001728	KIAA1033	KIAA1033	5.54	0.00125	7.52	0.000267	8.46	0.0007	1.18	0.787	1.6	0.398	1.8	0.236	-1.02	1.46	1.41	1.89
212790_x_at	BF942308	RPL13A	ribosomal protein L13a	14.12	0.000258	11.08	0.000336	11.08	0.00133	1.43	0.595	1.13	0.874	1.13	0.87	1.11	-1.75	-1.02	-1.61
212788_x_at	BG537190	FTL	ferritin, light polypeptide	3.14	0.0106	2.75	0.0146	2.79	0.0356	1.34	0.574	1.17	0.745	1.19	0.725	1.14	-1.33	1.08	-1.21
212785_s_at	AA160181	LARP7	La ribonucleoprotein domain family, member 7	2.28	0.0438	2.03	0.0692	2.16	0.0948	1.4	0.488	1.25	0.623	1.33	0.518	1.17	-1.41	1.32	-1.18
212773_s_at	BG165094	TOMM20	translocase of outer mitochondrial membrane 20 homolog (yeast)	11.88	0.000326	9.85	0.000358	6.96	0.00414	1.43	0.583	1.19	0.787	-1.19	0.791	1.28	-1.6	1.36	-1.55
212764_at	AI806174	---	---	2.51	0.0202	3.23	0.00337	4.35	0.00285	-1.08	0.898	1.19	0.697	1.6	0.264	-1.13	2.75	1.24	4.2
212749_s_at	AI096477	RCHY1	ring finger and CHY zinc finger domain containing 1	2.36	0.00414	2.57	0.00143	2.69	0.00391	1.09	0.804	1.19	0.558	1.25	0.452	1.04	1.18	1.21	1.37
212740_at	BF740111	PIK3R4	phosphoinositide-3-kinase, regulatory subunit 4, p150	2.71	0.0246	1.69	0.223	2	0.163	1.22	0.714	-1.31	0.575	-1.11	0.854	-1.38	-2.31	1.03	-2.26
212734_x_at	AI186735	RPL13	ribosomal protein L13	11.31	0.000132	7.78	0.000303	9.06	0.000719	1.47	0.499	1.01	0.982	1.18	0.774	1.39	-3.25	-1.1	-3.13
212725_s_at	N37081	TI-227H /// TUG1	hypothetical protein TI-227H /// taurine upregulated gene 1	12.82	0.00022	12.64	0.000145	18.25	0.000199	1.4	0.608	1.38	0.592	1.99	0.231	1.22	1.17	1.54	1.46
212724_at	BG054844	RND3	Rho family GTPase 3	3.84	0.00927	5.54	0.00126	8.34	0.00123	2.95	0.104	4.26	0.0177	6.41	0.00409	2.19	5.62	3.36	8.2
212721_at	AI810380	SFRS12	splicing factor, arginine/serine-rich 12	5.03	0.00421	5.58	0.0018	4.72	0.0119	-1.01	0.989	1.09	0.899	-1.08	0.907	-1.04	1.96	1.65	2.69
212718_at	BF797555	PAPOLA	poly(A) polymerase alpha	3.53	0.0295	4.69	0.00716	5.32	0.0142	1.25	0.766	1.66	0.438	1.88	0.307	-1.04	1.63	-1.08	2.11
212716_s_at	AW083133	EIF3S12	eukaryotic translation initiation factor 3, subunit 12	15.35	4.57e-05	12.13	5.17e-05	12.3	0.000204	1.42	0.525	1.13	0.837	1.14	0.827	-1	-1.93	-1	-1.57
212704_at	AI049962	ZCCHC11	zinc finger, CCHC domain containing 11	2.45	0.0349	2.71	0.015	1.67	0.288	-1.11	0.874	-1	0.999	-1.63	0.287	-1.32	1.41	1.21	1.28
212700_x_at	AJ002220	LOC440456 /// PLEKHM1	pleckstrin homology domain containing, family M (with RUN domain) member 1 /// similar to pleckstrin homology domain containing, family M (with RUN domain) member 1; adapter protein 162	-3.14	0.000545	-3.51	0.000186	-3.29	0.00107	1.01	0.995	-1.11	0.727	-1.04	0.902	1.14	-1.06	1.09	-1.13
212698_s_at	BF966021	10-Sep	septin 10	2.57	0.0121	1.56	0.214	1.51	0.329	1.2	0.69	-1.38	0.431	-1.42	0.351	-1.12	-1.08	1.21	-1.01
212696_s_at	BF968633	RNF4	ring finger protein 4	2.14	0.0216	2.17	0.0148	3.58	0.00236	1.17	0.696	1.18	0.645	1.95	0.0871	1.08	1.13	1.3	1.38
212694_s_at	NM_000532	PCCB	propionyl Coenzyme A carboxylase, beta polypeptide	2.04	0.0237	1.84	0.0394	-1.03	0.96	1.59	0.29	1.43	0.365	-1.32	0.409	-1.41	1.15	1.01	1.27
212678_at	AW054826	NF1	neurofibromin 1 (neurofibromatosis, von Recklinghausen disease, Watson disease)	2.03	0.0283	1.51	0.193	2.22	0.0298	1.54	0.342	1.14	0.716	1.68	0.143	1.13	1.05	1.49	1.05
212640_at	AV712602	PTPLB	protein tyrosine phosphatase-like (proline instead of catalytic arginine), member b	2.4	0.0174	1.31	0.539	1.87	0.123	1.61	0.344	-1.13	0.766	1.26	0.557	1.02	1.03	1.25	1.25
212638_s_at	BF131791	WWP1	WW domain containing E3 ubiquitin protein ligase 1	3.89	0.0143	3.41	0.0176	3.16	0.0578	1.73	0.427	1.52	0.476	1.4	0.561	1.22	1.65	1.38	1.87
212635_at	AW161626	---	CDNA FLJ31107 fis, clone IMR322000152	4.23	2.05e-05	3.51	3.79e-05	5.17	1.4e-05	1.52	0.171	1.26	0.392	1.85	0.0252	1.13	1.51	1.34	1.7
212634_at	AW298092	KIAA0776	KIAA0776	2.4	0.0163	1.35	0.45	1.31	0.511	1.84	0.221	1.04	0.945	1.01	0.982	-1.19	1.18	1.2	1.43
212629_s_at	AI633689	PKN2	protein kinase N2	2.95	0.0132	2.17	0.0496	2.71	0.0378	-1.15	0.798	-1.56	0.391	-1.25	0.635	-1.12	-1.2	-1.21	-1.44
212628_at	BG292065	PKN2	protein kinase N2	2.19	0.00873	2.25	0.00457	2.24	0.0152	-1.01	0.981	1.02	0.961	1.01	0.967	-1.07	-1.03	-1.07	1.06
212616_at	BF668950	CHD9	chromodomain helicase DNA binding protein 9	6.32	0.000798	2.87	0.0185	3.56	0.0191	3.14	0.0652	1.42	0.485	1.77	0.251	2.48	3.63	3.01	4.76
212615_at	AI742305	CHD9	chromodomain helicase DNA binding protein 9	5.82	0.000158	3.29	0.00155	3.76	0.00292	2.3	0.0777	1.3	0.493	1.49	0.294	1.74	2.2	1.85	2.56
212610_at	U79291	PTPN11	protein tyrosine phosphatase, non-receptor type 11 (Noonan syndrome 1)	3.39	0.0235	3.89	0.00908	4.79	0.0122	1.53	0.514	1.75	0.391	2.16	0.183	1.01	3.01	1.1	3.29
212600_s_at	AV727381	UQCRC2	ubiquinol-cytochrome c reductase core protein II	4.03	0.0186	3.58	0.0212	3.07	0.0846	1.8	0.428	1.6	0.459	1.38	0.623	1.07	-1.23	1.05	1.13
212599_at	AK025298	AUTS2	autism susceptibility candidate 2	4.89	0.000539	3.66	0.00134	4.38	0.00217	3.23	0.0189	2.41	0.0585	2.89	0.0245	2.57	3.81	2.71	4.52
212593_s_at	N92498	PDCD4	programmed cell death 4 (neoplastic transformation inhibitor)	3.16	0.00882	1.72	0.181	1.58	0.337	2.1	0.207	1.14	0.787	1.05	0.933	1.95	-1.23	2.27	1.07
212589_at	AI753792	RRAS2	related RAS viral (r-ras) oncogene homolog 2	2.06	0.0108	2.22	0.00399	1.72	0.076	-1.19	0.597	-1.1	0.753	-1.42	0.231	-1.6	1.22	-1.04	1.07
212585_at	BF970829	OSBPL8	oxysterol binding protein-like 8	3.46	0.0132	2.97	0.019	5.86	0.00353	1.19	0.782	1.02	0.97	2.01	0.182	-1.01	1.04	-1.23	1.1
212584_at	BG260519	AQR	aquarius homolog (mouse)	2.41	0.00512	3.23	0.000494	3.53	0.00126	1.22	0.56	1.64	0.184	1.79	0.0937	1.09	1.29	1.3	1.39
212581_x_at	BE561479	GAPDH	glyceraldehyde-3-phosphate dehydrogenase	5.78	0.00326	4.89	0.00405	4.66	0.0156	2.06	0.352	1.74	0.401	1.66	0.386	-1.43	-1.67	-1.62	-1.42
212578_x_at	BF026595	RPS17	ribosomal protein S17	6.54	0.00432	5.28	0.00606	5.7	0.0146	1.45	0.607	1.17	0.827	1.27	0.738	1.18	-1.23	1.07	-1.04
212542_s_at	BF224151	PHIP	pleckstrin homology domain interacting protein	6.73	5.43e-05	7.52	2.17e-05	11.55	1.49e-05	1.2	0.655	1.34	0.431	2.06	0.072	1.49	-1.02	1.92	1.19
212537_x_at	BE733979	RPL17	ribosomal protein L17	3.68	0.0159	2.73	0.0438	2.73	0.088	1.17	0.843	-1.16	0.812	-1.16	0.826	1.11	-1.68	-1.01	-1.58
212535_at	AA142929	MEF2A	MADS box transcription enhancer factor 2, polypeptide A (myocyte enhancer factor 2A)	3.1	0.0243	3.34	0.0124	3.25	0.0376	1.46	0.519	1.58	0.418	1.54	0.415	1.02	1.24	1.24	1.52
212530_at	AL080111	NEK7	NIMA (never in mitosis gene a)-related kinase 7	7.57	0.000909	7.21	0.000699	5.54	0.00657	1.8	0.4	1.72	0.394	1.32	0.637	-1.01	2.51	1.2	3.24
212526_at	AK002207	SPG20	spastic paraplegia 20, spartin (Troyer syndrome)	2.13	0.021	2.17	0.0128	2.31	0.0241	1.04	0.945	1.06	0.88	1.13	0.746	-1.01	1.05	1.13	1.15
212519_at	AL518159	UBE2E1	ubiquitin-conjugating enzyme E2E 1 (UBC4/5 homolog, yeast)	6.73	0.000389	8.63	0.000101	10.34	0.000212	1.4	0.511	1.8	0.29	2.16	0.116	1.04	1.38	-1.06	1.71
212515_s_at	BG492602	DDX3X	DEAD (Asp-Glu-Ala-Asp) box polypeptide 3, X-linked	13.18	0.0049	11.55	0.00448	11	0.0162	1.57	0.665	1.38	0.744	1.31	0.796	1.4	5.66	3.66	8.17
212514_x_at	R60068	DDX3X	DEAD (Asp-Glu-Ala-Asp) box polypeptide 3, X-linked	5.32	0.0132	5.86	0.00653	9.19	0.00542	1.05	0.966	1.16	0.863	1.82	0.391	1.13	3.32	2.23	4.69
212511_at	AI766247	PICALM	phosphatidylinositol binding clathrin assembly protein	2.51	0.0269	1.21	0.769	2.46	0.0554	1.78	0.326	-1.17	0.753	1.74	0.218	-1.22	1.13	-1.64	1.49
212459_x_at	BF593940	SUCLG2	succinate-CoA ligase, GDP-forming, beta subunit	4.03	0.0113	2.71	0.046	1.72	0.372	1.34	0.653	-1.11	0.881	-1.75	0.319	-1.37	1.01	-1.46	1.08
212457_at	AL161985	TFE3	transcription factor binding to IGHM enhancer 3	2.07	0.022	2.48	0.00428	3.12	0.00361	-1.13	0.758	1.06	0.901	1.33	0.395	-1.36	-1	-1.45	1.28
212454_x_at	AI762552	HNRPDL	Heterogeneous nuclear ribonucleoprotein D-like	5.21	0.0031	4.93	0.00251	4.38	0.0132	1.26	0.728	1.19	0.774	1.06	0.932	1.06	1.17	1.38	1.56
212441_at	D86985	KIAA0232	KIAA0232 gene product	3.61	0.00279	2.3	0.0242	3.66	0.00591	2.5	0.0777	1.59	0.357	2.53	0.0506	2.03	1.47	1.96	1.87
212428_at	AW001101	KIAA0368	KIAA0368	4.89	0.00047	5.46	0.000187	4.89	0.00123	1.74	0.291	1.95	0.144	1.74	0.172	1.17	1.03	1.27	1.29
212408_at	AK023204	TOR1AIP1	torsin A interacting protein 1	2.66	0.0246	2.59	0.0208	2.43	0.0678	-1.02	0.978	-1.05	0.942	-1.12	0.84	-1.06	1.12	1.6	1.35
212391_x_at	AI925635	RPS3A	ribosomal protein S3A	5.21	0.00959	3.71	0.024	3.29	0.0831	1.5	0.584	1.06	0.943	-1.06	0.94	1.14	-1.29	1.12	-1.13
212372_at	AK026977	MYH10	myosin, heavy chain 10, non-muscle	4.56	0.00184	3.46	0.00457	3.27	0.019	1.58	0.419	1.2	0.716	1.13	0.824	2.38	-2.11	2.6	-1.8
212365_at	BF215996	MYO1B	myosin IB	18	0.00724	13.27	0.00957	7.73	0.0751	10.63	0.0828	7.84	0.102	4.56	0.173	1.77	-1.29	2.97	-1.46
212345_s_at	BE675139	CREB3L2	cAMP responsive element binding protein 3-like 2	2.25	0.0168	1.8	0.0574	2.14	0.0425	1.05	0.935	-1.19	0.639	-1	0.998	1.09	2.46	-1.08	2.68
212321_at	AB033078	SGPL1	---	3.39	0.0038	2.36	0.0209	1.87	0.153	1.8	0.283	1.26	0.595	-1.01	0.995	1.12	1.19	1.22	1.28
212320_at	BC001002	TUBB	tubulin, beta	8.06	2.91e-05	7.06	2.93e-05	21.11	1.81e-06	2.31	0.0604	2.03	0.0891	6.06	0.00024	1.27	1.63	1.01	1.97
212318_at	NM_012470	TNPO3	transportin 3	2.85	0.0422	2.91	0.0295	4.2	0.0176	1.17	0.835	1.19	0.774	1.72	0.33	1.23	-1.04	1.33	1.41
212301_at	D87440	RTF1	Rtf1, Paf1/RNA polymerase II complex component, homolog (S. cerevisiae)	4.82	0.000453	4.5	0.000405	5.54	0.00064	1.2	0.682	1.12	0.798	1.38	0.41	-1.05	1.07	1.09	1.36
212277_at	AB014547	MTMR4	myotubularin related protein 4	7.73	5.41e-05	6.28	7.63e-05	5.5	0.000521	2.53	0.0496	2.06	0.0986	1.8	0.135	-1.17	1.46	1.12	2.15
212273_x_at	AI591100	GNAS	fibrinogen beta chain /// GNAS complex locus	2.48	0.0362	2.46	0.0283	2.41	0.0735	1.28	0.641	1.27	0.616	1.24	0.67	-1	1.33	1.27	1.58
212270_x_at	BG168283	RPL17	ribosomal protein L17	4.11	0.00933	3.14	0.0215	3.1	0.0552	1.22	0.77	-1.07	0.919	-1.09	0.897	1.04	-1.73	-1.12	-1.62
212267_at	D87450	WAPAL	wings apart-like homolog (Drosophila)	4.47	0.00379	3.34	0.00957	3.1	0.0378	1.75	0.388	1.31	0.606	1.21	0.736	1.15	-1.06	1.62	1.13
212266_s_at	AW084582	SFRS5	splicing factor, arginine/serine-rich 5	7.62	0.000453	5.03	0.00135	4.76	0.00634	3.76	0.0332	2.48	0.117	2.35	0.114	1.87	-1.01	3.25	1.11
212262_at	AA149639	QKI	quaking homolog, KH domain RNA binding (mouse)	3.01	0.0369	2.4	0.0786	4.06	0.0221	2.55	0.205	2.03	0.298	3.43	0.0554	1.1	2.6	1.15	3.38
212251_at	AI972475	MTDH	metadherin	4.6	0.00743	4.26	0.00684	5.13	0.0107	1.34	0.657	1.24	0.725	1.5	0.493	-1.25	1.06	-1.38	1.53
212250_at	AV700332	MTDH	metadherin	8.11	0.000748	7.31	0.000677	8.46	0.00169	1.77	0.413	1.59	0.429	1.84	0.274	-1.06	2.28	-1.13	3.48
212246_at	BE880828	MCFD2	multiple coagulation factor deficiency 2	11.71	0.000403	14.72	0.000138	6.11	0.00753	2.27	0.304	2.85	0.129	1.18	0.809	1.21	1.28	1.8	1.83
212245_at	AL567779	MCFD2	multiple coagulation factor deficiency 2	6.68	0.00207	5.06	0.0037	4.35	0.0212	1.87	0.403	1.41	0.563	1.21	0.774	-1.09	1.52	-1.06	2.04
212230_at	AV725664	PPAP2B	phosphatidic acid phosphatase type 2B	3.66	0.042	5.66	0.00641	4.35	0.043	-1.38	0.685	1.13	0.89	-1.16	0.86	-2.4	1.4	-1.27	1.71
212228_s_at	AC004382	COQ9	coenzyme Q9 homolog (S. cerevisiae)	4.86	0.00488	5.13	0.00255	5.74	0.00589	1.56	0.483	1.65	0.414	1.84	0.271	-1.17	1.18	-1.11	1.51
212227_x_at	W67644	EIF1	eukaryotic translation initiation factor 1	2.77	0.0463	3.43	0.0132	3.66	0.0277	-1.42	0.567	-1.15	0.823	-1.08	0.912	-1.14	-2.04	1.01	-1.78
212222_at	AU143855	PSME4	proteasome (prosome, macropain) activator subunit 4	2.53	0.0388	1.64	0.277	1.77	0.272	-1.32	0.608	-2.04	0.21	-1.89	0.19	-1.61	1.01	-1.56	1.22
212219_at	D38521	PSME4	proteasome (prosome, macropain) activator subunit 4	3.63	0.0207	3.81	0.0123	3.56	0.043	1.06	0.955	1.11	0.888	1.04	0.965	1.04	-1.18	1.01	-1.22
212211_at	AI986295	ANKRD17	ankyrin repeat domain 17	2.24	0.0227	2.06	0.0283	3.32	0.00481	1.78	0.245	1.64	0.274	2.64	0.0253	1.5	1.78	1.96	2.39
212209_at	AL133033	THRAP2	thyroid hormone receptor associated protein 2	2.62	0.0383	2.69	0.0246	2.73	0.0553	-1.28	0.665	-1.24	0.678	-1.22	0.713	-1.24	1.02	-1.03	1.14
212191_x_at	AW574664	RPL13	ribosomal protein L13	24.08	5.43e-05	16	9.93e-05	14.93	0.000483	1.89	0.399	1.26	0.713	1.17	0.82	1.4	-3.29	-1.05	-3.22
212179_at	AW157501	C6orf111	chromosome 6 open reading frame 111	2.53	0.00697	1.82	0.0508	1.61	0.193	1.39	0.43	-1.01	0.991	-1.13	0.749	1.14	1.42	2.23	1.53
212176_at	AA902326	C6orf111	chromosome 6 open reading frame 111	2.43	0.0163	2.79	0.00457	3.03	0.00961	1.66	0.323	1.91	0.146	2.07	0.0872	1.26	1.25	1.44	1.24
212175_s_at	AL513611	AK2	adenylate kinase 2	2.51	0.0207	1.92	0.0782	2.2	0.0754	1.89	0.245	1.44	0.415	1.66	0.23	1.13	1.06	1.01	1.39
212174_at	W02312	AK2	adenylate kinase 2	3.32	0.00245	1.54	0.223	1.71	0.191	2.45	0.0604	1.13	0.764	1.26	0.566	1.79	-1.14	-1.13	-1.09
212171_x_at	H95344	VEGFA	vascular endothelial growth factor A	2.27	0.0455	1.59	0.253	1.92	0.161	3.25	0.0316	2.28	0.105	2.75	0.0461	2.07	2.91	2.71	4.14
212168_at	AL514547	RBM12	RNA binding motif protein 12	4.08	0.0352	4.89	0.0139	9.78	0.00518	-1.27	0.79	-1.06	0.953	1.89	0.366	1.08	1.3	1.06	2.66
212165_at	AF070537	TMEM183A /// TMEM183B	transmembrane protein 183A	3.25	0.000929	3.1	0.000776	3.18	0.00254	1.19	0.636	1.13	0.713	1.17	0.646	-1.09	1.19	-1.17	1.17
212154_at	AI380298	SDC2	syndecan 2 (heparan sulfate proteoglycan 1, cell surface-associated, fibroglycan)	6.15	0.00258	4.96	0.00378	2.59	0.122	1.8	0.414	1.45	0.529	-1.32	0.647	1.09	1.34	2.22	1.72
212152_x_at	AI679080	ARID1A	AT rich interactive domain 1A (SWI-like)	3.61	0.00214	3.32	0.00212	5.94	0.000574	1.58	0.374	1.45	0.4	2.6	0.0395	1.23	1.78	1.56	2.17
212149_at	AW470003	KIAA0143	KIAA0143 protein	2.22	0.00563	2.22	0.0036	2.71	0.00315	1.31	0.432	1.31	0.401	1.6	0.125	-1.12	2.25	1.27	2.69
212137_at	AV746402	LARP1	La ribonucleoprotein domain family, member 1	5.46	0.000493	5.86	0.000242	6.23	0.000728	1.09	0.898	1.17	0.749	1.24	0.632	1.31	1.25	1.59	1.76
212106_at	BF116183	UBXD8	UBX domain containing 8	2.28	0.00757	1.97	0.0158	2.81	0.00427	1.25	0.533	1.08	0.837	1.54	0.181	1.35	-1.53	1.19	-1.13
212085_at	AA916851	SLC25A6	solute carrier family 25 (mitochondrial carrier; adenine nucleotide translocator), member 6	3.46	0.0101	2.95	0.0158	2.48	0.0824	1.6	0.426	1.37	0.54	1.15	0.804	1.13	-2.03	1.09	-1.85
212082_s_at	BE734356	MYL6	myosin, light chain 6, alkali, smooth muscle and non-muscle	4.53	0.00617	5.5	0.0018	7.36	0.00246	1.04	0.973	1.26	0.692	1.68	0.349	-1.21	-1.43	-1.45	1.01
212074_at	BE972774	UNC84A	unc-84 homolog A (C. elegans)	3.25	0.0331	2.99	0.0362	3.39	0.0515	1.04	0.966	-1.04	0.958	1.09	0.908	-1.21	-1.13	1.26	1.33
212067_s_at	AL573058	C1R	complement component 1, r subcomponent	2.2	0.0287	2.73	0.00535	1.12	0.84	-1.01	0.989	1.22	0.603	-2	0.0995	-1.01	1.01	1.21	1.09
212058_at	AI184562	SR140	U2-associated SR140 protein	6.06	0.000579	6.87	0.000237	10.78	0.000189	1.19	0.756	1.35	0.531	2.11	0.126	1.28	1.45	1.45	2.26
212042_x_at	BG389744	RPL7	ribosomal protein L7	7.11	0.00339	5.1	0.00722	5.24	0.0197	1.64	0.506	1.17	0.835	1.21	0.802	1.21	-1.67	1.06	-1.47
212041_at	AL566172	ATP6V0D1	ATPase, H+ transporting, lysosomal 38kDa, V0 subunit d1	2.95	0.0405	3.53	0.0137	3.68	0.031	1.38	0.618	1.65	0.415	1.72	0.335	-1.36	1.15	-1.74	1.65
212040_at	BG249599	TGOLN2	trans-golgi network protein 2	3.07	0.0386	2.46	0.079	2.79	0.0912	1.18	0.826	-1.06	0.942	1.07	0.915	-1.82	-1.77	-1.71	-1.38
212038_s_at	AL515918	VDAC1	voltage-dependent anion channel 1	6.19	0.0208	7.95	0.00705	10.85	0.01	1.33	0.785	1.71	0.529	2.33	0.31	-1.42	1.38	-1.06	2.01
212015_x_at	BF690062	PTBP1	polypyrimidine tract binding protein 1	2.09	0.00548	2.57	0.000705	2.64	0.00227	1.04	0.92	1.28	0.408	1.32	0.303	1.12	-1.58	1.16	-1.42
212006_at	AU149908	UBXD2	UBX domain containing 2	2.38	0.045	1.97	0.101	2.5	0.0611	1.18	0.772	-1.02	0.971	1.24	0.663	1.16	1.39	-1.01	1.68
211997_x_at	NM_005324	H3F3B	H3 histone, family 3B (H3.3B)	4.06	0.0141	4.11	0.00916	3.56	0.0436	1.95	0.383	1.97	0.347	1.71	0.365	2.16	1.44	2.97	2.34
211995_x_at	AL567820	ACTG1	actin, gamma 1	11.88	0.0343	12.73	0.0226	26.91	0.016	2.81	0.469	3.01	0.415	6.36	0.152	2.87	2.01	1.99	4.94
211987_at	NM_001068	TOP2B	topoisomerase (DNA) II beta 180kDa	5.74	0.00446	7.46	0.0011	12.47	0.000964	1.31	0.705	1.71	0.417	2.85	0.11	1.23	1.65	1.19	2.66
211984_at	AI653730	CALM1	calmodulin 1 (phosphorylase kinase, delta)	2.79	0.00284	2.07	0.0151	3.12	0.00351	-1.01	0.983	-1.36	0.409	1.11	0.788	-1.04	1.04	-1.09	1.15
211971_s_at	AI653608	LRPPRC	leucine-rich PPR-motif containing	3.01	0.0466	2.69	0.0585	3.05	0.075	1.38	0.633	1.23	0.743	1.4	0.589	1.09	-1.01	1.14	1.22
211969_at	BG420237	HSP90AA1	heat shock protein 90kDa alpha (cytosolic), class A member 1	5.94	0.0267	8.82	0.00617	8.34	0.0214	1.27	0.838	1.88	0.471	1.78	0.505	-1.09	1.17	-1.13	1.4
211967_at	BG538627	TMEM123	transmembrane protein 123	2.2	0.0112	2.06	0.0128	1.92	0.0535	1.19	0.638	1.11	0.76	1.04	0.926	1.1	2.01	-1.05	2.22
211965_at	BE620915	ZFP36L1	zinc finger protein 36, C3H type-like 1	8.46	0.000988	7.89	0.000787	13.83	0.000599	-1.42	0.596	-1.53	0.481	1.15	0.845	1.28	-2.87	1.35	-1.93
211963_s_at	AL516350	ARPC5	actin related protein 2/3 complex, subunit 5, 16kDa	2.25	0.000748	3.05	4.38e-05	3.23	0.000121	1.12	0.655	1.52	0.0953	1.6	0.0564	-1.05	2.09	-1.06	2.52
211961_s_at	AK000826	RAB7A	RAB7, member RAS oncogene family	4.08	0.0266	3.95	0.0224	5.82	0.017	1.35	0.703	1.3	0.708	1.92	0.335	-1.1	1.35	-1.18	1.72
211960_s_at	BG261416	RAB7A	RAB7, member RAS oncogene family	2.97	0.04	2.73	0.0447	3.39	0.0429	1.67	0.444	1.54	0.464	1.91	0.257	1.17	2.27	1.29	2.91
211959_at	AW007532	IGFBP5	insulin-like growth factor binding protein 5	11	0.00273	13.09	0.00108	11.88	0.0053	1.68	0.549	2	0.414	1.82	0.446	2.11	-1.21	3.23	1.02
211954_s_at	BC000947	RANBP5	RAN binding protein 5	2.33	7.81e-05	2.51	2.38e-05	2.66	5.25e-05	-1.05	0.82	1.03	0.877	1.09	0.621	1.08	-1.41	1.13	-1.46
211943_x_at	AL565449	TPT1	tumor protein, translationally-controlled 1	2.77	0.0303	2.3	0.0587	2.01	0.186	1.15	0.835	-1.05	0.945	-1.2	0.753	-1	-1.28	1.1	-1.23
211942_x_at	BF979419	LOC283340 /// LOC642209 /// LOC644511 /// LOC728658 /// RP11-365K22.1 /// RPL13A	ribosomal protein L13a /// similar to ribosomal protein L13a /// similar to ribosomal protein L13a; 60S ribosomal protein L13a; 23 kD highly basic protein /// similar to ribosomal protein L13a /// similar to ribosomal protein L13a /// similar to ribosomal	30.48	0.000454	18.51	0.000828	18.64	0.00324	1.99	0.475	1.21	0.848	1.21	0.844	1.23	-2.64	1.09	-2.51
211941_s_at	BE969671	PEBP1	phosphatidylethanolamine binding protein 1	11.16	0.000208	7.52	0.000455	2.53	0.0968	1.58	0.458	1.06	0.929	-2.79	0.0852	1.41	-2.06	1.56	-1.93
211940_x_at	BE869922	H3F3A /// LOC440926 /// LOC644914 /// LOC730740	H3 histone, family 3A /// H3 histone, family 3A pseudogene /// similar to H3 histone, family 3B /// similar to H3 histone, family 3B	8.75	0.00104	11	0.00034	11.96	0.00105	1.37	0.651	1.72	0.414	1.87	0.298	-1.12	1.55	1.25	1.78
211939_x_at	X74070	BTF3	basic transcription factor 3	5.78	0.0225	4.47	0.0373	4.32	0.0861	1.87	0.494	1.44	0.66	1.4	0.701	1.28	-1.22	1.4	1.09
211937_at	NM_001417	EIF4B	eukaryotic translation initiation factor 4B	2.53	0.0225	1.61	0.226	1.55	0.337	1.11	0.866	-1.41	0.438	-1.47	0.364	1.34	-4.14	1.38	-5.31
211936_at	AF216292	HSPA5	heat shock 70kDa protein 5 (glucose-regulated protein, 78kDa)	19.16	0.00291	15.35	0.00317	20.68	0.00583	2.64	0.414	2.11	0.451	2.85	0.277	-1.36	1.71	-1.95	3.24
211934_x_at	W87689	GANAB	glucosidase, alpha; neutral AB	2.93	0.00272	2.66	0.00319	2.66	0.011	-1.03	0.963	-1.13	0.741	-1.13	0.745	-1.28	-1.02	-1.64	1.19
211927_x_at	BE963164	EEF1G /// LOC729998	eukaryotic translation elongation factor 1 gamma /// similar to Elongation factor 1-gamma (EF-1-gamma) (eEF-1B gamma)	5.35	0.00584	3.12	0.0351	3.27	0.0639	1.56	0.521	-1.1	0.895	-1.05	0.951	1.26	-1.96	1.01	-1.89
211922_s_at	AY028632	CAT	catalase /// catalase	10.2	0.0015	5.17	0.00913	1.41	0.662	2.95	0.232	1.5	0.569	-2.45	0.198	-1.05	-1.09	1.46	1.09
211896_s_at	AF138302	DCN	decorin	27.86	0.000125	40.5	3.58e-05	20.11	0.000712	1.41	0.659	2.06	0.377	1.02	0.982	1.04	1.21	1.27	1.66
211858_x_at	AF088184	GNAS	GNAS complex locus	2.43	0.0277	2.31	0.0276	2.25	0.0709	1.3	0.58	1.24	0.623	1.21	0.67	1.02	1.17	1.49	1.39
211843_x_at	AF315325	CYP3A7	cytochrome P450, family 3, subfamily A, polypeptide 7	11.39	0.000619	5.28	0.00502	2.73	0.132	2.48	0.281	1.15	0.85	-1.68	0.405	1.52	-1.8	1.88	-2.37
211813_x_at	AF138303	DCN	decorin	13.09	0.000196	19.16	4.27e-05	11.71	0.000676	1.31	0.68	1.92	0.347	1.17	0.805	1.11	1.39	1.41	1.95
211792_s_at	U17074	CDKN2C	cyclin-dependent kinase inhibitor 2C (p18, inhibits CDK4)	-3.16	2.69e-06	-3.18	1.52e-06	-3.16	2.72e-06	-1.01	0.94	-1.02	0.884	-1.01	0.912	-1	-1	-1.01	1
211787_s_at	BC006210	EIF4A1	eukaryotic translation initiation factor 4A, isoform 1 /// eukaryotic translation initiation factor 4A, isoform 1	5.43	0.0115	7.06	0.00318	10.27	0.00369	1.16	0.882	1.51	0.564	2.19	0.255	1.28	-1.27	1.13	-1.05
211784_s_at	BC006181	SFRS1	splicing factor, arginine/serine-rich 1 (splicing factor 2, alternate splicing factor) /// splicing factor, arginine/serine-rich 1 (splicing factor 2, alternate splicing factor)	2.71	0.0441	2.51	0.0488	4.08	0.0155	1.2	0.787	1.11	0.87	1.8	0.266	1.27	1.15	1.57	1.55
211750_x_at	BC005946	TUBA1C	tubulin, alpha 6 /// tubulin, alpha 6	4.99	0.00445	6.19	0.00123	14.72	0.000317	2.46	0.218	3.05	0.0826	7.26	0.00385	1.35	2.16	1.02	3.42
211747_s_at	BC005938	LSM5	LSM5 homolog, U6 small nuclear RNA associated (S. cerevisiae) /// LSM5 homolog, U6 small nuclear RNA associated (S. cerevisiae)	6.32	0.0126	6.02	0.0102	10.27	0.00702	1.26	0.817	1.2	0.838	2.04	0.35	-1.11	-1.07	-1.33	1.2
211714_x_at	BC005838	TUBB	tubulin, beta /// tubulin, beta	5.35	0.000545	4.76	0.000577	9.19	0.000173	2.55	0.0777	2.27	0.0974	4.38	0.00456	1.77	1.37	1.61	1.72
211710_x_at	BC005817	RPL4	ribosomal protein L4 /// ribosomal protein L4	4.14	0.0161	2.62	0.0753	2.87	0.103	1.64	0.481	1.04	0.965	1.13	0.862	1.58	-2.16	1.37	-1.86
211698_at	AF349444	EID1	EP300 interacting inhibitor of differentiation 1 /// EP300 interacting inhibitor of differentiation 1	2	0.0237	1.25	0.557	1.17	0.692	1.59	0.283	-1.01	0.979	-1.08	0.837	1.52	-1.01	1.55	1.25
211653_x_at	M33376	AKR1C2	aldo-keto reductase family 1, member C2 (dihydrodiol dehydrogenase 2; bile acid binding protein; 3-alpha hydroxysteroid dehydrogenase, type III) /// aldo-keto reductase family 1, member C2 (dihydrodiol dehydrogenase 2; bile acid binding protein; 3-alpha h	6.41	0.0219	5.35	0.0267	2.89	0.245	2.75	0.365	2.3	0.393	1.24	0.826	-1.38	-1.37	-1.44	-1.16
211626_x_at	M21535	ERG	v-ets erythroblastosis virus E26 oncogene homolog (avian) /// v-ets erythroblastosis virus E26 oncogene homolog (avian)	-2.99	0.00442	-3.05	0.00255	-3.29	0.00586	-1.14	0.781	-1.17	0.703	-1.26	0.555	-1.01	1.24	-1.02	1.2
211623_s_at	M30448	FBL	fibrillarin /// fibrillarin	3.41	0.0232	3.39	0.0174	4.23	0.0203	1.06	0.947	1.06	0.941	1.32	0.649	1.17	-1.84	-1	-1.59
211609_x_at	U51007	PSMD4	proteasome (prosome, macropain) 26S subunit, non-ATPase, 4 /// proteasome (prosome, macropain) 26S subunit, non-ATPase, 4	5.86	0.00382	6.28	0.0019	5.39	0.0115	1.31	0.696	1.4	0.579	1.21	0.785	-1.31	1.08	-1.59	1.5
211578_s_at	M60725	RPS6KB1	ribosomal protein S6 kinase, 70kDa, polypeptide 1	2.64	0.0141	3.39	0.00229	2.91	0.0169	-1.19	0.719	1.08	0.879	-1.08	0.884	1.25	1.01	1.65	-1.01
211577_s_at	M37484	IGF1	insulin-like growth factor 1 (somatomedin C)	4.26	0.000979	2.46	0.0135	2.19	0.0645	2.91	0.0328	1.68	0.29	1.5	0.32	1.18	-1.64	-1.43	-1.61
211563_s_at	AB006572	C19orf2	chromosome 19 open reading frame 2	2.97	0.0012	2.91	0.000837	2.43	0.01	1.66	0.213	1.63	0.182	1.36	0.315	-1.09	1.4	-1.17	1.76
211542_x_at	BC004334	RPS10	ribosomal protein S10	7.36	0.00124	6.5	0.00121	7.26	0.00315	1.4	0.597	1.24	0.723	1.39	0.579	1.17	-1.74	1.08	-1.51
211528_x_at	M90685	HLA-G	HLA-G histocompatibility antigen, class I, G	3.68	0.0336	13.45	0.000325	10.27	0.00265	1.09	0.944	3.97	0.0674	3.03	0.115	-1.06	2.75	1.59	4.39
211505_s_at	AL136601	STAU1	staufen, RNA binding protein, homolog 1 (Drosophila)	3.53	0.0095	3.66	0.00537	2.77	0.0524	1.57	0.443	1.63	0.394	1.23	0.698	1.18	1.33	1.51	1.31
211503_s_at	AF112206	RAB14	RAB14, member RAS oncogene family	4.86	0.0033	4.38	0.00337	5.35	0.00521	1.43	0.545	1.29	0.641	1.58	0.38	1.03	-1.21	-1.01	1.11
211487_x_at	BC004886	RPS17	ribosomal protein S17	6.87	0.00238	5.32	0.00396	6.02	0.00862	1.52	0.545	1.17	0.822	1.33	0.668	1.24	-1.31	1.14	-1.11
211457_at	AF180519	GABARAPL3	GABA(A) receptors associated protein like 3	-3.32	0.00405	-3.34	0.0025	-3.84	0.00446	-1.12	0.84	-1.13	0.792	-1.29	0.537	1.01	-1.47	-1.01	-1.46
211442_x_at	AF280111	CYP3A43	cytochrome P450, family 3, subfamily A, polypeptide 43	11.63	0.0029	6.06	0.0131	3.71	0.12	2.6	0.361	1.36	0.717	-1.21	0.84	-1.49	-1.69	1.02	-1.61
211441_x_at	AF280113	CYP3A43	cytochrome P450, family 3, subfamily A, polypeptide 43	10.48	0.00455	5.46	0.0208	3.16	0.187	2.75	0.35	1.43	0.673	-1.21	0.846	-1.25	-1.57	1.17	-1.63
211440_x_at	AF280110	CYP3A43	cytochrome P450, family 3, subfamily A, polypeptide 43	6.11	0.0215	3.56	0.0831	2.13	0.394	2.14	0.439	1.25	0.812	-1.34	0.751	-1.54	1.07	-1.16	1.08
211429_s_at	AF119873	SERPINA1	serpin peptidase inhibitor, clade A (alpha-1 antiproteinase, antitrypsin), member 1	2.4	0.00303	2.22	0.00359	2.33	0.00861	1.08	0.835	-1	0.993	1.05	0.886	-1	-1.41	-1	-1.29
211395_x_at	U90940	FCGR2C	Fc fragment of IgG, low affinity IIc, receptor for (CD32)	2.91	0.0359	6.82	0.000726	4.32	0.0144	1.71	0.42	4	0.0264	2.53	0.111	-1.38	-1.05	-1.27	1.53
211385_x_at	U28169	SULT1A2	sulfotransferase family, cytosolic, 1A, phenol-preferring, member 2	3.16	0.00586	1.68	0.169	1.33	0.546	2.57	0.0731	1.37	0.468	1.08	0.889	-1.07	-2.55	-1.47	-1.61
211372_s_at	U64094	IL1R2	interleukin 1 receptor, type II	4.17	0.0293	6.77	0.00396	4.11	0.0562	2.43	0.336	3.95	0.0904	2.4	0.216	-1.42	-1.06	-1.54	1.6
211345_x_at	AF119850	EEF1G /// LOC729998	eukaryotic translation elongation factor 1 gamma /// similar to Elongation factor 1-gamma (EF-1-gamma) (eEF-1B gamma)	6.15	0.0037	3.61	0.0198	3.71	0.0454	1.4	0.626	-1.21	0.767	-1.18	0.807	1.2	-2.11	-1.06	-2.03
211296_x_at	AB009010	UBC	ubiquitin C	9.13	0.000142	10.56	5.64e-05	10.2	0.000257	1.43	0.492	1.66	0.365	1.6	0.315	-1.14	1.07	-1.06	1.24
211295_x_at	AF182275	CYP2A6	cytochrome P450, family 2, subfamily A, polypeptide 6	17.88	8.72e-06	7.21	9.91e-05	2.73	0.0263	2.46	0.0888	-1.01	0.99	-2.66	0.0455	1.03	1.04	1.27	-1.25
211270_x_at	BC002397	PTBP1	polypyrimidine tract binding protein 1	2.14	0.046	2.81	0.0066	4.56	0.00197	-1.02	0.975	1.28	0.55	2.09	0.0975	-1.01	1.21	1.11	1.45
211257_x_at	AF273049	ZNF638	zinc finger protein 638	4.79	0.000539	4.93	0.000309	5.03	0.00112	1.29	0.565	1.33	0.483	1.36	0.441	1.06	-1.04	1.56	1.08
211167_s_at	M69051	GCK	glucokinase (hexokinase 4, maturity onset diabetes of the young 2)	3.92	0.000102	-1.01	0.998	-1.01	0.976	3.89	0.000414	-1.01	0.976	-1.02	0.951	3.92	-1.01	6.36	-1
211136_s_at	BC004865	CLPTM1	cleft lip and palate associated transmembrane protein 1	2.66	0.0143	3.01	0.00483	2.2	0.0726	1.71	0.325	1.93	0.174	1.41	0.401	1.21	-1.04	-1.01	1.34
211126_s_at	U46006	CSRP2	cysteine and glycine-rich protein 2	5.32	0.0274	2.57	0.199	1.1	0.943	4.72	0.128	2.28	0.38	-1.02	0.986	2	-1.17	1.93	1.87
211110_s_at	AF162704	AR	androgen receptor (dihydrotestosterone receptor; testicular feminization; spinal and bulbar muscular atrophy; Kennedy disease)	3.53	0.00489	2.51	0.0202	1.84	0.199	1.96	0.253	1.4	0.462	1.02	0.972	1.22	1.67	1.55	2.14
211096_at	BC003111	PBX2	pre-B-cell leukemia transcription factor 2	-2.62	0.000117	-2.77	4.54e-05	-2.62	0.000297	-1.01	0.966	-1.07	0.744	-1.01	0.971	-1.01	-1.06	1.01	1.03
211072_x_at	BC006481	TUBA1B	alpha tubulin /// alpha tubulin	8.75	0.00258	11.31	0.000764	26.72	0.000365	2.13	0.394	2.75	0.223	6.5	0.0224	1.25	3.23	-1.01	4.71
211070_x_at	BC006466	DBI	diazepam binding inhibitor (GABA receptor modulator, acyl-Coenzyme A binding protein) /// diazepam binding inhibitor (GABA receptor modulator, acyl-Coenzyme A binding protein)	7.41	0.0013	7.52	0.000785	4.29	0.0203	1.52	0.523	1.54	0.471	-1.14	0.849	-1.43	1.01	-1.37	1.45
211061_s_at	BC006390	MGAT2	mannosyl (alpha-1,6-)-glycoprotein beta-1,2-N-acetylglucosaminyltransferase /// mannosyl (alpha-1,6-)-glycoprotein beta-1,2-N-acetylglucosaminyltransferase	2.3	0.00531	2.07	0.00826	1.92	0.0408	2.06	0.053	1.85	0.0751	1.72	0.0996	1.26	1.13	1.61	1.24
211058_x_at	BC006379	TUBA1B	alpha tubulin /// alpha tubulin	5.43	0.00809	7.36	0.00177	17.88	0.00057	1.77	0.45	2.4	0.263	5.82	0.021	1.2	2.85	1.04	3.97
211048_s_at	BC006344	PDIA4	protein disulfide isomerase family A, member 4 /// protein disulfide isomerase family A, member 4	10.34	0.000322	7.62	0.000534	8.17	0.0017	2.31	0.245	1.71	0.395	1.83	0.27	-1.19	1.12	-1.31	1.58
211047_x_at	BC006337	AP2S1	adaptor-related protein complex 2, sigma 1 subunit /// adaptor-related protein complex 2, sigma 1 subunit	2.85	0.0227	3.34	0.00736	3.86	0.0117	1.06	0.933	1.25	0.657	1.44	0.446	-1.06	-1.74	-1.65	-1.57
211042_x_at	BC006329	MCAM	melanoma cell adhesion molecule /// melanoma cell adhesion molecule	3.27	0.0014	3.03	0.0014	3.63	0.00205	2.06	0.0965	1.91	0.109	2.28	0.0418	1.3	1.17	1.73	1.55
211026_s_at	BC006230	MGLL	monoglyceride lipase /// monoglyceride lipase	3.27	0.00901	2.73	0.0162	2.51	0.0589	1.96	0.27	1.64	0.368	1.51	0.367	-1.01	2.25	-1.54	2.9
211015_s_at	L12723	HSPA4	heat shock 70kDa protein 4	4.47	0.000999	6.64	0.000124	9.58	0.000121	1.43	0.452	2.13	0.115	3.07	0.0215	1.04	1.41	-1.03	1.78
210987_x_at	M19267	TPM1	tropomyosin 1 (alpha)	3.2	0.0207	2.89	0.024	3.97	0.0169	2.87	0.112	2.59	0.117	3.56	0.0385	1.17	2.43	-1.27	4.38
210968_s_at	AF333336	RTN4	reticulon 4	13.18	0.00141	6.87	0.00623	3.48	0.116	6.11	0.0539	3.18	0.195	1.61	0.534	1.11	1.47	1.37	2.2
210962_s_at	AB019691	AKAP9	A kinase (PRKA) anchor protein (yotiao) 9	4.41	0.034	2.55	0.166	2.33	0.286	1.38	0.715	-1.26	0.782	-1.38	0.699	-1.54	-2.83	-1.21	-2.44
210950_s_at	BC003573	FDFT1	farnesyl-diphosphate farnesyltransferase 1	5.7	0.0195	6.02	0.0118	2.1	0.376	3.46	0.228	3.66	0.155	1.28	0.786	1.8	2.01	1.31	4.44
210949_s_at	BC000533	EIF3S8 /// LOC728689	eukaryotic translation initiation factor 3, subunit 8, 110kDa /// similar to eukaryotic translation initiation factor 3, subunit 8, 110kDa	13.55	0.000117	12.91	8.78e-05	14.83	0.000223	1.5	0.505	1.42	0.517	1.64	0.351	-1.13	-1.17	-1.02	1.11
210927_x_at	BC004239	JTB	jumping translocation breakpoint	3.39	0.0179	3.34	0.0133	2.73	0.077	1.82	0.388	1.79	0.365	1.46	0.49	1.23	-1.03	1.21	1.33
210907_s_at	BC002506	PDCD10	programmed cell death 10	6.06	0.00597	7.67	0.00172	8.23	0.00518	1.41	0.646	1.79	0.415	1.92	0.323	-1.01	3.27	1.18	4.86
210889_s_at	M31933	FCGR2B	Fc fragment of IgG, low affinity IIb, receptor (CD32)	3.48	0.0343	9.13	0.000731	5.98	0.0104	1.17	0.853	3.07	0.12	2.01	0.263	-1.2	1.32	1.39	2.03
210881_s_at	M17863	IGF2	insulin-like growth factor 2 (somatomedin A) /// insulin- insulin-like growth factor 2	5.82	0.000718	4.2	0.00176	3.34	0.0172	1.42	0.504	1.03	0.962	-1.22	0.695	1.33	1.21	1.85	1.08
210798_x_at	AB008047	MASP2	mannan-binding lectin serine peptidase 2	4.76	0.0144	3.16	0.0489	1.21	0.834	1.01	1	-1.5	0.546	-3.92	0.0679	-1	-4.63	1.45	-4.21
210788_s_at	AF126782	DHRS7	dehydrogenase/reductase (SDR family) member 7	5.21	0.00885	5.35	0.00536	3.41	0.0698	1.85	0.426	1.91	0.385	1.21	0.786	-1.84	1.04	-1.37	1.19
210745_at	U96173	ONECUT1	one cut domain, family member 1	14.62	0.000731	11.63	0.000835	4.99	0.035	2.41	0.348	1.92	0.41	-1.21	0.809	3.84	5.86	5.35	8.51
210681_s_at	AF153604	USP15	ubiquitin specific peptidase 15	3.58	0.0021	4.2	0.000585	3.86	0.00344	1.31	0.546	1.54	0.364	1.41	0.379	1.23	1.55	1.75	1.7
210649_s_at	AF231056	ARID1A	AT rich interactive domain 1A (SWI-like)	4.82	0.00101	3.53	0.00285	4.5	0.00336	1.79	0.319	1.31	0.546	1.67	0.243	1.28	1.04	1.67	1.25
210646_x_at	BC001675	RPL13A	ribosomal protein L13a	14.03	0.000472	10.85	0.000602	11.63	0.00196	1.4	0.65	1.09	0.924	1.17	0.842	1.1	-1.77	-1.01	-1.6
210625_s_at	U34074	AKAP1	A kinase (PRKA) anchor protein 1	3.14	0.0117	3.66	0.00365	2.53	0.0604	1.37	0.548	1.59	0.387	1.1	0.859	1.21	1.41	1.78	1.42
210616_s_at	AB020712	SEC31A	SEC31 homolog A (S. cerevisiae)	15.56	0.000253	11.71	0.000355	11.71	0.0014	1.8	0.428	1.36	0.635	1.36	0.637	1.03	1.12	1.19	1.6
210614_at	U21938	TTPA	tocopherol (alpha) transfer protein (ataxia (Friedreich-like) with vitamin E deficiency)	5.06	0.0012	2.25	0.046	1.34	0.568	2.14	0.212	-1.05	0.936	-1.77	0.223	1.78	2.25	4.53	2.35
210571_s_at	AF074480	CMAH	cytidine monophosphate-N-acetylneuraminic acid hydroxylase (CMP-N-acetylneuraminate monooxygenase)	4.11	0.00253	4.14	0.00155	1.78	0.231	2.6	0.0898	2.62	0.0617	1.13	0.812	-1.4	1.79	-1.8	1.49
210558_at	AB045829	AKR1C4	aldo-keto reductase family 1, member C4 (chlordecone reductase; 3-alpha hydroxysteroid dehydrogenase, type I; dihydrodiol dehydrogenase 4)	10.63	0.00151	7.84	0.0025	3.29	0.106	2.73	0.281	2.01	0.388	-1.18	0.835	-1.13	-1.56	-1.16	-1.3
210544_s_at	BC002430	ALDH3A2	aldehyde dehydrogenase 3 family, member A2	3.03	0.0194	2.14	0.0831	1.61	0.371	1.67	0.41	1.18	0.754	-1.13	0.838	-1.23	1.21	1.24	1.62
210527_x_at	L11645	TUBA3C	tubulin, alpha 2	4.14	0.000483	3.78	0.000473	3.97	0.00156	1.32	0.491	1.21	0.607	1.27	0.526	1.22	1.06	1.07	1.31
210521_s_at	AB017551	FETUB	fetuin B	9.99	0.00238	5.7	0.00908	-1.24	0.821	3.66	0.168	2.09	0.383	-3.39	0.115	-1.06	-1.66	1.03	-1.41
210466_s_at	BC002488	SERBP1	SERPINE1 mRNA binding protein 1	3.89	0.000545	4.86	0.000123	7.95	5.18e-05	1.11	0.817	1.39	0.401	2.27	0.0418	1.19	1.66	-1.03	1.88
210460_s_at	AB033605	PSMD4	proteasome (prosome, macropain) 26S subunit, non-ATPase, 4	9.51	0.000377	11.96	0.00012	10.56	0.000677	1.61	0.45	2.03	0.283	1.79	0.282	-1.36	1.31	-1.34	2.05
210453_x_at	AL050277	ATP5L	ATP synthase, H+ transporting, mitochondrial F0 complex, subunit G	5.17	0.0121	6.64	0.00343	6.96	0.0101	1.39	0.677	1.78	0.423	1.87	0.359	-1.05	1.4	-1.28	2.19
210452_x_at	D26480	CYP4F2	cytochrome P450, family 4, subfamily F, polypeptide 2	2.57	0.000216	2.24	0.000432	1.54	0.0531	1.18	0.481	1.03	0.928	-1.41	0.124	-1.34	-1.12	-1.13	1.02
210434_x_at	AF151056	JTB	jumping translocation breakpoint	3.51	0.0169	3.71	0.00928	2.69	0.0853	1.82	0.393	1.92	0.33	1.4	0.551	1.13	-1.1	1.1	1.27
210418_s_at	AF023265	IDH3B	isocitrate dehydrogenase 3 (NAD+) beta	2.75	0.0476	2.06	0.146	1.38	0.611	1.75	0.412	1.31	0.638	-1.14	0.831	1.04	-2.1	-1.16	-1.58
210406_s_at	AL136727	RAB6A /// RAB6C	RAB6A, member RAS oncogene family /// RAB6C, member RAS oncogene family	5.74	0.00297	5.94	0.00169	8.88	0.00172	1.1	0.908	1.14	0.839	1.71	0.35	-1.26	1.4	-1.17	1.77
210377_at	D16350	ACSM3	acyl-CoA synthetase medium-chain family member 3	4.5	0.0437	-1.21	0.928	-2.03	0.412	1.47	0.669	-3.71	0.164	-6.19	0.0485	-1.11	-6.02	1.56	-8.72
210328_at	AF101477	GNMT	glycine N-methyltransferase	5.21	0.0188	1.72	0.5	-2.5	0.246	2.79	0.293	-1.09	0.935	-4.66	0.0666	1.25	-5.24	1.27	-5.48
210327_s_at	D13368	AGXT	alanine-glyoxylate aminotransferase (oxalosis I; hyperoxaluria I; glycolicaciduria; serine-pyruvate aminotransferase)	6.19	0.00759	3.68	0.0333	1.73	0.468	1.83	0.451	1.09	0.929	-1.96	0.326	-1.02	-4.6	1.05	-2.92
210326_at	D13368	AGXT	alanine-glyoxylate aminotransferase (oxalosis I; hyperoxaluria I; glycolicaciduria; serine-pyruvate aminotransferase)	15.67	0.000253	7.89	0.00116	3.2	0.0796	2.99	0.178	1.51	0.526	-1.64	0.429	-1.12	-6.68	1.06	-5.1
210324_at	M17263	C8G	complement component 8, gamma polypeptide	4.72	0.00505	4.56	0.00384	4.56	0.0127	1.29	0.687	1.25	0.702	1.25	0.715	-1.39	-2.51	-1.49	-2.27
210301_at	U06117	XDH	xanthine dehydrogenase	4.08	0.00267	2.87	0.0112	1.69	0.274	1.87	0.293	1.31	0.559	-1.29	0.596	-1.11	1.2	-1.15	1.17
210293_s_at	BC005032	SEC23B	Sec23 homolog B (S. cerevisiae)	3.56	0.0355	2.41	0.127	3.61	0.0605	1.58	0.523	1.07	0.928	1.6	0.467	1.13	2.35	-1.54	3.97
210283_x_at	BC005295	PAIP1	poly(A) binding protein interacting protein 1	3.25	0.00427	4.17	0.000731	3.92	0.00384	1.51	0.417	1.93	0.167	1.82	0.158	-1.02	1.43	1.17	1.7
210272_at	M29873	CYP2B7P1	cytochrome P450, family 2, subfamily B, polypeptide 7 pseudogene 1	9.32	0.016	2.89	0.235	4.06	0.173	2.5	0.427	-1.29	0.814	1.09	0.945	-1	-1.01	-1.1	-1.16
210263_at	AF029780	KCNF1	potassium voltage-gated channel, subfamily F, member 1	-2.04	0.0005	-2.17	0.00017	-2.28	0.000442	1.11	0.6	1.04	0.854	-1.01	0.975	1.03	-1.52	1.04	-1.54
210258_at	AF030107	RGS13	regulator of G-protein signalling 13	4.35	0.00503	1	1	-1.04	0.972	4.23	0.0265	-1.03	0.971	-1.06	0.92	4.29	-14.62	6.63	-14.42
210213_s_at	AF022229	ITGB4BP	integrin beta 4 binding protein	4.11	0.0173	4.82	0.00652	4.79	0.0204	1.41	0.612	1.66	0.434	1.65	0.419	1.18	1.03	1.07	1.45
210211_s_at	AF028832	HSP90AA1	heat shock protein 90kDa alpha (cytosolic), class A member 1	7.46	0.00731	9.51	0.00226	8.57	0.0106	1.13	0.917	1.44	0.635	1.3	0.754	-1.08	1.17	-1.09	1.69
210208_x_at	BC003133	BAT3	HLA-B associated transcript 3	4.14	0.00342	4.38	0.00172	4.5	0.00553	1.06	0.929	1.13	0.822	1.16	0.778	-1.11	-1.57	-1.21	-1.14
210183_x_at	AF112222	---	---	3.84	0.00731	4.5	0.00231	4.99	0.00547	1.16	0.832	1.36	0.558	1.51	0.423	-1.03	-1.07	-1.12	1.19
210168_at	J05064	C6	complement component 6	3.25	0.0332	2.64	0.0624	1.11	0.905	1.89	0.395	1.54	0.474	-1.55	0.471	1.5	-1.3	1.64	-1.04
210149_s_at	AF061735	ATP5H	ATP synthase, H+ transporting, mitochondrial F0 complex, subunit d	23.92	8.46e-05	26.54	4.11e-05	19.16	0.00036	1.95	0.401	2.16	0.314	1.56	0.485	1.3	-1.03	1.3	1.38
210125_s_at	AF044773	BANF1	barrier to autointegration factor 1	20.11	1.45e-05	22.78	6.84e-06	26.17	1.51e-05	1.52	0.45	1.72	0.35	1.97	0.166	1.04	-1.06	-1.05	1.41
210097_s_at	AF130102	NOL7	nucleolar protein 7, 27kDa	5.21	0.00119	6.15	0.000391	5.54	0.00227	1.09	0.902	1.29	0.596	1.17	0.773	1.04	1.22	-1.01	1.35
210092_at	AF067173	MAGOH	mago-nashi homolog, proliferation-associated (Drosophila)	3.51	0.0444	3.66	0.0291	3.76	0.0601	2.31	0.344	2.41	0.279	2.48	0.181	1.23	2.25	1.1	3.63
210014_x_at	AF023266	IDH3B	isocitrate dehydrogenase 3 (NAD+) beta	2.41	0.0219	2.19	0.029	1.43	0.407	1.25	0.628	1.13	0.773	-1.35	0.467	1.06	-1.65	-1.17	-1.3
210013_at	BC005395	HPX	hemopexin	2.46	0.0469	3.48	0.0061	3.36	0.0217	1.13	0.844	1.6	0.395	1.55	0.367	-1.16	1.21	-1.08	1.56
209980_s_at	L23928	SHMT1	serine hydroxymethyltransferase 1 (soluble)	9.25	0.00101	5.46	0.00395	2.35	0.193	2.33	0.309	1.38	0.618	-1.69	0.396	-1.17	-1.44	-1.06	1.08
209978_s_at	M74220	LPA /// PLG	lipoprotein, Lp(a) /// plasminogen	4.69	0.0256	3.81	0.0396	1.41	0.689	2.64	0.319	2.14	0.379	-1.26	0.786	-1.03	-1.01	1.26	1.22
209977_at	M74220	PLG	plasminogen	3.86	0.00586	3.61	0.00539	2.35	0.0969	1.56	0.443	1.45	0.46	-1.06	0.932	-1.1	-1.32	1.15	-1.06
209976_s_at	AF182276	CYP2E1	cytochrome P450, family 2, subfamily E, polypeptide 1	4.06	0.015	2.87	0.0459	1.97	0.283	1.09	0.928	-1.29	0.677	-1.88	0.292	1.23	-1.83	1.73	-1.82
209970_x_at	M87507	CASP1	caspase 1, apoptosis-related cysteine peptidase (interleukin 1, beta, convertase)	2.04	0.0269	2.85	0.00192	4.14	0.000984	1.34	0.457	1.87	0.115	2.71	0.0143	1.13	1.59	-1.01	1.95
209943_at	AF176699	FBXL4	F-box and leucine-rich repeat protein 4	3.03	0.0253	2.28	0.0751	2.25	0.145	1.09	0.923	-1.22	0.709	-1.24	0.699	-2.3	1.42	1.06	1.43
209932_s_at	U90223	DUT	dUTP pyrophosphatase	2.13	0.0246	2.03	0.0252	3.92	0.00162	1.39	0.441	1.32	0.452	2.55	0.0248	1.1	-1.06	1.27	1.05
209899_s_at	AF217197	SIAHBP1	fuse-binding protein-interacting repressor	2.95	0.0294	2.91	0.0239	2.77	0.0671	1.55	0.473	1.53	0.45	1.45	0.485	-1.01	-1.1	1.01	1.27
209895_at	AF119855	PTPN11	protein tyrosine phosphatase, non-receptor type 11 (Noonan syndrome 1)	3.46	7.74e-06	3.71	3.49e-06	6.11	2.57e-07	1.01	0.972	1.08	0.666	1.78	0.00746	-1.13	1.06	-1.09	1.06
209861_s_at	U13261	METAP2	methionyl aminopeptidase 2	5.54	0.00396	4.79	0.00455	4.66	0.0164	2.4	0.257	2.07	0.301	2.01	0.234	1.75	1.31	2.45	1.8
209860_s_at	J04543	ANXA7	annexin A7	8.11	0.00505	9.19	0.00225	6.82	0.0181	1.74	0.508	1.97	0.411	1.46	0.631	1.01	1.79	1.19	3.17
209824_s_at	AB000812	ARNTL	aryl hydrocarbon receptor nuclear translocator-like	6.15	0.000893	4	0.00362	1.85	0.246	2	0.293	1.3	0.613	-1.66	0.307	2.43	1.79	4.03	2.9
209815_at	BG054916	PTCH1	patched homolog 1 (Drosophila)	2.28	0.015	1.4	0.314	1.03	0.97	1.56	0.338	-1.04	0.931	-1.42	0.315	-1.35	-1.01	-1	1.14
209696_at	D26054	FBP1	fructose-1,6-bisphosphatase 1	4.08	0.00617	1.59	0.359	1.29	0.67	1.01	0.98	-2.53	0.12	-3.12	0.0552	-1.06	-6.59	-1.18	-5.33
209687_at	U19495	CXCL12	chemokine (C-X-C motif) ligand 12 (stromal cell-derived factor 1)	5.62	0.00349	6.02	0.00174	1.63	0.442	-1.2	0.805	-1.12	0.87	-4.14	0.0343	-1.42	1.95	1.04	2.33
209674_at	D83702	CRY1	cryptochrome 1 (photolyase-like)	6.45	0.000974	4.32	0.00318	2.57	0.0831	1.45	0.518	-1.03	0.971	-1.73	0.289	-1.13	1.73	-1.29	2.38
209668_x_at	D50579	CES2	carboxylesterase 2 (intestine, liver)	3.73	0.00587	2.62	0.0239	1.71	0.296	1.3	0.62	-1.09	0.883	-1.68	0.28	-1.14	-1.08	1.27	-1.04
209662_at	BC005383	CETN3	centrin, EF-hand protein, 3 (CDC31 homolog, yeast)	3.46	0.0215	4.35	0.00574	5.43	0.00798	1.61	0.461	2.03	0.304	2.53	0.122	1.17	2.07	1.08	3.03
209660_at	AF162690	TTR	transthyretin (prealbumin, amyloidosis type I)	7.62	0.00249	4.08	0.0155	2.06	0.295	1.52	0.571	-1.23	0.76	-2.45	0.173	1.07	-1.79	1.26	-1.83
209659_s_at	AF164598	CDC16	cell division cycle 16 homolog (S. cerevisiae)	2.51	0.0293	2.2	0.0477	3.71	0.00938	1.06	0.927	-1.07	0.904	1.57	0.315	1.6	1.72	1.68	2.43
209654_at	BC004902	KIAA0947	KIAA0947 protein	2.31	0.0037	1.93	0.0111	2.59	0.00394	1.54	0.251	1.28	0.416	1.72	0.0867	1.32	1.21	1.4	1.19
209616_s_at	S73751	CES1	carboxylesterase 1 (monocyte/macrophage serine esterase 1)	2.68	0.0494	-1.06	0.984	-1.65	0.383	1.18	0.81	-2.4	0.165	-3.73	0.0352	-1.36	-2.04	-1.21	-2.23
209608_s_at	BC000408	ACAT2	acetyl-Coenzyme A acetyltransferase 2 (acetoacetyl Coenzyme A thiolase)	6.11	0.00652	4.79	0.0107	1.53	0.578	2.64	0.278	2.07	0.365	-1.52	0.54	1.01	-1.3	1.13	1.19
209607_x_at	U08032	SULT1A3 /// SULT1A4	sulfotransferase family, cytosolic, 1A, phenol-preferring, member 3 /// sulfotransferase family, cytosolic, 1A, phenol-preferring, member 4	6.59	0.000821	3.23	0.0117	2.22	0.137	3.48	0.0502	1.71	0.375	1.17	0.774	1.14	-2.25	1.06	-1.31
209605_at	D87292	TST	thiosulfate sulfurtransferase (rhodanese)	5.82	0.0095	5.66	0.00709	3.41	0.0924	1.51	0.599	1.46	0.594	-1.13	0.882	-1.09	-1.38	1.04	1.01
209549_s_at	BC001121	DGUOK	deoxyguanosine kinase	2.22	0.00694	2.41	0.00253	3.27	0.00134	1.13	0.725	1.22	0.511	1.66	0.113	1.13	1.2	-1.4	1.17
209542_x_at	M29644	IGF1	insulin-like growth factor 1 (somatomedin C)	2.38	0.0139	1.66	0.122	1.53	0.279	2.45	0.0509	1.71	0.223	1.57	0.225	1.37	-1.31	-1.11	-1.26
209541_at	AI972496	IGF1	insulin-like growth factor 1 (somatomedin C)	4.14	0.0273	2.3	0.182	2.1	0.308	2.33	0.347	1.29	0.717	1.18	0.827	-1.1	1.73	1.19	2.58
209533_s_at	AF145020	PLAA	phospholipase A2-activating protein	3.51	0.0026	2.69	0.00771	5.32	0.000964	2.1	0.152	1.61	0.336	3.18	0.0155	1.64	1.64	1.62	2.45
209512_at	BC004331	HSDL2	hydroxysteroid dehydrogenase like 2	4.72	0.0213	4.79	0.0148	3.14	0.127	1.22	0.832	1.24	0.786	-1.23	0.794	-1.54	-1.77	-1.34	-1.48
209507_at	BC005264	RPA3	replication protein A3, 14kDa	2.25	0.000616	1.85	0.00257	2.09	0.00312	1.63	0.0666	1.34	0.255	1.51	0.0847	-1.2	1.06	-1.09	1
209496_at	BC000069	RARRES2	retinoic acid receptor responder (tazarotene induced) 2	2.5	0.0274	2.36	0.027	2	0.137	1.2	0.733	1.13	0.792	-1.04	0.934	-1.4	-1.23	-1.66	-1.04
209476_at	AL080080	TXNDC1	thioredoxin domain containing 1	18.13	9.95e-06	27.47	2.3e-06	21.56	1.23e-05	1.5	0.437	2.27	0.103	1.78	0.193	-1.39	3.01	-1.08	3.85
209471_s_at	L00634	FNTA	farnesyltransferase, CAAX box, alpha	4.44	0.000731	4.26	0.000558	4.53	0.00173	1.68	0.322	1.61	0.319	1.72	0.184	-1.23	1.2	-1.04	1.19
209452_s_at	AF035824	VTI1B	vesicle transport through interaction with t-SNAREs homolog 1B (yeast)	4.82	0.00478	4.41	0.00457	5.1	0.00867	1.57	0.476	1.43	0.528	1.66	0.362	1.31	-1.61	1.06	-1.39
209451_at	U59863	TANK	TRAF family member-associated NFKB activator	2.75	0.0184	2.73	0.0139	2.57	0.0489	2.35	0.138	2.33	0.106	2.19	0.107	1.29	3.25	1.88	3.94
209422_at	AL109965	PHF20	PHD finger protein 20	2.09	0.00238	2.41	0.000439	2.19	0.00372	-1.3	0.38	-1.13	0.622	-1.24	0.353	-1.03	-1.04	-1.03	1.16
209389_x_at	M15887	DBI	diazepam binding inhibitor (GABA receptor modulator, acyl-Coenzyme A binding protein)	10.34	0.000745	11.16	0.000382	5.39	0.0138	1.55	0.533	1.67	0.431	-1.24	0.757	-1.61	1.13	-1.71	1.56
209386_at	AI346835	TM4SF1	transmembrane 4 L six family member 1	2.06	0.0284	2.24	0.0118	-1.17	0.718	-1.29	0.512	-1.19	0.625	-3.1	0.00725	1.04	1.25	-1.01	1.41
209384_at	AA176833	PROSC	proline synthetase co-transcribed homolog (bacterial)	2.53	0.0095	2.2	0.0163	2.38	0.0277	1.41	0.428	1.23	0.577	1.33	0.439	1.06	1.17	-1.18	1.2
209355_s_at	AB000889	PPAP2B	phosphatidic acid phosphatase type 2B	12.91	0.0129	13.36	0.00817	10.48	0.0381	1.16	0.934	1.2	0.892	-1.06	0.962	-3.16	-1.85	-2.01	-2.33
209348_s_at	AF055376	MAF	v-maf musculoaponeurotic fibrosarcoma oncogene homolog (avian)	3.61	0.0295	2.48	0.105	1.4	0.643	-2.16	0.348	-3.14	0.113	-5.54	0.0197	-1.12	-2.09	1.09	-1.65
209341_s_at	AU153366	IKBKB	inhibitor of kappa light polypeptide gene enhancer in B-cells, kinase beta	3.48	0.00493	4.23	0.00122	4.5	0.00353	1.09	0.902	1.32	0.547	1.4	0.446	-1.03	1.71	1.09	2.14
209340_at	S73498	UAP1	UDP-N-acteylglucosamine pyrophosphorylase 1	3.36	0.0441	2.69	0.0816	3.97	0.0439	-1.06	0.958	-1.32	0.678	1.12	0.886	-1.52	1.12	-2.51	1.29
209330_s_at	D55674	HNRPD	heterogeneous nuclear ribonucleoprotein D (AU-rich element RNA binding protein 1, 37kDa)	5.7	0.0483	4.89	0.0565	9.19	0.0284	2.03	0.507	1.74	0.566	3.27	0.212	1.33	1.44	1.39	2.99
209329_x_at	BC000587	HIGD2A	HIG1 domain family, member 2A	2.59	0.000997	2.14	0.00274	2.11	0.0108	1.35	0.378	1.12	0.667	1.1	0.728	-1.6	-1.21	1.04	-1.17
209314_s_at	AK024258	HBS1L	HBS1-like (S. cerevisiae)	3.03	0.0398	2.73	0.0493	3.16	0.0602	1.14	0.867	1.03	0.974	1.19	0.793	1.01	-1.21	-1.15	1.12
209309_at	D90427	AZGP1	alpha-2-glycoprotein 1, zinc-binding	2.5	0.0312	1.37	0.545	-1.17	0.791	1.26	0.656	-1.45	0.432	-2.31	0.0921	-1.07	-2.16	1.29	-2.46
209303_at	BC005270	NDUFS4	NADH dehydrogenase (ubiquinone) Fe-S protein 4, 18kDa (NADH-coenzyme Q reductase)	5.24	0.0101	4.5	0.0121	3.95	0.0499	1.5	0.59	1.28	0.715	1.13	0.882	-1.16	-1.1	-1.33	1.18
209290_s_at	BC001283	NFIB	nuclear factor I/B	5.03	0.00326	2.93	0.024	3.34	0.0342	1.93	0.353	1.13	0.85	1.28	0.654	1.17	1.61	1.49	2.69
209289_at	AI700518	NFIB	nuclear factor I/B	3.84	0.00561	2.66	0.0242	2.59	0.0632	1.77	0.369	1.22	0.697	1.19	0.745	1.07	1.44	1.2	2.14
209280_at	U58856	MRC2	mannose receptor, C type 2	-2.33	0.0231	-2.43	0.0131	-3.18	0.00851	1.08	0.893	1.04	0.942	-1.27	0.558	1.05	-1.34	1.3	-1.41
209279_s_at	BC000245	NSDHL	NAD(P) dependent steroid dehydrogenase-like	7.01	0.0146	12.04	0.00215	5.78	0.047	2.4	0.403	4.11	0.14	1.97	0.413	-2.43	1.15	-4.35	2.37
209267_s_at	AB040120	SLC39A8	solute carrier family 39 (zinc transporter), member 8	4.79	0.0013	2.97	0.00912	3.84	0.00821	1.47	0.45	-1.09	0.874	1.18	0.727	-1.06	-1.13	1.02	1.01
209248_at	AL136713	GHITM	growth hormone inducible transmembrane protein	4.14	0.00793	3.27	0.0152	2	0.231	1.79	0.399	1.41	0.533	-1.16	0.813	1.07	-1.93	1.6	-1.68
209240_at	AF070560	OGT	O-linked N-acetylglucosamine (GlcNAc) transferase (UDP-N-acetylglucosamine:polypeptide-N-acetylglucosaminyl transferase)	5.1	0.000117	3.86	0.000294	5.28	0.000241	1.2	0.638	-1.1	0.787	1.24	0.526	1.01	-1.39	1.51	-1.16
209226_s_at	U72069	TNPO1	transportin 1	14.72	0.000117	14.32	8.26e-05	18.38	0.000157	2.11	0.306	2.06	0.282	2.64	0.104	1.12	1.6	1.27	2.12
209224_s_at	BC003674	NDUFA2	NADH dehydrogenase (ubiquinone) 1 alpha subcomplex, 2, 8kDa	6.32	0.000704	6.02	0.000527	5.82	0.00234	1.35	0.583	1.28	0.615	1.24	0.673	1.04	-1.3	-1.09	1
209216_at	BC000464	WDR45	WD repeat domain 45	3.78	0.00628	3.2	0.00951	2.19	0.13	-1.1	0.893	-1.3	0.602	-1.91	0.194	-1.17	-2.28	-1.29	-2.37
209213_at	BC002511	CBR1	carbonyl reductase 1	4.89	0.0221	2.11	0.277	1.1	0.941	3.71	0.164	1.6	0.531	-1.2	0.832	1.42	-1.08	-1.44	1.38
209206_at	AV701283	SEC22B	SEC22 vesicle trafficking protein homolog B (S. cerevisiae)	3.61	0.00706	2.73	0.0194	3.29	0.0219	-1.49	0.468	-1.96	0.242	-1.63	0.31	-1.22	-1.24	-1.37	1.01
209160_at	AB018580	AKR1C3	aldo-keto reductase family 1, member C3 (3-alpha hydroxysteroid dehydrogenase, type II)	2.24	0.0463	2.11	0.0497	1.87	0.173	2.09	0.192	1.97	0.182	1.74	0.203	-1.44	-1.18	-1.69	-1.06
209147_s_at	AB000888	PPAP2A	phosphatidic acid phosphatase type 2A	4.03	0.0347	6.59	0.00456	5.86	0.0207	-1.36	0.711	1.21	0.809	1.07	0.935	-2.5	1.27	-1.77	1.09
209142_s_at	BC002775	UBE2G1	ubiquitin-conjugating enzyme E2G 1 (UBC7 homolog, yeast)	5.46	0.00519	5.98	0.00242	7.84	0.00356	1.53	0.536	1.67	0.425	2.19	0.201	-1.07	2.48	1.23	3.34
209137_s_at	BC000263	USP10	ubiquitin specific peptidase 10	2	0.0435	2.64	0.00494	4.23	0.0014	1.13	0.811	1.49	0.367	2.38	0.0419	-1.13	2.53	-1.15	3.81
209123_at	BC000576	QDPR	quinoid dihydropteridine reductase	2.97	0.0458	1.41	0.626	-1.18	0.834	1.52	0.531	-1.39	0.585	-2.31	0.161	1.3	-2.66	1.33	-2.06
209109_s_at	U84895	TSPAN6	tetraspanin 6 /// zinc finger protein 444	7.21	0.00359	9.85	0.000837	11.24	0.00236	2.1	0.384	2.87	0.177	3.27	0.102	-1.05	2.2	1.01	3.24
209095_at	J03620	DLD	dihydrolipoamide dehydrogenase	7.01	0.015	7.01	0.0105	6.11	0.0412	2.03	0.459	2.03	0.423	1.77	0.5	-1.05	2.68	-1.05	4.55
209091_s_at	AF263293	SH3GLB1	SH3-domain GRB2-like endophilin B1	4.89	0.00303	8.11	0.000309	10.85	0.000476	2.33	0.216	3.86	0.025	5.17	0.00858	1.28	1.84	1.95	2.35
209081_s_at	NM_030582	COL18A1	collagen, type XVIII, alpha 1	3.76	5.81e-05	2.71	0.000295	2.06	0.00928	1.11	0.745	-1.25	0.412	-1.65	0.072	-1.08	-1.58	1.25	-1.42
209080_x_at	AF118652	TXNL2	thioredoxin-like 2	6.06	0.00308	6.36	0.00168	5.06	0.0133	2.14	0.331	2.25	0.259	1.79	0.328	1.24	1.6	1.42	2.23
209057_x_at	AB007892	CDC5L	CDC5 cell division cycle 5-like (S. pombe)	2.89	0.00129	1.82	0.0285	1.72	0.0918	1.89	0.0965	1.19	0.579	1.13	0.717	1.72	-2.43	2.55	-2.17
209049_s_at	BC001004	ZMYND8	protein kinase C binding protein 1	4.23	0.00628	5.43	0.00146	9.38	0.000877	1.09	0.917	1.4	0.541	2.41	0.121	1.63	2.75	1.26	4.69
209027_s_at	BF673013	ABI1	abl-interactor 1	4.23	0.00665	6.19	0.000915	6.11	0.00368	1.4	0.569	2.06	0.264	2.03	0.191	1.1	4.82	1.53	7.36
209026_x_at	AF141349	TUBB	tubulin, beta	5.98	0.00089	5.58	0.000731	11.55	0.000234	2.75	0.102	2.57	0.0971	5.32	0.00504	1.43	1.32	1.13	1.68
209022_at	AK026678	STAG2	stromal antigen 2	3.46	0.0123	4.41	0.0027	3.71	0.0184	-1.4	0.55	-1.1	0.872	-1.31	0.615	-1.51	-1.09	-1.13	-1.04
209009_at	BC001169	ESD	esterase D/formylglutathione hydrolase	5.28	0.00283	3.68	0.00874	2.69	0.0812	2.59	0.174	1.8	0.364	1.32	0.623	-1.17	-1.31	-1.21	1.06
209008_x_at	U76549	KRT8	keratin 8 /// keratin 8	6.02	0.00228	10.41	0.000238	19.16	0.00016	2.28	0.269	3.95	0.035	7.26	0.00402	1.09	2.6	1.22	3.51
209003_at	AF070548	SLC25A11	solute carrier family 25 (mitochondrial carrier; oxoglutarate carrier), member 11	3.23	0.0496	2.73	0.0744	4.29	0.0333	1.12	0.909	-1.06	0.95	1.49	0.544	1.2	-1.55	-1.16	1.23
208994_s_at	AI638762	PPIG	peptidylprolyl isomerase G (cyclophilin G)	2.64	0.00189	2.79	0.000814	4.23	0.000296	-1.09	0.828	-1.04	0.936	1.46	0.2	1.36	1.28	1.33	1.56
208993_s_at	AW340788	PPIG	peptidylprolyl isomerase G (cyclophilin G)	4.86	0.00311	4.41	0.00306	7.57	0.00154	-1.06	0.95	-1.17	0.789	1.47	0.465	1.29	-1.01	1.52	1.27
208990_s_at	AF132362	HNRPH3	heterogeneous nuclear ribonucleoprotein H3 (2H9)	2.3	0.0429	2.11	0.0545	2.79	0.0309	1.01	0.981	-1.07	0.899	1.23	0.665	1.07	1.67	1.15	2.67
208988_at	BE675843	FBXL11	F-box and leucine-rich repeat protein 11	2.87	0.00985	3.63	0.00176	4.72	0.00195	-1.02	0.975	1.24	0.611	1.61	0.246	-1.16	1.72	1.21	2.61
208986_at	AL559478	TCF12	transcription factor 12 (HTF4, helix-loop-helix transcription factors 4)	6.77	0.0011	10.06	0.000191	11.88	0.000461	1.41	0.562	2.1	0.25	2.48	0.115	-1.07	1.96	1.39	3.16
208980_s_at	M26880	UBC	ubiquitin C	22.16	0.000117	29.45	3.8e-05	27.86	0.000165	1.26	0.775	1.67	0.442	1.58	0.478	-1.24	1.21	-1.06	1.46
208979_at	AF128458	NCOA6	nuclear receptor coactivator 6	2.5	0.0454	2.57	0.0306	2.33	0.103	1.26	0.684	1.29	0.615	1.17	0.781	1.07	1.14	1.28	1.52
208977_x_at	BC004188	TUBB2C	tubulin, beta 2C	7.46	0.00253	6.77	0.00223	11.79	0.0016	2.62	0.253	2.38	0.261	4.14	0.0523	2.16	1.49	1.61	2.2
208974_x_at	BC003572	KPNB1	karyopherin (importin) beta 1	4.93	0.00274	4.32	0.00309	9.13	0.000748	1.91	0.344	1.67	0.387	3.53	0.0359	1.74	1.2	2.17	1.91
208967_s_at	U39945	AK2	adenylate kinase 2	3.18	0.0282	3.36	0.0164	4.29	0.0173	2.31	0.257	2.45	0.174	3.12	0.072	1.03	-1.25	-1.16	1.36
208959_s_at	BC005374	TXNDC4	thioredoxin domain containing 4 (endoplasmic reticulum)	2.99	0.0488	3.16	0.0297	3.32	0.0568	1.59	0.49	1.68	0.417	1.77	0.336	1.12	1.05	1.04	1.48
208956_x_at	U62891	DUT	dUTP pyrophosphatase	3.05	0.0153	3.41	0.00592	7.67	0.000788	1.04	0.964	1.17	0.769	2.62	0.0744	-1.06	-1.54	1.14	-1.34
208951_at	BC002515	ALDH7A1	aldehyde dehydrogenase 7 family, member A1	6.06	0.00276	2.17	0.141	1.38	0.641	3.39	0.095	1.21	0.761	-1.3	0.668	1.3	-3.25	1.49	-2.47
208933_s_at	AI659005	LGALS8	---	2.59	0.00758	1.58	0.158	1.23	0.606	1.63	0.309	-1.01	0.996	-1.29	0.491	-1.39	1.24	-1.04	1.31
208932_at	BC001416	PPP4C	protein phosphatase 4 (formerly X), catalytic subunit	3.34	0.00291	3.95	0.000785	7.06	0.000251	1.4	0.457	1.66	0.293	2.97	0.0197	-1.34	1.58	-1.77	2.22
208929_x_at	BC004954	RPL13	ribosomal protein L13	6.96	0.00129	5.5	0.00193	6.64	0.00364	1.33	0.657	1.05	0.945	1.27	0.691	1.26	-2.75	-1.16	-2.65
208909_at	BC000649	UQCRFS1	ubiquinol-cytochrome c reductase, Rieske iron-sulfur polypeptide 1	5.21	0.0208	5.46	0.0129	4.72	0.0515	1.66	0.547	1.74	0.47	1.51	0.598	-1.04	-1.05	-1.16	1.46
208908_s_at	AF327443	CAST	calpastatin	2.6	0.00178	2.97	0.000467	3.53	0.000674	-1.04	0.939	1.1	0.762	1.31	0.355	-1.6	-1.05	-1.36	1.03
208904_s_at	BC000354	LOC645899 /// LOC646195 /// RPS28	ribosomal protein S28 /// similar to 40S ribosomal protein S28 /// similar to 40S ribosomal protein S28	3.16	0.00845	2.91	0.00874	2.55	0.0464	1.03	0.968	-1.06	0.932	-1.21	0.708	1.07	-1.67	-1.02	-1.57
208900_s_at	AW025108	TOP1	topoisomerase (DNA) I	2.62	0.0367	3.84	0.00409	5.21	0.00396	-1.61	0.427	-1.1	0.881	1.23	0.688	1.3	1.31	1.62	1.81
208896_at	X98743	DDX18	DEAD (Asp-Glu-Ala-Asp) box polypeptide 18	2.59	0.00186	2.2	0.00406	2.57	0.00448	1.16	0.661	-1.01	0.967	1.15	0.642	1.17	-1.06	1.16	1.05
208894_at	M60334	HLA-DRA	major histocompatibility complex, class II, DR alpha /// major histocompatibility complex, class II, DR alpha	6.02	0.019	29.65	0.000217	11.71	0.00678	1.15	0.907	5.66	0.061	2.24	0.313	1.96	3.03	2.35	4.42
208884_s_at	AF006010	EDD1 /// LOC730429	E3 ubiquitin protein ligase, HECT domain containing, 1 /// similar to E3 ubiquitin protein ligase, HECT domain containing, 1	3.18	0.0254	3.51	0.0124	4.03	0.0198	1.15	0.849	1.27	0.684	1.45	0.504	1.05	1.4	1.24	1.69
208883_at	BF515424	EDD1	E3 ubiquitin protein ligase, HECT domain containing, 1	2.11	0.00218	1.12	0.733	1.36	0.226	1.51	0.175	-1.26	0.396	-1.04	0.898	-1.11	1.13	-1.02	1.25
208872_s_at	AA814140	REEP5	receptor accessory protein 5	8.23	0.00214	11.24	0.000535	12.21	0.00172	1.39	0.665	1.89	0.396	2.06	0.275	1.01	2.97	-1.31	3.35
208870_x_at	BC000931	ATP5C1	ATP synthase, H+ transporting, mitochondrial F1 complex, gamma polypeptide 1	3.66	0.0334	3.46	0.0313	3.05	0.103	2.07	0.385	1.96	0.379	1.73	0.399	-1.13	1.1	-1.21	1.72
208869_s_at	AF087847	GABARAPL1	GABA(A) receptor-associated protein like 1	-2.25	0.0255	-2.01	0.0403	-2.33	0.0385	-1.99	0.167	-1.78	0.209	-2.06	0.0888	-1.54	-1.23	-1.2	-1.36
208865_at	BG534245	CSNK1A1	casein kinase 1, alpha 1	6.36	0.00276	7.01	0.00121	9.78	0.0017	1.64	0.473	1.8	0.391	2.51	0.14	1.2	1.13	1.26	1.69
208864_s_at	AF313911	TXN	thioredoxin	3.73	0.0278	3.71	0.0212	5.9	0.0117	1.97	0.399	1.96	0.369	3.12	0.1	1.14	1.78	-1.1	2.34
208863_s_at	M72709	SFRS1	splicing factor, arginine/serine-rich 1 (splicing factor 2, alternate splicing factor)	3.18	0.0153	2.43	0.0432	3.16	0.031	1.44	0.51	1.1	0.87	1.43	0.474	1.27	-1.46	1.65	1.01
208858_s_at	BC004998	FAM62A	family with sequence similarity 62 (C2 domain containing), member A	2.31	0.00537	1.88	0.019	2.53	0.0065	-1.15	0.695	-1.41	0.35	-1.05	0.898	-1.4	-2.19	-1.39	-2
208857_s_at	M93008	PCMT1	protein-L-isoaspartate (D-aspartate) O-methyltransferase	6.36	0.0315	7.41	0.0155	5.32	0.084	1.63	0.64	1.89	0.497	1.36	0.769	-2.48	1.73	-2.43	2.08
208841_s_at	AB014560	G3BP2	GTPase activating protein (SH3 domain) binding protein 2	5.7	0.0096	4.17	0.0206	7.41	0.00925	1.55	0.57	1.13	0.887	2.01	0.31	1.28	1.37	1.92	1.66
208833_s_at	AF119662	ATXN10	ataxin 10	3.18	0.0147	3.16	0.0108	3.36	0.0236	1.12	0.862	1.11	0.854	1.18	0.764	1.12	-1.18	1.08	1.16
208825_x_at	U43701	RPL23A	ribosomal protein L23a	2.24	0.0341	2.01	0.0493	2	0.103	1.14	0.793	1.03	0.951	1.02	0.961	-1.04	-1.1	-1.01	-1.02
208815_x_at	AB023420	HSPA4	heat shock 70kDa protein 4	3.66	0.00806	4.96	0.00134	9.32	0.000539	1.33	0.609	1.8	0.335	3.39	0.0356	1.34	1.37	1.26	1.86
208809_s_at	AL136632	C6orf62	chromosome 6 open reading frame 62	4.17	0.000587	5.54	0.000107	4.53	0.00103	-1.02	0.971	1.3	0.492	1.06	0.895	-1.23	1.64	1.2	1.89
208805_at	BC002979	PSMA6	proteasome (prosome, macropain) subunit, alpha type, 6	9.51	0.0021	13.64	0.000476	13.45	0.00199	3.05	0.222	4.38	0.0659	4.32	0.0649	1.16	2.71	1.34	3.97
208796_s_at	BC000196	CCNG1	cyclin G1	2.83	0.0151	3.07	0.0065	2.68	0.0384	1.21	0.731	1.31	0.556	1.14	0.806	1.08	1.11	1.16	1.39
208783_s_at	AL570661	CD46	CD46 molecule, complement regulatory protein	4.72	0.0015	3.25	0.00598	3.39	0.0154	1.21	0.719	-1.2	0.706	-1.15	0.787	-1.06	-1.1	1.67	-1.03
208781_x_at	AF062483	SNX3	sorting nexin 3	3.29	0.0255	4.41	0.00514	3.58	0.0352	2.25	0.281	3.01	0.0911	2.45	0.134	1.04	3.16	-1	4.17
208773_s_at	AL136943	ANKHD1 /// MASK-BP3	ankyrin repeat and KH domain containing 1 /// MASK-4E-BP3 alternate reading frame gene	8.82	0.00937	5.46	0.0256	5.86	0.0515	2.85	0.354	1.77	0.517	1.89	0.458	1.32	3.61	1.6	7.39
208772_at	AU160676	ANKHD1 /// MASK-BP3	ankyrin repeat and KH domain containing 1 /// MASK-4E-BP3 alternate reading frame gene	4.17	0.00514	4.2	0.00322	4.29	0.01	1.37	0.592	1.38	0.545	1.4	0.514	1.25	1.92	1.27	2.95
208768_x_at	D17652	RPL22	ribosomal protein L22	2.51	0.0216	1.92	0.0799	1.74	0.217	1.12	0.854	-1.17	0.713	-1.29	0.549	1.24	-1.33	1.19	-1.2
208755_x_at	BF312331	H3F3A /// LOC440926	H3 histone, family 3A /// H3 histone, family 3A pseudogene	2.5	0.0219	2.69	0.0104	3.2	0.0126	1.25	0.639	1.35	0.491	1.6	0.266	-1.06	1.16	1.24	1.26
208746_x_at	AF070655	ATP5L	ATP synthase, H+ transporting, mitochondrial F0 complex, subunit G	5.24	0.0141	6.64	0.00427	7.01	0.0117	1.36	0.707	1.72	0.452	1.82	0.388	-1.13	1.21	-1.47	1.84
208743_s_at	BC001359	YWHAB	tyrosine 3-monooxygenase/tryptophan 5-monooxygenase activation protein, beta polypeptide	10.78	8.9e-06	12.82	3.64e-06	20.53	1.6e-06	1.95	0.135	2.31	0.0375	3.71	0.00268	-1.07	1.38	-1.04	1.83
208739_x_at	L76416	SUMO2	SMT3 suppressor of mif two 3 homolog 2 (S. cerevisiae)	12.38	0.000123	13.83	5.49e-05	15.45	0.000161	2.5	0.174	2.79	0.0894	3.12	0.0568	1.34	1.84	1.77	2.41
208736_at	AF004561	ARPC3	actin related protein 2/3 complex, subunit 3, 21kDa	9.32	0.00381	13.93	0.000789	15.89	0.00227	1.68	0.543	2.51	0.317	2.87	0.174	1.06	1.55	-1.01	2.27
208731_at	AU158062	RAB2A	RAB2, member RAS oncogene family	4.89	0.011	3.56	0.0262	4.11	0.0399	1.45	0.599	1.06	0.943	1.22	0.783	-1.12	1.05	-1	1.3
208726_s_at	BC000461	EIF2S2	eukaryotic translation initiation factor 2, subunit 2 beta, 38kDa	4.23	0.021	5.13	0.00717	6.68	0.00978	1.6	0.525	1.95	0.383	2.53	0.171	1.32	1.3	1.37	1.54
208720_s_at	AI890947	RBM39	RNA binding motif protein 39	3.29	0.000233	3.41	0.000123	3.01	0.00105	1.28	0.444	1.32	0.383	1.17	0.589	1.06	1.3	1.51	1.68
208717_at	BC001669	OXA1L	oxidase (cytochrome c) assembly 1-like	2.33	0.0258	1.84	0.0836	2.31	0.0499	1.87	0.238	1.47	0.393	1.85	0.142	1.19	-1.04	1.17	-1.24
208697_s_at	BC000734	EIF3S6	eukaryotic translation initiation factor 3, subunit 6 48kDa	2.35	0.0397	2	0.0772	1.74	0.241	1.41	0.493	1.21	0.691	1.05	0.932	1.29	-1.42	1.2	-1.26
208696_at	AF275798	CCT5	chaperonin containing TCP1, subunit 5 (epsilon)	4.17	0.000396	4.5	0.000178	4.93	0.000455	1.22	0.608	1.32	0.446	1.44	0.29	1.11	1.27	-1.01	1.55
208695_s_at	BC001019	RPL39	ribosomal protein L39	2.11	0.0242	1.71	0.0851	1.53	0.255	1.26	0.558	1.01	0.972	-1.1	0.821	1.23	-1.24	1.2	-1.13
208689_s_at	BC003560	RPN2	ribophorin II	22.47	5.81e-05	30.48	1.74e-05	31.78	5.72e-05	1.65	0.457	2.24	0.256	2.33	0.163	-1.28	1.8	-1.46	2.67
208686_s_at	D42040	BRD2	bromodomain containing 2	3.05	0.0214	3.53	0.0079	3.41	0.0263	-1.56	0.455	-1.35	0.564	-1.4	0.524	-1.17	1.06	-1.07	1.15
208682_s_at	AF126181	MAGED2	melanoma antigen family D, 2	2.35	0.00241	1.25	0.415	1.33	0.32	1.89	0.0616	1.01	0.992	1.07	0.834	1.29	-1.53	1.13	-1.4
208679_s_at	AF279893	ARPC2	actin related protein 2/3 complex, subunit 2, 34kDa	2.93	0.0336	5.28	0.0018	5.06	0.00761	1.34	0.638	2.41	0.164	2.31	0.138	-1	1.91	1.27	2.37
208675_s_at	D29643	DDOST	dolichyl-diphosphooligosaccharide-protein glycosyltransferase	15.24	0.000176	14.22	0.00014	12.21	0.000857	1.97	0.373	1.84	0.379	1.58	0.439	1.06	1.32	1.17	1.84
208672_s_at	BC000914	SFRS3	splicing factor, arginine/serine-rich 3	3.01	0.0362	2.09	0.148	3.95	0.0234	1.13	0.886	-1.28	0.666	1.47	0.489	1.71	1.35	1.95	2.17
208671_at	AF164794	SERINC1	serine incorporator 1	3.43	0.00651	3.23	0.00606	2.77	0.0371	1.06	0.938	-1.01	0.993	-1.17	0.755	-1.3	1.17	1.23	1.36
208669_s_at	AF109873	EID1	EP300 interacting inhibitor of differentiation 1	3.18	0.0227	2.71	0.0353	2.24	0.155	1.58	0.457	1.35	0.584	1.11	0.864	1.36	1.15	1.1	1.7
208666_s_at	BE866412	ST13	suppression of tumorigenicity 13 (colon carcinoma) (Hsp70 interacting protein)	8.46	0.000889	5.46	0.0027	2.64	0.114	1.55	0.507	-1	0.997	-2.07	0.216	1.09	-1.27	1.25	1.04
208659_at	AF034607	CLIC1	chloride intracellular channel 1	4.69	0.00234	5.74	0.000633	12.47	0.000174	2.33	0.179	2.85	0.0607	6.19	0.00264	1.22	1.44	1.34	2.27
208656_s_at	AF135162	CCNI	cyclin I	2.87	0.00664	1.58	0.2	1.55	0.288	-1	1	-1.82	0.2	-1.85	0.137	1.09	-3.1	1.28	-3.16
208652_at	BC000400	PPP2CA	protein phosphatase 2 (formerly 2A), catalytic subunit, alpha isoform	8.94	0.00203	9.32	0.00113	13.83	0.00152	1.85	0.438	1.93	0.393	2.87	0.136	1.22	1.97	1.52	3.1
208649_s_at	AF100752	VCP	valosin-containing protein	9.58	0.00167	9.51	0.00108	11.47	0.00249	1.58	0.549	1.57	0.518	1.89	0.347	-1.01	1.43	-1.3	2.14
208645_s_at	AF116710	RPS14	ribosomal protein S14	20.11	9.51e-05	14.52	0.00014	13.45	0.000695	1.66	0.458	1.2	0.776	1.11	0.888	1.25	-1.73	1.18	-1.6
208644_at	M32721	PARP1	poly (ADP-ribose) polymerase family, member 1	2.3	0.0241	2.41	0.013	2.95	0.012	1.12	0.832	1.17	0.698	1.43	0.352	1.01	1.07	-1.01	1
208642_s_at	AA205834	XRCC5	X-ray repair complementing defective repair in Chinese hamster cells 5 (double-strand-break rejoining; Ku autoantigen, 80kDa)	6.73	0.00683	5.74	0.00771	5.58	0.025	1.99	0.426	1.69	0.467	1.65	0.49	-1.17	-1.49	1.13	-1.08
208641_s_at	BC004247	RAC1	ras-related C3 botulinum toxin substrate 1 (rho family, small GTP binding protein Rac1)	3.12	0.0234	4.56	0.00294	5.7	0.00441	1.02	0.977	1.5	0.46	1.87	0.238	-1.4	-1.07	-1.42	-1.07
208635_x_at	BF976260	NACA	nascent-polypeptide-associated complex alpha polypeptide	5.78	0.0039	4.32	0.00789	3.07	0.0751	1.59	0.496	1.19	0.79	-1.18	0.801	1.16	-1.63	1.23	-1.46
208631_s_at	U04627	HADHA	hydroxyacyl-Coenzyme A dehydrogenase/3-ketoacyl-Coenzyme A thiolase/enoyl-Coenzyme A hydratase (trifunctional protein), alpha subunit	3.43	0.018	3.76	0.00864	2.71	0.0831	1.31	0.663	1.43	0.523	1.04	0.961	1.03	-2.48	-1.23	-2
208627_s_at	BE966374	YBX1	Y box binding protein 1	3.81	0.0308	3.81	0.0226	2.95	0.117	2.22	0.358	2.22	0.316	1.72	0.406	1.09	1.63	1.22	2.03
208620_at	U24223	PCBP1	poly(rC) binding protein 1	4.99	0.0165	3.25	0.0561	3.81	0.069	3.07	0.222	2	0.39	2.35	0.224	1.28	1.07	1.53	1.56
208616_s_at	U48297	PTP4A2	protein tyrosine phosphatase type IVA, member 2	3.12	0.0112	3.46	0.00448	5.58	0.00197	1.04	0.959	1.16	0.772	1.87	0.184	1.06	-1.07	1.22	1.06
208615_s_at	BF795101	PTP4A2	protein tyrosine phosphatase type IVA, member 2	2.1	0.0404	1.72	0.12	1.8	0.149	1.09	0.877	-1.13	0.779	-1.07	0.888	-1.17	1.04	-1.06	1.15
208612_at	D83485	PDIA3	protein disulfide isomerase family A, member 3	6.36	0.0028	7.46	0.00102	7.52	0.00384	1.91	0.398	2.24	0.268	2.25	0.185	-1.18	1.45	-1.3	1.66
208598_s_at	NM_005703	HUWE1	HECT, UBA and WWE domain containing 1	4.5	0.000512	4.23	0.000435	5.1	0.000735	1.69	0.292	1.59	0.312	1.92	0.108	1.15	-1.22	1.31	-1.08
208596_s_at	NM_019093	UGT1A1 /// UGT1A10 /// UGT1A3 /// UGT1A4 /// UGT1A5 /// UGT1A6 /// UGT1A7 /// UGT1A8 /// UGT1A9	UDP glucuronosyltransferase 1 family, polypeptide A10 /// UDP glucuronosyltransferase 1 family, polypeptide A8 /// UDP glucuronosyltransferase 1 family, polypeptide A7 /// UDP glucuronosyltransferase 1 family, polypeptide A6 /// UDP glucuronosyltransferas	20.97	0.000193	13.09	0.000405	3.95	0.0525	2.73	0.255	1.71	0.444	-1.95	0.32	1.36	-1.42	1.69	-1.24
208540_x_at	NM_021039	LOC729659 /// LOC730278 /// LOC730558	similar to Putative S100 calcium-binding protein A11 pseudogene /// similar to Putative S100 calcium-binding protein A11 pseudogene /// similar to Putative S100 calcium-binding protein A11 pseudogene	2.09	0.0364	4.99	0.000192	15.24	9.37e-06	-1.21	0.652	1.97	0.116	6.02	0.000352	-1.01	2.43	-1.02	2.87
208517_x_at	NM_001207	BTF3	basic transcription factor 3	6.15	0.0154	4.79	0.0242	4.6	0.0636	1.85	0.483	1.44	0.645	1.39	0.695	1.29	-1.24	1.43	1.02
208499_s_at	NM_006260	DNAJC3	DnaJ (Hsp40) homolog, subfamily C, member 3	2.87	0.00791	3.16	0.00298	3.16	0.0102	1.18	0.73	1.3	0.527	1.3	0.524	1.19	1.37	-1.26	1.53
208472_at	NM_022465	IKZF4	IKAROS family zinc finger 4 (Eos)	-2.01	1.29e-05	-2.03	8.06e-06	-2.01	2.7e-05	-1.01	0.956	-1.01	0.929	-1.01	0.929	-1	-1.01	-1	-1
208470_s_at	NM_020995	HP /// HPR	haptoglobin /// haptoglobin-related protein	2.71	0.0215	3.14	0.00708	3.01	0.0258	1.15	0.818	1.33	0.548	1.28	0.622	-1.15	1.37	-1.24	1.52
208451_s_at	NM_000592	C4A /// C4B	complement component 4A (Rodgers blood group) /// complement component 4B (Childo blood group)	5.21	0.000171	6.32	4.49e-05	3.97	0.00159	1.47	0.394	1.79	0.16	1.13	0.765	1.1	2.09	1.46	2.37
208367_x_at	NM_000776	CYP3A4	cytochrome P450, family 3, subfamily A, polypeptide 4	2.83	0.0253	1.52	0.404	-1.3	0.637	1.52	0.46	-1.23	0.684	-2.43	0.0984	1.92	-1.73	2.11	-2.4
208308_s_at	NM_000175	GPI	glucose phosphate isomerase	4.14	0.00199	4.32	0.00104	5.7	0.00131	-1.01	0.983	1.03	0.965	1.36	0.493	-1.89	-1.56	-2.1	-1.11
208299_at	NM_021096	CACNA1I	calcium channel, voltage-dependent, alpha 1I subunit	-2.01	0.0164	-2	0.0123	-2.06	0.0285	-1.01	0.979	-1	0.99	-1.03	0.941	-1	1.01	-1	1.02
208232_x_at	L12260	NRG1	neuregulin 1	-3.34	0.000237	-3.43	0.000132	-3.97	0.000224	1.11	0.761	1.08	0.802	-1.07	0.837	1.17	-1.87	1.12	-1.64
208209_s_at	NM_000716	C4BPB	complement component 4 binding protein, beta	3.23	0.0401	5.66	0.00318	2.99	0.0894	1.47	0.57	2.59	0.19	1.37	0.63	1.13	1.24	1.01	1.37
208151_x_at	NM_030881	DDX17	DEAD (Asp-Glu-Ala-Asp) box polypeptide 17 /// DEAD (Asp-Glu-Ala-Asp) box polypeptide 17	3.48	0.00871	2.79	0.018	3.89	0.0115	1.28	0.652	1.03	0.965	1.43	0.465	1.32	-1.26	1.48	-1.05
208147_s_at	NM_030878	CYP2C8	cytochrome P450, family 2, subfamily C, polypeptide 8 /// cytochrome P450, family 2, subfamily C, polypeptide 8	3.51	0.00202	2.35	0.0147	1.53	0.303	1.73	0.283	1.16	0.711	-1.33	0.474	1.59	-1.08	1.73	1.04
208141_s_at	NM_031304	DOHH	deoxyhypusine hydroxylase/monooxygenase /// deoxyhypusine hydroxylase/monooxygenase	-2.73	0.000388	-2.43	0.000562	-3.78	0.000111	-1.06	0.875	1.06	0.83	-1.46	0.135	1.02	-1.32	1.01	-1.05
208095_s_at	NM_001222	SRP72	signal recognition particle 72kDa	5.32	0.00137	5.39	0.000808	7.62	0.000929	1.47	0.482	1.5	0.433	2.11	0.141	1.28	1.44	1.19	2.27
208074_s_at	NM_021575	AP2S1	adaptor-related protein complex 2, sigma 1 subunit	19.16	3.74e-06	19.56	1.79e-06	19.16	4.34e-06	1.59	0.348	1.63	0.29	1.59	0.222	-1.06	-1.83	-1.27	-1.44
208041_at	NM_002929	GRK1	G protein-coupled receptor kinase 1	-2.91	0.000406	-2.91	0.000274	-2.93	0.00101	-1.01	0.976	-1.01	0.982	-1.02	0.957	-1.01	-1.01	-1.01	-1.01
208016_s_at	NM_004835	AGTR1	angiotensin II receptor, type 1	2.41	0.000539	1.61	0.0168	1.1	0.733	1.84	0.0291	1.23	0.404	-1.19	0.425	1.19	2.14	1.6	2.44
207974_s_at	NM_006930	SKP1A	S-phase kinase-associated protein 1A (p19A)	12.47	0.003	15.03	0.0012	8.75	0.0167	2.28	0.417	2.75	0.314	1.6	0.584	1.02	1.61	1.31	2.36
207945_s_at	NM_001893	CSNK1D	casein kinase 1, delta	2.53	0.0428	3.27	0.00862	8.88	0.00058	1.68	0.405	2.17	0.18	5.9	0.00347	1.21	1.54	1.21	2.11
207883_s_at	NM_003227	TFR2	transferrin receptor 2	5.58	0.000453	4.47	0.000731	1.01	0.992	2.45	0.0939	1.96	0.178	-2.27	0.0855	1.15	-2.2	1.37	-1.74
207871_s_at	NM_018412	ST7	suppression of tumorigenicity 7	6.11	0.0061	3.51	0.032	4.53	0.0332	2.68	0.264	1.54	0.527	1.99	0.303	-1.02	-2.01	-1.13	-1.44
207845_s_at	NM_014885	ANAPC10	anaphase promoting complex subunit 10	2.81	0.0444	3.07	0.0228	3.05	0.056	1.45	0.544	1.59	0.426	1.58	0.405	1.16	2.41	1.3	3.54
207812_s_at	NM_015530	GORASP2	golgi reassembly stacking protein 2, 55kDa	3.89	0.0194	1.41	0.65	2.99	0.0875	3.14	0.144	1.14	0.855	2.41	0.162	1.88	1.37	1.55	2.14
207801_s_at	NM_014868	RNF10	ring finger protein 10	4.96	0.000264	5.28	0.000126	10.2	3.16e-05	1.77	0.245	1.88	0.137	3.63	0.0042	1.13	1.51	-1.02	1.69
207773_x_at	NM_022820	CYP3A43	cytochrome P450, family 3, subfamily A, polypeptide 43	8.69	0.0105	4.63	0.0458	3.2	0.206	2.17	0.444	1.16	0.895	-1.25	0.829	-1.74	-2	-1.25	-2.41
207721_x_at	NM_005340	HINT1	histidine triad nucleotide binding protein 1	8.82	0.000117	7.84	0.000117	4.53	0.00373	1.69	0.369	1.51	0.411	-1.15	0.772	-1	-1.4	1.02	-1.06
207719_x_at	NM_014812	CEP170	centrosomal protein 170kDa	3.53	0.00308	5.1	0.000347	10.13	9.05e-05	-1.02	0.973	1.41	0.424	2.81	0.0312	1.04	3.92	-1.06	4.94
207718_x_at	NM_000764	CYP2A13 /// CYP2A6 /// CYP2A7 /// CYP2A7P1	cytochrome P450, family 2, subfamily A, polypeptide 6 /// cytochrome P450, family 2, subfamily A, polypeptide 7 /// cytochrome P450, family 2, subfamily A, polypeptide 7 pseudogene 1 /// cytochrome P450, family 2, subfamily A, polypeptide 13	6.45	0.000808	2.89	0.0186	1.12	0.877	2.25	0.219	1.01	0.992	-2.57	0.0903	1.06	-1.29	1.69	-1.46
207688_s_at	NM_005538	INHBC	inhibin, beta C	6.59	0.0035	5.39	0.00476	7.89	0.00454	2.01	0.387	1.65	0.45	2.41	0.173	2.97	3.32	3.05	6.13
207668_x_at	NM_005742	PDIA6	protein disulfide isomerase family A, member 6	4.41	0.0246	6.28	0.00512	6.64	0.014	1.93	0.429	2.75	0.223	2.91	0.145	-1.46	3.86	-1.97	6.19
207657_x_at	NM_002270	TNPO1	transportin 1	8.52	0.000265	8.88	0.00015	13.09	0.000163	1.15	0.832	1.2	0.729	1.77	0.248	1.04	1.04	1.02	1.34
207621_s_at	NM_007169	PEMT	phosphatidylethanolamine N-methyltransferase	3.63	0.0124	2.4	0.0621	1.6	0.414	1.8	0.386	1.19	0.758	-1.26	0.689	-1.04	-1.78	-1.53	-1.38
207616_s_at	NM_004180	TANK	TRAF family member-associated NFKB activator	3.12	0.00563	3.12	0.00371	2.4	0.0452	2.57	0.069	2.57	0.0466	1.97	0.121	1.21	1.73	1.65	2.19
207614_s_at	NM_003592	CUL1	cullin 1	4.6	0.012	4.08	0.0133	4.56	0.0249	1.83	0.425	1.63	0.451	1.82	0.339	1.53	-1.4	2.55	-1.13
207601_at	NM_014465	SULT1B1	sulfotransferase family, cytosolic, 1B, member 1	-2.36	0.0428	-2.11	0.0618	-2.53	0.0535	-1.16	0.797	-1.04	0.95	-1.24	0.649	-1.32	1.01	-1.13	-1.28
207585_s_at	NM_001001	RPL36AL	ribosomal protein L36a-like	13.18	0.000323	13.09	0.000206	7.89	0.00353	1.64	0.475	1.63	0.441	-1.02	0.981	1.13	-1.24	1.01	1.05
207573_x_at	NM_006476	ATP5L	ATP synthase, H+ transporting, mitochondrial F0 complex, subunit G	3.84	0.0207	5.03	0.00499	5.39	0.0125	1.33	0.693	1.74	0.413	1.87	0.309	-1.1	1.38	-1.31	2.14
207537_at	NM_002625	PFKFB1	6-phosphofructo-2-kinase/fructose-2,6-biphosphatase 1	7.78	0.00057	3.68	0.00722	2.71	0.0714	2.41	0.2	1.14	0.815	-1.19	0.773	2.1	-1.02	2.2	1.59
207508_at	NM_001689	ATP5G3	ATP synthase, H+ transporting, mitochondrial F0 complex, subunit C3 (subunit 9)	4.38	0.018	5.21	0.0066	5.5	0.0171	1.89	0.421	2.25	0.304	2.38	0.193	1.04	1.42	-1.04	2.34
207507_s_at	NM_001689	ATP5G3	ATP synthase, H+ transporting, mitochondrial F0 complex, subunit C3 (subunit 9)	6.11	0.0167	7.31	0.00664	6.77	0.0245	1.96	0.457	2.35	0.365	2.17	0.321	1.04	1.43	-1.13	2.24
207498_s_at	NM_000106	CYP2D6	cytochrome P450, family 2, subfamily D, polypeptide 6	7.78	0.0065	2.66	0.153	1.43	0.689	1.19	0.869	-2.46	0.334	-4.56	0.0758	-1.01	-3.53	1.35	-3.99
207483_s_at	NM_018448	CAND1	cullin-associated and neddylation-dissociated 1	2.85	0.00762	2.99	0.00365	3.2	0.00862	1.33	0.533	1.4	0.426	1.5	0.312	1.21	1.22	1.27	1.43
207480_s_at	NM_020149	MEIS2	Meis1, myeloid ecotropic viral integration site 1 homolog 2 (mouse)	2.81	0.0237	1.58	0.32	1.74	0.282	2.55	0.128	1.43	0.465	1.58	0.346	-1.09	-1.11	-1.01	1.23
207358_x_at	NM_012090	MACF1	microtubule-actin crosslinking factor 1	2.11	0.0443	1.95	0.0599	2.45	0.0356	-1.22	0.656	-1.33	0.476	-1.06	0.91	-1.04	-1.07	1.04	-1.21
207330_at	NM_002864	PZP	pregnancy-zone protein	4.5	0.00141	4.5	0.00088	3.46	0.0111	1.47	0.448	1.47	0.416	1.13	0.807	-1.04	2.04	1.13	2.44
207318_s_at	AJ297710	CDC2L5	cell division cycle 2-like 5 (cholinesterase-related cell division controller)	3.97	0.00234	2.87	0.0087	4.72	0.00264	1.22	0.683	-1.13	0.794	1.45	0.388	1.06	1.17	1.21	1.36
207275_s_at	NM_001995	ACSL1	acyl-CoA synthetase long-chain family member 1	9.92	0.00159	5.13	0.00908	2.57	0.193	2.64	0.285	1.37	0.653	-1.46	0.595	1.52	1.12	1.83	1.74
207256_at	NM_000242	MBL2	mannose-binding lectin (protein C) 2, soluble (opsonic defect)	3.18	0.0162	1.38	0.591	1.84	0.254	2.09	0.271	-1.11	0.861	1.21	0.737	-1.78	1.43	-1.84	1.97
207244_x_at	NM_000762	CYP2A6	cytochrome P450, family 2, subfamily A, polypeptide 6	2.79	0.00153	1.61	0.0732	-1.34	0.369	1.77	0.144	1.02	0.955	-2.11	0.0345	1.01	-1.23	1.36	-1.35
207243_s_at	NM_001743	CALM2	calmodulin 2 (phosphorylase kinase, delta)	4.29	0.0235	4.99	0.00988	7.11	0.00966	1.91	0.427	2.22	0.338	3.16	0.113	-1.01	1.79	-1.01	2.58
207202_s_at	NM_003889	NR1I2	nuclear receptor subfamily 1, group I, member 2	3.97	0.0108	4.32	0.00502	2.83	0.0744	4.11	0.0407	4.47	0.0194	2.93	0.0826	1.2	1.93	2.17	2.93
207200_at	NM_000531	OTC	ornithine carbamoyltransferase	4.47	0.0182	2.59	0.109	1.33	0.727	2.46	0.309	1.42	0.606	-1.37	0.656	1.1	-2.09	1.08	-2
207186_s_at	NM_004459	BPTF	bromodomain PHD finger transcription factor	3.68	0.00816	4.03	0.00352	4.89	0.00542	-1.13	0.849	-1.04	0.959	1.17	0.78	1.09	1.32	1.21	1.81
207157_s_at	NM_005274	GNG5	guanine nucleotide binding protein (G protein), gamma 5	3.95	0.00785	5.43	0.00128	8.82	0.000947	1.38	0.592	1.89	0.316	3.07	0.0599	1.02	1.56	-1	2.17
207132_x_at	NM_002624	PFDN5	prefoldin subunit 5	11.88	0.000122	8.69	0.00022	5.86	0.00329	1.23	0.725	-1.11	0.863	-1.65	0.332	1.49	-2.09	1.52	-1.98
207122_x_at	NM_001054	SULT1A2	sulfotransferase family, cytosolic, 1A, phenol-preferring, member 2	3.12	0.0177	1.73	0.238	1.28	0.682	2.81	0.103	1.56	0.416	1.15	0.812	1.01	-2.46	-1.39	-1.39
207108_s_at	NM_015384	NIPBL	Nipped-B homolog (Drosophila)	3.73	0.00429	4.66	0.000961	4.82	0.0032	1.55	0.426	1.93	0.223	2	0.142	1.01	1.26	1.13	1.22
207076_s_at	NM_000050	ASS1	argininosuccinate synthetase 1	5.54	0.00517	2.06	0.197	1.4	0.635	-1.13	0.881	-3.05	0.113	-4.5	0.034	1.17	-7.06	1.23	-5.98
207040_s_at	NM_003932	ST13	suppression of tumorigenicity 13 (colon carcinoma) (Hsp70 interacting protein)	5.06	0.00759	3.73	0.0174	2.36	0.189	1.84	0.419	1.36	0.631	-1.17	0.829	1.57	-1.24	1.49	-1.03
207030_s_at	NM_001321	CSRP2	cysteine and glycine-rich protein 2	6.77	0.00821	3.05	0.0851	1.79	0.464	3.43	0.2	1.55	0.559	-1.1	0.916	1.56	-1.11	1.56	2.01
207027_at	NM_001528	HGFAC	HGF activator	4.32	0.0108	2.69	0.0567	1.19	0.828	1.2	0.819	-1.34	0.625	-3.03	0.0884	-1.13	-2.45	1.04	-1.45
207007_at	NM_005122	NR1I3	nuclear receptor subfamily 1, group I, member 3	10.2	3.81e-06	5.39	2.59e-05	4.26	0.000321	2.14	0.0433	1.13	0.699	-1.12	0.73	1.54	-1.79	2.16	-1.61
206989_s_at	NM_004719	SFRS2IP	splicing factor, arginine/serine-rich 2, interacting protein	2.89	0.00541	2.11	0.0258	2.62	0.0199	1.5	0.405	1.09	0.831	1.36	0.429	1.2	1.05	1.89	1.59
206953_s_at	NM_012302	LPHN2	latrophilin 2	6.02	0.00363	6.15	0.00215	8.57	0.00272	1.8	0.426	1.84	0.387	2.57	0.139	1.21	2.35	1.27	2.57
206930_at	NM_005838	GLYAT	glycine-N-acyltransferase	11.96	0.0255	5.06	0.124	1.2	0.925	15.67	0.0616	6.64	0.17	1.57	0.722	1.54	-1.07	-2.77	-1.74
206910_x_at	NM_005666	CFHR2	complement factor H-related 2	2.81	0.0288	2.95	0.0168	1.78	0.28	1.59	0.434	1.67	0.38	1.01	0.982	1.19	1.23	1.44	1.38
206872_at	NM_005074	SLC17A1	solute carrier family 17 (sodium phosphate), member 1	4.6	0.000559	2.07	0.0347	1.41	0.41	2.91	0.0286	1.31	0.498	-1.12	0.795	1.91	1.12	1.71	1.27
206855_s_at	NM_003773	HYAL2	hyaluronoglucosaminidase 2	-2.06	0.0011	-2.25	0.000329	-2.07	0.00258	-1.06	0.838	-1.16	0.498	-1.06	0.793	-1.32	-1.21	-1.32	-1.38
206840_at	NM_001133	AFM	afamin	6.82	0.00141	2.22	0.111	1.07	0.938	2.01	0.349	-1.53	0.462	-3.16	0.0705	-1.01	-3.27	1.4	-2.75
206809_s_at	NM_005758	HNRPA3 /// HNRPA3P1	heterogeneous nuclear ribonucleoprotein A3 pseudogene 1 /// heterogeneous nuclear ribonucleoprotein A3	4.03	0.0197	3.16	0.0383	7.06	0.00617	2.03	0.382	1.59	0.468	3.56	0.0734	-1.11	1.37	-1.3	1.9
206770_s_at	NM_012243	SLC35A3	solute carrier family 35 (UDP-N-acetylglucosamine (UDP-GlcNAc) transporter), member A3	2.07	0.0264	2.16	0.0141	2.33	0.024	-1.01	0.976	1.03	0.949	1.11	0.791	-1.73	1.04	-1.88	1.24
206743_s_at	NM_001671	ASGR1	asialoglycoprotein receptor 1	10.85	3.43e-05	9.25	3.51e-05	7.62	0.000278	1.26	0.633	1.07	0.899	-1.13	0.787	-1.09	-1.97	-1.27	-1.55
206738_at	NM_001646	APOC4	apolipoprotein C-IV	2.75	0.0154	2.13	0.0481	1.25	0.663	1.02	0.979	-1.27	0.595	-2.16	0.101	-1.13	-2	1.16	-2.14
206709_x_at	NM_005309	GPT	glutamic-pyruvate transaminase (alanine aminotransferase)	2.48	0.00418	1.75	0.0424	1.52	0.208	1.45	0.365	1.03	0.953	-1.13	0.732	1.3	-1.36	-1.01	-1.15
206651_s_at	NM_016413	CPB2	carboxypeptidase B2 (plasma, carboxypeptidase U)	3.16	0.0218	2.09	0.12	1.13	0.866	1.46	0.518	-1.04	0.965	-1.91	0.229	-1.32	-1.21	-1.39	-1.06
206650_at	NM_018134	IQCC	IQ motif containing C	-2.27	0.000185	-2.27	0.00012	-3.07	3.14e-05	-1.02	0.95	-1.02	0.932	-1.39	0.0915	1.01	-1.01	1.01	1
206610_s_at	NM_000128	F11	coagulation factor XI (plasma thromboplastin antecedent)	-2.28	0.015	-2.75	0.00291	-6.15	0.000186	1.43	0.411	1.19	0.631	-1.88	0.101	-1.27	-2.07	-1.48	-2.02
206562_s_at	NM_001892	CSNK1A1	casein kinase 1, alpha 1	3.66	0.0166	4.53	0.00454	4.17	0.0198	1.11	0.902	1.38	0.579	1.27	0.698	1.43	1.52	1.64	1.94
206514_s_at	D12620	CYP4F2 /// CYP4F3	cytochrome P450, family 4, subfamily F, polypeptide 3 /// cytochrome P450, family 4, subfamily F, polypeptide 2	11.55	0.000458	9.65	0.000484	3.97	0.0338	1.71	0.45	1.42	0.574	-1.71	0.374	-1.19	1.06	1.19	1.28
206496_at	NM_006894	FMO3	flavin containing monooxygenase 3	4.79	0.00154	3.92	0.00248	2.17	0.111	2.36	0.15	1.93	0.234	1.07	0.902	1.17	-1.04	1.27	1.04
206491_s_at	NM_003827	NAPA	N-ethylmaleimide-sensitive factor attachment protein, alpha	3.14	0.0322	8.11	0.000551	3.71	0.0315	2.51	0.216	6.5	0.0056	2.97	0.084	1.13	3.68	2.07	5.8
206469_x_at	NM_012067	AKR7A3	aldo-keto reductase family 7, member A3 (aflatoxin aldehyde reductase)	4.69	0.00975	2.91	0.0485	2.66	0.128	1.78	0.428	1.1	0.899	1.01	0.985	-1.27	-1.33	-1.72	-1.17
206424_at	NM_000783	CYP26A1	cytochrome P450, family 26, subfamily A, polypeptide 1	9.85	0.00969	2.11	0.419	24.76	0.00271	10.56	0.0349	2.27	0.411	26.54	0.00338	2.79	3.97	6.41	6.39
206350_at	NM_001639	APCS	amyloid P component, serum	3.66	0.00448	3.66	0.00285	3.23	0.0171	1.91	0.285	1.91	0.232	1.68	0.249	-1.04	1.03	-1	1.26
206340_at	NM_005123	NR1H4	nuclear receptor subfamily 1, group H, member 4	3.86	0.000731	4.2	0.000309	2.79	0.0101	1.58	0.332	1.72	0.2	1.14	0.734	1.42	2.13	1.62	2.75
206292_s_at	NM_003167	SULT2A1	sulfotransferase family, cytosolic, 2A, dehydroepiandrosterone (DHEA)-preferring, member 1	4.99	0.00111	3.86	0.0023	2.07	0.128	1.54	0.427	1.19	0.714	-1.57	0.322	-1.1	1.4	-1	1.3
206287_s_at	NM_002218	ITIH4	inter-alpha (globulin) inhibitor H4 (plasma Kallikrein-sensitive glycoprotein)	2.57	0.013	2.51	0.0105	2.35	0.0419	1.04	0.959	1.01	0.983	-1.06	0.904	1.07	-1.31	1.03	-1.1
206272_at	NM_006542	SPHAR	S-phase response (cyclin-related)	5.06	0.00541	3.76	0.0124	6.23	0.00585	1.09	0.929	-1.24	0.728	1.34	0.637	-1.17	1.17	-1.07	1.69
206249_at	NM_004721	MAP3K13	mitogen-activated protein kinase kinase kinase 13	2.5	0.0282	2.64	0.0147	6.82	0.000674	1.89	0.281	2	0.18	5.17	0.00274	1.52	2.69	2.19	4.55
206204_at	NM_004490	GRB14	growth factor receptor-bound protein 14	11.31	0.00146	7.57	0.00312	5.06	0.0333	7.73	0.0205	5.17	0.0442	3.46	0.106	1.47	-1.12	1.46	1.83
206179_s_at	NM_007030	TPPP	brain-specific protein p25 alpha	-2.1	6.9e-08	-2.1	3.9e-08	-2.13	3.8e-08	-1.02	0.77	-1.02	0.753	-1.04	0.615	-1.01	-1.01	-1.01	1
206174_s_at	NM_002721	PPP6C	protein phosphatase 6, catalytic subunit	2.68	0.0108	2.5	0.0113	3.05	0.0111	2.01	0.171	1.88	0.173	2.3	0.0639	-1.16	1.37	-1.01	1.63
206155_at	NM_000392	ABCC2	ATP-binding cassette, sub-family C (CFTR/MRP), member 2	2.79	0.0367	2.71	0.032	1.8	0.289	1.59	0.448	1.55	0.431	1.03	0.961	1.05	-1.04	2.53	-1.09
206138_s_at	NM_002651	PIK4CB	phosphatidylinositol 4-kinase, catalytic, beta polypeptide	3.89	0.00389	5.13	0.000718	7.89	0.000565	1.16	0.799	1.53	0.408	2.35	0.0927	-1.01	1.28	1.02	2.2
206085_s_at	NM_001902	CTH	cystathionase (cystathionine gamma-lyase)	6.45	0.0316	5.9	0.0304	7.16	0.0446	-3.95	0.257	-4.32	0.175	-3.56	0.178	1.27	-2.93	1.55	-1.56
206024_at	NM_002150	HPD	4-hydroxyphenylpyruvate dioxygenase	110.66	3.81e-06	74.54	4.9e-06	44.63	3.82e-05	2.3	0.31	1.55	0.487	-1.08	0.916	1.64	-3.01	1.52	-2.18
205999_x_at	AF182273	CYP3A4	cytochrome P450, family 3, subfamily A, polypeptide 4	7.73	0.00141	4.03	0.011	2.28	0.196	2.04	0.362	1.06	0.94	-1.66	0.394	1.55	-1.87	1.84	-2.48
205943_at	NM_005651	TDO2	tryptophan 2,3-dioxygenase	4.66	0.0189	5.24	0.00882	3.16	0.111	2.66	0.283	2.99	0.174	1.8	0.388	-1.09	2.48	1.59	2.27
205942_s_at	NM_005622	ACSM3	acyl-CoA synthetase medium-chain family member 3	2.45	0.0112	1.04	0.982	-1.02	0.979	2.41	0.0518	1.03	0.963	-1.04	0.941	2.01	-1.25	2.77	-1.31
205939_at	NM_000765	CYP3A7	cytochrome P450, family 3, subfamily A, polypeptide 7	7.46	0.00759	3.23	0.0821	1.75	0.502	1.54	0.617	-1.51	0.598	-2.77	0.189	1.82	-2.69	2.22	-4.64
205892_s_at	NM_001443	FABP1	fatty acid binding protein 1, liver	12.13	0.0322	69.07	0.000897	120.26	0.00159	2.91	0.455	16.56	0.0483	28.84	0.0213	-1.89	21.71	-4.17	62.03
205877_s_at	NM_017590	ZC3H7B	zinc finger CCCH-type containing 7B	-2.01	0.0165	-2.3	0.004	-2.59	0.0062	1.04	0.936	-1.09	0.779	-1.23	0.501	1.21	1.01	1.29	1.09
205820_s_at	NM_000040	APOC3	apolipoprotein C-III	5.28	0.00123	4.06	0.00251	3.95	0.00985	1.13	0.853	-1.16	0.781	-1.19	0.745	-1.24	-1.99	-1.31	-2.05
205813_s_at	NM_000429	MAT1A	methionine adenosyltransferase I, alpha	2.87	0.0121	2.2	0.0388	1.21	0.707	1.17	0.77	-1.11	0.831	-2.01	0.126	-1.6	-1.72	-1.36	-1.72
205776_at	NM_001461	FMO5	flavin containing monooxygenase 5	4.99	0.00333	4.03	0.00558	1.14	0.866	1.02	0.975	-1.21	0.735	-4.29	0.0213	-1.24	-1.6	1.71	-1.93
205765_at	NM_000777	CYP3A5	cytochrome P450, family 3, subfamily A, polypeptide 5	7.57	0.000512	6.36	0.000588	6.64	0.00204	1.61	0.429	1.36	0.555	1.41	0.505	-1.29	1.01	-1.23	1.05
205755_at	NM_002217	ITIH3	inter-alpha (globulin) inhibitor H3	2.04	0.0202	1.79	0.0421	1.91	0.059	-1.02	0.966	-1.17	0.64	-1.09	0.803	1.69	-1.17	1.88	-1.04
205754_at	NM_000506	F2	coagulation factor II (thrombin)	2.11	0.0329	1.66	0.136	1.08	0.882	1.16	0.739	-1.1	0.818	-1.69	0.176	1.01	-1.23	1.27	-1.1
205711_x_at	NM_005174	ATP5C1	ATP synthase, H+ transporting, mitochondrial F1 complex, gamma polypeptide 1	3.68	0.029	3.71	0.0213	3.58	0.0589	1.97	0.399	1.99	0.365	1.92	0.31	-1.18	1.1	-1.27	1.64
205690_s_at	NM_003910	BUD31	BUD31 homolog (yeast)	2.77	0.0235	4.14	0.00223	5.54	0.0025	1.1	0.88	1.65	0.372	2.2	0.119	1.25	1.03	1.07	1.46
205682_x_at	NM_019101	APOM	apolipoprotein M	8.52	0.00341	2.43	0.171	-1.31	0.766	2.14	0.399	-1.64	0.505	-5.21	0.0468	-1.06	-6.64	1.1	-7.97
205650_s_at	NM_021871	FGA	fibrinogen alpha chain	3.86	0.00351	3.48	0.00392	2.93	0.0274	1.78	0.335	1.6	0.379	1.35	0.512	1.29	-1.04	1.39	1.06
205633_s_at	NM_000688	ALAS1	aminolevulinate, delta-, synthase 1	8.06	0.00305	4.11	0.0215	5.24	0.0252	2.2	0.375	1.13	0.896	1.43	0.618	3.73	1.78	3.34	2.47
205620_at	NM_000504	F10	coagulation factor X	2.43	0.000712	1.85	0.00513	1.58	0.0625	1.19	0.512	-1.1	0.684	-1.29	0.277	1.16	-1.14	1.2	-1.35
205583_s_at	NM_024810	CXorf45	chromosome X open reading frame 45	2.95	0.00935	2.27	0.0297	2.73	0.0284	-1.66	0.362	-2.16	0.117	-1.79	0.176	-1.28	2.13	1.11	2.34
205576_at	NM_000185	SERPIND1	serpin peptidase inhibitor, clade D (heparin cofactor), member 1	2.77	0.0336	1.55	0.394	-1.21	0.772	1.46	0.508	-1.22	0.711	-2.28	0.128	1.01	-1.95	1.17	-1.83
205573_s_at	NM_015976	SNX7	sorting nexin 7	2.66	0.0471	3.25	0.0141	2.53	0.0964	2.25	0.241	2.75	0.0974	2.14	0.162	-1.5	2.93	-1.02	3.42
205568_at	NM_020980	AQP9	aquaporin 9	2.57	0.0363	2.48	0.0324	2.07	0.154	1.88	0.325	1.82	0.304	1.52	0.391	-1.38	1.13	-1.19	1.16
205547_s_at	NM_003186	TAGLN	transgelin	3.43	0.0157	7.46	0.000455	15.89	0.000168	1.22	0.754	2.66	0.113	5.66	0.00677	1.92	4.17	1.79	7.97
205530_at	NM_004453	ETFDH	electron-transferring-flavoprotein dehydrogenase	2.33	0.0475	1.67	0.219	1.63	0.323	1.51	0.444	1.08	0.887	1.05	0.934	-1.34	-3.27	-1.32	-2.74
205512_s_at	NM_004208	AIFM1	apoptosis-inducing factor, mitochondrion-associated, 1	3.23	0.0127	2.45	0.0382	1.63	0.349	2.33	0.181	1.77	0.344	1.17	0.776	-1.23	-1.09	-1.88	1.28
205508_at	NM_001037	SCN1B	sodium channel, voltage-gated, type I, beta	-2.16	0.0282	-1.97	0.0396	-1.06	0.918	-1.02	0.973	1.07	0.877	1.99	0.093	-1.04	1.14	-1.01	1.23
205506_at	NM_007127	VIL1	villin 1	4.53	0.00934	-1.41	0.638	-1.49	0.551	3.61	0.0864	-1.78	0.394	-1.87	0.291	1.3	-3.71	-1.52	-3.64
205500_at	NM_001735	C5	complement component 5	8.75	0.00146	7.84	0.0013	5.1	0.0188	2.07	0.379	1.85	0.396	1.21	0.796	-1.06	1.19	1.01	1.34
205478_at	NM_006741	PPP1R1A	protein phosphatase 1, regulatory (inhibitor) subunit 1A	6.06	4.28e-06	3.53	4.13e-05	-1.96	0.0115	2.17	0.00996	1.27	0.395	-5.46	8.44e-06	6.19	1.01	5.66	1.22
205404_at	NM_005525	HSD11B1	hydroxysteroid (11-beta) dehydrogenase 1	2.79	0.0325	2.16	0.0874	-1.38	0.584	2.24	0.235	1.73	0.367	-1.72	0.288	1.57	-1.49	1.57	-1.66
205384_at	NM_005031	FXYD1	FXYD domain containing ion transport regulator 1 (phospholemman)	18	0.000524	5.82	0.00894	-2.53	0.236	1.17	0.885	-2.66	0.267	-39.12	0.000248	1.31	-4.93	1.36	-4.64
205364_at	NM_003500	ACOX2	acyl-Coenzyme A oxidase 2, branched chain	6.64	0.0019	3.12	0.0267	1.84	0.323	2.31	0.272	1.09	0.905	-1.56	0.447	1.01	-1.78	1.4	-1.24
205356_at	NM_003940	USP13	ubiquitin specific peptidase 13 (isopeptidase T-3)	2.14	0.00203	1.44	0.0775	2.87	0.000565	1.49	0.198	-1	0.999	1.99	0.0143	1.17	-1.05	1.34	1.02
205354_at	NM_000156	GAMT	guanidinoacetate N-methyltransferase	4.79	0.00246	2.31	0.0544	1.71	0.309	1.74	0.386	-1.19	0.746	-1.61	0.338	1.09	-5.62	-1.78	-4.32
205335_s_at	NM_003135	SRP19	signal recognition particle 19kDa	3.68	0.00586	3.66	0.00399	5.5	0.00249	1.28	0.649	1.27	0.626	1.91	0.182	1.17	1.55	1.32	2.12
205324_s_at	NM_012280	FTSJ1	FtsJ homolog 1 (E. coli)	2.5	0.0236	1.93	0.0813	2.01	0.121	2.04	0.2	1.58	0.366	1.65	0.243	1.13	1.88	-1.34	2.44
205304_s_at	NM_004982	KCNJ8	potassium inwardly-rectifying channel, subfamily J, member 8	3.68	0.0188	3.58	0.0153	1.87	0.314	-1.72	0.437	-1.77	0.394	-3.39	0.0656	1.37	-5.43	2.57	-6.7
205276_s_at	NM_004286	GTPBP1	GTP binding protein 1	-2.48	0.00189	-2.66	0.000721	-2.95	0.00149	-1.18	0.599	-1.27	0.426	-1.4	0.227	1.02	-1.47	1.39	-1.48
205219_s_at	NM_002044	GALK2	galactokinase 2 /// retinoblastoma binding protein 8	2.01	0.0106	1.75	0.0256	1.82	0.048	1.6	0.196	1.4	0.333	1.44	0.199	-1.85	-1.67	-1.27	-1.38
205216_s_at	NM_000042	APOH	apolipoprotein H (beta-2-glycoprotein I)	2.19	0.0193	1.71	0.0841	1.25	0.57	1.13	0.789	-1.14	0.729	-1.56	0.214	-1.08	-1.4	-1.03	-1.47
205158_at	NM_002937	RNASE4	ribonuclease, RNase A family, 4	45.25	8.46e-06	25.81	1.73e-05	21.86	9.59e-05	2.77	0.15	1.58	0.429	1.34	0.613	1.09	1.6	1.58	1.8
205152_at	AI003579	SLC6A1	solute carrier family 6 (neurotransmitter transporter, GABA), member 1	7.16	0.00916	3.68	0.0556	4.29	0.0737	1.46	0.661	-1.33	0.726	-1.14	0.889	-1.04	-3.01	1.41	-2.08
205141_at	NM_001145	ANG	angiogenin, ribonuclease, RNase A family, 5 /// ribonuclease, RNase A family, 4	3.95	0.0035	3.84	0.00261	3.92	0.00809	1.45	0.476	1.41	0.465	1.44	0.419	-1.15	1.04	-1.16	1.12
205133_s_at	NM_002157	HSPE1	heat shock 10kDa protein 1 (chaperonin 10)	9.92	0.00675	14.83	0.00156	14.22	0.00625	1.75	0.554	2.62	0.353	2.51	0.278	-1.01	1.6	-1.11	2.4
205108_s_at	NM_000384	APOB	apolipoprotein B (including Ag(x) antigen)	3.34	0.00297	2.62	0.0084	2.89	0.0148	1.19	0.703	-1.07	0.882	1.03	0.96	-1.09	-1.4	1.1	-1.3
205089_at	NM_003416	ZNF7	zinc finger protein 7	3.58	0.00347	3.01	0.00564	3.53	0.00838	1.11	0.861	-1.07	0.902	1.09	0.859	1.27	1.05	1.77	1.13
205083_at	NM_001159	AOX1	aldehyde oxidase 1	2.6	0.0115	1.8	0.0891	1.04	0.962	1.16	0.762	-1.25	0.575	-2.17	0.0763	1.16	-1.09	1.48	-1.08
205082_s_at	AB046692	AOX1	aldehyde oxidase 1	8.34	0.00647	3.97	0.0461	-1.06	0.973	2.99	0.294	1.42	0.666	-2.95	0.176	1.42	1.06	2.25	1.11
205079_s_at	NM_003829	MPDZ	multiple PDZ domain protein	4.47	0.018	5.06	0.00822	2.48	0.197	-3.27	0.169	-2.89	0.174	-5.9	0.0232	-2.09	-1.26	-1.44	-1.42
205066_s_at	NM_006208	ENPP1	ectonucleotide pyrophosphatase/phosphodiesterase 1	3.34	0.000731	2.11	0.0104	2.33	0.0158	1.44	0.374	-1.09	0.808	1.01	0.982	1.34	-1.8	1.57	-1.64
205036_at	NM_007080	LSM6	LSM6 homolog, U6 small nuclear RNA associated (S. cerevisiae) /// chromodomain helicase DNA binding protein 9	3.2	0.0102	2.5	0.0269	2.87	0.0338	2.28	0.168	1.78	0.304	2.04	0.139	1.57	1.82	1.1	2.71
205012_s_at	NM_005326	HAGH	hydroxyacylglutathione hydrolase	2.69	0.0158	2	0.0652	-1.06	0.934	1.27	0.626	-1.06	0.912	-2.27	0.0863	-1.12	-2.59	-1.13	-2
205003_at	NM_014705	DOCK4	dedicator of cytokinesis 4	3.92	0.0255	3.01	0.0546	3.63	0.0596	-1.08	0.947	-1.4	0.607	-1.17	0.846	-1.44	1.71	-1.67	2.89
204973_at	NM_000166	GJB1	gap junction protein, beta 1, 32kDa (connexin 32, Charcot-Marie-Tooth neuropathy, X-linked)	3.12	0.00225	1.93	0.038	1.06	0.928	1.58	0.329	-1.02	0.964	-1.87	0.106	-1.06	-1.85	1.13	-1.55
204934_s_at	NM_002151	HPN	hepsin (transmembrane protease, serine 1)	5.58	0.000132	3.95	0.000438	2.3	0.0318	1.49	0.393	1.05	0.92	-1.64	0.181	-1.45	-2.04	-1.26	-1.84
204892_x_at	NM_001402	EEF1A1	eukaryotic translation elongation factor 1 alpha 1	2.79	0.0347	2	0.139	1.75	0.311	1.35	0.603	-1.04	0.965	-1.18	0.782	1.05	-1.6	1.07	-1.54
204867_at	NM_005258	GCHFR	GTP cyclohydrolase I feedback regulator	2.4	0.0247	1.45	0.343	1.26	0.63	1.26	0.629	-1.31	0.523	-1.52	0.306	-1.59	-2.89	-2.31	-3.02
204845_s_at	NM_001977	ENPEP	glutamyl aminopeptidase (aminopeptidase A)	6.96	0.00821	13.64	0.000748	15.24	0.00227	1.07	0.956	2.1	0.389	2.35	0.254	-2.13	16.34	-1.55	25.9
204839_at	NM_015918	POP5	processing of precursor 5, ribonuclease P/MRP subunit (S. cerevisiae)	6.11	0.00126	6.77	0.000536	9.06	0.000803	2.38	0.205	2.64	0.106	3.53	0.0362	-1.01	1.66	-1	2.14
204809_at	NM_006660	CLPX	ClpX caseinolytic peptidase X homolog (E. coli)	3.63	0.0141	3.1	0.0203	2.53	0.105	2.51	0.192	2.14	0.241	1.75	0.301	1.08	-1.25	1.43	1.19
204793_at	NM_014710	GPRASP1	G protein-coupled receptor associated sorting protein 1	8.23	1.27e-05	2.97	0.00108	1.63	0.162	2.83	0.0107	1.02	0.961	-1.79	0.102	2.66	-1.43	3.12	-1.17
204753_s_at	AI810712	HLF	hepatic leukemia factor	7.11	0.0129	5.82	0.0166	3.29	0.169	1.16	0.903	-1.06	0.961	-1.87	0.447	1.14	2.35	1.87	2.03
204752_x_at	NM_005484	PARP2	poly (ADP-ribose) polymerase family, member 2	5.62	0.000524	4.66	0.000712	6.54	0.000718	2.24	0.152	1.85	0.236	2.6	0.0545	-1.11	-1.03	-1.21	1.18
204744_s_at	NM_013417	IARS	isoleucine-tRNA synthetase	2.14	0.0484	2.33	0.023	3.68	0.00589	1.16	0.771	1.26	0.595	1.99	0.12	1.12	1.51	1.09	2
204713_s_at	AA910306	F5	coagulation factor V (proaccelerin, labile factor)	3.39	0.0016	2.48	0.00711	2.35	0.0295	1.19	0.677	-1.15	0.72	-1.21	0.607	1.24	-1.4	1.65	-1.56
204710_s_at	NM_016003	WIPI2	WD repeat domain, phosphoinositide interacting 2	3.66	0.000909	4.17	0.000309	3.86	0.00177	-1.15	0.764	-1.01	0.997	-1.09	0.85	-1.71	-1.36	-1.64	-1.29
204705_x_at	NM_000035	ALDOB	aldolase B, fructose-bisphosphate	6.32	0.0033	3.01	0.0423	2.22	0.224	1.12	0.904	-1.88	0.379	-2.55	0.142	-1.63	-4.69	-1.71	-4.48
204694_at	NM_001134	AFP	alpha-fetoprotein	15.56	0.0103	23.1	0.00299	14.83	0.0232	4.08	0.332	6.06	0.161	3.89	0.219	1.28	1.21	1.17	1.96
204686_at	NM_005544	IRS1	insulin receptor substrate 1	2.07	0.0221	1.46	0.218	1.42	0.324	1.58	0.306	1.12	0.762	1.09	0.831	1.14	-1.42	1.64	-1.48
204685_s_at	R52647	ATP2B2	ATPase, Ca++ transporting, plasma membrane 2	4.96	0.00424	1.96	0.181	1.87	0.29	3.81	0.0517	1.51	0.467	1.43	0.522	2.1	1.92	2.39	3.1
204681_s_at	NM_012294	RAPGEF5	Rap guanine nucleotide exchange factor (GEF) 5	3.32	0.0281	3.18	0.0246	2.41	0.152	-1.37	0.629	-1.42	0.55	-1.88	0.271	-1.3	-1.01	1.09	1.03
204640_s_at	NM_003563	SPOP	speckle-type POZ protein	2.75	0.0137	4.6	0.000641	3.95	0.00485	1.26	0.634	2.1	0.131	1.8	0.173	-1.01	2.07	1.29	2.85
204624_at	NM_000053	ATP7B	ATPase, Cu++ transporting, beta polypeptide	5.98	0.00566	3.95	0.0176	6.45	0.00949	1.92	0.415	1.27	0.725	2.07	0.256	-2.46	5.1	-2.1	8.22
204607_at	NM_005518	HMGCS2	3-hydroxy-3-methylglutaryl-Coenzyme A synthase 2 (mitochondrial)	5.17	0.0135	2.91	0.0782	-1.58	0.548	-1.09	0.94	-1.93	0.397	-8.88	0.00809	-1.43	-4.06	-1.02	-3.85
204570_at	NM_001864	COX7A1	cytochrome c oxidase subunit VIIa polypeptide 1 (muscle)	2.77	0.0365	2.43	0.0537	2.2	0.152	-1.06	0.94	-1.21	0.718	-1.34	0.587	1.17	-2.3	-1.04	-1.69
204566_at	NM_003620	PPM1D	protein phosphatase 1D magnesium-dependent, delta isoform	2.62	0.0471	4.06	0.00452	3.89	0.0171	-1.28	0.691	1.21	0.723	1.17	0.794	-1.1	1.96	-1.08	2.5
204565_at	NM_018473	THEM2	thioesterase superfamily member 2	3.1	0.016	2.64	0.0258	2.22	0.121	1.15	0.832	-1.02	0.972	-1.21	0.715	-1.25	-1.5	-1.2	-1.47
204561_x_at	NM_000483	APOC2	apolipoprotein C-II	5.5	0.000394	3.53	0.00197	3.43	0.00823	1.54	0.405	-1.01	0.983	-1.04	0.935	-1.2	-2.3	-1.4	-2.15
204559_s_at	NM_016199	LSM7	LSM7 homolog, U6 small nuclear RNA associated (S. cerevisiae)	2.62	0.018	4.06	0.00115	3.73	0.00634	1.57	0.402	2.43	0.0697	2.24	0.0871	1.09	1.44	-1	2.27
204534_at	NM_000638	VTN	vitronectin	3.89	0.000786	3.56	0.000773	2.81	0.011	1.17	0.723	1.06	0.885	-1.19	0.648	1.03	-1.45	1.27	-1.15
204532_x_at	NM_021027	UGT1A4	UDP glucuronosyltransferase 1 family, polypeptide A4	2.85	0.0481	2.06	0.16	1.04	0.967	1.16	0.858	-1.2	0.762	-2.36	0.144	1.16	-1.63	1.26	-1.6
204516_at	BG390306	ATXN7	ataxin 7	2.22	0.0491	2.79	0.00998	3.18	0.015	-1.09	0.898	1.16	0.755	1.32	0.53	1.02	2.38	1.53	2.69
204496_at	NM_014574	STRN3	striatin, calmodulin binding protein 3	3.29	0.0134	3.78	0.00469	5.43	0.00363	1.68	0.408	1.93	0.276	2.77	0.0709	1.13	2.45	1.04	3.57
204485_s_at	NM_005486	TOM1L1	target of myb1-like 1 (chicken)	6.11	0.00273	3.25	0.0239	2.73	0.103	3.27	0.105	1.74	0.401	1.46	0.528	2.24	1.31	1.96	1.86
204462_s_at	NM_006517	SLC16A2	solute carrier family 16, member 2 (monocarboxylic acid transporter 8)	2.22	0.0209	1.28	0.577	1.07	0.899	1.21	0.63	-1.43	0.388	-1.71	0.158	-1.09	-1.35	1.32	-1.27
204450_x_at	NM_000039	APOA1	apolipoprotein A-I	2.41	0.017	1.92	0.0558	1.42	0.393	-1.06	0.926	-1.34	0.465	-1.8	0.145	1.04	-1.72	1.07	-1.56
204447_at	NM_014731	ProSAPiP1	ProSAPiP1 protein	2.17	0.0037	1.8	0.0133	1.79	0.0372	1.3	0.417	1.08	0.794	1.07	0.818	1.58	1.04	1.95	-1.16
204416_x_at	NM_001645	APOC1	apolipoprotein C-I	5.21	0.000407	3.73	0.00121	1.23	0.667	1.01	0.994	-1.39	0.436	-4.2	0.00363	-1.24	-2.71	-1.12	-2.51
204375_at	NM_014718	CLSTN3	calsyntenin 3	-3.73	9.94e-06	-3.68	6.84e-06	-3.76	1.96e-05	-1.06	0.797	-1.05	0.822	-1.07	0.745	1.01	-1.24	-1	-1.19
204366_s_at	NM_001521	GTF3C2	general transcription factor IIIC, polypeptide 2, beta 110kDa	2.31	0.000686	2.17	0.000705	2.35	0.00154	1.06	0.845	-1	0.998	1.08	0.767	-1.13	1.01	1.06	1.11
204350_s_at	NM_004270	CRSP9	cofactor required for Sp1 transcriptional activation, subunit 9, 33kDa	2.53	0.0129	2.46	0.0104	1.87	0.124	2.2	0.105	2.14	0.0884	1.63	0.215	1.47	2.41	1.64	2.82
204295_at	NM_003172	SURF1	surfeit 1	3.97	0.000114	3.53	0.00014	2.77	0.00241	1.15	0.665	1.02	0.951	-1.25	0.436	-1.09	1.03	1.01	1.12
204291_at	NM_014803	ZNF518	zinc finger protein 518	2.93	0.0127	2.6	0.0168	4.47	0.00379	1.46	0.459	1.3	0.565	2.24	0.0995	1.1	1.43	1.6	2.25
204284_at	N26005	PPP1R3C	protein phosphatase 1, regulatory (inhibitor) subunit 3C	25.28	0.0014	9.99	0.00826	6.73	0.0564	156.5	0.000196	61.82	0.000635	41.64	0.0018	14.42	6.54	23.59	14.83
204258_at	NM_001270	CHD1	chromodomain helicase DNA binding protein 1	14.03	4.19e-05	13.18	2.93e-05	16.34	5.77e-05	-1.1	0.895	-1.17	0.764	1.06	0.924	1.22	2.33	1.37	2.69
204246_s_at	NM_007234	DCTN3	dynactin 3 (p22)	2.41	0.0095	2.36	0.00725	2.24	0.0306	1.08	0.872	1.06	0.891	-1	0.997	-1.45	1.01	-1.57	1.18
204233_s_at	AI991328	CHKA	choline kinase alpha	4.99	0.018	3.63	0.04	4.11	0.0599	-1.96	0.429	-2.69	0.25	-2.38	0.228	2.01	2.46	2.19	4.32
204219_s_at	NM_002802	PSMC1	proteasome (prosome, macropain) 26S subunit, ATPase, 1	3.48	0.00181	3.23	0.00173	3.27	0.00589	1.6	0.347	1.49	0.375	1.51	0.278	-1.04	1.01	-1.2	1.28
204172_at	NM_000097	CPOX	coproporphyrinogen oxidase	9.58	0.00313	9.38	0.00216	11.16	0.00482	5.21	0.077	5.1	0.0589	6.06	0.0376	1.99	4.11	2.13	8.06
204154_at	NM_001801	CDO1	cysteine dioxygenase, type I	3.89	0.0398	4.17	0.0239	3.05	0.134	1.03	0.977	1.1	0.914	-1.24	0.794	1.33	1.18	1.72	1.68
204143_s_at	NM_017512	ENOSF1	enolase superfamily member 1	3.27	0.0095	1.68	0.228	-1.34	0.586	1.31	0.603	-1.49	0.426	-3.34	0.0279	1.51	-1.16	1.39	-1.02
204102_s_at	NM_001961	EEF2	eukaryotic translation elongation factor 2	14.83	0.000122	9.78	0.000275	11.79	0.000612	1.14	0.861	-1.33	0.617	-1.1	0.884	-1.19	-2.71	-1.01	-2.45
204053_x_at	U96180	PTEN	phosphatase and tensin homolog (mutated in multiple advanced cancers 1)	3.32	0.0167	4.66	0.00247	4.03	0.0149	1.56	0.457	2.19	0.205	1.89	0.221	1.2	1.47	1.57	2.19
204050_s_at	NM_001833	CLTA	clathrin, light chain (Lca)	4.08	0.00216	3.92	0.0017	3.39	0.0118	1.87	0.287	1.79	0.276	1.55	0.321	1.13	-1.6	1.16	-1.34
204032_at	NM_003567	BCAR3	breast cancer anti-estrogen resistance 3	3.39	0.00892	2.79	0.0169	2.4	0.081	4.11	0.0162	3.39	0.0264	2.91	0.0509	1.47	2.41	2.95	3.72
204031_s_at	NM_005016	PCBP2	poly(rC) binding protein 2	3.23	0.0105	1.79	0.175	1.17	0.794	1.52	0.446	-1.19	0.722	-1.82	0.21	1.14	-1.56	1.38	-1.35
204020_at	BF739943	PURA	purine-rich element binding protein A	2.83	0.035	2.83	0.0269	2.35	0.123	1.28	0.677	1.28	0.648	1.06	0.917	-1.02	1.93	1.42	2.08
204009_s_at	W80678	KRAS	v-Ki-ras2 Kirsten rat sarcoma viral oncogene homolog	4.41	0.0105	2.77	0.052	4.2	0.0254	-1.05	0.964	-1.67	0.421	-1.1	0.895	1.55	4.41	1.53	6.61
203997_at	NM_002829	PTPN3	protein tyrosine phosphatase, non-receptor type 3	2.22	0.0378	1.77	0.123	2.97	0.0155	2.01	0.191	1.6	0.35	2.69	0.0379	1.34	1.34	1.24	1.62
203973_s_at	NM_005195	CEBPD	CCAAT/enhancer binding protein (C/EBP), delta	5.03	0.0349	9.58	0.0037	13.55	0.00529	-1.59	0.612	1.2	0.847	1.69	0.524	-1.29	1.47	-1.09	1.84
203939_at	NM_002526	NT5E	5'-nucleotidase, ecto (CD73)	2.06	0.0146	1.75	0.0373	1.51	0.214	1.21	0.596	1.03	0.946	-1.13	0.691	-1.15	-2.71	-1.05	-2.58
203926_x_at	NM_001687	ATP5D	ATP synthase, H+ transporting, mitochondrial F1 complex, delta subunit	2.4	0.038	2.31	0.0361	2.53	0.0515	1.13	0.838	1.09	0.877	1.2	0.715	1.27	-2.07	1.05	-1.62
203924_at	NM_000846	GSTA1	glutathione S-transferase A1	3.23	0.0458	1.64	0.459	-1.03	0.977	1.55	0.535	-1.28	0.713	-2.14	0.225	1.4	-2.14	1.54	-1.97
203914_x_at	NM_000860	HPGD	hydroxyprostaglandin dehydrogenase 15-(NAD)	4.38	0.000231	1.17	0.762	1.57	0.201	3.97	0.00155	1.06	0.895	1.42	0.284	4.03	-1.1	5.74	-1.24
203910_at	NM_004815	ARHGAP29	Rho GTPase activating protein 29	3.27	0.0458	3.05	0.047	3.14	0.0861	1.6	0.51	1.5	0.54	1.54	0.503	1.2	1.2	1.41	1.85
203880_at	NM_005694	COX17	COX17 cytochrome c oxidase assembly homolog (S. cerevisiae)	2.46	0.0336	2.64	0.017	2.31	0.0771	-1.05	0.943	1.02	0.977	-1.12	0.833	-1.47	1.04	-1.44	1.27
203874_s_at	NM_003069	SMARCA1	SWI/SNF related, matrix associated, actin dependent regulator of chromatin, subfamily a, member 1	6.82	0.000962	3.89	0.00599	3.68	0.0234	1.89	0.362	1.08	0.909	1.02	0.978	1.22	-1.49	1.13	-1.09
203857_s_at	NM_006810	PDIA5	protein disulfide isomerase family A, member 5	10.63	2.01e-05	10.34	1.33e-05	7.78	0.000141	2.81	0.0318	2.73	0.0237	2.06	0.0912	1.58	1.4	1.56	1.85
203831_at	NM_014925	R3HDM2	R3H domain containing 2	2.04	0.0109	1.43	0.169	1.88	0.0418	-1.19	0.596	-1.69	0.115	-1.29	0.365	-1.19	-1.13	-1.01	-1.15
203822_s_at	NM_006874	ELF2	E74-like factor 2 (ets domain transcription factor)	3.16	0.00597	2.6	0.012	4.23	0.00332	-1.22	0.679	-1.49	0.406	1.09	0.85	-1.55	-1.07	-1.23	1.02
203810_at	BG252490	DNAJB4	DnaJ (Hsp40) homolog, subfamily B, member 4	2.24	0.0143	3.27	0.000789	3.29	0.00297	-2.31	0.0496	-1.58	0.267	-1.57	0.193	-1.34	1.08	-1.21	1.08
203732_at	NM_016213	TRIP4	thyroid hormone receptor interactor 4	3.1	0.00121	3.43	0.000428	3.48	0.00158	1.04	0.94	1.15	0.675	1.17	0.646	-1.12	1.1	-1.11	1.26
203721_s_at	NM_016001	UTP18	UTP18, small subunit (SSU) processome component, homolog (yeast)	5.35	0.00972	4.69	0.0107	5.66	0.017	1.08	0.947	-1.06	0.95	1.14	0.873	-1.4	-2.17	1.22	-1.96
203711_s_at	NM_014362	HIBCH	3-hydroxyisobutyryl-Coenzyme A hydrolase	5.66	0.00496	3.84	0.0151	2.89	0.0996	2.57	0.245	1.74	0.411	1.31	0.68	-1	-1.54	1.15	-1.11
203704_s_at	AW118862	---	---	6.15	0.000246	4.69	0.00048	4.86	0.0017	1.01	0.994	-1.3	0.531	-1.26	0.588	2.25	-1.03	2.39	1.28
203689_s_at	AI743037	FMR1	fragile X mental retardation 1	22.47	0.000143	20.68	0.000119	10.7	0.0025	2.31	0.333	2.13	0.348	1.1	0.896	1.52	1.97	3.16	2.14
203675_at	NM_005013	NUCB2	nucleobindin 2	7.06	0.0258	9.06	0.00972	9.78	0.0236	1.6	0.654	2.06	0.451	2.22	0.391	-1.01	2.5	-1.65	3.54
203658_at	BC001689	SLC25A20	solute carrier family 25 (carnitine/acylcarnitine translocase), member 20	2.87	0.00822	3.29	0.00242	3.1	0.0115	1.4	0.467	1.61	0.334	1.52	0.303	-1.1	1.5	-1.37	2.15
203655_at	NM_006297	XRCC1	X-ray repair complementing defective repair in Chinese hamster cells 1	-3.16	0.0048	-3.23	0.00274	-2.93	0.0154	-1.06	0.93	-1.08	0.871	1.02	0.969	-1.03	-1.06	-1.01	-1.01
203646_at	NM_004109	FDX1	ferredoxin 1	3.73	0.0271	2.89	0.0557	5.1	0.0176	-1.16	0.865	-1.5	0.538	1.18	0.813	-1.43	-1.1	-1.19	1.1
203640_at	BE328496	MBNL2	muscleblind-like 2 (Drosophila)	8.23	0.00821	10.41	0.00274	17.75	0.00267	1.3	0.797	1.65	0.548	2.81	0.206	-1.37	2.38	1.09	2.67
203625_x_at	BG105365	MCAM	melanoma cell adhesion molecule	2.93	0.00832	2.09	0.0446	3.32	0.00928	2.45	0.087	1.74	0.272	2.77	0.0347	1.17	-1.1	1.39	1.43
203621_at	NM_002492	NDUFB5	NADH dehydrogenase (ubiquinone) 1 beta subcomplex, 5, 16kDa	5.17	0.00489	5.21	0.00312	4.63	0.0161	1.19	0.818	1.2	0.777	1.06	0.936	-1.37	1.17	-1.34	1.41
203615_x_at	NM_001055	SULT1A1	sulfotransferase family, cytosolic, 1A, phenol-preferring, member 1	4.41	0.00202	1.95	0.101	1.53	0.389	2.79	0.0725	1.23	0.651	-1.04	0.954	1.11	-3.53	-1.14	-2.11
203584_at	NM_014673	TTC35	tetratricopeptide repeat domain 35	5.35	0.00684	5.5	0.00412	4.69	0.0228	1.64	0.487	1.68	0.431	1.43	0.58	1.04	1.29	1.21	1.65
203583_at	NM_014044	UNC50	unc-50 homolog (C. elegans)	3.76	0.0211	3.84	0.014	4.08	0.0294	2.17	0.333	2.22	0.279	2.36	0.165	1.05	1.5	1.18	1.49
203568_s_at	NM_006355	TRIM38	tripartite motif-containing 38	7.36	0.00268	13.18	0.000309	20.97	0.000359	1.5	0.573	2.68	0.195	4.26	0.0498	1.21	3.76	2.53	5.88
203557_s_at	NM_000281	PCBD1	pterin-4 alpha-carbinolamine dehydratase/dimerization cofactor of hepatocyte nuclear factor 1 alpha (TCF1)	9.32	0.0015	6.82	0.00267	4.89	0.0255	4.14	0.0864	3.03	0.148	2.17	0.24	1.36	-2.17	1.39	-1.49
203553_s_at	NM_006575	MAP4K5	mitogen-activated protein kinase kinase kinase kinase 5	2.75	0.0141	3.25	0.00388	3.23	0.0132	-1.38	0.508	-1.17	0.731	-1.17	0.728	-1.05	1.12	-1.05	1.05
203524_s_at	NM_021126	MPST	mercaptopyruvate sulfurtransferase	2.51	0.00743	1.08	0.934	-1.01	0.996	1.39	0.435	-1.68	0.208	-1.83	0.108	1.11	-3.14	-1.01	-3.17
203500_at	NM_000159	GCDH	glutaryl-Coenzyme A dehydrogenase	2.27	0.0312	1.66	0.169	-1.11	0.851	1.54	0.4	1.13	0.793	-1.64	0.224	-1.02	-1.8	1.6	-1.39
203484_at	NM_014302	SEC61G	Sec61 gamma subunit	9.78	0.0018	11.08	0.000789	8.63	0.00605	1.5	0.605	1.69	0.463	1.32	0.711	-1.04	1.71	-1.64	2.91
203478_at	NM_002494	NDUFC1	NADH dehydrogenase (ubiquinone) 1, subcomplex unknown, 1, 6kDa	3.81	0.00113	4.06	0.000512	3.68	0.00329	1.18	0.698	1.26	0.544	1.14	0.747	1.03	-1.18	-1	-1.03
203441_s_at	NM_001792	CDH2	cadherin 2, type 1, N-cadherin (neuronal)	2.43	0.00872	1.72	0.0724	1.64	0.173	1.68	0.252	1.19	0.612	1.13	0.727	1.13	1.11	1.71	1.01
203427_at	NM_014034	ASF1A	ASF1 anti-silencing function 1 homolog A (S. cerevisiae)	3.01	0.0207	2.85	0.02	3.01	0.0388	1.33	0.609	1.26	0.658	1.33	0.578	1.2	1.32	1.49	1.82
203423_at	NM_002899	RBP1	retinol binding protein 1, cellular	4.53	0.0098	4.6	0.00631	10.7	0.00136	-1.67	0.457	-1.65	0.431	1.41	0.579	-2.3	-3.89	-2.14	-3.15
203405_at	NM_003720	DSCR2	Down syndrome critical region gene 2	2.73	0.022	2.79	0.0146	3.61	0.0122	1.51	0.444	1.54	0.405	1.99	0.151	1.17	-1.28	1.09	-1.16
203400_s_at	NM_001063	TF	transferrin	2.11	0.0334	1.88	0.0581	1.87	0.114	1.12	0.81	-1.01	0.992	-1.01	0.985	-1.01	-1.35	1.17	-1.25
203392_s_at	NM_001328	CTBP1	C-terminal binding protein 1	8.46	0.000616	7.16	0.000699	10.56	0.000792	2.14	0.302	1.82	0.368	2.68	0.102	-1.25	3.14	-1.65	5.13
203381_s_at	N33009	APOE	apolipoprotein E	4.69	0.00167	4.03	0.00215	1.27	0.665	1.93	0.283	1.66	0.363	-1.92	0.171	1.02	-1.39	1.1	-1.18
203380_x_at	NM_006925	SFRS5	splicing factor, arginine/serine-rich 5	2.73	0.0317	1.87	0.165	1.78	0.277	2.71	0.111	1.85	0.304	1.77	0.253	1.84	-1.03	2.35	1.06
203372_s_at	AB004903	SOCS2	suppressor of cytokine signaling 2	7.41	0.00857	2.71	0.153	1.17	0.899	1.58	0.598	-1.73	0.491	-4.03	0.0995	1.16	-2.4	1.62	-3.64
203351_s_at	AF047598	ORC4L	origin recognition complex, subunit 4-like (yeast)	4.6	0.00414	4.32	0.00357	4.99	0.00686	1.71	0.413	1.6	0.414	1.85	0.244	1.09	1.45	1.51	2.17
203338_at	NM_006246	PPP2R5E	protein phosphatase 2, regulatory subunit B (B56), epsilon isoform	4.72	0.0266	6.28	0.00744	8.11	0.0108	1.42	0.682	1.89	0.421	2.45	0.228	1.04	2.46	1.16	3.62
203319_s_at	L04282	ZNF148	zinc finger protein 148	8	2.16e-05	8	1.36e-05	7.46	6.25e-05	2.59	0.0265	2.59	0.0171	2.41	0.0278	1.37	-1.01	1.67	-1.08
203316_s_at	NM_003094	SNRPE	small nuclear ribonucleoprotein polypeptide E	6.41	0.00328	6.92	0.00163	7.21	0.00527	1.49	0.569	1.6	0.462	1.67	0.411	1.13	1.19	-1.01	1.78
203252_at	NM_005851	CDK2AP2	CDK2-associated protein 2	4.86	0.0415	2.14	0.343	3.34	0.171	4.66	0.148	2.06	0.417	3.2	0.171	3.34	2.04	1.33	3.82
203243_s_at	NM_006457	PDLIM5	PDZ and LIM domain 5	6.64	0.00722	7.06	0.00383	5.82	0.0221	1.58	0.568	1.68	0.471	1.39	0.664	-1.57	2.66	-1.74	3.39
203203_s_at	NM_007043	KRR1	KRR1, small subunit (SSU) processome component, homolog (yeast)	2.75	0.01	2.95	0.00447	3.95	0.00341	1.26	0.612	1.35	0.466	1.8	0.153	1.08	1.23	1.26	1.61
203197_s_at	AW157077	C1orf123	chromosome 1 open reading frame 123	2.2	0.0184	1.97	0.0293	1.93	0.0749	1.4	0.427	1.25	0.535	1.22	0.575	1.09	-1.72	1.34	-1.72
203190_at	NM_002496	NDUFS8	NADH dehydrogenase (ubiquinone) Fe-S protein 8, 23kDa (NADH-coenzyme Q reductase)	5.06	0.0023	5.58	0.000952	7.73	0.00123	1.22	0.746	1.35	0.561	1.87	0.222	-1.36	1.18	-1.41	1.97
203174_s_at	NM_003224	ARFRP1	ADP-ribosylation factor related protein 1	-2.16	5.69e-06	-2.13	4.14e-06	-2.19	7.73e-06	1.01	0.962	1.02	0.846	-1.01	0.968	-1.17	-1.28	-1.16	-1.3
203166_at	NM_006324	CFDP1	craniofacial development protein 1	3.68	0.00493	3.84	0.00269	6.41	0.00122	1.09	0.898	1.13	0.811	1.89	0.176	-1.04	1.04	-1.16	1.32
203132_at	NM_000321	RB1	retinoblastoma 1 (including osteosarcoma)	2.41	0.0193	2.11	0.0321	4.29	0.00212	1.41	0.451	1.24	0.599	2.51	0.0446	1.35	1.77	1.21	2.25
203117_s_at	NM_014871	USP52	ubiquitin specific peptidase 52	5.17	0.000406	3.92	0.000917	2.97	0.014	1.57	0.382	1.19	0.682	-1.11	0.813	1.23	-1.17	1.12	1.23
203113_s_at	NM_001960	EEF1D	eukaryotic translation elongation factor 1 delta (guanine nucleotide exchange protein)	3.71	0.00811	2.48	0.0409	2.06	0.178	1.04	0.968	-1.44	0.471	-1.74	0.264	-1.15	-2.19	-1.27	-1.99
203107_x_at	NM_002952	RPS2	ribosomal protein S2	4.2	0.0214	2.59	0.103	2.38	0.216	2.45	0.309	1.51	0.543	1.39	0.642	1.5	-2.25	1.23	-2.08
203105_s_at	NM_012062	DNM1L	dynamin 1-like	2.5	0.00536	3.25	0.000621	4.38	0.000518	1.15	0.724	1.5	0.309	2.01	0.0599	1.03	1.33	1.09	1.62
203102_s_at	NM_002408	MGAT2	mannosyl (alpha-1,6-)-glycoprotein beta-1,2-N-acetylglucosaminyltransferase	3.92	5.86e-05	3.63	5.49e-05	3.34	0.000382	1.19	0.546	1.1	0.706	1.01	0.965	-1.06	1.35	1.13	1.44
203097_s_at	NM_014247	RAPGEF2	Rap guanine nucleotide exchange factor (GEF) 2	3.05	0.0288	2.93	0.0263	1.69	0.363	1.72	0.42	1.65	0.411	-1.05	0.938	-1.28	2.95	-1.2	3.56
203095_at	NM_002453	MTIF2	mitochondrial translational initiation factor 2	2.04	0.0278	2.33	0.00796	2.31	0.0245	1.13	0.772	1.28	0.471	1.28	0.481	1.09	-1.02	1.26	1.22
203049_s_at	NM_014639	KIAA0372	KIAA0372	2.28	0.0496	2.1	0.0614	2.31	0.0769	-1.01	1	-1.09	0.879	1.01	0.98	1.03	1.25	1.07	1.5
203039_s_at	NM_005006	NDUFS1	NADH dehydrogenase (ubiquinone) Fe-S protein 1, 75kDa (NADH-coenzyme Q reductase)	2.93	0.00912	2.36	0.0219	3.1	0.0143	1.08	0.905	-1.15	0.762	1.14	0.779	-1.13	-1.49	-1.19	-1.26
203037_s_at	NM_014751	MTSS1	metastasis suppressor 1	8	0.000536	5.21	0.00163	5.13	0.00614	-1.34	0.616	-2.06	0.251	-2.09	0.173	1.26	1.09	1.91	1.53
203034_s_at	NM_000990	hCG_21078 /// RPL27A	ribosomal protein L27a /// similar to 60S ribosomal protein L27a	11.16	0.000146	8.06	0.000287	9.19	0.000721	1.27	0.697	-1.09	0.878	1.04	0.957	1.11	-1.67	-1.03	-1.55
203033_x_at	NM_000143	FH	fumarate hydratase	3.43	0.0271	2.69	0.0574	1.69	0.404	1.43	0.586	1.13	0.864	-1.41	0.579	-1.28	-2.13	-1.17	-1.62
203012_x_at	NM_000984	RPL23A	ribosomal protein L23a	2.27	0.0225	2.03	0.0347	2.09	0.0679	1.06	0.914	-1.05	0.923	-1.02	0.956	-1.1	-1.11	-1.05	-1.03
203007_x_at	AF077198	LYPLA1	lysophospholipase I	7.16	6.82e-06	3.81	8.26e-05	3.14	0.00108	2.07	0.034	1.1	0.735	-1.1	0.744	1.13	3.58	1.85	3.86
202990_at	NM_002863	PYGL	phosphorylase, glycogen; liver (Hers disease, glycogen storage disease type VI)	4.96	0.012	3.14	0.0485	2.57	0.177	2.45	0.309	1.55	0.52	1.27	0.751	-1.16	-1.01	-1.14	1.47
202979_s_at	NM_021212	CREBZF	CREB/ATF bZIP transcription factor	2.83	0.0108	2.1	0.0455	2.24	0.0687	1.69	0.342	1.26	0.596	1.34	0.491	1.03	1.8	1.47	1.97
202960_s_at	NM_000255	MUT	methylmalonyl Coenzyme A mutase	2.97	0.0279	2.31	0.0702	1.61	0.396	1.4	0.571	1.09	0.897	-1.31	0.617	-1.04	-1.24	1.01	1.17
202959_at	AI433712	MUT	methylmalonyl Coenzyme A mutase	2.97	0.0435	2.25	0.116	1.14	0.873	-1.08	0.934	-1.42	0.55	-2.81	0.101	-1.08	-1.58	-1.31	1.06
202941_at	NM_021074	NDUFV2	NADH dehydrogenase (ubiquinone) flavoprotein 2, 24kDa	12.55	0.00112	15.67	0.000405	19.16	0.000989	2.38	0.358	2.97	0.201	3.63	0.0991	-1.12	1.17	-1.06	1.7
202919_at	NM_015387	PREI3	preimplantation protein 3	2.14	0.00162	2.04	0.00167	2.68	0.000728	1.06	0.86	1.01	0.99	1.32	0.231	1.07	1.57	1.27	1.56
202911_at	NM_000179	MSH6	mutS homolog 6 (E. coli)	4.53	0.000344	4.06	0.000382	6.32	0.000197	1.13	0.784	1.01	0.981	1.58	0.212	1.14	1.04	1.3	1.19
202900_s_at	NM_002532	NUP88	nucleoporin 88kDa	3.63	0.00455	3.43	0.00396	6.15	0.00118	-1.13	0.844	-1.19	0.711	1.51	0.358	-2.04	-2.17	-1.78	-2.11
202899_s_at	NM_003017	SFRS3	splicing factor, arginine/serine-rich 3	6.82	0.00348	4.69	0.00908	5.17	0.0191	2.89	0.207	1.99	0.369	2.19	0.225	2.14	1.93	2.31	3.01
202882_x_at	NM_016167	NOL7	nucleolar protein 7, 27kDa	2.62	0.000745	3.12	0.000148	2.38	0.00373	1.35	0.369	1.6	0.111	1.22	0.435	1.02	1.71	1.16	1.95
202857_at	NM_014255	TMEM4	transmembrane protein 4	3.07	0.00813	2.89	0.00791	2.99	0.0192	1.32	0.563	1.24	0.63	1.28	0.568	1.04	-1.33	-1.04	1.02
202853_s_at	NM_002958	RYK	RYK receptor-like tyrosine kinase	2.68	0.000338	2.59	0.000287	2.2	0.00365	-1.26	0.417	-1.3	0.35	-1.53	0.0981	-1.01	-1.11	-1.11	-1.14
202839_s_at	NM_004146	NDUFB7	NADH dehydrogenase (ubiquinone) 1 beta subcomplex, 7, 18kDa	8.88	5.79e-06	7.01	8.06e-06	6.64	3.34e-05	1.46	0.341	1.16	0.647	1.09	0.788	1.28	-2.17	1.04	-2.06
202833_s_at	NM_000295	SERPINA1	serpin peptidase inhibitor, clade A (alpha-1 antiproteinase, antitrypsin), member 1	8.28	0.000346	7.21	0.000356	7.41	0.00132	1.28	0.672	1.11	0.857	1.14	0.821	1.1	-2.3	1.13	-2.11
202830_s_at	NM_001467	SLC37A4	solute carrier family 37 (glycerol-6-phosphate transporter), member 4	2.11	0.00338	1.87	0.0071	1.6	0.0714	1.34	0.366	1.18	0.507	1.01	0.947	-1.28	-1.84	-1.39	-1.49
202817_s_at	NM_005637	SS18	synovial sarcoma translocation, chromosome 18	3.03	0.0334	3.25	0.0187	3.34	0.0421	-1.13	0.88	-1.05	0.942	-1.02	0.973	-1.47	1.06	-1.46	1.2
202799_at	NM_006012	CLPP	ClpP caseinolytic peptidase, ATP-dependent, proteolytic subunit homolog (E. coli)	3.39	0.0171	3.27	0.014	2.75	0.0721	1.57	0.464	1.52	0.451	1.28	0.674	-1.09	-2.16	1.08	-1.65
202784_s_at	NM_012343	NNT	nicotinamide nucleotide transhydrogenase	7.11	0.00857	4.53	0.025	4.41	0.0641	2.97	0.281	1.89	0.425	1.84	0.421	1.43	1.14	1.95	1.29
202783_at	U40490	NNT	nicotinamide nucleotide transhydrogenase	2.57	0.0194	1.67	0.185	2.13	0.0895	1.5	0.427	-1.03	0.963	1.24	0.624	1.1	-1.12	1.08	-1.04
202776_at	NM_014597	DNTTIP2	deoxynucleotidyltransferase, terminal, interacting protein 2	3.18	0.000132	4.03	2.05e-05	4.79	2.66e-05	1.04	0.933	1.31	0.36	1.56	0.0948	1.08	1.26	1.09	1.55
202759_s_at	BE879367	AKAP2 /// PALM2-AKAP2	A kinase (PRKA) anchor protein 2 /// PALM2-AKAP2 protein	3.51	0.0146	2.73	0.0334	3.29	0.0356	1.68	0.422	1.31	0.621	1.58	0.382	1.26	1.28	1.43	1.56
202741_at	AA130247	PRKACB	protein kinase, cAMP-dependent, catalytic, beta	2.53	0.0411	3.01	0.0124	4.56	0.00611	1.16	0.827	1.38	0.523	2.09	0.149	1.06	1.68	-1	1.78
202740_at	NM_000666	ACY1	aminoacylase 1	3.2	0.00179	2.24	0.0124	2.27	0.031	1.96	0.132	1.37	0.414	1.39	0.351	-1.79	-1.68	-2.28	-1.47
202718_at	NM_000597	IGFBP2	insulin-like growth factor binding protein 2, 36kDa	100.43	0.000144	68.59	0.000184	43.41	0.00163	1.88	0.568	1.28	0.826	-1.23	0.853	-1.13	-2.59	-1.09	-3.75
202717_s_at	NM_003903	CDC16	cell division cycle 16 homolog (S. cerevisiae)	4.93	0.00475	4.79	0.00345	7.46	0.00248	1.91	0.376	1.85	0.361	2.89	0.0867	1.31	1.28	1.28	1.98
202698_x_at	NM_001861	COX4I1	cytochrome c oxidase subunit IV isoform 1	3.95	0.0187	2.81	0.0551	3.58	0.0492	1.64	0.479	1.17	0.825	1.49	0.525	1.03	-2.17	1.01	-1.64
202697_at	NM_007006	NUDT21	nudix (nucleoside diphosphate linked moiety X)-type motif 21	2.62	0.017	2.46	0.0177	3.63	0.00686	1.54	0.411	1.44	0.418	2.13	0.0995	1.14	-1.85	1.27	-2.2
202688_at	NM_003810	TNFSF10	tumor necrosis factor (ligand) superfamily, member 10 /// tumor necrosis factor (ligand) superfamily, member 10	8	0.00621	9.51	0.00245	6.59	0.0223	2.1	0.424	2.5	0.327	1.73	0.474	-1.68	1.78	2.14	2.13
202678_at	NM_004492	GTF2A2	general transcription factor IIA, 2, 12kDa	2.85	0.0381	4.72	0.00294	4.53	0.0119	-1.07	0.942	1.55	0.442	1.49	0.474	-1.54	2.59	-1.39	3.35
202677_at	NM_002890	RASA1	RAS p21 protein activator (GTPase activating protein) 1	2.31	0.0268	2.36	0.0175	3.25	0.00915	1.11	0.844	1.13	0.775	1.56	0.275	-1.13	1.23	-1.14	1.42
202675_at	NM_003000	SDHB	succinate dehydrogenase complex, subunit B, iron sulfur (Ip)	5.98	0.012	6.68	0.00562	4.99	0.0403	1.27	0.801	1.41	0.643	1.06	0.954	-1.61	-1.29	-1.42	1.09
202673_at	NM_003859	DPM1	dolichyl-phosphate mannosyltransferase polypeptide 1, catalytic subunit	3.29	0.0156	2.4	0.0526	1.4	0.547	1.51	0.481	1.09	0.878	-1.56	0.394	1.42	1.18	1.36	1.49
202666_s_at	NM_004301	ACTL6A	actin-like 6A	2.24	0.00293	1.79	0.0145	3.05	0.000829	1.35	0.381	1.08	0.801	1.84	0.0465	1.26	1.19	1.31	1.28
202660_at	AA834576	ITPR2	inositol 1,4,5-triphosphate receptor, type 2	9.51	5.69e-06	7.31	8.06e-06	5.66	8.95e-05	1.01	0.976	-1.28	0.434	-1.66	0.122	-2.13	-1.78	-1.72	-1.92
202653_s_at	BC003404	7-Mar	membrane-associated ring finger (C3HC4) 7	3.29	0.00702	3.05	0.00709	3.76	0.00838	1.4	0.509	1.29	0.58	1.59	0.303	1.11	1.8	1.34	2.53
202651_at	NM_014873	LPGAT1	lysophosphatidylglycerol acyltransferase 1	6.64	0.000544	5.32	0.000794	5.62	0.00254	2.36	0.168	1.89	0.276	2	0.164	1.43	1.47	1.64	1.9
202629_at	AV681579	APPBP2	amyloid beta precursor protein (cytoplasmic tail) binding protein 2	2.22	0.0289	2.16	0.0257	2.69	0.0196	1.23	0.633	1.2	0.647	1.5	0.304	1.4	-1.23	1.14	-1.18
202615_at	BF222895	GNAQ	Guanine nucleotide binding protein (G protein), q polypeptide	2.35	0.0172	2.43	0.00939	2.87	0.0108	1.13	0.799	1.17	0.682	1.39	0.38	1.13	5.28	1.39	6.25
202603_at	N51370	---	Clone MO-30 mRNA sequence	3.66	0.0137	5.21	0.00203	9.51	0.000968	1.55	0.481	2.2	0.223	4.03	0.028	-1.21	1.74	-1.11	2.66
202600_s_at	AI824012	NRIP1	nuclear receptor interacting protein 1	7.26	4.13e-05	6.64	3.48e-05	8.75	4.06e-05	2.01	0.115	1.84	0.135	2.43	0.0312	1.4	2.83	1.48	2.54
202599_s_at	NM_003489	NRIP1	nuclear receptor interacting protein 1	5.35	0.00297	4.17	0.0055	7.62	0.00207	2.99	0.111	2.33	0.192	4.26	0.0244	1.68	2.07	2.13	2.77
202595_s_at	AF161461	LEPROTL1	leptin receptor overlapping transcript-like 1	4.32	0.00447	5.9	0.000767	6.5	0.00216	2.09	0.279	2.85	0.0743	3.14	0.0507	1.15	1.91	-1.04	2.34
202594_at	NM_015344	LEPROTL1	leptin receptor overlapping transcript-like 1	2.69	0.0479	3.56	0.0103	4.2	0.0154	1.17	0.82	1.54	0.442	1.82	0.267	-1.32	2.19	-1.36	2.4
202592_at	NM_001487	BLOC1S1	biogenesis of lysosome-related organelles complex-1, subunit 1	3.01	0.012	3.89	0.00214	3.25	0.0172	1.24	0.677	1.6	0.376	1.34	0.528	1.56	-2.46	1.12	-2.15
202583_s_at	NM_005493	RANBP9	RAN binding protein 9	2.35	0.0225	2.22	0.0229	3.05	0.0108	1.77	0.279	1.67	0.279	2.3	0.0631	-1.68	2.1	-1.09	2.51
202579_x_at	NM_006353	HMGN4	high mobility group nucleosomal binding domain 4	2.04	0.0221	2.68	0.00221	3.53	0.00164	1.33	0.455	1.74	0.146	2.3	0.0301	1.07	3.01	1.33	3.78
202559_x_at	AW005776	C1orf77	chromosome 1 open reading frame 77	2.41	0.041	2.89	0.0118	3.56	0.0127	1.21	0.72	1.45	0.44	1.79	0.21	1.2	2.2	1.45	2.57
202552_s_at	NM_016441	CRIM1	cysteine rich transmembrane BMP regulator 1 (chordin-like)	3.39	0.000828	2.6	0.00278	2.27	0.0218	-1.55	0.318	-2.01	0.0633	-2.31	0.0296	1.23	-1.59	1.44	-1.63
202546_at	NM_003761	VAMP8	vesicle-associated membrane protein 8 (endobrevin)	6.36	0.00873	7.26	0.00375	4.72	0.0429	1.69	0.511	1.93	0.407	1.26	0.779	-1.28	-1.01	-1.35	1.04
202542_s_at	NM_004757	SCYE1	small inducible cytokine subfamily E, member 1 (endothelial monocyte-activating)	3.58	0.00941	3.61	0.00607	4	0.0122	1.5	0.483	1.51	0.439	1.67	0.306	1.06	1.09	1.06	1.53
202533_s_at	BC003584	DHFR /// LOC643509	dihydrofolate reductase /// similar to Dihydrofolate reductase	5.32	0.00165	3.73	0.00515	8.94	0.000653	2.2	0.232	1.55	0.42	3.71	0.026	-1.06	-1.01	-1.16	1.42
202511_s_at	AK001899	ATG5	ATG5 autophagy related 5 homolog (S. cerevisiae)	3.1	0.0096	3.53	0.00334	3.71	0.00877	1.82	0.318	2.07	0.168	2.17	0.107	1.08	1.54	1.16	2.11
202506_at	NM_006751	SSFA2	sperm specific antigen 2	5.43	0.00919	4.66	0.0108	4.76	0.0283	2.6	0.279	2.24	0.316	2.28	0.216	-1.03	1.59	1.21	1.99
202484_s_at	AF072242	MBD2	methyl-CpG binding domain protein 2	3.61	0.00485	4.63	0.000943	6.5	0.00098	1.35	0.556	1.73	0.321	2.43	0.0804	1.16	2.27	1.45	2.69
202481_at	NM_004753	DHRS3	dehydrogenase/reductase (SDR family) member 3	2.5	8.46e-05	2.14	0.000212	4.11	4.25e-06	1.2	0.41	1.03	0.895	1.97	0.00242	-1.01	-1.77	-1.03	-1.91
202475_at	NM_006326	TMEM147	transmembrane protein 147	2.59	0.0456	3.39	0.00916	3.84	0.0161	1.06	0.943	1.39	0.527	1.57	0.373	1.06	1.04	-1.06	1.38
202471_s_at	NM_004135	IDH3G	isocitrate dehydrogenase 3 (NAD+) gamma	2.14	0.0262	2.3	0.0123	2	0.0723	1.5	0.388	1.6	0.29	1.4	0.367	-1.16	1.28	-1.4	1.8
202459_s_at	U55968	LPIN2	lipin 2	2.73	0.0358	2.83	0.0222	1.84	0.262	-2.69	0.127	-2.6	0.109	-4	0.0215	-3.81	-3.84	-3.53	-4.68
202454_s_at	NM_001982	ERBB3	v-erb-b2 erythroblastic leukemia viral oncogene homolog 3 (avian)	2.62	0.0267	3.29	0.00579	1.45	0.454	1.28	0.637	1.6	0.38	-1.41	0.46	-2.38	2.93	-1.53	3.14
202441_at	AL568449	ERLIN1	SPFH domain family, member 1	2.22	0.0191	2.07	0.0223	2.5	0.0184	-1.3	0.508	-1.4	0.402	-1.16	0.707	-1.67	-1.55	-1.52	-1.43
202433_at	NM_005827	SLC35B1	solute carrier family 35, member B1	7.57	0.0063	8.46	0.00294	8	0.0116	2.27	0.388	2.53	0.301	2.4	0.24	-1.39	2.06	-2.58	3.35
202428_x_at	NM_020548	DBI	diazepam binding inhibitor (GABA receptor modulator, acyl-Coenzyme A binding protein)	4.96	0.0039	5.06	0.00233	3.2	0.0442	1.5	0.512	1.53	0.454	-1.04	0.963	-1.36	-1.12	-1.48	1.22
202427_s_at	NM_015415	BRP44	brain protein 44	3.36	0.0239	2.51	0.0657	2.24	0.182	1.4	0.593	1.05	0.949	-1.07	0.921	-1.54	-1.19	-1.69	1.11
202416_at	NM_003315	DNAJC7	DnaJ (Hsp40) homolog, subfamily C, member 7	2.16	0.0342	2.33	0.0155	3.66	0.00393	-1.01	0.978	1.06	0.898	1.67	0.193	-1.63	1.08	-2.07	1.34
202413_s_at	NM_003368	USP1	ubiquitin specific peptidase 1	2.97	0.0105	3.14	0.00533	4.66	0.00285	1.72	0.353	1.82	0.264	2.69	0.0499	1.02	1.69	1.39	2.51
202410_x_at	NM_000612	IGF2	insulin-like growth factor 2 (somatomedin A) /// insulin- insulin-like growth factor 2	6.41	0.00154	4.32	0.00488	4.44	0.014	-1.04	0.966	-1.54	0.447	-1.5	0.464	-1.06	1.92	1.15	1.91
202406_s_at	NM_003252	TIAL1	TIA1 cytotoxic granule-associated RNA binding protein-like 1	2.36	0.0163	2.36	0.0115	2.16	0.0513	1.54	0.374	1.54	0.344	1.4	0.355	-1.09	1.05	1.14	1.24
202396_at	NM_006706	TCERG1	transcription elongation regulator 1	3.23	0.0415	3.46	0.0236	7.06	0.00533	1.27	0.754	1.36	0.628	2.77	0.118	1.4	4.66	1.74	6.04
202386_s_at	NM_019081	KIAA0430	KIAA0430	2.57	0.0253	2.28	0.0373	2.5	0.0539	1.77	0.335	1.57	0.386	1.72	0.231	-1.24	1.35	-1.05	1.77
202379_s_at	AI361805	NKTR	natural killer-tumor recognition sequence	3.81	0.0483	3.84	0.0369	5.1	0.0361	-1.3	0.772	-1.29	0.743	1.03	0.973	1.39	1.4	1.74	1.75
202377_at	AW026535	LEPR /// LEPROT	---	2.13	0.0326	1.87	0.0589	2.11	0.0599	-1.16	0.741	-1.32	0.471	-1.17	0.705	1.03	1.09	1.32	1.21
202375_at	NM_014822	SEC24D	SEC24 related gene family, member D (S. cerevisiae)	5.58	0.00641	4.69	0.00815	5.98	0.0109	1.52	0.562	1.28	0.713	1.63	0.443	-1.49	4.08	-1.91	5.26
202361_at	NM_004922	SEC24C	SEC24 related gene family, member C (S. cerevisiae)	2.2	0.0355	1.83	0.09	2.73	0.0215	1.35	0.508	1.12	0.8	1.67	0.209	1.06	1.43	-1.19	1.92
202352_s_at	AI446530	PSMD12	proteasome (prosome, macropain) 26S subunit, non-ATPase, 12	4.08	0.0211	4.56	0.00984	6.5	0.00919	1.69	0.469	1.89	0.387	2.69	0.139	1.18	1.91	1.1	2.51
202329_at	NM_004383	CSK	c-src tyrosine kinase	2.68	0.0466	3.43	0.0112	5.5	0.00518	1.68	0.42	2.16	0.224	3.46	0.0442	1.13	2.2	-1.17	3.23
202325_s_at	NM_001685	ATP5J	ATP synthase, H+ transporting, mitochondrial F0 complex, subunit F6	2.75	0.0488	3.58	0.011	4.69	0.0112	1.16	0.844	1.51	0.465	1.97	0.219	-1.06	1.21	-1.25	1.71
202318_s_at	AF306508	SENP6	SUMO1/sentrin specific peptidase 6	4.89	0.00356	5.03	0.00207	5.32	0.00597	1.21	0.764	1.25	0.688	1.32	0.615	1.09	1.28	1.33	1.78
202314_at	NM_000786	CYP51A1	cytochrome P450, family 51, subfamily A, polypeptide 1	3.95	0.0253	6.87	0.00233	1.93	0.344	1.09	0.932	1.91	0.388	-1.87	0.335	1.04	1.43	-1.3	2.24
202313_at	NM_002717	PPP2R2A	protein phosphatase 2 (formerly 2A), regulatory subunit B (PR 52), alpha isoform	4.79	0.00648	8.82	0.000467	9.32	0.0016	-1.34	0.659	1.38	0.594	1.45	0.527	1.06	1.51	1.35	1.76
202304_at	NM_014923	FNDC3A	fibronectin type III domain containing 3A	7.21	0.00809	7.16	0.00551	5.66	0.0322	-1.13	0.917	-1.14	0.892	-1.44	0.653	-1.24	1.06	1.08	1.3
202303_x_at	NM_003601	SMARCA5	SWI/SNF related, matrix associated, actin dependent regulator of chromatin, subfamily a, member 5	4.2	0.0137	6.5	0.00172	7.36	0.0042	1.05	0.965	1.63	0.442	1.84	0.313	1.09	1.73	1.6	2.23
202298_at	NM_004541	NDUFA1	NADH dehydrogenase (ubiquinone) 1 alpha subcomplex, 1, 7.5kDa	3.12	0.0244	2.69	0.0362	2.91	0.0591	1.33	0.633	1.15	0.811	1.24	0.708	1.13	-1.57	-1.01	-1.22
202283_at	NM_002615	SERPINF1	serpin peptidase inhibitor, clade F (alpha-2 antiplasmin, pigment epithelium derived factor), member 1	3.48	0.0266	3.68	0.0154	1.77	0.369	1.17	0.841	1.24	0.733	-1.68	0.386	-1.23	-1.24	1.32	-1.06
202266_at	NM_016614	TTRAP	TRAF and TNF receptor associated protein	2.55	0.00649	2.43	0.00595	2.83	0.00773	1.29	0.509	1.23	0.554	1.43	0.299	-1.28	1.83	1.04	2.45
202244_at	NM_002796	PSMB4	proteasome (prosome, macropain) subunit, beta type, 4	3.84	0.011	4.56	0.00353	4.72	0.0103	1.68	0.427	2	0.291	2.07	0.186	-1.1	1.15	-1.01	1.65
202243_s_at	NM_002796	PSMB4	proteasome (prosome, macropain) subunit, beta type, 4	7.26	0.00751	6.92	0.00585	5.28	0.0378	2.89	0.287	2.75	0.265	2.1	0.322	-1.01	-1.39	-1.02	1.09
202238_s_at	NM_006169	NNMT	nicotinamide N-methyltransferase	9.32	0.0215	12.3	0.00789	10.41	0.0323	-1.47	0.752	-1.12	0.933	-1.32	0.814	-1.15	-2.17	-1.52	-2.57
202233_s_at	NM_006004	UQCRH	ubiquinol-cytochrome c reductase hinge protein	3.68	0.0429	4.17	0.0204	4.82	0.0326	1.29	0.765	1.46	0.59	1.69	0.445	1.26	-1.42	1.16	1.1
202230_s_at	NM_006387	CHERP	calcium homeostasis endoplasmic reticulum protein	2.07	0.00147	1.99	0.00145	3.58	5.58e-05	-1.11	0.678	-1.16	0.502	1.56	0.0687	-1	-1.02	1.04	1.12
202221_s_at	AV727101	EP300	E1A binding protein p300	2.55	0.0147	2.48	0.012	2.71	0.0209	-1.06	0.937	-1.09	0.873	1.01	0.983	-1.09	1.3	1.09	1.48
202220_at	NM_014949	KIAA0907	KIAA0907	5.06	0.00202	5.86	0.000718	7.11	0.00143	-1.04	0.962	1.11	0.863	1.35	0.566	1.07	1.64	1.69	2.08
202209_at	NM_014463	LSM3	LSM3 homolog, U6 small nuclear RNA associated (S. cerevisiae)	9.45	0.000453	8.11	0.000462	4.82	0.0107	3.43	0.0768	2.95	0.0931	1.75	0.308	1.55	-1	1.28	1.36
202201_at	NM_000713	BLVRB	biliverdin reductase B (flavin reductase (NADPH))	2.07	0.0491	1.89	0.0684	1.75	0.183	1.47	0.421	1.35	0.464	1.25	0.589	-1.17	-1.26	-1.26	1.09
202194_at	AL117354	TMED5	transmembrane emp24 protein transport domain containing 5	3.53	0.0138	4.14	0.00448	4.96	0.00737	1.73	0.411	2.03	0.271	2.43	0.117	-1.05	1.45	-1.17	1.78
202179_at	NM_000386	BLMH	bleomycin hydrolase	2.1	0.00572	1.11	0.827	1.15	0.652	1.57	0.205	-1.21	0.485	-1.17	0.577	-1.13	-4.86	-1.06	-4.76
202171_at	AU146275	VEZF1	vascular endothelial zinc finger 1	2.55	0.00785	3.63	0.000588	3.63	0.00234	1.09	0.876	1.55	0.31	1.55	0.223	1.12	1.45	1.58	1.7
202168_at	NM_003187	TAF9	TAF9 RNA polymerase II, TATA box binding protein (TBP)-associated factor, 32kDa	7.21	0.000497	8.88	0.000158	8.94	0.000599	1.91	0.324	2.35	0.137	2.36	0.106	1.45	2.22	1.41	2.81
202160_at	NM_004380	CREBBP	CREB binding protein (Rubinstein-Taybi syndrome)	3.53	0.00167	4.69	0.000273	4.03	0.0021	-1.13	0.779	1.17	0.696	1.01	0.994	-1.3	-1.01	-1.15	1.07
202154_x_at	NM_006086	TUBB3	tubulin, beta 3	2.75	0.0312	2.69	0.0262	5.5	0.00359	1.53	0.462	1.5	0.445	3.05	0.0529	1.55	1.25	1.21	1.54
202143_s_at	NM_006710	COPS8	COP9 constitutive photomorphogenic homolog subunit 8 (Arabidopsis)	3.23	0.0181	4.89	0.00191	3.25	0.0338	1.52	0.481	2.3	0.174	1.53	0.415	-1.17	2.69	1.07	4.2
202131_s_at	NM_003831	RIOK3	RIO kinase 3 (yeast) /// RIO kinase 3 (yeast)	4.44	0.0114	3.14	0.0341	2.83	0.104	1.44	0.585	1.02	0.979	-1.09	0.915	-1.04	1.53	1.61	1.51
202127_at	AB011108	PRPF4B	PRP4 pre-mRNA processing factor 4 homolog B (yeast)	3.97	0.00588	4.93	0.00153	4.93	0.00562	1.53	0.458	1.89	0.295	1.89	0.211	1.09	2.59	1.39	2.8
202121_s_at	NM_014453	CHMP2A	chromatin modifying protein 2A	5.58	0.00348	5.7	0.00205	5.13	0.0106	1.35	0.65	1.38	0.588	1.24	0.736	1.17	-1.63	-1.2	-1.21
202119_s_at	NM_003909	CPNE3	copine III	4	0.0095	3.18	0.0184	3.23	0.0442	1.74	0.412	1.39	0.56	1.4	0.543	1.04	-1.04	-1.13	1.04
202113_s_at	AF043453	SNX2	sorting nexin 2	4.41	0.0165	6.19	0.00322	5.43	0.0164	2.36	0.317	3.32	0.106	2.91	0.119	1.24	1.12	1.23	1.91
202110_at	NM_001866	COX7B	cytochrome c oxidase subunit VIIb	5.62	0.00281	6.5	0.00103	6.64	0.00367	1.31	0.673	1.52	0.466	1.55	0.436	1.04	1.07	1.09	1.52
202096_s_at	NM_000714	TSPO	translocator protein (18kDa)	4.72	0.00146	4.29	0.00146	4.69	0.00371	1.06	0.933	-1.04	0.951	1.06	0.929	1.08	-1.06	-1.21	-1.03
202078_at	NM_003653	COPS3	COP9 constitutive photomorphogenic homolog subunit 3 (Arabidopsis)	3.12	0.0056	3.1	0.00385	4.03	0.00362	-1.01	0.997	-1.01	0.982	1.28	0.55	1.34	1.23	1.27	1.58
202077_at	NM_005003	NDUFAB1	NADH dehydrogenase (ubiquinone) 1, alpha/beta subcomplex, 1, 8kDa	3.73	0.0269	3.34	0.0315	2.79	0.123	1.32	0.708	1.18	0.82	-1.01	0.984	-1.3	-1.18	-1.55	1.23
202061_s_at	AI927770	SEL1L	sel-1 suppressor of lin-12-like (C. elegans)	6.41	0.000237	5.06	0.000405	4.2	0.00358	1.73	0.325	1.37	0.474	1.13	0.803	-1.13	1.33	-1.06	1.39
202060_at	NM_014633	CTR9	Ctr9, Paf1/RNA polymerase II complex component, homolog (S. cerevisiae)	5.21	0.0146	5.98	0.00631	7.62	0.00972	1.51	0.6	1.73	0.45	2.2	0.261	1.04	2.13	1.22	3.56
202052_s_at	NM_015577	RAI14	retinoic acid induced 14	4.11	0.000332	1.8	0.0467	2.27	0.0247	2.83	0.0124	1.24	0.522	1.56	0.193	2.48	1.39	2.79	1.89
202038_at	NM_004788	UBE4A	ubiquitination factor E4A (UFD2 homolog, yeast)	3.25	0.0204	2.85	0.0271	3.51	0.0289	1.27	0.7	1.11	0.864	1.37	0.571	-1.08	1.32	1.11	1.59
202021_x_at	AF083441	EIF1	eukaryotic translation initiation factor 1	3.61	0.0153	4.32	0.00472	4.35	0.0149	-1.38	0.607	-1.15	0.831	-1.14	0.84	-1.11	-2.01	1.09	-1.66
202017_at	NM_000120	EPHX1	epoxide hydrolase 1, microsomal (xenobiotic)	25.63	1.62e-05	20.82	1.75e-05	10.2	0.000565	1.31	0.644	1.06	0.927	-1.92	0.212	-1.46	1.07	-1.2	1.21
202016_at	NM_002402	MEST	mesoderm specific transcript homolog (mouse)	2.68	8.46e-05	1.49	0.0219	1.73	0.0106	1.47	0.109	-1.22	0.378	-1.05	0.828	1.36	-2.03	1.71	-1.89
202011_at	NM_003257	TJP1	tight junction protein 1 (zona occludens 1)	4.76	0.00333	4.82	0.00202	5.54	0.0043	1.13	0.87	1.14	0.825	1.31	0.619	1.29	1.45	1.47	2.09
202006_at	NM_002835	PTPN12	protein tyrosine phosphatase, non-receptor type 12	5.21	0.00684	6.77	0.00171	12.82	0.000971	2.81	0.2	3.66	0.0674	6.92	0.00882	-1.13	5.24	1.11	7.39
202001_s_at	NM_002490	NDUFA6	NADH dehydrogenase (ubiquinone) 1 alpha subcomplex, 6, 14kDa	3.39	0.0209	3.71	0.0103	3.25	0.0465	1.3	0.682	1.42	0.54	1.25	0.718	-1.17	-1.04	-1.23	1.3
201999_s_at	NM_006519	DYNLT1	dynein, light chain, Tctex-type 1	9.06	0.00199	31.78	5.01e-05	49.87	7.21e-05	1.71	0.484	5.98	0.0222	9.38	0.00643	-1.16	5.35	1.37	8
201997_s_at	NM_015001	SPEN	spen homolog, transcriptional regulator (Drosophila)	2.35	0.0483	2.24	0.0494	3.16	0.0218	1.8	0.332	1.72	0.339	2.43	0.084	1.26	1.52	1.95	1.84
201996_s_at	AL524033	SPEN	spen homolog, transcriptional regulator (Drosophila)	5.5	0.0102	4.96	0.0102	6.28	0.014	-1.1	0.929	-1.22	0.787	1.04	0.965	1.91	2.57	2.41	2.94
201968_s_at	NM_002633	PGM1	phosphoglucomutase 1	6.28	0.00388	5.03	0.00584	2.13	0.261	1.82	0.427	1.45	0.559	-1.63	0.436	1.03	-1.41	1.06	-1.14
201966_at	NM_004550	NDUFS2	NADH dehydrogenase (ubiquinone) Fe-S protein 2, 49kDa (NADH-coenzyme Q reductase)	3.39	0.00987	3.2	0.00882	2.22	0.118	1.4	0.541	1.32	0.574	-1.09	0.875	-1.14	-1.56	-1.26	-1.11
201963_at	NM_021122	ACSL1	acyl-CoA synthetase long-chain family member 1	2.75	0.0203	1.85	0.133	1.31	0.601	1.36	0.553	-1.09	0.87	-1.55	0.34	1.04	-1.22	1.19	1.19
201959_s_at	AA488899	MYCBP2	MYC binding protein 2	2.22	0.0112	2.35	0.005	2.35	0.0162	1.05	0.914	1.11	0.751	1.11	0.767	1.05	1.4	1.2	1.36
201955_at	AL137784	CCNC	cyclin C	2.69	0.0142	2.73	0.00924	2.45	0.0446	1.5	0.427	1.52	0.391	1.36	0.467	1.17	1.53	1.22	2.15
201950_x_at	NM_004930	CAPZB	capping protein (actin filament) muscle Z-line, beta	4.89	0.000587	4.63	0.000476	6.02	0.000638	1.6	0.371	1.52	0.382	1.97	0.119	1.75	1.25	1.24	1.77
201947_s_at	NM_006431	CCT2	chaperonin containing TCP1, subunit 2 (beta)	8.75	0.00712	13.74	0.00135	19.56	0.00226	1.22	0.853	1.92	0.442	2.73	0.219	-1.24	1.65	-1.13	2.57
201931_at	NM_000126	ETFA	electron-transfer-flavoprotein, alpha polypeptide (glutaric aciduria II)	3.41	0.0425	2.73	0.0778	1.56	0.536	1.96	0.409	1.57	0.494	-1.12	0.889	-1.16	-1.59	-1.15	-1.26
201922_at	NM_014886	TINP1	TGF beta-inducible nuclear protein 1	3.71	0.0117	2.85	0.0281	2.75	0.0723	1.17	0.816	-1.11	0.87	-1.15	0.83	1.15	-1.89	-1.09	-1.68
201903_at	NM_003365	UQCRC1	ubiquinol-cytochrome c reductase core protein I	3.51	0.0145	3.95	0.00591	3.89	0.0194	1.43	0.546	1.61	0.413	1.59	0.383	-1.19	-1.66	-1.32	-1.22
201901_s_at	Z14077	YY1	YY1 transcription factor	5.21	0.00381	6.19	0.00124	6.96	0.0031	1.13	0.883	1.34	0.611	1.51	0.459	-1.19	1.34	1.05	1.37
201895_at	NM_001654	ARAF	v-raf murine sarcoma 3611 viral oncogene homolog	2.17	0.000176	2.17	0.000117	2.17	0.00044	1.04	0.88	1.04	0.849	1.04	0.841	1.02	-1.85	-1.01	-1.59
201893_x_at	AF138300	DCN	decorin	5.7	0.00519	8.82	0.000738	5.28	0.0145	1.28	0.736	1.99	0.36	1.19	0.805	1.05	1.64	1.13	2.29
201892_s_at	NM_000884	IMPDH2	IMP (inosine monophosphate) dehydrogenase 2	2.48	0.00912	1.56	0.169	1.88	0.0923	1.1	0.828	-1.44	0.382	-1.2	0.635	1.49	-2.01	1.13	-1.82
201880_at	AL040708	ARIH1	Ariadne homolog, ubiquitin-conjugating enzyme E2 binding protein, 1 (Drosophila)	2.16	0.00712	1.45	0.152	-1.04	0.939	1.34	0.415	-1.11	0.729	-1.68	0.1	1.35	-1.59	1.41	-1.51
201876_at	NM_000305	PON2	paraoxonase 2	2.69	0.00596	2.2	0.0155	2.43	0.0235	1.5	0.383	1.22	0.585	1.35	0.407	1.11	1.33	1.41	1.65
201857_at	NM_016107	ZFR	zinc finger RNA binding protein	3.12	0.0442	3.2	0.0308	3.78	0.0401	1.41	0.608	1.45	0.55	1.72	0.372	1.53	1.22	1.84	1.85
201856_s_at	BC000376	ZFR	zinc finger RNA binding protein	2.77	0.00124	2.79	0.000728	3.34	0.00098	1.28	0.468	1.28	0.419	1.54	0.152	1.18	1.74	1.39	1.78
201848_s_at	U15174	BNIP3	BCL2/adenovirus E1B 19kDa interacting protein 3	8.28	0.0015	5.74	0.00352	3.1	0.0855	2.27	0.323	1.57	0.477	-1.18	0.822	1.19	1.12	1.89	1.04
201846_s_at	NM_012234	RYBP	RING1 and YY1 binding protein	3.43	0.00862	3.84	0.00333	3.76	0.012	-1.64	0.41	-1.46	0.442	-1.5	0.4	-1	1.58	1.33	1.81
201841_s_at	NM_001540	HSPB1	heat shock 27kDa protein 1 /// Meis1, myeloid ecotropic viral integration site 1 homolog 3 (mouse)	28.64	0.000786	36.76	0.000309	18.38	0.00489	9.38	0.047	12.04	0.017	6.02	0.0769	2.83	1.4	1.96	2.54
201833_at	NM_001527	HDAC2	histone deacetylase 2	2.69	0.00974	2.57	0.00901	4.06	0.00267	-1.04	0.964	-1.09	0.863	1.45	0.34	1.1	-1.06	1.28	1.13
201816_s_at	NM_001483	GBAS	glioblastoma amplified sequence	3.56	0.00339	4.03	0.00115	4.2	0.00367	1.34	0.535	1.52	0.39	1.58	0.279	-1.17	1.67	1.03	2.13
201784_s_at	NM_014267	C11orf58	chromosome 11 open reading frame 58	4.99	0.00585	6.5	0.00141	4.96	0.0131	1.61	0.47	2.1	0.293	1.6	0.419	1.29	1.95	1.35	2.82
201779_s_at	AF070558	RNF13	ring finger protein 13	3.95	0.00525	3.66	0.00507	3.07	0.0323	1.06	0.949	-1.02	0.968	-1.21	0.717	-1.31	1.24	1.16	1.36
201773_at	NM_015339	ADNP	activity-dependent neuroprotector	5.35	0.0127	6.5	0.00449	7.16	0.0108	-1.14	0.902	1.06	0.946	1.17	0.84	1.09	1.29	1.34	1.76
201760_s_at	NM_018639	WSB2	WD repeat and SOCS box-containing 2	2.69	0.0174	3.25	0.00429	6.96	0.000584	1.85	0.289	2.24	0.113	4.79	0.00366	-1.12	2.89	-1.15	4.63
201754_at	NM_004374	COX6C	cytochrome c oxidase subunit VIc	4.53	0.000234	3.95	0.000304	3.61	0.00184	1.3	0.491	1.13	0.724	1.04	0.924	-1.01	-1.4	-1.01	-1.2
201751_at	NM_014876	JOSD1	Josephin domain containing 1	8.4	0.00275	9.19	0.0013	15.56	0.00125	-1.82	0.45	-1.66	0.471	1.02	0.978	-1.28	-2.06	-1.16	-1.56
201742_x_at	NM_006924	SFRS1	splicing factor, arginine/serine-rich 1 (splicing factor 2, alternate splicing factor)	5.78	0.00822	5.24	0.00777	5.46	0.0202	3.12	0.198	2.83	0.192	2.95	0.129	2.1	3.84	2.93	7.16
201740_at	NM_004551	NDUFS3	NADH dehydrogenase (ubiquinone) Fe-S protein 3, 30kDa (NADH-coenzyme Q reductase)	3.39	0.00253	2.69	0.00618	3.07	0.00931	1.5	0.411	1.19	0.672	1.36	0.43	1.08	-1.83	-1.18	-1.32
201730_s_at	BF110993	TPR	translocated promoter region (to activated MET oncogene) /// beta-transducin repeat containing	3.27	0.017	3.1	0.0155	3.95	0.0157	-1.02	0.979	-1.08	0.91	1.18	0.776	1.13	-1.02	1.53	-1.09
201716_at	NM_003099	SNX1	sorting nexin 1	4.26	0.00225	5.94	0.000354	8.23	0.000431	1.82	0.324	2.53	0.0764	3.51	0.0197	-1.28	2.14	-1.36	3.25
201713_s_at	D42063	RANBP2	RAN binding protein 2	3.92	0.0072	3.97	0.00444	3.73	0.0183	1.56	0.452	1.58	0.413	1.49	0.437	1.33	1.25	1.67	1.51
201708_s_at	AW083371	NIPSNAP1	nipsnap homolog 1 (C. elegans)	5.78	2.5e-06	4.03	6.84e-06	3.43	6.01e-05	1.73	0.0387	1.21	0.419	1.03	0.915	1.02	-1.96	1.03	-1.96
201699_at	NM_002806	PSMC6	proteasome (prosome, macropain) 26S subunit, ATPase, 6	3.41	0.0317	3.86	0.0141	3.18	0.0716	1.75	0.437	1.99	0.354	1.64	0.42	-1.06	2	-1.25	3.46
201698_s_at	NM_003769	SFRS9	splicing factor, arginine/serine-rich 9	4.56	0.00733	3.84	0.0103	3.97	0.0255	2.2	0.298	1.85	0.365	1.92	0.256	1.2	1.08	1.53	1.43
201687_s_at	NM_006595	API5	apoptosis inhibitor 5	3.16	0.00105	2.43	0.00373	4.23	0.000558	1.22	0.584	-1.06	0.874	1.64	0.145	1.06	-1.02	1.01	1.14
201682_at	NM_004279	PMPCB	peptidase (mitochondrial processing) beta	2.87	0.0115	2.33	0.0262	2.25	0.0735	1.37	0.519	1.11	0.831	1.07	0.896	1.01	-1.41	1.14	-1.16
201680_x_at	NM_015908	ARS2	ARS2 protein	3.03	0.00566	3.05	0.0036	4.32	0.00232	-1.07	0.911	-1.06	0.902	1.33	0.489	-1.02	-1.04	-1.04	1.1
201676_x_at	NM_002786	PSMA1	proteasome (prosome, macropain) subunit, alpha type, 1	3.48	0.0495	3.71	0.0297	4.23	0.0459	1.85	0.441	1.97	0.386	2.25	0.232	1.08	1.37	1.12	1.69
201675_at	NM_003488	AKAP1	A kinase (PRKA) anchor protein 1	2.59	0.00474	2.33	0.00632	1.73	0.117	-1.17	0.684	-1.3	0.454	-1.75	0.118	1.13	-1.13	1.34	1.03
201665_x_at	NM_001021	RPS17	ribosomal protein S17	5.24	0.00354	4.26	0.00552	4.72	0.0115	1.39	0.607	1.13	0.867	1.25	0.715	1.16	-1.24	-1	-1.02
201662_s_at	D89053	ACSL3	acyl-CoA synthetase long-chain family member 3	5.98	0.00596	6.77	0.00252	7.16	0.00736	1.57	0.54	1.78	0.415	1.88	0.33	-1.78	4.53	-2.64	6.8
201659_s_at	NM_001177	ARL1	ADP-ribosylation factor-like 1	3.48	0.0131	4.32	0.00327	5.28	0.00526	1.83	0.371	2.27	0.178	2.77	0.0806	1.28	3.39	1.1	4.23
201652_at	NM_006837	COPS5	COP9 constitutive photomorphogenic homolog subunit 5 (Arabidopsis)	3.12	0.0285	3.25	0.0173	4	0.0206	1.92	0.365	2	0.295	2.46	0.123	-1.28	1.16	-1.25	1.66
201623_s_at	BC000629	DARS	aspartyl-tRNA synthetase	4.03	0.000117	4.69	3.4e-05	4.17	0.000241	1.42	0.35	1.66	0.127	1.47	0.184	1.1	1.26	-1.09	1.75
201616_s_at	AL577531	CALD1	caldesmon 1	12.38	2.91e-05	14.12	1.18e-05	11.79	7.51e-05	1.13	0.829	1.28	0.573	1.07	0.892	-1.38	1.65	-1.26	2.31
201602_s_at	BE737620	PPP1R12A	protein phosphatase 1, regulatory (inhibitor) subunit 12A	2.17	0.0179	3.07	0.00119	6.06	0.000154	-1.28	0.528	1.11	0.779	2.19	0.0468	1.3	1.72	1.73	1.97
201600_at	NM_007273	PHB2	prohibitin 2	3.51	0.00358	3.07	0.0049	3.58	0.00737	1.83	0.282	1.6	0.358	1.87	0.151	1.17	-1.37	1.01	1.05
201596_x_at	NM_000224	KRT18	keratin 18	16.56	0.00167	18.25	0.000835	55.33	0.000344	3.71	0.238	4.08	0.151	12.38	0.0123	1.6	1.91	1.6	3.26
201595_s_at	NM_018471	ZC3H15	zinc finger CCCH-type containing 15	5.21	0.0301	5.17	0.0229	7.21	0.0236	1.13	0.928	1.12	0.913	1.56	0.592	1.04	1.42	1.3	2.33
201593_s_at	AV716798	ZC3H15	zinc finger CCCH-type containing 15	5.9	0.000105	6.92	3.41e-05	8.06	6.66e-05	-1.09	0.871	1.08	0.855	1.26	0.531	1.2	-1.2	1.2	1.14
201588_at	NM_004786	TXNL1	thioredoxin-like 1	2.99	0.0405	3.39	0.0176	4.08	0.0228	1.52	0.518	1.72	0.4	2.07	0.206	1.08	2.11	1.03	2.97
201583_s_at	NM_006363	SEC23B	Sec23 homolog B (S. cerevisiae)	8.57	0.00291	5.32	0.00924	6.59	0.0141	4.23	0.103	2.62	0.251	3.25	0.115	1.51	3.03	1.22	4.92
201574_at	NM_004730	ETF1	eukaryotic translation termination factor 1	4.6	0.00149	4.35	0.0012	5.82	0.00144	-1.32	0.585	-1.4	0.471	-1.04	0.943	-1.15	-1.08	-1.04	1.13
201567_s_at	NM_002078	GOLGA4	golgi autoantigen, golgin subfamily a, 4	4.23	0.00242	4.03	0.00188	3.29	0.0171	1.55	0.427	1.47	0.421	1.21	0.711	1.19	1.39	1.85	1.62
201563_at	L29008	SORD	sorbitol dehydrogenase	2.73	0.0453	-1.08	0.972	-1.33	0.642	1.89	0.365	-1.56	0.434	-1.92	0.225	1.06	-1.32	1.01	-1.08
201562_s_at	NM_003104	LOC653381 /// SORD	sorbitol dehydrogenase /// similar to Sorbitol dehydrogenase (L-iditol 2-dehydrogenase)	3.68	0.0384	1.21	0.905	-1.04	0.975	2.97	0.218	-1.02	0.978	-1.29	0.726	1.95	-1.13	2.03	1.19
201560_at	NM_013943	CLIC4	chloride intracellular channel 4	3.12	0.0287	2.1	0.138	2.43	0.13	2.48	0.211	1.67	0.408	1.93	0.24	1.3	1.4	2.04	2.09
201546_at	NM_004238	TRIP12	thyroid hormone receptor interactor 12	6.23	0.00214	7.89	0.000588	9.06	0.00154	2.04	0.344	2.59	0.15	2.97	0.0855	1.11	1.73	1.38	2.4
201545_s_at	NM_004643	PABPN1	poly(A) binding protein, nuclear 1	2.75	0.0156	2.07	0.0584	3.53	0.00979	2.01	0.221	1.52	0.398	2.59	0.0571	1.17	-1.16	-1.02	1
201544_x_at	BF675004	PABPN1	poly(A) binding protein, nuclear 1	3.56	0.000612	3.41	0.000474	6.15	9.95e-05	2.62	0.018	2.51	0.0151	4.53	0.000486	1.67	1.69	1.82	2.31
201543_s_at	NM_020150	SAR1A	SAR1 gene homolog A (S. cerevisiae)	2.45	0.0246	2.87	0.00675	2.79	0.024	1.22	0.682	1.43	0.42	1.4	0.434	-1.01	1.27	-1.24	1.51
201541_s_at	NM_006349	ZNHIT1	zinc finger, HIT type 1	2.95	0.000909	2.83	0.000731	1.6	0.131	1.55	0.27	1.49	0.272	-1.19	0.569	1.17	-2.1	1.02	-1.91
201533_at	NM_001904	CTNNB1	catenin (cadherin-associated protein), beta 1, 88kDa	7.21	0.000231	7.11	0.000157	5.62	0.00154	1.19	0.751	1.17	0.74	-1.08	0.883	1.03	1.36	1.17	1.91
201532_at	NM_002788	PSMA3	proteasome (prosome, macropain) subunit, alpha type, 3	8.23	0.0025	10.2	0.00081	10.48	0.00295	3.46	0.15	4.29	0.0606	4.41	0.0539	1.14	2.28	1.13	3.47
201530_x_at	NM_001416	EIF4A1	eukaryotic translation initiation factor 4A, isoform 1	2.99	0.0286	4.38	0.00361	6.32	0.00321	1.1	0.908	1.61	0.413	2.33	0.134	1.2	-1.19	1.16	1.13
201520_s_at	BF034561	GRSF1	G-rich RNA sequence binding factor 1	2.73	0.00946	2.79	0.0056	2.25	0.0532	1.53	0.399	1.56	0.357	1.26	0.579	1.17	1.03	1.34	1.36
201518_at	NM_006807	CBX1	chromobox homolog 1 (HP1 beta homolog Drosophila )	2.79	0.0246	3.1	0.0106	5.28	0.00326	1.42	0.514	1.58	0.4	2.69	0.0691	1.15	1.35	-1.01	1.64
201493_s_at	BE778078	PUM2	pumilio homolog 2 (Drosophila)	2.85	0.00351	3.07	0.00137	3.78	0.00176	-1.11	0.816	-1.03	0.957	1.2	0.625	-1.16	-1.05	-1.09	1.12
201492_s_at	NM_021104	RPL41	ribosomal protein L41	3.23	0.0203	2.87	0.025	2.89	0.0591	1.34	0.629	1.19	0.758	1.2	0.766	1.21	-1.42	1.04	-1.24
201477_s_at	NM_001033	RRM1	ribonucleotide reductase M1 polypeptide	2.68	0.0277	2.35	0.0421	8.94	0.00044	-1.11	0.867	-1.27	0.623	3.01	0.0459	-1.28	-1.73	-1.3	-1.44
201463_s_at	NM_006755	TALDO1	transaldolase 1	3.61	0.0129	3.18	0.0158	3.71	0.0231	1.79	0.391	1.58	0.421	1.84	0.253	-1.27	-1.63	-1.57	-1.09
201458_s_at	NM_004725	BUB3	BUB3 budding uninhibited by benzimidazoles 3 homolog (yeast)	2.66	0.029	2.59	0.0255	4.66	0.00497	1.4	0.534	1.36	0.535	2.45	0.0903	-1.01	1.16	1.21	1.33
201450_s_at	NM_022037	TIA1	TIA1 cytotoxic granule-associated RNA binding protein	2.55	0.0207	3.29	0.0034	3.34	0.0107	-1.02	0.974	1.27	0.591	1.28	0.573	1.06	1.43	1.31	2.11
201445_at	NM_001839	CNN3	calponin 3, acidic	8.82	0.00478	8.23	0.00381	12.21	0.00454	3.84	0.173	3.58	0.149	5.32	0.0554	1.22	3.01	1.01	5.19
201441_at	NM_001863	COX6B1	cytochrome c oxidase subunit Vib polypeptide 1 (ubiquitous)	3.32	0.0235	3.23	0.0192	4.32	0.0165	1.31	0.677	1.28	0.676	1.71	0.337	-1.01	-1.6	-1.12	-1.13
201435_s_at	AW268640	EIF4E	eukaryotic translation initiation factor 4E	5.28	0.00447	6.06	0.00171	4.79	0.014	1.73	0.428	1.99	0.336	1.57	0.442	1.25	2.59	1.31	3.57
201432_at	NM_001752	CAT	catalase	3.2	0.0403	1.83	0.299	-1.4	0.636	1.28	0.726	-1.37	0.616	-3.48	0.0706	1.05	-1.37	1.42	-1.24
201426_s_at	AI922599	VIM	vimentin	4.82	0.0133	7.84	0.0016	24.76	0.000281	-1.19	0.84	1.37	0.642	4.32	0.0521	1.06	1.18	1.31	1.38
201410_at	AI983043	---	Pleckstrin homology domain containing, family B (evectins) member 2	3.23	0.0397	4.11	0.0112	7.57	0.00417	-1.35	0.668	-1.06	0.942	1.74	0.363	-1.41	1.29	-1.27	1.89
201406_at	NM_021029	LOC729362 /// RPL36A	ribosomal protein L36a /// similar to large subunit ribosomal protein L36a	4.35	0.00119	3.18	0.00377	4.89	0.00178	1.44	0.446	1.06	0.914	1.63	0.245	1.08	-1.85	-1.09	-1.55
201405_s_at	NM_006833	COPS6	COP9 constitutive photomorphogenic homolog subunit 6 (Arabidopsis)	5.62	0.00033	5.21	0.000294	4.99	0.00139	1.14	0.803	1.06	0.913	1.01	0.978	-1.09	-1.34	-1.24	-1.27
201390_s_at	NM_001320	CSNK2B	casein kinase 2, beta polypeptide	2.75	0.0482	2.64	0.0459	2.79	0.0764	1.46	0.54	1.4	0.551	1.49	0.48	1.05	-1.44	1.21	-1.21
201388_at	NM_002809	PSMD3	proteasome (prosome, macropain) 26S subunit, non-ATPase, 3	3.2	0.000802	3.46	0.00035	2.93	0.00354	1.34	0.428	1.44	0.34	1.22	0.532	-1.34	1.13	-1.47	1.51
201386_s_at	AF279891	DHX15	DEAH (Asp-Glu-Ala-His) box polypeptide 15	7.31	0.00205	8.57	0.000762	7.41	0.00462	1.96	0.389	2.3	0.264	1.99	0.264	1.34	3.58	2.19	5.17
201362_at	AF205218	IVNS1ABP	influenza virus NS1A binding protein	5.21	0.0149	4.72	0.0148	4.76	0.0379	-1.28	0.77	-1.41	0.625	-1.4	0.645	-1.24	1.21	-1.18	1.46
201359_at	NM_016451	COPB1	coatomer protein complex, subunit beta 1	10.13	0.00493	7.95	0.00648	9.58	0.0123	2.17	0.428	1.71	0.523	2.06	0.373	-1.06	2.17	1.04	3.58
201351_s_at	AF070656	YME1L1	YME1-like 1 (S. cerevisiae)	5.98	0.00651	7.06	0.0024	6.15	0.0129	1.46	0.609	1.73	0.431	1.51	0.549	-1.04	1.29	-1.1	1.75
201348_at	NM_002084	GPX3	glutathione peroxidase 3 (plasma)	7.67	0.00878	3.16	0.102	2.69	0.241	-1.2	0.866	-2.91	0.264	-3.41	0.137	3.2	-10.06	3.53	-9.19
201347_x_at	NM_012203	GRHPR	glyoxylate reductase/hydroxypyruvate reductase	5.74	0.00536	2.81	0.0616	-1.32	0.718	2.35	0.306	1.15	0.852	-3.23	0.0913	-1.24	-3.32	1.16	-2.97
201330_at	NM_002887	RARS	arginyl-tRNA synthetase	3.53	0.000809	2.89	0.00165	3.34	0.00271	1.57	0.319	1.28	0.466	1.49	0.243	1.3	1.28	1.36	1.38
201322_at	NM_001686	ATP5B	ATP synthase, H+ transporting, mitochondrial F1 complex, beta polypeptide	5.43	0.0125	6.28	0.00517	4.69	0.0386	1.43	0.646	1.66	0.474	1.24	0.784	-1.23	-1.14	-1.03	1.33
201318_s_at	NM_006471	MRCL3 /// MRLC2	myosin regulatory light chain MRCL3 /// myosin regulatory light chain MRLC2	4.08	0.00973	5.28	0.00224	6.32	0.0042	1.59	0.464	2.06	0.287	2.46	0.126	1.36	1.32	1.55	1.87
201317_s_at	NM_002787	PSMA2	proteasome (prosome, macropain) subunit, alpha type, 2 /// poliovirus receptor related immunoglobulin domain containing	18.13	0.00393	22.16	0.00163	15.03	0.013	2.99	0.386	3.66	0.279	2.48	0.354	-1.1	1.82	-1.04	2.43
201306_s_at	NM_006401	ANP32B	acidic (leucine-rich) nuclear phosphoprotein 32 family, member B	2.87	0.0065	2.46	0.0112	4.66	0.00138	1.13	0.801	-1.03	0.96	1.84	0.137	1.19	-1.36	1.13	-1.24
201304_at	NM_005000	NDUFA5	NADH dehydrogenase (ubiquinone) 1 alpha subcomplex, 5, 13kDa	4.23	0.0179	3.81	0.0189	3.63	0.0559	1.2	0.832	1.08	0.926	1.03	0.973	-1.5	1.17	-2.07	1.59
201301_s_at	BC000182	ANXA4	annexin A4	2.41	0.0453	2.64	0.0212	3.2	0.0228	1.92	0.296	2.1	0.18	2.55	0.0774	1.14	2.03	1.16	2.52
201287_s_at	NM_002997	SDC1	syndecan 1	3.18	0.0156	2.59	0.0319	3.71	0.0164	1.82	0.361	1.47	0.451	2.11	0.148	1.14	1.07	1.99	1.74
201275_at	NM_002004	FDPS	farnesyl diphosphate synthase (farnesyl pyrophosphate synthetase, dimethylallyltranstransferase, geranyltranstransferase)	3.63	0.0218	5.03	0.00409	1.57	0.485	1.16	0.86	1.6	0.446	-2	0.243	-2.13	-1.04	-2.08	1.4
201274_at	NM_002790	PSMA5	proteasome (prosome, macropain) subunit, alpha type, 5	4.2	0.00536	4.44	0.00277	4.29	0.0109	2.19	0.245	2.31	0.163	2.24	0.135	-1.18	1.56	-1.18	1.92
201273_s_at	NM_003133	SRP9	signal recognition particle 9kDa	7.78	0.00992	7.95	0.00633	10.2	0.0104	1.69	0.565	1.73	0.51	2.22	0.325	-1.16	2.4	-1.02	3.82
201268_at	NM_002512	NME1-NME2 /// NME2	non-metastatic cells 2, protein (NM23B) expressed in /// NM23-LV	3.97	0.0285	3.23	0.0468	2.93	0.125	1.73	0.475	1.4	0.622	1.28	0.739	1.33	-2.16	-1.4	-1.76
201267_s_at	AL545523	PSMC3	proteasome (prosome, macropain) 26S subunit, ATPase, 3	4.44	0.0213	3.36	0.0437	2	0.34	2.97	0.226	2.25	0.33	1.34	0.694	-1.06	-1.49	-1.26	-1.18
201261_x_at	BC002416	BGN	biglycan	-4.03	0.000323	-4.44	0.000126	-5.54	0.000165	-1.29	0.49	-1.42	0.368	-1.78	0.106	1.04	-1.5	-1.01	-1.16
201258_at	NM_001020	RPS16	ribosomal protein S16	10.2	0.0078	7.06	0.0145	5.86	0.0584	1.83	0.544	1.27	0.814	1.05	0.963	1.21	-2.01	1.16	-1.61
201257_x_at	NM_001006	RPS3A	ribosomal protein S3A	4.2	0.0207	3.07	0.0513	2.91	0.122	1.36	0.679	-1.01	0.997	-1.06	0.938	1.2	-1.3	1.16	-1.22
201255_x_at	NM_004639	BAT3	HLA-B associated transcript 3	4.03	0.000299	4	0.000194	4.56	0.000412	1.13	0.757	1.13	0.734	1.28	0.458	-1.11	-1.65	-1.16	-1.36
201245_s_at	AL523776	OTUB1	OTU domain, ubiquitin aldehyde binding 1	2.85	0.00617	3.36	0.00155	2.09	0.0692	1.37	0.477	1.61	0.305	-1	1	-1.21	1.05	-1.27	1.21
201244_s_at	NM_002880	RAF1	v-raf-1 murine leukemia viral oncogene homolog 1	3.41	0.00637	3.66	0.00301	3.53	0.0119	-1.22	0.703	-1.14	0.781	-1.18	0.734	-1.73	-1.55	-1.22	-1.31
201241_at	NM_004939	DDX1	DEAD (Asp-Glu-Ala-Asp) box polypeptide 1	4.26	0.0473	4.32	0.0347	5.1	0.0501	1.93	0.462	1.96	0.421	2.31	0.284	1.04	1.01	-1.03	1.62
201239_s_at	BF530535	LOC653566 /// SPCS2	signal peptidase complex subunit 2 homolog (S. cerevisiae) /// similar to Signal peptidase complex subunit 2 (Microsomal signal peptidase 25 kDa subunit) (SPase 25 kDa subunit)	10.34	0.000909	8.28	0.00113	4.79	0.0238	3.97	0.087	3.18	0.117	1.84	0.341	1.38	2.48	-1.13	3.51
201234_at	NM_004517	ILK	integrin-linked kinase	4.63	2.18e-05	4.86	1.09e-05	7.62	3.59e-06	1.16	0.606	1.21	0.462	1.91	0.03	1.02	1.11	-1.03	1.4
201229_s_at	BC000422	ARIH2	ariadne homolog 2 (Drosophila)	3.53	0.000215	3.27	0.000221	4.26	0.000186	1.19	0.571	1.1	0.74	1.43	0.201	-1.06	1.75	1.18	1.71
201227_s_at	NM_005004	NDUFB8	NADH dehydrogenase (ubiquinone) 1 beta subcomplex, 8, 19kDa	2.3	0.0431	2.41	0.0252	2.64	0.0383	1.01	0.981	1.06	0.913	1.17	0.746	-1.64	-1.14	-1.72	1.15
201226_at	NM_005004	NDUFB8	NADH dehydrogenase (ubiquinone) 1 beta subcomplex, 8, 19kDa	3.95	0.0179	3.86	0.0139	3.39	0.0573	1.28	0.731	1.26	0.722	1.1	0.897	-1.6	-1.49	-1.73	-1.1
201225_s_at	NM_005839	SRRM1	serine/arginine repetitive matrix 1	6.59	0.00277	5.06	0.00479	5.74	0.0101	1.53	0.538	1.17	0.818	1.33	0.66	1.4	1.54	1.75	2.3
201216_at	NM_006817	ERP29	endoplasmic reticulum protein 29	2.36	0.0325	2.77	0.00978	1.73	0.23	1.36	0.522	1.59	0.365	-1.01	0.998	-1.38	1.04	-1.28	1.52
201215_at	NM_005032	PLS3	plastin 3 (T isoform)	4.99	0.013	4.32	0.0154	4.35	0.0391	2.04	0.399	1.77	0.423	1.78	0.385	1.26	1.12	1.34	1.46
201202_at	NM_002592	PCNA	proliferating cell nuclear antigen	3.07	0.0179	5.58	0.000808	39.67	7.86e-06	-1.13	0.863	1.61	0.396	11.47	0.0003	-1.72	3.27	-1.58	4.72
201199_s_at	NM_002807	PSMD1	proteasome (prosome, macropain) 26S subunit, non-ATPase, 1	2.09	0.0291	2.13	0.0182	2.69	0.0121	1.09	0.859	1.12	0.772	1.41	0.332	1.07	1.33	-1.26	1.87
201198_s_at	AI860431	PSMD1	proteasome (prosome, macropain) 26S subunit, non-ATPase, 1	2.62	0.012	2.69	0.00704	2.28	0.0497	1.56	0.386	1.6	0.335	1.36	0.446	-1.19	1.38	-1.38	1.95
201179_s_at	J03005	GNAI3	guanine nucleotide binding protein (G protein), alpha inhibiting activity polypeptide 3	2.33	0.0283	2.33	0.0218	2.06	0.0952	1.58	0.383	1.58	0.359	1.4	0.419	1.3	1.25	1.04	1.52
201165_s_at	BE670915	PUM1	pumilio homolog 1 (Drosophila)	2.2	0.0109	1.65	0.0742	1.59	0.169	2.07	0.069	1.55	0.248	1.5	0.208	1.37	1.31	1.96	1.61
201164_s_at	BG474429	PUM1	ring finger protein (C3H2C3 type) 6 /// pumilio homolog 1 (Drosophila)	4.56	0.00364	4.08	0.00391	3.2	0.0338	2.04	0.293	1.83	0.338	1.43	0.489	1.17	1.42	1.95	1.95
201154_x_at	NM_000968	RPL4	ribosomal protein L4	3.41	0.0139	2.11	0.105	2.35	0.118	1.61	0.43	-1	0.998	1.11	0.861	1.55	-2.03	1.3	-1.87
201153_s_at	NM_021038	MBNL1	muscleblind-like (Drosophila)	9.25	0.00136	7.67	0.00155	13.45	0.00122	2.46	0.295	2.04	0.359	3.58	0.0784	1.88	1.96	2.01	3.2
201152_s_at	N31913	MBNL1	muscleblind-like (Drosophila)	15.24	2.93e-05	14.52	2.05e-05	18.51	3.49e-05	2.59	0.105	2.46	0.0952	3.14	0.036	2.36	2.77	2.6	4.29
201146_at	NM_006164	NFE2L2	nuclear factor (erythroid-derived 2)-like 2	6.82	0.00597	6.06	0.00597	4.82	0.0357	4.38	0.0939	3.89	0.0953	3.1	0.128	1.46	2.1	2.25	3.03
201139_s_at	NM_003142	SSB	Sjogren syndrome antigen B (autoantigen La)	9	0.00496	11	0.0018	11.55	0.00577	1.84	0.49	2.25	0.379	2.36	0.269	1.26	1.26	1.49	1.95
201135_at	NM_004092	ECHS1	enoyl Coenzyme A hydratase, short chain, 1, mitochondrial	7.06	0.0113	4.79	0.0262	3.81	0.109	1.54	0.632	1.04	0.967	-1.21	0.839	-1.4	-4.53	-1.79	-3.92
201134_x_at	NM_001867	COX7C	cytochrome c oxidase subunit VIIc	4.5	0.0165	3.32	0.0391	3.63	0.0624	1.5	0.588	1.1	0.914	1.21	0.807	1.09	-1.84	-1.2	-1.55
201120_s_at	AL547946	PGRMC1	progesterone receptor membrane component 1	6.64	0.00622	4.32	0.0189	1.97	0.361	2.66	0.29	1.73	0.449	-1.27	0.759	1.17	2.64	1.91	3.06
201114_x_at	NM_002792	PSMA7	proteasome (prosome, macropain) subunit, alpha type, 7	5.1	0.0204	6.06	0.00819	9.38	0.00742	1.19	0.863	1.41	0.648	2.19	0.293	-1.2	1.09	-1.66	1.79
201113_at	NM_003321	TUFM	Tu translation elongation factor, mitochondrial	5.06	0.00121	4.08	0.00199	5.06	0.00289	1.33	0.593	1.07	0.915	1.33	0.55	-1.47	-3.03	-1.57	-2.42
201101_s_at	BE963370	BCLAF1	BCL2-associated transcription factor 1	2.89	0.0289	2.28	0.0703	2.89	0.0529	1.09	0.902	-1.16	0.805	1.09	0.88	-1.06	-1.24	1.29	-1.13
201098_at	NM_004766	COPB2	coatomer protein complex, subunit beta 2 (beta prime)	11.47	0.000718	9.92	0.000701	13.09	0.00129	2.3	0.327	1.99	0.368	2.62	0.149	1.1	2.46	1.12	3.8
201094_at	NM_001032	RPS29	ribosomal protein S29	3.63	0.00263	3.14	0.00366	3.03	0.0141	1.24	0.646	1.07	0.887	1.04	0.935	1.17	-1.25	1.15	-1.16
201093_x_at	NM_004168	SDHA	succinate dehydrogenase complex, subunit A, flavoprotein (Fp)	4.17	0.0108	4.03	0.00878	3.81	0.0306	1.44	0.569	1.4	0.577	1.32	0.65	-1.57	-1.63	-1.55	-1.42
201092_at	NM_002893	RBBP7	retinoblastoma binding protein 7	5.03	0.00888	5.1	0.00562	9.38	0.00263	1.66	0.481	1.68	0.433	3.1	0.0997	1.01	1.17	-1.01	1.52
201090_x_at	NM_006082	TUBA1B	alpha tubulin	5.28	0.0021	6.45	0.000607	15.56	0.000141	2.14	0.264	2.62	0.106	6.32	0.00365	1.27	2.66	1.16	3.81
201086_x_at	NM_003103	SON	SON DNA binding protein	5.13	0.00257	5.7	0.00106	4.47	0.0101	1.52	0.485	1.68	0.388	1.32	0.611	1.22	2.17	1.75	2.7
201084_s_at	NM_014739	BCLAF1	BCL2-associated transcription factor 1	2.35	0.0422	1.87	0.124	2.2	0.0971	1.06	0.934	-1.19	0.714	-1.01	0.987	-1	-1.18	1.18	1.06
201078_at	NM_004800	TM9SF2	transmembrane 9 superfamily member 2	8.17	0.00626	7.01	0.00654	5.5	0.0379	1.88	0.477	1.61	0.546	1.27	0.787	1.11	1.55	1.54	1.55
201077_s_at	AF155235	NHP2L1	NHP2 non-histone chromosome protein 2-like 1 (S. cerevisiae)	5.94	0.00146	8.69	0.000251	16.68	0.000131	-1.06	0.943	1.38	0.553	2.64	0.0929	-1.13	1.32	-1.43	1.76
201074_at	AA593983	SMARCC1	SWI/SNF related, matrix associated, actin dependent regulator of chromatin, subfamily c, member 1	2.25	0.00639	2.16	0.00603	4.38	0.000263	-1	0.995	-1.04	0.899	1.95	0.0538	-1.8	-1.09	-1.74	-1.15
201071_x_at	NM_012433	SF3B1	splicing factor 3b, subunit 1, 155kDa	2.64	0.0307	2.66	0.0224	2.11	0.139	1.28	0.657	1.28	0.615	1.02	0.971	1.13	1.58	1.73	2.36
201068_s_at	NM_002803	PSMC2	proteasome (prosome, macropain) 26S subunit, ATPase, 2	5.98	0.0238	6.06	0.0165	5.94	0.0452	2.93	0.331	2.97	0.283	2.91	0.206	1.15	1.85	-1.01	3.1
201064_s_at	NM_003819	PABPC4	poly(A) binding protein, cytoplasmic 4 (inducible form)	2.45	0.0126	1.88	0.0514	5.03	0.000648	-1.05	0.93	-1.37	0.427	1.96	0.0968	-1.08	-1.47	-1.06	-1.26
201047_x_at	BC003617	RAB6A	RAB6A, member RAS oncogene family	3.71	0.0488	3.56	0.0445	5.82	0.0222	1.37	0.712	1.31	0.724	2.14	0.283	-1.03	1.31	1.06	1.64
201043_s_at	NM_006305	ANP32A	acidic (leucine-rich) nuclear phosphoprotein 32 family, member A	3.07	0.0109	2.2	0.0487	4.14	0.0061	2.51	0.107	1.8	0.289	3.39	0.0231	1.41	-2.46	-1.23	-1.94
201031_s_at	NM_005520	HNRPH1	heterogeneous nuclear ribonucleoprotein H1 (H)	2.77	0.0199	2.55	0.0221	2.66	0.0446	1.28	0.631	1.18	0.724	1.23	0.664	1.36	1.22	2.13	1.81
201004_at	NM_006280	SSR4	signal sequence receptor, delta (translocon-associated protein delta)	2.22	0.0494	2.36	0.0264	2	0.132	1.39	0.506	1.47	0.415	1.25	0.634	-1	1.18	-1.06	1.52
200990_at	NM_005762	TRIM28	tripartite motif-containing 28	2.64	0.0103	2.75	0.00537	4	0.00261	1.06	0.932	1.1	0.827	1.6	0.23	1.04	-1.07	1.04	1.22
200978_at	NM_005917	MDH1	malate dehydrogenase 1, NAD (soluble)	9.51	0.00569	9.25	0.00399	8	0.0191	2.1	0.441	2.04	0.416	1.77	0.491	-1.12	-1.13	-1.39	1.48
200975_at	NM_000310	PPT1	palmitoyl-protein thioesterase 1 (ceroid-lipofuscinosis, neuronal 1, infantile)	2.16	0.00751	2.64	0.00104	4.72	0.000135	-1.13	0.704	1.08	0.823	1.93	0.0492	-1.17	1.79	-1.25	2.23
200974_at	NM_001613	ACTA2	actin, alpha 2, smooth muscle, aorta	5.82	0.0219	6.64	0.0105	21.41	0.00178	2.93	0.319	3.34	0.208	10.78	0.0133	2.14	5.43	1.46	13.36
200970_s_at	AL136807	SERP1	stress-associated endoplasmic reticulum protein 1	2.87	0.00124	1.33	0.321	1.11	0.789	1.99	0.0706	-1.09	0.821	-1.3	0.386	-1.09	1.13	-1.23	1.39
200968_s_at	NM_000942	PPIB	peptidylprolyl isomerase B (cyclophilin B)	5.28	0.00789	5.06	0.00603	4.72	0.0235	2.22	0.344	2.13	0.328	1.99	0.28	1.27	-1.25	-1.11	1.08
200967_at	NM_000942	PPIB	peptidylprolyl isomerase B (cyclophilin B)	3.25	0.0246	3.39	0.0153	3.61	0.0316	1.57	0.474	1.64	0.416	1.74	0.319	1.02	1.18	-1.2	1.59
200966_x_at	NM_000034	ALDOA	aldolase A, fructose-bisphosphate	2.03	0.0136	3.05	0.000451	4.89	0.000131	-1.2	0.591	1.26	0.446	2.01	0.04	1.08	-1.13	1.19	1.06
200965_s_at	NM_006720	ABLIM1	actin binding LIM protein 1	2.4	0.0411	2.24	0.0471	1.75	0.249	-2.03	0.241	-2.17	0.141	-2.77	0.0522	-1.14	-1.5	-1.04	-1.3
200964_at	NM_003334	UBE1	ubiquitin-activating enzyme E1 (A1S9T and BN75 temperature sensitivity complementing)	4.44	0.0042	5.35	0.00123	6.92	0.00184	-1.04	0.971	1.17	0.788	1.51	0.421	-1.11	-1.6	-1.14	-1.06
200960_x_at	NM_007096	CLTA	clathrin, light chain (Lca)	2.46	0.00849	2.66	0.0033	2.89	0.00683	1.28	0.523	1.39	0.4	1.51	0.236	-1.05	-1.13	-1.09	1.08
200955_at	NM_006839	IMMT	inner membrane protein, mitochondrial (mitofilin)	3.51	0.0173	3.56	0.0116	4.41	0.0145	1.47	0.535	1.5	0.477	1.85	0.267	1.21	-1	-1.01	1.77
200945_s_at	NM_014933	SEC31A	SEC31 homolog A (S. cerevisiae)	2.46	0.038	1.78	0.176	2.17	0.114	1.12	0.859	-1.24	0.651	-1.01	0.978	-1.06	-1.27	-1.12	1.11
200935_at	NM_004343	CALR	calreticulin	6.59	0.0168	8.75	0.0052	8.88	0.0159	1.97	0.471	2.62	0.343	2.66	0.242	1.28	1.57	-1.42	2.47
200929_at	NM_006827	TMED10	transmembrane emp24-like trafficking protein 10 (yeast)	4.6	0.0243	6.68	0.00491	7.01	0.0138	1.92	0.44	2.79	0.229	2.93	0.151	1.25	2.14	1.14	3.47
200927_s_at	AA919115	RAB14	RAB14, member RAS oncogene family	6.19	0.0263	4	0.0708	4.14	0.12	3.34	0.296	2.16	0.415	2.24	0.351	1.03	1.26	1.34	2.33
200926_at	NM_001025	RPS23	ribosomal protein S23	3.78	0.015	2.75	0.0447	2.64	0.105	1.3	0.683	-1.06	0.941	-1.1	0.89	1.16	-1.35	1.05	-1.22
200925_at	NM_004373	COX6A1	cytochrome c oxidase subunit VIa polypeptide 1	5.39	0.00152	5.9	0.000701	5.17	0.00435	1.35	0.593	1.47	0.453	1.29	0.622	-1.1	1.01	-1.07	1.38
200921_s_at	NM_001731	BTG1	B-cell translocation gene 1, anti-proliferative	4.11	0.0374	5.78	0.00863	2.89	0.166	-2.11	0.409	-1.51	0.584	-3.01	0.146	-1.55	-1.14	-1.99	-1.07
200918_s_at	NM_003139	SRPR	signal recognition particle receptor ('docking protein')	3.01	0.0109	2.6	0.0167	2.41	0.0601	1.01	0.99	-1.15	0.779	-1.24	0.659	1.08	1.01	1.07	1.19
200914_x_at	BF589024	KTN1	kinectin 1 (kinesin receptor)	4.2	0.00486	5.13	0.00129	6.02	0.00273	-1.21	0.751	1.01	0.99	1.18	0.774	-1.22	1.21	1.09	1.29
200910_at	NM_005998	CCT3	chaperonin containing TCP1, subunit 3 (gamma)	7.46	0.00413	9.65	0.00118	12.47	0.00227	1.24	0.81	1.6	0.507	2.07	0.294	1.04	-1.09	-1.15	1.39
200909_s_at	NM_001004	RPLP2	ribosomal protein, large, P2	21.56	5.43e-05	18.9	4.57e-05	17.27	0.000242	1.35	0.644	1.18	0.798	1.08	0.921	-1.04	-1.66	-1.15	-1.45
200904_at	X56841	HLA-E	major histocompatibility complex, class I, E	10.63	0.000228	23.92	1.5e-05	23.1	5.75e-05	2.03	0.313	4.56	0.0137	4.41	0.0176	-1.45	2.28	1.62	2.35
200902_at	NM_004261	15-Sep	15 kDa selenoprotein	3.89	0.0129	4.47	0.00484	4.79	0.012	1.31	0.675	1.51	0.474	1.61	0.392	-1.1	1.91	1.04	2.67
200899_s_at	NM_012215	MGEA5	meningioma expressed antigen 5 (hyaluronidase)	2.28	0.0219	1.95	0.047	2.03	0.0752	1.3	0.536	1.11	0.804	1.16	0.715	1.22	1.04	1.45	1.11
200898_s_at	AK002091	MGEA5	meningioma expressed antigen 5 (hyaluronidase)	2.89	0.0492	2.83	0.0424	6.15	0.00584	1.44	0.571	1.41	0.56	3.07	0.0825	1.84	1.13	2.35	1.07
200889_s_at	AI016620	SSR1	signal sequence receptor, alpha (translocon-associated protein alpha)	5.43	0.0136	7.16	0.00364	6.73	0.0143	2.11	0.405	2.79	0.225	2.62	0.182	1.04	2.69	-1.32	4.72
200888_s_at	NM_000978	RPL23	ribosomal protein L23	7.84	0.000454	5.5	0.00104	5.21	0.00484	1.42	0.538	-1	1	-1.06	0.932	1.13	-1.85	1.04	-1.69
200883_at	NM_003366	UQCRC2	ubiquinol-cytochrome c reductase core protein II	8.52	0.0037	7.16	0.00414	5.86	0.0239	3.29	0.208	2.77	0.241	2.27	0.258	-1.05	-1.58	1.39	-1.13
200882_s_at	NM_002810	PSMD4	proteasome (prosome, macropain) 26S subunit, non-ATPase, 4	2.68	0.00258	3.27	0.000455	3.78	0.00081	1.09	0.835	1.34	0.406	1.55	0.173	-1.24	-1.03	-1.55	1.31
200881_s_at	NM_001539	DNAJA1	DnaJ (Hsp40) homolog, subfamily A, member 1	6.45	0.0112	11.47	0.00132	7.95	0.013	1.09	0.951	1.93	0.418	1.34	0.727	-1.13	1.22	1.14	1.45
200876_s_at	NM_002793	PSMB1	proteasome (prosome, macropain) subunit, beta type, 1	7.21	0.0101	7.26	0.0066	6.96	0.0228	2.01	0.446	2.03	0.412	1.95	0.397	-1.2	-1.01	-1.44	1.46
200874_s_at	BE796327	NOL5A	nucleolar protein 5A (56kDa with KKE/D repeat)	-2.73	0.000827	-2.87	0.000386	-2.55	0.00337	1.23	0.491	1.17	0.561	1.32	0.297	1.12	-1.37	1.39	-1.44
200873_s_at	NM_006585	CCT8	chaperonin containing TCP1, subunit 8 (theta)	3.46	0.0298	3.81	0.0149	4.08	0.0307	1.17	0.857	1.28	0.695	1.38	0.615	-1.1	-1.22	-1.04	1.2
200869_at	NM_000980	LOC390354 /// RPL18A	ribosomal protein L18a /// similar to ribosomal protein L18a; 60S ribosomal protein L18a	2.55	0.0107	1.96	0.0426	1.78	0.146	1.22	0.634	-1.06	0.903	-1.17	0.707	1.29	-2.03	-1.01	-1.95
200862_at	NM_014762	DHCR24	24-dehydrocholesterol reductase	5.28	0.000611	3.66	0.0021	3.95	0.00538	2.13	0.174	1.47	0.411	1.59	0.282	1.57	1.53	1.32	2.3
200860_s_at	BC000779	CNOT1	CCR4-NOT transcription complex, subunit 1	3.16	0.0154	2.6	0.0289	2.27	0.114	-2.31	0.195	-2.81	0.0713	-3.23	0.0418	-1.34	-7.73	-1	-7.46
200858_s_at	NM_001012	RPS8	ribosomal protein S8	22.63	0.000233	13.93	0.000477	14.22	0.00181	1.41	0.667	-1.15	0.868	-1.13	0.891	1.15	-2.06	-1.1	-1.87
200850_s_at	NM_006621	AHCYL1	S-adenosylhomocysteine hydrolase-like 1	5.1	0.0124	5.03	0.00908	4.5	0.0363	-1.61	0.528	-1.64	0.472	-1.83	0.369	-1.15	2.04	-1.23	1.8
200843_s_at	NM_004446	EPRS	glutamyl-prolyl-tRNA synthetase	2.19	0.0173	1.69	0.0857	2.48	0.0165	1.79	0.192	1.39	0.4	2.03	0.07	1.28	1.13	1.08	1.41
200842_s_at	AI475965	EPRS	glutamyl-prolyl-tRNA synthetase	2.16	0.029	2.11	0.026	3.12	0.00756	1.09	0.856	1.07	0.887	1.58	0.228	1.27	1.44	1.2	1.61
200829_x_at	NM_003457	ZNF207	zinc finger protein 207	2.33	0.0428	2.64	0.0155	5.94	0.00126	-1.06	0.923	1.06	0.914	2.4	0.0813	-1.02	1.65	-1	2.2
200828_s_at	BE871379	ZNF207	zinc finger protein 207	4.06	0.0223	5.21	0.00622	11.71	0.00173	1.56	0.543	2	0.367	4.5	0.0446	-1.03	3.48	1.46	5.52
200826_at	NM_004597	SNRPD2	small nuclear ribonucleoprotein D2 polypeptide 16.5kDa	5.21	0.00141	5.24	0.000849	7.26	0.00104	1.55	0.443	1.56	0.409	2.16	0.132	1.01	1.02	-1.29	1.41
200825_s_at	NM_006389	HYOU1	hypoxia up-regulated 1	4.35	0.0115	3.48	0.0202	4.72	0.0173	1.8	0.42	1.44	0.552	1.96	0.258	-1.13	2.07	-1.74	3.19
200823_x_at	NM_000992	RPL29	ribosomal protein L29	16.45	3.4e-05	12.64	4.3e-05	13.83	0.000126	1.45	0.492	1.12	0.845	1.22	0.701	1.2	-2.06	1.12	-1.98
200818_at	NM_001697	ATP5O	ATP synthase, H+ transporting, mitochondrial F1 complex, O subunit (oligomycin sensitivity conferring protein)	7.67	0.00107	7.62	0.000699	8.11	0.00224	1.61	0.462	1.6	0.43	1.71	0.347	-1.01	-1.29	-1.36	1.17
200817_x_at	NM_001014	RPS10	ribosomal protein S10	6.32	0.000686	5.46	0.000734	6.28	0.00175	1.32	0.613	1.14	0.809	1.31	0.589	1.16	-1.42	1.06	-1.19
200814_at	NM_006263	PSME1	proteasome (prosome, macropain) activator subunit 1 (PA28 alpha)	8.34	0.00253	13.74	0.000391	10.78	0.0029	2.24	0.363	3.68	0.0974	2.89	0.136	-1.19	3.43	1.23	4.42
200809_x_at	NM_000976	RPL12	ribosomal protein L12	3.39	0.0196	2.45	0.0652	2.33	0.147	1.56	0.478	1.13	0.86	1.07	0.924	1.07	-1.52	-1.1	-1.48
200805_at	NM_006816	LMAN2	lectin, mannose-binding 2	2.4	0.0364	2.97	0.00796	2.3	0.0748	1.83	0.31	2.27	0.112	1.75	0.208	-1.01	1.27	-1.16	1.72
200803_s_at	AF033095	TEGT	testis enhanced gene transcript (BAX inhibitor 1)	3.05	0.0389	3.03	0.0311	1.84	0.328	1.64	0.458	1.63	0.431	-1.01	0.977	-1.04	1.14	1.04	1.3
200802_at	NM_006513	SARS	seryl-tRNA synthetase	2.51	0.000237	2.4	0.000227	3.18	9.89e-05	1.46	0.161	1.4	0.178	1.85	0.0132	1.07	1.09	1.1	1.14
200798_x_at	NM_021960	MCL1	myeloid cell leukemia sequence 1 (BCL2-related)	7.57	0.0132	9.58	0.00467	12.21	0.00838	2.87	0.347	3.63	0.2	4.63	0.0984	1.4	4.69	2.79	5.72
200792_at	NM_001469	XRCC6	X-ray repair complementing defective repair in Chinese hamster cells 6 (Ku autoantigen, 70kDa)	4.93	0.00954	5.21	0.0053	6.23	0.00944	-1.09	0.932	-1.04	0.968	1.16	0.848	1.07	-2.14	1.06	-1.6
200786_at	NM_002799	PSMB7	proteasome (prosome, macropain) subunit, beta type, 7	3.89	0.0404	4.47	0.0183	5.1	0.0321	1.71	0.505	1.96	0.397	2.24	0.256	-1.02	1.2	-1.27	1.46
200781_s_at	NM_001019	RPS15A	ribosomal protein S15a	8	0.0011	5.86	0.00208	5.39	0.00995	1.38	0.63	1.01	0.993	-1.08	0.914	1.15	-1.65	1.14	-1.53
200780_x_at	NM_000516	GNAS	fibrinogen beta chain /// GNAS complex locus	2.51	0.0416	2.33	0.0477	2.38	0.091	1.33	0.604	1.23	0.678	1.26	0.668	-1.02	1.2	1.25	1.5
200777_s_at	NM_014670	BZW1 /// LOC151579	basic leucine zipper and W2 domains 1 /// similar to basic leucine zipper and W2 domains 1	3.78	0.0365	3.03	0.0644	6.11	0.0154	1.91	0.428	1.53	0.545	3.07	0.122	-1.07	2.07	-1.01	3.19
200773_x_at	NM_002823	LOC643287 /// PTMA	prothymosin, alpha (gene sequence 28) /// similar to prothymosin, alpha (gene sequence 28)	3.78	0.0117	4.32	0.00441	6.06	0.0042	1.31	0.659	1.5	0.465	2.1	0.18	1.04	1.46	1.22	1.85
200763_s_at	NM_001003	RPLP1	ribosomal protein, large, P1	4.14	0.00999	2.85	0.0355	3.05	0.0609	1.4	0.605	-1.04	0.957	1.03	0.97	1.21	-1.84	-1.01	-1.62
200753_x_at	BE866585	SFRS2	splicing factor, arginine/serine-rich 2	3.1	0.0108	3.25	0.00579	3.16	0.0203	1.21	0.714	1.28	0.604	1.24	0.657	1.16	1.29	1.38	1.53
200741_s_at	NM_001030	RPS27	ribosomal protein S27 (metallopanstimulin 1)	11.63	1.2e-05	9.65	1.36e-05	7.95	0.000106	1.39	0.458	1.15	0.737	-1.06	0.891	1.2	-1.22	1.2	-1.12
200738_s_at	NM_000291	PGK1	phosphoglycerate kinase 1	4.79	0.0447	5.39	0.0241	3.86	0.126	1.45	0.696	1.64	0.564	1.17	0.873	-1.03	1.38	-1.29	2.14
200735_x_at	NM_005594	NACA	nascent-polypeptide-associated complex alpha polypeptide	5.1	0.00317	3.76	0.00771	2.75	0.0753	1.55	0.475	1.14	0.825	-1.2	0.762	1.2	-1.63	1.27	-1.42
200729_s_at	NM_005722	ACTR2	ARP2 actin-related protein 2 homolog (yeast)	11.39	0.000333	12.47	0.000163	19.84	0.000178	1.28	0.726	1.4	0.574	2.22	0.179	1.15	3.01	1.25	4.1
200728_at	BE566290	ACTR2	ARP2 actin-related protein 2 homolog (yeast)	6.02	0.000228	6.82	8.89e-05	11.55	4.77e-05	1.41	0.453	1.6	0.339	2.71	0.0342	1.06	1.6	1.39	2.04
200725_x_at	NM_006013	RPL10	ribosomal protein L10	3.36	0.0259	1.89	0.234	1.55	0.487	1.95	0.372	1.09	0.901	-1.12	0.882	1.4	-2.04	1.21	-1.95
200717_x_at	NM_000971	RPL7	ribosomal protein L7	5.21	0.00414	4	0.00816	4.14	0.021	1.45	0.554	1.12	0.871	1.16	0.825	1.09	-1.28	-1.07	-1.14
200716_x_at	NM_012423	RPL13A	ribosomal protein L13a	13.45	0.000956	10.13	0.00135	9.51	0.0059	1.54	0.595	1.16	0.87	1.09	0.927	1.21	-1.93	-1.01	-1.77
200708_at	NM_002080	GOT2	glutamic-oxaloacetic transaminase 2, mitochondrial (aspartate aminotransferase 2)	4.53	0.00364	3.12	0.014	1.77	0.295	1.33	0.623	-1.09	0.879	-1.93	0.201	-1.15	-2.03	1.16	-1.46
200705_s_at	NM_001959	EEF1B2	eukaryotic translation elongation factor 1 beta 2	5.54	0.00266	3.01	0.0247	2.4	0.132	1.51	0.508	-1.22	0.724	-1.54	0.437	1.31	-2.13	1.14	-2.14
200703_at	NM_003746	DYNLL1	dynein, light chain, LC8-type 1	5.98	0.0109	10.56	0.00121	32.9	0.000299	1.11	0.93	1.96	0.405	6.11	0.0317	-1.4	3.95	-2.79	6.59
200698_at	AL542253	KDELR2	KDEL (Lys-Asp-Glu-Leu) endoplasmic reticulum protein retention receptor 2	5.98	0.00355	5.54	0.0031	5.62	0.0101	2.64	0.218	2.45	0.21	2.48	0.147	-1.03	2.24	1.13	3.45
200693_at	NM_006826	YWHAQ	tyrosine 3-monooxygenase/tryptophan 5-monooxygenase activation protein, theta polypeptide	8.06	0.000483	7.41	0.000411	6.82	0.00216	1.89	0.353	1.74	0.37	1.6	0.366	1.07	1.87	1.29	2.37
200692_s_at	NM_004134	HSPA9	heat shock 70kDa protein 9 (mortalin)	4.29	0.0198	5.62	0.00516	5.86	0.0141	1.67	0.491	2.19	0.332	2.28	0.212	1.23	1.05	1.36	1.34
200689_x_at	NM_001404	EEF1G /// LOC729998	eukaryotic translation elongation factor 1 gamma /// similar to Elongation factor 1-gamma (EF-1-gamma) (eEF-1B gamma)	6.28	0.0026	3.68	0.0144	3.07	0.0705	1.63	0.469	-1.05	0.948	-1.26	0.722	1.07	-2.24	-1.31	-2.07
200682_s_at	BG531983	UBE2L3	ubiquitin-conjugating enzyme E2L 3	6.77	0.00333	9.58	0.000703	8.28	0.00414	3.56	0.111	5.03	0.0266	4.35	0.0452	-1.14	2.93	-1.52	4.1
200675_at	NM_004356	CD81	CD81 molecule	3.05	0.0168	3.41	0.00683	4.38	0.00729	1.27	0.677	1.41	0.492	1.82	0.225	-1.14	-1.37	1.18	-1.06
200674_s_at	NM_000994	RPL32	ribosomal protein L32	5.7	0.00566	4.72	0.00753	4.47	0.0269	1.32	0.707	1.09	0.909	1.04	0.966	1.25	-1.46	1.1	-1.33
200670_at	NM_005080	XBP1	X-box binding protein 1	2.68	0.0322	2.41	0.0425	3.48	0.0195	-1.13	0.861	-1.25	0.66	1.16	0.796	1.1	1.43	1.09	1.73
200668_s_at	BC003395	UBE2D3	ubiquitin-conjugating enzyme E2D 3 (UBC4/5 homolog, yeast)	3.25	0.0227	3.41	0.0134	2.73	0.082	1.08	0.931	1.13	0.847	-1.1	0.877	1.21	1.93	1.54	2.39
200658_s_at	AL560017	PHB	prohibitin	3.76	0.0221	4.44	0.00817	4.44	0.0241	2.19	0.332	2.59	0.188	2.59	0.138	1.11	1.21	-1.06	1.75
200653_s_at	M27319	CALM1	calmodulin 1 (phosphorylase kinase, delta)	9.19	0.000748	7.31	0.00099	18	0.000283	-1.13	0.899	-1.41	0.574	1.74	0.345	1.08	-1.19	1.13	1.06
200651_at	NM_006098	GNB2L1	guanine nucleotide binding protein (G protein), beta polypeptide 2-like 1	11.71	0.00119	7.67	0.00264	7.89	0.00862	1.72	0.497	1.13	0.894	1.16	0.869	1.21	-2.43	1.06	-2.35
200645_at	NM_007278	GABARAP	GABA(A) receptor-associated protein	3.48	0.00134	3.41	0.00094	3.53	0.00312	1.21	0.645	1.18	0.653	1.22	0.6	1.01	-1.64	-1.22	-1.22
200643_at	NM_005336	HDLBP	high density lipoprotein binding protein (vigilin)	4.96	0.000718	3.14	0.00428	3.05	0.0161	1.24	0.655	-1.28	0.58	-1.31	0.532	-1.1	-2.43	-1.23	-2.17
200642_at	NM_000454	SOD1	superoxide dismutase 1, soluble (amyotrophic lateral sclerosis 1 (adult))	4.6	0.0257	3.71	0.0413	1.24	0.83	1.57	0.577	1.27	0.762	-2.36	0.237	1.38	-1.65	1.83	-1.48
200638_s_at	BC003623	YWHAZ	tyrosine 3-monooxygenase/tryptophan 5-monooxygenase activation protein, zeta polypeptide	8.4	0.00137	8.46	0.000837	19.43	0.000335	1.73	0.446	1.74	0.414	4	0.0521	1.28	1.88	1.71	2.64
200627_at	BC003005	PTGES3	prostaglandin E synthase 3 (cytosolic)	10.63	0.000521	10.93	0.000309	9.92	0.00161	1.68	0.453	1.73	0.41	1.57	0.453	1.01	-1.01	1.26	1.2
200624_s_at	AA577695	MATR3	matrin 3	10.78	0.000436	9.58	0.000396	8.63	0.00208	1.65	0.457	1.46	0.524	1.32	0.649	1.21	1.28	1.54	1.66
200621_at	NM_004078	CSRP1	cysteine and glycine-rich protein 1	2.73	0.00633	2.17	0.0189	2.89	0.0101	1.65	0.318	1.31	0.476	1.74	0.152	1.41	-1.23	1.45	-1.19
200617_at	NM_014730	KIAA0152	KIAA0152	2.19	0.00416	1.28	0.339	2.46	0.0039	2.04	0.0324	1.2	0.508	2.3	0.00956	-1.09	-1.27	-1.45	-1.27
200614_at	NM_004859	CLTC	clathrin, heavy chain (Hc)	3.1	0.0497	3.03	0.0426	3.76	0.0449	1.61	0.491	1.58	0.467	1.96	0.278	1.18	1.27	-1.12	2
200611_s_at	AB010427	WDR1	WD repeat domain 1	2.89	0.0312	4.56	0.00272	7.16	0.00185	1.26	0.705	1.99	0.276	3.12	0.0558	-1.14	2.25	-1.49	3.42
200599_s_at	NM_003299	HSP90B1	heat shock protein 90kDa beta (Grp94), member 1	5.66	0.00146	6.87	0.000455	7.78	0.00123	1.72	0.399	2.09	0.225	2.36	0.116	-1.01	1.45	-1.15	1.91
200595_s_at	NM_003750	EIF3S10	eukaryotic translation initiation factor 3, subunit 10 theta, 150/170kDa	2.11	0.0491	1.8	0.102	2.24	0.0627	1.08	0.903	-1.09	0.87	1.14	0.781	1.17	1.06	1.29	1.21
200594_x_at	NM_004501	HNRPU	heterogeneous nuclear ribonucleoprotein U (scaffold attachment factor A)	6.06	0.00416	6.23	0.00243	9.13	0.00258	1.24	0.782	1.28	0.707	1.87	0.31	1.53	1.1	1.36	1.85
200099_s_at	AL356115	---	ribosomal protein S3A /// ribosomal protein S3A /// similar to ribosomal protein S3a /// similar to ribosomal protein S3a	12.91	0.00191	8.46	0.00399	6.77	0.0236	1.8	0.506	1.18	0.855	-1.06	0.953	1.27	-1.44	1.11	-1.4
200096_s_at	AI862255	ATP6V0E1	ATPase, H+ transporting, lysosomal 9kDa, V0 subunit e1 /// ATPase, H+ transporting, lysosomal 9kDa, V0 subunit e1	12.38	0.00155	11.47	0.00123	9.85	0.00688	2.46	0.357	2.28	0.36	1.96	0.364	-1.06	1.08	-1.06	1.42
200095_x_at	AA320764	---	ribosomal protein S10 /// ribosomal protein S10	2.46	0.0317	2.17	0.05	2.85	0.0293	1.16	0.796	1.02	0.976	1.34	0.523	1.1	-1.29	-1.01	-1.09
200094_s_at	AI004246	EEF2	eukaryotic translation elongation factor 2 /// eukaryotic translation elongation factor 2	2.77	0.00848	1.78	0.0971	1.97	0.101	1.22	0.659	-1.28	0.55	-1.15	0.741	-1.01	-2.27	-1.37	-2.14
200093_s_at	N32864	HINT1	histidine triad nucleotide binding protein 1 /// histidine triad nucleotide binding protein 1	20.11	0.000403	17.88	0.000343	11.08	0.00439	1.85	0.461	1.65	0.501	1.02	0.981	-1.09	-1.17	-1.02	1.13
200092_s_at	BF216701	RPL37	ribosomal protein L37 /// ribosomal protein L37	3.73	0.028	2.79	0.0682	3.32	0.0742	1.14	0.889	-1.17	0.82	1.01	0.988	1.47	-1.18	1.33	-1.11
200091_s_at	AA888388	RPS25	ribosomal protein S25 /// ribosomal protein S25	4.47	0.00546	3.51	0.0109	3.95	0.0192	1.39	0.589	1.09	0.904	1.22	0.732	1.14	-1.34	1.13	-1.18
200089_s_at	AI953886	RPL4	ribosomal protein L4 /// ribosomal protein L4	3.58	0.0115	2.28	0.0731	2.64	0.0761	1.39	0.576	-1.13	0.83	1.02	0.971	1.41	-2.11	1.2	-1.86
200088_x_at	AK026491	RPL12	ribosomal protein L12 /// ribosomal protein L12	3.01	0.00909	2.19	0.0395	2.04	0.115	1.51	0.427	1.09	0.854	1.02	0.966	1.01	-1.44	-1.13	-1.39
200087_s_at	AK024976	TMED2	transmembrane emp24 domain trafficking protein 2 /// transmembrane emp24 domain trafficking protein 2	2.85	0.00984	2.55	0.0133	2.73	0.025	1.31	0.557	1.17	0.714	1.26	0.593	1.07	1.09	-1	1.3
200085_s_at	NM_007108	TCEB2	transcription elongation factor B (SIII), polypeptide 2 (18kDa, elongin B) /// transcription elongation factor B (SIII), polypeptide 2 (18kDa, elongin B)	23.92	0.00033	20.25	0.000315	21.71	0.00107	1.41	0.69	1.2	0.841	1.28	0.773	1.02	-1.96	-1.2	-1.53
200082_s_at	AI805587	RPS7	ribosomal protein S7 /// ribosomal protein S7 /// similar to 40S ribosomal protein S7 (S8) /// similar to 40S ribosomal protein S7 (S8) /// similar to 40S ribosomal protein S7 (S8) /// similar to 40S ribosomal protein S7 (S8)	10.7	0.000157	7.31	0.000363	5.39	0.00414	1.8	0.37	1.23	0.692	-1.1	0.884	1.32	-2.27	1.54	-1.83
200081_s_at	BE741754	RPS6	ribosomal protein S6 /// ribosomal protein S6	3.29	0.0428	2.14	0.184	2.04	0.286	1.58	0.516	1.03	0.972	-1.02	0.984	1.04	-2.48	-1.22	-2.06
200079_s_at	AF285758	KARS	lysyl-tRNA synthetase /// lysyl-tRNA synthetase	4.2	0.0288	4.99	0.0118	7.78	0.00894	1.8	0.458	2.14	0.364	3.34	0.109	-1.06	-1.05	-1.15	1.42
200074_s_at	U16738	RPL14	ribosomal protein L14 /// ribosomal protein L14 /// ribosomal protein L14-like /// ribosomal protein L14-like /// similar to 60S ribosomal protein L14 (CAG-ISL 7) /// similar to 60S ribosomal protein L14 (CAG-ISL 7)	6.68	0.00818	4.66	0.0184	4.23	0.0605	1.71	0.514	1.19	0.834	1.08	0.93	1.3	-1.99	1.01	-1.87
200068_s_at	M94859	CANX	calnexin /// calnexin	3.86	0.0172	3.66	0.0155	4.17	0.0254	2.46	0.25	2.33	0.234	2.66	0.122	1.43	3.32	1.36	4.82
200061_s_at	BC000523	RPS24	ribosomal protein S24 /// ribosomal protein S24	6.23	0.00291	5.62	0.0028	5.74	0.0089	1.42	0.596	1.28	0.691	1.31	0.671	1.08	-1.27	1.09	-1.12
200059_s_at	BC001360	RHOA	ras homolog gene family, member A /// ras homolog gene family, member A	5.21	0.0142	4.79	0.0133	3.97	0.0609	1.5	0.607	1.38	0.656	1.14	0.874	1.04	1.93	1.04	2.84
200058_s_at	BC001417	ASCC3L1	activating signal cointegrator 1 complex subunit 3-like 1 /// activating signal cointegrator 1 complex subunit 3-like 1	2.51	0.041	2.27	0.0553	2.97	0.0348	1.53	0.448	1.38	0.519	1.8	0.223	1.03	-1.12	-1.01	1.35
200057_s_at	NM_007363	NONO	non-POU domain containing, octamer-binding /// non-POU domain containing, octamer-binding	2.85	0.00678	2.6	0.00821	3.76	0.00372	1.44	0.428	1.32	0.489	1.91	0.123	1.07	1.2	1.09	1.44
200056_s_at	NM_006333	C1D	nuclear DNA-binding protein /// nuclear DNA-binding protein	2.45	0.0342	2.35	0.0334	2.01	0.142	-1	1	-1.04	0.941	-1.21	0.691	-1.23	1.4	-1.31	1.72
200055_at	NM_006284	TAF10	TAF10 RNA polymerase II, TATA box binding protein (TBP)-associated factor, 30kDa /// TAF10 RNA polymerase II, TATA box binding protein (TBP)-associated factor, 30kDa	2.6	0.00976	2.95	0.00294	4.56	0.00124	1.27	0.576	1.43	0.396	2.22	0.0639	1.16	1.02	1.02	1.19
200048_s_at	NM_006694	JTB	jumping translocation breakpoint /// jumping translocation breakpoint	9	0.000995	8.23	0.000814	7.57	0.00418	2.41	0.282	2.2	0.287	2.03	0.249	1.22	-1.01	1.23	1.44
200047_s_at	NM_003403	YY1	YY1 transcription factor /// YY1 transcription factor	2.81	0.011	2.77	0.00843	2.85	0.0211	1.18	0.741	1.17	0.74	1.2	0.695	1.06	1.33	1.42	1.36
200046_at	NM_001344	DAD1	defender against cell death 1 /// defender against cell death 1	6.54	0.0117	7.46	0.00533	9.38	0.00919	2.36	0.382	2.69	0.288	3.39	0.132	1.12	1.52	-1.17	2.04
200044_at	NM_003769	SFRS9	splicing factor, arginine/serine-rich 9 /// splicing factor, arginine/serine-rich 9	5.54	0.000284	5.13	0.000258	5.7	0.000645	1.47	0.421	1.37	0.451	1.52	0.294	1.09	1.2	1.2	1.54
200043_at	NM_004450	ERH	enhancer of rudimentary homolog (Drosophila) /// enhancer of rudimentary homolog (Drosophila)	5.35	0.000936	6.28	0.000324	8	0.000534	1.74	0.362	2.04	0.193	2.6	0.0691	1.17	1.83	1.78	2.69
200041_s_at	NM_004640	BAT1	HLA-B associated transcript 1 /// HLA-B associated transcript 1	5.35	0.00164	6.41	0.000527	9.78	0.000498	1.4	0.552	1.67	0.381	2.55	0.0915	1.47	1.03	1.64	1.62
200039_s_at	NM_002794	PSMB2	proteasome (prosome, macropain) subunit, beta type, 2 /// proteasome (prosome, macropain) subunit, beta type, 2	4.6	0.0208	7.62	0.00263	10.27	0.00393	2.07	0.405	3.43	0.126	4.63	0.0545	-1.06	3.39	-1	5.86
200038_s_at	NM_000985	RPL17	ribosomal protein L17 /// ribosomal protein L17	9.32	0.00136	7.36	0.0018	6.92	0.00803	1.22	0.817	-1.04	0.966	-1.1	0.895	-1.03	-1.54	-1.2	-1.45
200036_s_at	NM_007104	RPL10A	ribosomal protein L10a /// ribosomal protein L10a	26.91	0.000718	20.97	0.000763	16.45	0.00509	1.71	0.588	1.33	0.767	1.04	0.972	1.04	-1.99	-1.07	-1.68
200034_s_at	NM_000970	RPL6	ribosomal protein L6 /// ribosomal protein L6	4.53	0.0168	3.25	0.0442	3.61	0.0661	2.09	0.385	1.5	0.553	1.66	0.444	1.32	-1.53	1.1	-1.37
200033_at	NM_004396	DDX5	DEAD (Asp-Glu-Ala-Asp) box polypeptide 5 /// DEAD (Asp-Glu-Ala-Asp) box polypeptide 5	4.26	0.0142	4.66	0.00683	5.06	0.0159	1.5	0.557	1.64	0.441	1.78	0.35	1.3	2.68	1.85	3.94
200032_s_at	NM_000661	RPL9	ribosomal protein L9 /// ribosomal protein L9	3.34	0.0305	2.33	0.112	1.77	0.373	1.55	0.507	1.08	0.916	-1.22	0.767	1.27	-1.72	1.09	-1.72
200031_s_at	NM_001015	RPS11	ribosomal protein S11 /// ribosomal protein S11	4.17	0.00809	4.11	0.00568	3.97	0.0201	1.4	0.581	1.39	0.559	1.34	0.608	1.04	-1.17	1.12	1.03
200029_at	NM_000981	RPL19	ribosomal protein L19 /// ribosomal protein L19	3.56	0.00434	2.99	0.00711	2.95	0.0232	1.36	0.538	1.14	0.781	1.13	0.819	1.16	-1.39	1.12	-1.2
200026_at	NM_000995	RPL34	ribosomal protein L34 /// ribosomal protein L34 /// similar to ribosomal protein L34 /// similar to ribosomal protein L34 /// similar to ribosomal protein L34 /// similar to ribosomal protein L34 /// hypothetical protein LOC729536 /// hypothetical protein	2.57	0.0182	2.25	0.0281	2.97	0.0167	1.19	0.73	1.04	0.937	1.38	0.442	1.1	-1.31	-1.01	-1.14
200025_s_at	NM_000988	RPL27	ribosomal protein L27 /// ribosomal protein L27	3.48	0.018	2.91	0.0296	3.34	0.0406	1.21	0.779	1.01	0.988	1.17	0.812	1.07	-1.51	-1.01	-1.33
200024_at	NM_001009	RPS5	ribosomal protein S5 /// ribosomal protein S5 /// similar to ribosomal protein S5 /// similar to ribosomal protein S5	9.92	0.000944	5.66	0.00394	3.73	0.0499	2.41	0.297	1.38	0.626	-1.1	0.896	1.36	-1.6	1.2	-1.55
200023_s_at	NM_003754	EIF3S5	eukaryotic translation initiation factor 3, subunit 5 epsilon, 47kDa /// eukaryotic translation initiation factor 3, subunit 5 epsilon, 47kDa	3.39	0.000612	2.77	0.00134	2.17	0.0236	1.28	0.49	1.05	0.913	-1.21	0.536	1.17	-1.8	-1	-1.69
200022_at	NM_000979	RPL18	ribosomal protein L18 /// ribosomal protein L18	7.26	0.00448	4.56	0.015	4.38	0.0449	1.58	0.551	-1.01	0.997	-1.05	0.955	1.04	-2.4	-1.1	-2.15
200017_at	NM_002954	RPS27A	ribosomal protein S27a /// ribosomal protein S27a	4.89	0.00275	3.36	0.00958	3.27	0.0307	1.3	0.656	-1.12	0.856	-1.15	0.814	1.17	-1.63	1.13	-1.39
200013_at	NM_000986	RPL24	ribosomal protein L24 /// ribosomal protein L24	7.41	0.0012	5.13	0.00293	3.73	0.032	1.8	0.409	1.25	0.704	-1.1	0.887	1.23	-1.67	1.14	-1.54
200012_x_at	NM_000982	RPL21	ribosomal protein L21 /// ribosomal protein L21 /// similar to ribosomal protein L21 /// similar to ribosomal protein L21 /// similar to 60S ribosomal protein L21 /// similar to 60S ribosomal protein L21 /// similar to 60S ribosomal protein L21 /// simila	9.32	0.000125	7.67	0.000162	6.06	0.00158	1.15	0.812	-1.06	0.936	-1.34	0.541	1.1	-1.69	1.04	-1.51
200010_at	NM_000975	RPL11	Ribosomal protein L11 /// Ribosomal protein L11	11.16	0.000873	7.62	0.00179	6.32	0.0115	1.69	0.482	1.16	0.85	-1.04	0.959	1.28	-2.1	1.43	-1.76
200008_s_at	D13988	GDI2	GDP dissociation inhibitor 2 /// GDP dissociation inhibitor 2	9.32	0.000323	6.45	0.000701	2.83	0.0606	3.27	0.0725	2.27	0.185	-1.01	0.996	1.27	1.71	1.53	2.18
200007_at	NM_003134	SRP14	signal recognition particle 14kDa (homologous Alu RNA binding protein) /// signal recognition particle 14kDa (homologous Alu RNA binding protein)	2.73	0.0277	2.93	0.0143	2.64	0.0587	1.4	0.541	1.5	0.431	1.35	0.551	1.15	-1.36	1.08	-1.02
200005_at	NM_003753	EIF3S7	eukaryotic translation initiation factor 3, subunit 7 zeta, 66/67kDa /// eukaryotic translation initiation factor 3, subunit 7 zeta, 66/67kDa	8.34	0.000619	6.5	0.000916	8.06	0.00179	1.28	0.692	-1	0.997	1.24	0.723	1.36	-1.63	1.28	-1.15
200003_s_at	NM_000991	RPL28	ribosomal protein L28 /// ribosomal protein L28	39.95	6.1e-06	35.26	5.17e-06	36	1.36e-05	1.51	0.481	1.33	0.591	1.36	0.557	1.15	-1.35	-1.01	-1.2
200002_at	NM_007209	RPL35	ribosomal protein L35 /// ribosomal protein L35	13.74	5.79e-06	10.34	8.06e-06	11.16	2.07e-05	1.34	0.486	1.01	0.997	1.09	0.852	1.23	-1.6	1.19	-1.35
200000_s_at	NM_006445	PRPF8	PRP8 pre-mRNA processing factor 8 homolog (S. cerevisiae) /// PRP8 pre-mRNA processing factor 8 homolog (S. cerevisiae)	6.45	0.0156	4.66	0.0303	9.13	0.0125	1.65	0.584	1.19	0.856	2.33	0.293	-1	-2.59	-1.06	-2.14
1569673_at	BC026292	---	Homo sapiens, clone IMAGE:4612278, mRNA	4.47	0.008	1.26	0.818	1.06	0.95	3.41	0.0872	-1.04	0.959	-1.23	0.745	4.35	1.3	8.06	1.41
1569594_a_at	BC006001	SDCCAG1	serologically defined colon cancer antigen 1	3.32	0.0113	3.51	0.00585	4.93	0.00456	1.1	0.889	1.17	0.768	1.64	0.312	1.18	1.34	1.62	1.68
1568997_at	BC009757	---	CDNA clone IMAGE:3927515	-3.1	0.000166	-3.18	9.14e-05	-3.23	0.000323	-1.01	0.981	-1.04	0.912	-1.05	0.869	1.01	-1.01	-1.01	-1
1567458_s_at	AJ012502	RAC1	ras-related C3 botulinum toxin substrate 1 (rho family, small GTP binding protein Rac1)	2	0.0288	1.99	0.0238	2.89	0.00617	1.46	0.381	1.45	0.364	2.11	0.0552	1.25	1.84	1.66	2.6
1566785_x_at	AK025172	LOC728806	Similar to N-ethylmaleimide-sensitive factor	2.64	0.0262	3.32	0.00558	2.62	0.0495	-1.64	0.399	-1.3	0.579	-1.65	0.281	-1.58	-1.07	-1.64	1.37
1566472_s_at	AK098125	RETSAT	retinol saturase (all-trans-retinol 13,14-reductase)	6.64	0.00824	9.38	0.00179	4.23	0.0607	2.07	0.417	2.93	0.211	1.32	0.732	-3.03	-1.89	-6.19	-1.27
1565743_at	BG545582	---	Phosphonoformate immuno-associated protein 5	2.59	0.00829	2.3	0.0123	1.65	0.201	1.26	0.571	1.12	0.771	-1.25	0.558	-1.09	1.73	-1.22	1.52
1565228_s_at	D16931	ALB	albumin	39.95	0.000103	21.71	0.000242	3.39	0.117	2.13	0.412	1.16	0.869	-5.54	0.0468	1.2	-2.14	1.46	-2.05
1565162_s_at	D16947	MGST1	microsomal glutathione S-transferase 1	15.56	0.000128	11.16	0.00022	8.69	0.00184	3.39	0.0911	2.43	0.191	1.89	0.27	1.08	1.14	1.27	1.31
1564706_s_at	AF110329	GLS2	glutaminase 2 (liver, mitochondrial)	30.06	0.00397	11.31	0.0201	2.48	0.475	1.95	0.606	-1.37	0.812	-6.23	0.135	-1.8	-7.16	-1.28	-3.05
1564423_a_at	AK098627	LZTR2	leucine zipper transcription regulator 2	3.89	4.85e-05	4	2.53e-05	2.57	0.00173	1.33	0.38	1.37	0.293	-1.14	0.611	1.03	1.85	1.15	2
1563431_x_at	AA807959	CALM3	Calmodulin 3 (phosphorylase kinase, delta)	2.93	0.00302	3.71	0.00051	5.03	0.000453	1.55	0.35	1.96	0.102	2.66	0.0186	1.53	3.53	1.21	4.42
1561419_at	AA705684	---	---	-2.31	3.81e-06	-2.33	1.93e-06	-2.41	3.11e-06	-1.01	0.917	-1.02	0.872	-1.06	0.616	-1	-1.01	-1	-1.01
1560885_x_at	AW779672	SLC17A1	Solute carrier family 17 (sodium phosphate), member 1	2.06	0.0138	1.12	0.84	1.13	0.736	1.84	0.111	-1	0.999	1.01	0.974	1.07	-2.79	-1.66	-2.67
1560884_at	AW779672	SLC17A1	Solute carrier family 17 (sodium phosphate), member 1	2.87	0.0307	1.4	0.582	-1.02	0.98	2.45	0.184	1.2	0.746	-1.2	0.753	1.64	-3.66	-1.4	-2.73
1559436_x_at	AL832061	---	Arrestin, beta 2	-2.16	0.0374	-1.97	0.0503	-1.92	0.115	-1.79	0.272	-1.64	0.306	-1.59	0.244	1.16	-1.1	1.28	1.05
1559066_at	AI199398	---	Transcribed locus	-30.7	4.16e-05	-29.45	2.71e-05	-31.56	8.16e-05	-1.01	0.995	1.03	0.972	-1.04	0.956	1.01	1.05	-1	1.13
1558678_s_at	BE708432	MALAT1	metastasis associated lung adenocarcinoma transcript 1 (non-coding RNA)	4.69	0.00278	4.08	0.00333	3.73	0.0159	-1.57	0.444	-1.8	0.339	-1.97	0.186	1.4	-1.58	1.58	-1.36
1558675_s_at	AV724508	SDCCAG1	serologically defined colon cancer antigen 1	3.1	0.000839	4.44	7.63e-05	4.5	0.000266	1.25	0.519	1.79	0.0993	1.82	0.0804	-1.02	2.51	1.06	2.68
1558458_at	BC041636	LOC401320	Hypothetical LOC401320	-3.32	0.0156	-3.14	0.0143	-3.51	0.0245	-1.46	0.509	-1.39	0.536	-1.55	0.396	1.13	-10.56	1.11	-11.84
[truncated: 35 more rows]
