# Supplementary material for: Gene expression in primate liver during viral hemorrhagic fever
Source: Virol J. 2009 Feb 12;6:20. doi: 10.1186/1743-422X-6-20 (PMC2657139; doi:10.1186/1743-422X-6-20)
Supplement: Additional File 5 — Lists genes from the Venn diagram of Figure 1 in the form of 3136 probe sets. "Vir" means they were expressed in the viremic stage (day 4–7) in blood, but not in liver. [file 1743-422X-6-20-S5.xls]

## Sheet: virm_blood_notliver_re
Additional file 5-vir_blood_notliver
GenBank	symbol	d1b-WE	d1a-WE	d2-WE	d3-WE	d4-WE	d6-WE	d7-WE	d3_ARM	d5-ARM	d7-ARM	probeset ID	description	GO molecular function	GO biological process	GO Cellular component	pathway
M21121	CCL5	-2.1	-3.4	-1.4	1.4	1.8	2.6	3.9	1.4	2.5	1.3	1405_i_at	chemokine (C-C motif) ligand 5	calcium ion homeostasis // exocytosis // cell motility // chemotaxis // inflammatory response // cellular defense response // response to oxidative stress // cell adhesion // signal transduction // cell-cell signaling // response to virus	chemokine activity	extracellular
NM_138957	MAPK1	2.1	-2	-1.4	-1.1	-2.8	-1.7	1.3	-4.6	-2.2	-1	1552264_a_at	mitogen-activated protein kinase 1	protein amino acid phosphorylation // induction of apoptosis // chemotaxis // response to stress // cell cycle // signal transduction // synaptic transmission	protein serine/threonine kinase activity // MAP kinase activity // ATP binding // transferase activity // pkinase;protein kinase activity;1.9e-88 // pkinase;protein kinase activity;2.1e-88		MAPK_Cascade // S1P_Signaling
BG573647	PXK	-2.2	-1.2	-1	-2.5	-1.8	-1.4	-2.5	-2.1	-1.3	1	1552275_s_at	PX domain containing serine/threonine kinase	protein amino acid phosphorylation // intracellular signaling cascade	protein kinase activity // ATP binding // transferase activity
NM_144573	NEXN	1.9	-1.4	-1.6	3.1	1.5	5.4	4.2	-1.4	3.2	1.1	1552309_a_at	nexilin (F actin binding protein)
NM_130759	IMAP1	1.4	-1	1	1	-1	1.6	2	-1.2	-1.4	-1	1552316_a_at	immunity associated protein 1		GTP binding	endoplasmic reticulum // integral to membrane
BC029352	RBBP6	-1.5	-2.1	-2.3	-3	-2.2	-2	-1.4	1.6	2.1	1	1552329_at	retinoblastoma binding protein 6	regulation of cell cycle	nucleic acid binding // protein binding
NM_005240	ETV3	1.6	-2	-1.3	-2.4	-1.4	-2.1	-3	1.6	3	2.3	1552423_at	ets variant gene 3	regulation of transcription, DNA-dependent	transcription factor activity	nucleus
NM_138810	TAGAP	-1.9	-4	-2.2	1.3	-2.6	-2.3	-1.1	1	1.2	1.1	1552541_at	T-cell activation GTPase activating protein
NM_138810	TAGAP	-2.9	-1.5	-2.1	-1.1	-3.7	-1.7	1	1	1.2	-1	1552542_s_at	T-cell activation GTPase activating protein
NM_002227	JAK1	-1.3	-2.7	-2.3	-2.5	-4	-2.1	-1.8	-1.8	-2.2	2.1	1552610_a_at	Janus kinase 1 (a protein tyrosine kinase)	protein amino acid phosphorylation // intracellular signaling cascade	protein-tyrosine kinase activity // Janus kinase activity // ATP binding // transferase activity	cytoskeleton	TGF_Beta_Signaling_Pathway
NM_001093	ACACB	-1	1.6	2.4	1.2	3	1.7	1	1.1	1.2	1	1552615_at	acetyl-Coenzyme A carboxylase beta	fatty acid biosynthesis // metabolism	acetyl-CoA carboxylase activity // biotin carboxylase activity // ATP binding // biotin binding // ligase activity	biotin carboxylase complex	Fatty acid biosynthesis (path 1) // Fatty acid biosynthesis (path 1) // Tetracycline biosynthesis // Pyruvate metabolism // Propanoate metabolism // Fatty_Acid_Synthesis
NM_173080	SPRR4	-1.1	1.4	2.2	2.3	2.1	1.4	-1	1	-1.3	1.2	1552620_at	small proline rich protein 4		structural molecule activity
NM_144624	KIS	2.3	-1.6	-1.7	-2.1	-2.5	-2.4	-1.5	-2.4	-4.1	-1	1552656_s_at	kinase interacting with leukemia-associated gene (stathmin)	peptidyl-serine phosphorylation	RNA binding // protein serine/threonine kinase activity // protein binding // ATP binding // transferase activity // pkinase;protein kinase activity;2.4e-40 // pkinase;protein kinase activity;6e-41	nucleus // cytoplasm
AA640422	IGSF4D	-1.6	1	-1.2	1.4	1	1.2	14.1	-1.1	1	-1.2	1552754_a_at	immunoglobulin superfamily, member 4D
NM_138557	TLR4	3.6	-1.1	1.2	-1	-1.3	1.7	4.5	-1.2	-1.2	1.3	1552798_a_at	toll-like receptor 4	immune response // signal transduction // activation of NF-kappaB-inducing kinase // detection of pathogenic bacteria // detection of fungi // T-helper 1 type immune response // macrophage activation // positive regulation of interleukin-12 biosynthesis // positive regulation of interleukin-1 biosynthesis // positive regulation of interleukin-13 biosynthesis // positive regulation of interleukin-…	lipopolysaccharide binding // transmembrane receptor activity	integral to plasma membrane // lipopolysaccharide receptor complex
NM_052884	SIGLEC11	1.9	1.3	2.5	1.5	1.2	1.9	2.4	-1.3	-1.1	-1.3	1552910_at	sialic acid binding Ig-like lectin 11	cell adhesion // heterophilic cell adhesion	protein binding // sugar binding	integral to membrane
NM_153009	FLJ30430	1.1	2.3	1.1	-1	1.4	1.5	2.1	-1.2	1	-1	1552942_at	hypothetical protein FLJ30430
NM_052822	SCAMP1	1	-1.2	-1.7	-1	-2.5	-1.1	-1	1.2	-1.2	1.2	1552978_a_at	secretory carrier membrane protein 1	intracellular protein transport // post-Golgi transport // protein transport	protein transporter activity	membrane fraction // integral to membrane
NM_139018	NKIR	1.2	1.5	1.9	3.3	1.5	3.1	4	-1.5	-1.8	-1.8	1553043_a_at	NK inhibitory receptor precursor		receptor activity
NM_144975	MGC19764	1.5	-1.2	-1	2.3	1.8	3.2	2.2	-2	-1.7	1	1553055_a_at	hypothetical protein MGC19764
NM_001260	CDK8	1.1	-2	-2.4	1	-2.1	-1.2	-1.6	-1.3	-1.4	1	1553112_s_at	cyclin-dependent kinase 8	regulation of cell cycle // cytokinesis // regulation of transcription, DNA-dependent // protein amino acid phosphorylation	protein serine/threonine kinase activity // ATP binding // transferase activity // pkinase;protein kinase activity;1.9e-72
NM_007271	STK38	-1.2	-1.6	-1.2	-2.1	-2	-1.7	-2.3	-1.6	-1.9	-1	1553117_a_at	serine/threonine kinase 38	protein amino acid phosphorylation	protein serine/threonine kinase activity // ATP binding // pkinase;protein kinase activity;1.9e-63	nucleus
NM_152791	ZNF555	-1.3	-2	-2.8	-1.5	-1.2	-2	-1.1	1.1	1.2	1	1553286_at	zinc finger protein 555	regulation of transcription, DNA-dependent	nucleic acid binding // zinc ion binding	nucleus
NM_173600	MUC19	-2	1	-1.4	1.2	2.8	1.1	1.3	1	1.2	2.1	1553436_at	mucin 19
NM_005444	RQCD1	-1.4	-1.7	-2.4	-1.7	-2.1	-1.4	-1	-1.2	1.4	-1.3	1553510_s_at	RCD1 required for cell differentiation1 homolog (S. pombe)	sex differentiation
AF355799	DEFT1	1.1	-2	1	1.2	1.2	-2	1	-1.1	1	1.3	1553518_at	defensin, theta 1
NM_033669	ITGB1	1.5	-2.4	-2.4	-1.2	-3.2	1.2	1.4	-3.4	-1.8	2	1553530_a_at	integrin, beta 1 (fibronectin receptor, beta polypeptide, antigen CD29 includes MDF2, MSK12)	cellular defense response // homophilic cell adhesion // cell-matrix adhesion // integrin-mediated signaling pathway // development	receptor activity // protein binding // protein heterodimerization activity // integrin_B;cell adhesion receptor activity;0	integrin complex // integral to membrane	Integrin-mediated_cell_adhesion
NM_019896	POLE4	1.1	-1.7	-1.8	-1.4	-2.3	-1.2	-1.2	-1.6	1.2	-1.1	1553587_a_at	polymerase (DNA-directed), epsilon 4 (p12 subunit)		DNA binding // epsilon DNA polymerase activity	nucleus
NM_152902	MGC3794	-1.2	-1.7	-2.1	-1.6	-3	-1.2	1.1	-1.1	-1.6	-2.4	1553677_a_at	putative MAPK activating protein
NM_005041	PRF1	2.7	-2.6	-1.5	2	1.5	2.6	3.5	-3	-1.8	-1.8	1553681_a_at	perforin 1 (pore forming protein)	programmed cell death, virus-infected cells // programmed cell death, transformed cells // cellular defense response // hemolysis	calcium ion binding	cytosol // integral to membrane	Apoptosis
NM_152441	FBXL14	-1.2	-1.1	1.3	-1	1	2.5	1.1	1	1	1.1	1553683_s_at	F-box and leucine-rich repeat protein 14
NM_152909	ZNF548	-1.7	6.1	1.8	1.6	3.9	1.5	-1.7	-1.5	1.1	-2.7	1553718_at	zinc finger protein 548		KRAB;nucleic acid binding;2.3e-23
NM_144664	MGC33371	1.7	-2	-1.4	-1.6	-2.3	1	-1.4	-1.2	1.4	-1.2	1553749_at	hypothetical protein MGC33371
NM_144664	MGC33371	1.6	-1.4	1.1	-1.9	-2.9	-2.3	-2.5	1.2	1.1	1.2	1553750_a_at	hypothetical protein MGC33371
NM_033438	SLAMF9	4.2	-1.3	1.1	-2.3	-1.4	-1.1	-7.5	1.2	-1.1	1.6	1553770_a_at	SLAM family member 9
NM_014499	P2RY10	-1.8	-1.8	-2.5	-2.2	-3	-2	-5.6	-1.5	1	4	1553856_s_at	purinergic receptor P2Y, G-protein coupled, 10	G-protein coupled receptor protein signaling pathway	rhodopsin-like receptor activity // purinergic nucleotide receptor activity, G-protein coupled	integral to membrane	GPCRs_Class_A_Rhodopsin-like
NM_173558	FGD2	1	-1.2	-1.2	-1.5	-1.1	-1.5	-2	-2.1	-1.2	-1.4	1553906_s_at	FGD1 family, member 2		zinc ion binding
AF258562	DTYMK	-1.1	1	-1.1	1.2	-2.3	-1.2	1.2	1.5	1.1	-1.3	1553983_at	deoxythymidylate kinase (thymidylate kinase)	dTDP biosynthesis // dTTP biosynthesis // DNA metabolism // cell cycle // nucleotide biosynthesis	thymidylate kinase activity // ATP binding // kinase activity // transferase activity
BC007102	RQCD1	-2.1	-1.9	-1.5	-3.4	-2	-1.3	-1.3	1.1	1.1	-1	1554080_at	RCD1 required for cell differentiation1 homolog (S. pombe)	sex differentiation
BC013009	ZNF261	-1.3	-1.2	-1.4	-3.1	-3.3	-1.2	1.4	-1.3	1.2	-1.4	1554171_at	zinc finger protein 261	development	DNA binding	integral to membrane
BC027448	MGC34919	-1	3.4	1.8	2	5.2	2.1	1	1.5	-1	1	1554219_at	hypothetical protein MGC34919
AY174896	LOC153222	-1.3	-2.3	-2.2	-2.1	-1.9	-2.1	-1.3	3.8	1.2	-1.2	1554229_at	adult retina protein
BC021803	KIAA0826	1.3	-1.7	-1.6	-1.7	-3	-1.7	-1.2	-1.2	-2.2	-1.2	1554260_a_at	KIAA0826 protein
BC030578	EIF4G3	1.1	1.1	-1.5	-3.7	-1.7	-5	-2.1	5.1	3.7	1.2	1554309_at	eukaryotic translation initiation factor 4 gamma, 3	protein biosynthesis // regulation of translational initiation	RNA cap binding // translation initiation factor activity // MIF4G;RNA binding;4.6e-73	eukaryotic translation initiation factor 4F complex
BC036253	ACTR2	1.9	-1.8	-1.4	-1.7	-6.3	-2	-1.6	-1.8	-3	1.8	1554390_s_at	ARP2 actin-related protein 2 homolog (yeast)	cell motility	structural constituent of cytoskeleton	Arp2/3 protein complex
AB062292	CTNNB1	2	-1.4	1.1	1.5	-2	-1.3	-1.7	-1	1.1	-1.6	1554411_at	catenin (cadherin-associated protein), beta 1, 88kDa	transcription // regulation of transcription from Pol II promoter // cell adhesion // Wnt receptor signaling pathway	signal transducer activity // structural molecule activity // protein binding	nucleus // cytoskeleton // plasma membrane // intercellular junction	TGF_Beta_Signaling_Pathway // Wnt_signaling
BC031054	C8orf1	2.2	-1.9	-1.4	-3.1	-4.3	-1.9	-1.7	-1	-2.5	1.5	1554414_a_at	chromosome 8 open reading frame 1	meiosis // germ cell development
BC012569	FLJ20344	-1.3	-1.2	-1.4	-1.3	-2.3	1	-1.1	-1.4	1.1	-1.3	1554465_s_at	hypothetical protein FLJ20344	regulation of transcription, DNA-dependent	nucleic acid binding	intracellular
BC020605	C10orf97	-1.6	-1.1	-2.2	-1.2	-1.7	-1.2	-2.6	-1.1	-1.7	1.6	1554509_a_at	chromosome 10 open reading frame 97		calcium ion binding
AB009685	GHITM	1.4	-1.7	-1.2	-1.3	-2	-1.4	1	-1.5	-1	1	1554510_s_at	growth hormone inducible transmembrane protein			integral to membrane
L18865	MBP	1.4	-2.4	-1.5	-2.2	-3.1	-2.5	-2.3	-1.2	-1.5	1	1554544_a_at	myelin basic protein	immune response // synaptic transmission // central nervous system development // nerve ensheathment	structural constituent of myelin sheath		MAPK_Cascade
AY057056	PSMD10	1	-1.8	-1.5	-2	-2.2	1	-1	-2.2	-1.7	1.2	1554577_a_at	proteasome (prosome, macropain) 26S subunit, non-ATPase, 10			proteasome regulatory particle (sensu Eukarya)	Proteasome_Degradation
BC040527	FLJ36090	1.2	-1.2	-1.2	-1.3	-2.2	-1.4	-1.5	1.1	-1.1	-1.1	1554606_at	hypothetical protein FLJ36090
AB051233	PTBP2	1.4	-1	-1	-1.3	-2.2	-1.5	1	1.4	-1.2	-1.3	1554614_a_at	polypyrimidine tract binding protein 2	mRNA processing	RNA binding // rrm;nucleic acid binding;9.6e-05	nucleus
BC034528	SERPINB8	1	6.3	1.2	1.2	1.8	2	1	-1.1	1	-1.2	1554616_at	serine (or cysteine) proteinase inhibitor, clade B (ovalbumin), member 8		serine-type endopeptidase inhibitor activity // protein binding	cytosol
BC041391	TACC1	1.3	-1.3	-1.5	-1.5	-3.7	-1.7	-1.4	1.6	1.4	-1.1	1554690_a_at	transforming, acidic coiled-coil containing protein 1			nucleus
AB077208	TYMS	1.1	-1	-1	1.1	-1	1	2.7	-1	1	-1.1	1554696_s_at	thymidylate synthetase		2.1.1.45;thymidylate synthase activity;9.34e-142 // thymidylat_synt;thymidylate synthase activity;9.6e-227		Pyrimidine metabolism // One carbon pool by folate
AF040701	TAF2	1	1.4	-1	-1	2.2	1.1	-1.1	-1	1	-1	1554721_a_at	TAF2 RNA polymerase II, TATA box binding protein (TBP)-associated factor, 150kDa		Peptidase_M1;membrane alanyl aminopeptidase activity;0.00022
BC030005	FLJ22344	1.2	1.2	-1	-1	3.1	1.9	1	-1.2	-1.4	-1.4	1554730_at	hypothetical protein FLJ22344
BC033559	NEDD5	1.6	-2.4	-1.7	-2.9	-5.3	-1.2	-1.4	-2.1	-2.2	-1	1554747_a_at	neural precursor cell expressed, developmentally down-regulated 5	cytokinesis // cell cycle	GTPase activity // GTP binding	contractile ring
AF273055	INPP5A	1.2	-2	-1.5	-1.5	-2	1.8	1.8	-1.1	-1.2	-1	1554757_a_at	inositol polyphosphate-5-phosphatase, 40kDa	cell communication	inositol/phosphatidylinositol phosphatase activity // inositol-polyphosphate 5-phosphatase activity // hydrolase activity	membrane	Inositol phosphate metabolism // Phosphatidylinositol signaling system
BC014029	UBE3C	1.3	-1.5	-1.1	-1.1	-2.5	-1.3	-1	1	-1.4	-1	1554794_a_at	ubiquitin protein ligase E3C	protein polyubiquitination // ubiquitin cycle	ubiquitin-protein ligase activity // protein binding	intracellular
BC040456	FBXO8	-1	-1.5	-1.1	-1	-2	1.3	1.4	-2.8	-2.8	-1.8	1554806_a_at	F-box only protein 8	ubiquitin-dependent protein catabolism	ARF guanyl-nucleotide exchange factor activity	ubiquitin ligase complex
BC013916	PCNP	1.3	-1.9	-1.2	-1.4	-3.1	-1.4	-1.1	-2.1	-2	1.6	1554868_s_at	PEST-containing nuclear protein			nucleus
BC015944	TIA1	-1.5	-1.8	-3.1	-1.6	-2	1.1	-1.6	-1.7	-1.3	-1	1554890_a_at	TIA1 cytotoxic granule-associated RNA binding protein	apoptosis // induction of apoptosis	RNA binding // poly(A) binding // rrm;nucleic acid binding;3.1e-27
AY151286	PTGS2	5.9	-39.3	-20.8	-13.5	-65.1	-29	-1.4	-1.3	-2.4	4.2	1554997_a_at	prostaglandin-endoperoxide synthase 2 (prostaglandin G/H synthase and cyclooxygenase)	cell motility // physiological process // cyclooxygenase pathway // regulation of inflammatory response	peroxidase activity // prostaglandin-endoperoxide synthase activity // oxidoreductase activity // oxidoreductase activity, acting on single donors with incorporation of molecular oxygen, incorporation of two atoms of oxygen	perinuclear space // cytoplasm // membrane	Prostaglandin and leukotriene metabolism // Eicosanoid_Synthesis
BC012846	IDH1	1.2	-1.3	1	-1	1	1.5	3.5	-3	-1.8	-1.1	1555037_a_at	isocitrate dehydrogenase 1 (NADP+), soluble	glyoxylate cycle // tricarboxylic acid cycle // isocitrate metabolism	isocitrate dehydrogenase (NADP+) activity // oxidoreductase activity	peroxisome // cytosol	Citrate cycle (TCA cycle) // Glutathione metabolism // Reductive carboxylate cycle (CO2 fixation)
M29276	NAGA	-1.8	-1.3	-1.6	1.7	-1.4	-1	-3.3	-1.5	-1.3	-1	1555041_a_at	N-acetylgalactosaminidase, alpha-		Melibiase;hydrolase activity, hydrolyzing O-glycosyl compounds;1.1e-06 // 3.2.1.49;alpha-N-acetylgalactosaminidase activity;3.4e-153		Globoside metabolism
BC020691	PBEF1	3.3	-1.3	-1.8	-2	-3.9	1.1	1.6	-1.1	-1.6	3.7	1555167_s_at	pre-B-cell colony enhancing factor 1	signal transduction // cell-cell signaling // positive regulation of cell proliferation // pyridine nucleotide biosynthesis	nicotinate phosphoribosyltransferase activity // cytokine activity
BC010136	P15RS	-1	-1.5	-1.3	-1.4	-2.5	-2.5	-4.1	-1.1	-1.8	1.2	1555202_a_at	hypothetical protein FLJ10656		kinase activity
BC008306	NICE-3	-1.1	-2.6	-1.8	-3.6	-2.7	-1.2	-1.2	-1.8	-2.8	2.1	1555226_s_at	NICE-3 protein
AF394782	RAPGEF6	1.3	-1.8	-1.5	1.1	-2.4	-1.6	-1.3	-2.1	-2.5	1.2	1555247_a_at	Rap guanine nucleotide exchange factor (GEF) 6	neuropeptide signaling pathway // small GTPase mediated signal transduction // RAS protein signal transduction	guanyl-nucleotide exchange factor activity // protein binding // GTP-dependent protein binding	plasma membrane
BC035554	ch-TOG	-1.1	-1.4	-1.7	-1.7	-2	-1.4	-1.2	-1.4	-2.4	-1.1	1555278_a_at	KIAA0097 gene product
L78790	ITGB2	1	-1.5	-1.5	-1.6	-2.2	-1.3	-1.5	-1.2	-1.1	-1.2	1555349_a_at	integrin, beta 2 (antigen CD18 (p95), lymphocyte function-associated antigen 1; macrophage antigen 1 (mac-1) beta subunit)	apoptosis // inflammatory response // leukocyte cell adhesion // cell-matrix adhesion // integrin-mediated signaling pathway // cell-cell signaling // development // regulation of cell shape // antimicrobial humoral response (sensu Vertebrata) // neutrophil chemotaxis // regulation of peptidyl-tyrosine phosphorylation	receptor activity // protein binding // protein kinase binding // integrin_B;cell adhesion receptor activity;0	integrin complex // integral to membrane	Integrin-mediated_cell_adhesion
BC017314	ETS1	-1.1	-1.9	-1.8	-1.5	-4.5	-1.5	-1.2	1.2	-1.1	1.1	1555355_a_at	v-ets erythroblastosis virus E26 oncogene homolog 1 (avian)	regulation of transcription, DNA-dependent // transcription from Pol II promoter // immune response // cell growth and/or maintenance // negative regulation of cell proliferation	transcription factor activity // RNA polymerase II transcription factor activity // SAM_PNT;DNA binding;1.6e-48	nucleus
AF455755	BCL2L11	1.5	-1.4	-2.4	-3.6	-1.1	-3	-1.1	1.4	1.9	1.7	1555372_at	BCL2-like 11 (apoptosis facilitator)	apoptosis // induction of apoptosis		membrane fraction // membrane
BC029868	SNX25	-1.4	-1	-2.5	-1.6	-1.5	-1.3	-2.6	-1.3	-1.2	-1.8	1555388_s_at	sorting nexin 25	intracellular signaling cascade	signal transducer activity
AY034482	SYNCRIP	2.5	-1.5	1	-1.1	-4.4	-1.3	1.2	1.2	2.2	-1.7	1555427_s_at	synaptotagmin binding, cytoplasmic RNA interacting protein	nuclear mRNA splicing, via spliceosome // RNA splicing	RNA binding // rrm;nucleic acid binding;5.9e-18	nucleus // endoplasmic reticulum // ribonucleoprotein complex
BC012117	SDCCAG10	-1.5	-1.7	-1.6	1	-2.7	-1.2	-1.8	-1.3	1.4	-1.6	1555495_a_at	serologically defined colon cancer antigen 10	protein folding	peptidyl-prolyl cis-trans isomerase activity // isomerase activity
BC043542	PTCH	-1.1	-1	1	-1	2.1	1	1	1.1	1	-1	1555520_at	patched homolog (Drosophila)	signal transduction // cell proliferation // morphogenesis // negative regulation of cell cycle	receptor activity // hedgehog receptor activity	integral to plasma membrane
BC036262	CGI-27	-1.2	-1.2	1.1	-1	-2.6	-1.1	-1.4	-1.9	-1.2	1.5	1555522_s_at	C21orf19-like
AF403061	6-Sep	-1.1	-3	-1.7	-1	-5	-2.3	-2.8	-1.3	-1.3	-1.1	1555526_a_at	septin 6	cytokinesis // cell cycle	protein binding // GTP binding
AF401998	MBNL1	1.5	1.2	1.1	2	-2	1.9	1.6	-1.5	-1.6	1.5	1555594_a_at	muscleblind-like (Drosophila)	embryonic development (sensu Mammalia) // neurogenesis // muscle development // embryonic limb morphogenesis // myoblast differentiation	nucleic acid binding // double-stranded RNA binding	nucleus // cytoplasm
AB083211	ZAP70	1.3	-3.2	-1.3	-1.1	-2.6	-2	-1.7	1.4	1	-1.8	1555613_a_at	zeta-chain (TCR) associated protein kinase 70kDa	protein amino acid phosphorylation // immune response // protein kinase cascade // SH2;intracellular signaling cascade;1.3e-28	protein-tyrosine kinase activity // protein binding // ATP binding // transferase activity		Inflammatory_Response_Pathway
AF110956	SAE1	-1.6	-1.5	-1.6	-1.8	-3.4	-1.9	-1.5	-1.2	-1.7	1.2	1555618_s_at	SUMO-1 activating enzyme subunit 1	protein ubiquitination	ubiquitin activating enzyme activity // protein C-terminus binding // ligase activity // ATP-dependent protein binding // protein heterodimerization activity // ThiF;catalytic activity;1.5e-34	nucleus
AF534823	TREML1	-1.1	-2.7	-2.5	1.9	1.7	2.6	14.4	-1.6	1.3	1.2	1555659_a_at	triggering receptor expressed on myeloid cells-like 1
AF354928	MS4A4A	1	1	-1	-1	1	2.3	1.5	1	1.1	-1	1555728_a_at	membrane-spanning 4-domains, subfamily A, member 4	signal transduction	receptor activity	integral to membrane
AF165187	AGTRAP	1.8	-1.1	1.2	1.3	-2.5	1.1	1.4	-1.2	-2.7	-1.2	1555736_a_at	angiotensin II receptor-associated protein
AF400600	CLECSF12	8	1.5	2.5	2.4	-1.9	3.4	4.7	-4.7	-10	-1.5	1555756_a_at	C-type (calcium dependent, carbohydrate-recognition domain) lectin, superfamily member 12	phagocytosis, recognition // heterophilic cell adhesion // cell recognition // carbohydrate mediated signaling // antibacterial humoral response (sensu Vertebrata) // antifungal humoral response (sensu Vertebrata) // T-cell activation // defense response to pathogenic protozoa // reduction of virulence	receptor activity // sugar binding // pattern recognition receptor activity // MHC protein binding	integral to membrane
AF213040	CDKN3	-1	-1	-1.1	-1	-1	1	2	1	1	-1	1555758_a_at	cyclin-dependent kinase inhibitor 3 (CDK2-associated dual specificity phosphatase)	regulation of cyclin dependent protein kinase activity // protein amino acid dephosphorylation // cell cycle // cell cycle arrest // negative regulation of cell proliferation	phosphoprotein phosphatase activity // protein tyrosine/serine/threonine phosphatase activity // kinase activity // hydrolase activity
AF043341	CCL5	-2	-8.7	-2.4	-1.2	-1	1.7	2.4	-1.4	-1.4	1.4	1555759_a_at	chemokine (C-C motif) ligand 5	calcium ion homeostasis // exocytosis // cell motility // chemotaxis // inflammatory response // cellular defense response // response to oxidative stress // cell adhesion // signal transduction // cell-cell signaling // response to virus	chemokine activity	extracellular
AF364037	RBM15	4.5	1.2	-1.4	1	-1.2	-2.4	1.1	1.3	-1.1	-1	1555760_a_at	RNA binding motif protein 15	cell growth and/or maintenance	RNA binding // rrm;nucleic acid binding;0.00058
AF364036	RBM15	-1.4	-1.6	-1.5	-2.8	-2.2	-1.6	-1.2	1.7	1.3	-1.1	1555762_s_at	RNA binding motif protein 15	cell growth and/or maintenance	RNA binding // rrm;nucleic acid binding;0.00058
M74721	CD79A	-2.6	-2.1	-1.8	-2.4	-3.9	-3.6	-16.2	-1.2	-1.4	-1.1	1555779_a_at	CD79A antigen (immunoglobulin-associated alpha)	defense response // cell surface receptor linked signal transduction	transmembrane receptor activity	integral to membrane
AF498927	ARHGDIB	-1.2	-1.7	-1.8	-1.5	-3.5	-2.1	-2.3	-2.3	-1.9	1.1	1555812_a_at	Rho GDP dissociation inhibitor (GDI) beta	immune response // negative regulation of cell adhesion // Rho protein signal transduction // development // actin cytoskeleton organization and biogenesis	Rho GDP-dissociation inhibitor activity // GTPase activator activity	cytoplasmic vesicle	G13_Signaling_Pathway
AF498970	RHOA	1	-2.3	-2	-1.9	-4.8	-1.8	-1.9	-2.1	-2.2	1.8	1555814_a_at	ras homolog gene family, member A	Rho protein signal transduction // cell growth and/or maintenance // actin cytoskeleton organization and biogenesis // positive regulation of NF-kappaB-nucleus import // positive regulation of I-kappaB kinase/NF-kappaB cascade	GTPase activity // signal transducer activity // GTP binding // ras;small monomeric GTPase activity;3.2e-98	cytoskeleton // membrane	G13_Signaling_Pathway // G_Protein_Signaling
AY034790	CCNL1	-1.6	-1.1	1.2	1	-1.9	-1.1	-2.1	1.1	1.6	1.1	1555827_at	cyclin L1	cytokinesis // cell cycle
BC001224	KIAA1228	-1.7	-2	-1.6	-2.4	-2.3	-1.5	-1	-1.1	-1.2	1	1555830_s_at	KIAA1228 protein
BU683415		1.1	-2.9	-1.1	1.1	-1.2	1.6	2.3	1.1	1.2	-2.9	1555832_s_at	MRNA; cDNA DKFZp564C2063 (from clone DKFZp564C2063)
AL713781	HNRPM	1.4	-2.2	-1.7	-1.3	-2.5	-1.3	-1.3	1.3	1.1	1	1555844_s_at	heterogeneous nuclear ribonucleoprotein M		RNA binding // transmembrane receptor activity // rrm;nucleic acid binding;7.5e-19	membrane fraction // nucleus // integral to plasma membrane // viral nucleocapsid // ribonucleoprotein complex
BU617052	LOC284454	-1	-1.9	-2.8	-2.7	-1	-2.5	-1.2	1.3	3.1	1.2	1555847_a_at	hypothetical protein LOC284454
AJ271379	LOC169981	-1	-1.2	-1.3	1.3	1	-1.2	-2	-1.2	-1.3	-1.3	1555883_s_at	hypothetical protein LOC169981
BQ876971	CRTAP	1.3	2	2	1	1.1	1.1	-2.5	-1.1	-1.1	-1	1555889_a_at	cartilage associated protein
AK056761	PTCD2	1	-1.4	-1	-1.1	1	1.1	2.7	-1	1	-1.1	1555910_at	pentatricopeptide repeat domain 2
AI332397	EIF4A2	1.2	-2.7	-1.9	-1.8	-6.1	-2.6	-3.2	-1.8	-2.6	1.1	1555996_s_at	eukaryotic translation initiation factor 4A, isoform 2	protein biosynthesis // regulation of translational initiation	nucleic acid binding // DNA binding // RNA binding // translation initiation factor activity // ATP binding // ATP-dependent helicase activity // hydrolase activity	eukaryotic translation initiation factor 4F complex	Translation_Factors
AI377389		2.7	-2.1	-1.4	-1.6	-2.3	-2.1	-1.1	1.3	1.3	-1.2	1556007_s_at	MRNA; cDNA DKFZp779B1535 (from clone DKFZp779B1535)
AK096998		1.1	-1.2	-1	1.6	1.9	1	2.1	1.2	1	1	1556008_a_at	MRNA full length insert cDNA clone EUROIMAGE 362780
AI201248	ZNF207	1	1.1	1	1.4	-1.4	1	-2.6	1.1	1.1	1.1	1556035_s_at	zinc finger protein 207	regulation of transcription, DNA-dependent	transcription factor activity // zinc ion binding	nucleus
BU618741	TBN	1.2	-1.7	-1	-1	-1.3	1	2.3	-1.3	1	1	1556178_x_at	taube nuss homolog (mouse)
W74643	FGFR1OP2	1.2	-1.1	-1.2	-1.1	-1.4	1.4	2.6	-1.2	1.7	-1.3	1556283_s_at	FGFR1 oncogene partner 2
AI692624		1	1.9	1.5	1.1	2	1.6	1	-1.2	-1.2	-1.1	1556352_at	CDNA FLJ30440 fis, clone BRACE2009185
CA448477	SCML4	-1.7	-1.9	-1.8	-1.6	-2.1	-1.2	-1.7	-1.5	-1.4	-1.4	1556472_s_at	sex comb on midleg-like 4 (Drosophila)
AF086013		-1.9	-2.1	-2.6	-1.9	-3	-4.2	-5.9	-1.1	-2.6	-1.9	1556543_at	Full length insert cDNA clone YW18F01
AK055784	FLJ31222	1	-1	-1	1.2	2.2	1	1	-1	-1	-1	1556737_at	FLJ31222 protein
AI732587		1.7	-1.8	-2.6	-1.4	1.1	-1.1	-2.2	-1.5	-2.8	-2.4	1556744_a_at	Transcribed sequence with weak similarity to protein ref:NP_036553.1 (H.sapiens) rearranged L-myc fusion sequence; Zn-15 related [Homo sapiens]
AI744735	LUC7L	1.4	-1.4	-1.8	-1.6	-1.9	-2.1	-1.4	-1.3	-1.2	-1.3	1557067_s_at	LUC7-like (S. cerevisiae)
AK024111		1.7	-2	1.5	1.4	-3.5	-1.5	-1.5	-1.5	-1	-1.3	1557167_at	CDNA FLJ10673 fis, clone NT2RP2006393
BU689502		1	1	-1	-1	2.9	1	1	1	1	-1	1557302_at	CDNA FLJ33255 fis, clone ASTRO2005553
AF129926		-1.3	2.7	1.4	1.6	2.7	1.6	-1.3	-1.2	-1.1	-1.1	1557450_s_at	I.M.A.G.E. clone 241447, mRNA sequence
AW611486		2.5	1.7	1.2	-1.1	1.5	-1.1	2.3	1.5	1.5	-1.6	1557797_a_at	MRNA; cDNA DKFZp566D053 (from clone DKFZp566D053)
BU175810	ACTR2	2	-2	-1.5	-1.7	-4.5	-2.7	-2.8	-1.3	-4.9	3.4	1558015_s_at	ARP2 actin-related protein 2 homolog (yeast)	cell motility	structural constituent of cytoskeleton	Arp2/3 protein complex
BI832461	MATR3	1	-2.3	-1.8	-2.2	-5.4	-1.8	-1.7	1.5	-1	-1	1558093_s_at	matrin 3		RNA binding // structural molecule activity // zinc ion binding // rrm;nucleic acid binding;0.0071	nucleus // nuclear inner membrane
AK096921		1.6	-1.6	-1.1	-1.4	-2.1	-2.8	-2.7	-1	1	-1.3	1558105_a_at	CDNA FLJ39602 fis, clone SKNSH2005061
AL562860	MBNL1	-1.4	-1.9	-1.7	-1.9	-2.3	-2	-1.7	-1.7	-2.7	1.5	1558111_at	muscleblind-like (Drosophila)	embryonic development (sensu Mammalia) // neurogenesis // muscle development // embryonic limb morphogenesis // myoblast differentiation	nucleic acid binding // double-stranded RNA binding	nucleus // cytoplasm
AL831862		-1.1	-1.7	-1.4	-1.1	-2	-2.1	-1.4	-1	-1.2	-1.1	1558142_at	CDNA clone IMAGE:6195280, partial cds
BU155802	SRPK2	-1.2	-2.1	-1.2	-1.4	-2.2	-1.8	-2.3	-1.8	-1.6	1.7	1558254_s_at	SFRS protein kinase 2		pkinase;protein kinase activity;6.8e-20
AW408061	ZDHHC18	1	1.3	-1	1.2	3.8	1.4	1	1.1	1	-1.2	1558327_at	zinc finger, DHHC domain containing 18		metal ion binding	integral to membrane
S55277		-5.2	-1.5	-1	1.2	1	1.1	-2.3	-1.5	1	-1	1558438_a_at	Partial mRNA for immunoglobulin gamma heavy chain variable region (IGHV3-30.3 gene), clone 2B -3G 17
AI631915	DNM3	1	-1.8	-2.1	1.1	-2.4	1.3	1.3	1	1.3	1	1558501_at	dynamin 3		dynamin;GTP binding;7.9e-155
AA187963	KIAA1228	-1.5	-1.5	-1.6	-1.7	-2.1	-1.3	1.2	-1.3	1.1	1.1	1558511_s_at	KIAA1228 protein
AU142380	NSMAF	1.8	-1.3	-2.3	-2.6	-2.4	-1.4	-1.3	-1.1	-1.2	-1	1558775_s_at	neutral sphingomyelinase (N-SMase) activation associated factor	ceramide metabolism // signal transduction	receptor signaling protein activity	soluble fraction // cytoplasm
AL713683	C20orf174	-1.2	-1.3	-3.4	-1.1	-2.4	-1.8	1.1	-1.1	-1.2	-1	1558827_a_at	chromosome 20 open reading frame 174
BC000602	KIAA1052	-2.3	-1.7	-3.1	-1.3	-1.8	-1.2	-2.3	1.2	1.6	-1.3	1558953_s_at	KIAA1052 protein
AA654769	FOXP1	-1.4	1.1	-1.2	1.1	-1.6	-1.5	-2	-2	-1.3	-1.3	1558996_at	forkhead box P1	regulation of transcription, DNA-dependent	nucleic acid binding // transcription factor activity // zinc ion binding	nucleus
U25975	PAK2	1	-1.8	1	1	-2	1	1.1	-1.7	-1.2	2	1559052_s_at	p21 (CDKN1A)-activated kinase 2	protein amino acid phosphorylation // negative regulation of protein kinase activity // signal transduction	protein serine/threonine kinase activity // ATP binding // transferase activity		Integrin-mediated_cell_adhesion
BC039679	LSECtin	1.1	-4.4	-2.6	1.7	1.3	4.9	2.1	1	3.3	1.6	1559065_a_at	liver and lymph node sinusoidal endothelial cell C-type lectin
BM193618	BCL11A	-1.2	-1.2	1.1	-1	1	-1.2	-2.5	-1.4	1	-1	1559078_at	B-cell CLL/lymphoma 11A (zinc finger protein)	regulation of transcription, DNA-dependent // hemopoiesis	nucleic acid binding // zinc ion binding	nucleus // cytoplasm
BG397809	FLJ46041	-1.7	-1.6	-1.5	-1.4	-1.8	-1.6	-2.2	1.6	1.2	1.1	1559263_s_at	FLJ46041 protein
BC042046		1	1.1	1.7	1	2.2	-1.3	-1	1.2	1	1	1559321_at	Clone IMAGE:5528576, mRNA
BC042096		1.7	1	1.1	-1	1.2	1.3	2	-1.1	-1	1	1559403_at	Clone IMAGE:5768746, mRNA
AL832770	MEIS1	-4.8	-5.2	-5.4	2.6	-1	6.7	1.8	-1.3	2.1	1.2	1559477_s_at	Meis1, myeloid ecotropic viral integration site 1 homolog (mouse)		homeobox;transcription factor activity;0.00029
BC038546		-1.2	3.4	2.3	1.6	4.2	1.5	-1.7	-1.3	-2.1	1.8	1559870_at	Clone IMAGE:5225645, mRNA
BM463827	ZNF325	1.2	-1.6	-2.1	-3.1	-2.5	-1.3	-1.1	1.2	1.2	-1	1559881_s_at	zinc finger protein 325	regulation of transcription, DNA-dependent	DNA binding // zinc ion binding // KRAB;nucleic acid binding;1.6e-28	nucleus
AF147427	SAMHD1	1.5	-2.5	1.5	-1.2	-2.3	1.2	1.4	-7.4	-16.2	-1	1559883_s_at	SAM domain and HD domain 1	immune response // response to virus	catalytic activity // GTPase activity	intracellular
AL080280		2.1	-1	1.2	-1.9	-2.4	-4.3	-4.8	2.2	2.3	-1.6	1559910_at	MRNA full length insert cDNA clone EUROIMAGE 151282
AF147429	DDX42	-1.7	-1.8	-3.1	-1.9	-3.6	-1.9	-1.4	-1.6	-2.3	1.1	1559954_s_at	DEAD (Asp-Glu-Ala-Asp) box polypeptide 42		nucleic acid binding // ATP binding // ATP-dependent helicase activity
BF327463	ELYS	1.1	-1.3	1.1	-1	-2	-1.1	-1	-1	1.2	-1	1560224_at	ELYS transcription factor-like protein TMBS62	regulation of transcription, DNA-dependent // proteolysis and peptidolysis	DNA binding // metalloexopeptidase activity	nucleus
AW172311		1.1	1.2	3.3	2.4	-1	1.6	3.1	1.3	-1.1	-1.6	1560327_at	Clone IMAGE:5273088, mRNA
AI718223	PRDX5	1.7	-1.8	-1.2	-1.6	-2.5	-1	1.2	1.1	1	-1.2	1560587_s_at	peroxiredoxin 5	inflammatory response // response to oxidative stress // respiratory gaseous exchange	electron transporter activity // antioxidant activity	mitochondrion // peroxisome	Phenylalanine metabolism // Prostaglandin and leukotriene metabolism // Methane metabolism // Flavonoids, stilbene and lignin biosynthesis
U37028	ITGAD	-3.8	-1.3	-1.1	-3.7	-1.1	-2	-2.8	-1	-1.1	-1	1560686_at	integrin, alpha D	immune response // cell-matrix adhesion // integrin-mediated signaling pathway // cell-cell adhesion	magnesium ion binding // receptor activity // protein binding	integrin complex // integral to membrane	Integrin-mediated_cell_adhesion
AL040152		-1	1	1	-1	2.3	1.5	1	-1.1	1	-1	1560753_at	Clone IMAGE:5271685, mRNA
AK057608	MGC4266	-1.2	-1	-1.2	-1	-1.1	1	-2.9	1.1	-1.1	-1	1560874_at	hypothetical protein MGC4266		calcium ion binding
AF088007		-1	-1.4	-1.5	1.4	-1.7	-1	-2	-1.2	1.1	1.1	1561004_at	Full length insert cDNA clone YY74A01
BC042487		1	-1	-1	-1	2	1	1	1.1	1	-1	1561279_at	Clone IMAGE:4821609, mRNA
BC043187	JAK2	1.2	1.1	2	1.9	1.4	3.1	1.4	-1.7	-1.2	-3.4	1562031_at	Janus kinase 2 (a protein tyrosine kinase)	regulation of cell cycle // protein amino acid phosphorylation // cell motility // intracellular signaling cascade // JAK-STAT cascade // mesoderm development // cell growth and/or maintenance	protein-tyrosine kinase activity // Janus kinase activity // ATP binding // transferase activity // SH2 domain binding	cytoskeleton
AF043732	PDE5A	-1.2	1.1	1.3	3.4	1.8	2.5	1.8	-1.1	1	-1	1562228_s_at	phosphodiesterase 5A, cGMP-specific	signal transduction // cyclic nucleotide metabolism	magnesium ion binding // 3',5'-cyclic-nucleotide phosphodiesterase activity // zinc ion binding // hydrolase activity // 3',5'-cGMP binding		Purine metabolism
BC043293		-1	4.8	1.6	1.1	1.1	2.2	-1	1.1	1	-1	1562719_at	CDNA clone IMAGE:5297905, partial cds
BC043378	LOC283089	1	1	-1	-1	2.1	1	-1	1.1	1	1	1562831_a_at	hypothetical protein LOC283089
AL832681		-1.2	-1.1	-1.8	-1.9	-3.4	-1.7	-2.6	-1.4	-1.1	-1.2	1563469_at	MRNA; cDNA DKFZp313M0417 (from clone DKFZp313M0417)
AL833255		1	-1.2	-1.1	1	-1	-2.4	1.2	1.8	1.4	1.2	1563473_at	MRNA; cDNA DKFZp761L0320 (from clone DKFZp761L0320)
AL832339	MGC50559	-3.3	-1.2	-1.2	-2.2	1.3	1	-2.2	-1.4	-1.1	-1.1	1563475_s_at	hypothetical protein MGC50559		S-adenosylmethionine-dependent methyltransferase activity
BC035600	FLJ38426	-1	-1	-1.3	1.1	-1	1.1	2	-1.2	1	-1	1564637_a_at	hypothetical protein FLJ38426
BC017920		-4.1	-1.3	1	1.1	-1	-1.5	-2.6	1.6	-1.7	-1	1564699_at
AF486845	CASP12P1	-1.1	-2.4	-1.6	-1.6	-2.1	-1.2	1.2	-1.4	-1.1	-1.2	1564736_a_at	caspase 12 pseudogene 1
AF211977	LENG10	2.2	-1.3	-1.3	-1.6	-4	-2	-1.4	1.3	2.3	2.1	1564776_at	leukocyte receptor cluster (LRC) member 10
AF047022	ATF1	1.3	-2.4	-2.8	-1.5	-2.3	-1.3	1.1	-1.4	-1.2	-1	1565269_s_at	activating transcription factor 1	regulation of transcription, DNA-dependent	transcription factor activity // protein binding	nucleus
BI868311		-1.5	-2.3	-2.5	-1.6	-2.9	-1.6	-2.4	1.2	-2.7	-1.1	1565651_at	CDNA FLJ33210 fis, clone ADRGL2008535
N42910	KIAA0934	1.1	-1.5	-1.7	-1.7	-4.6	-1.2	-1.3	1.4	1.4	-1.2	1565681_s_at	KIAA0934	metabolism	catalytic activity
BE930017	FUS	1	-2	1.1	1.3	-2.5	-2.1	-1.7	-1.1	-1.8	1	1565717_s_at	fusion (involved in t(12;16) in malignant liposarcoma)		rrm;nucleic acid binding;1e-18
AK096064		1.3	-2.5	-1.8	-2.1	-1.3	-1.2	-2.1	1.3	1.7	1.1	1566003_x_at	CDNA FLJ38745 fis, clone KIDNE2012291
R34841	SOD2	1.8	-2.2	-1.2	-1.2	1.1	1.4	3.5	1.6	2.2	2.3	1566342_at	superoxide dismutase 2, mitochondrial	superoxide metabolism // response to oxidative stress	superoxide dismutase activity // manganese superoxide dismutase activity // oxidoreductase activity // manganese ion binding // metal ion binding // 1.15.1.1;copper, zinc superoxide dismutase activity;7.88e-86	mitochondrion
BC040184		-1	1.2	1.2	1	2.5	1.1	1.1	1.1	1	-1.1	1566459_at
AK095315	FBXO9	1.5	-2	1	1.1	-3.3	1.2	2.2	-2.2	-1.4	1	1566509_s_at	F-box only protein 9	protein ubiquitination	ubiquitin-protein ligase activity	ubiquitin ligase complex
AK055572		-1.2	1	-1	-2.4	1	-1.1	-2	-1.2	-1.1	-1	1566825_at
D17218		1	-1	-1	-1	2.3	1	1	1	1	-1	1567076_at
AF362887	TPM4	2.3	-2.1	1.2	1.4	-2.5	1.4	2	-1.3	1.3	1.2	1567107_s_at	tropomyosin 4	muscle development	actin binding // structural constituent of muscle	cytoskeleton // muscle thin filament tropomyosin
U59479	PNN	-1.5	-2.5	-2.2	-3.8	-2.6	-2	-4.4	1	1	-1.2	1567213_at	pinin, desmosome associated protein	cell adhesion	structural molecule activity	nucleus // intermediate filament // plasma membrane // intercellular junction
M28590	CD74	1.4	-1.2	1.1	-1.1	-2	-1.9	-2.3	-1.2	-1.1	1.1	1567628_at	CD74 antigen (invariant polypeptide of major histocompatibility complex, class II antigen-associated)	immune response	chaperone activity // MHC class II receptor activity	integral to membrane
BC038440	GALNT1	-1.1	-3.1	-2.5	1.5	1.3	2.2	3.4	1.1	1.8	1.3	1568618_a_at	UDP-N-acetyl-alpha-D-galactosamine:polypeptide N-acetylgalactosaminyltransferase 1 (GalNAc-T1)	O-linked glycosylation // heterophilic cell adhesion	polypeptide N-acetylgalactosaminyltransferase activity // sugar binding // transferase activity, transferring glycosyl groups // manganese ion binding	Golgi apparatus // integral to membrane	O-Glycans biosynthesis
BC032531	KIAA1387	1.3	-1.3	-1.2	-1.3	-1.4	-2.1	-1.2	1.2	1.2	1.2	1568627_at	KIAA1387 protein
BC032951		-1	3.5	1.5	2.1	2.7	1.8	-1.2	-1.1	1.2	-1	1568663_a_at	CDNA FLJ42137 fis, clone TESTI2036513
AW298153		-1.2	-1	-1.6	-2.4	-1.3	-1.2	-2.2	1	1	-1	1568795_at	CDNA clone IMAGE:5193442, partial cds
BC034805		-1.8	-1.6	-1.4	-2.1	1	-3.1	-2.9	-2.7	-1.8	-1.7	1568870_at	Clone IMAGE:5260228, mRNA
BC036484		-5.5	-1.2	-2.1	-3.6	1.4	-3	-5	-1.4	1.1	-1	1568920_at	Similar to hypothetical protein FLJ20378, clone IMAGE:5261128, mRNA
BC035510	SPN	-1.1	-1.7	-1.3	-2.2	-2.4	-1.2	1.2	1.1	1.1	-1	1568964_x_at	sialophorin (gpL115, leukosialin, CD43)	chemotaxis // cellular defense response // negative regulation of cell adhesion // establishment and/or maintenance of cell polarity // signal transduction	transmembrane receptor activity // binding	integral to plasma membrane
BC033232	SMARCA4	-1.3	-1.3	-1.2	-1.2	-2.3	1	-1.2	1.2	1.2	1.3	1569073_x_at	SWI/SNF related, matrix associated, actin dependent regulator of chromatin, subfamily a, member 4	regulation of transcription from Pol II promoter	DNA binding // transcription factor activity // transcription coactivator activity // helicase activity // ATP binding // ATP-dependent helicase activity // hydrolase activity	nucleoplasm
BC016013		-1.3	-2.3	-2.2	-3.2	-5	-2.6	-3.9	1.6	1.6	-1.1	1569129_s_at	Clone IMAGE:4695648, mRNA
BC021582	SCML4	-1.3	-1.6	-1.3	-1.1	-2.1	-1.4	-2	-1	-2.3	-1.3	1569225_a_at	sex comb on midleg-like 4 (Drosophila)
BC017394	KIAA1731	1.1	-2.4	-2.1	-2.1	-2.1	-1.9	-1.5	2.1	1.3	-1.2	1569302_at	KIAA1731 protein
BC031525	PTPRC	-1	-1.4	-1.4	-1.4	-2	-1.5	-2.7	-2.7	-2.1	1.2	1569830_at	protein tyrosine phosphatase, receptor type, C	protein amino acid dephosphorylation // cell surface receptor linked signal transduction	transmembrane receptor protein tyrosine phosphatase activity // hydrolase activity	integral to plasma membrane
BC030617		1.8	-2.3	-1.9	-1.4	-1.4	1.4	2.1	-2.2	-1.3	2.3	1569952_x_at	Clone IMAGE:5261156, mRNA
BC020583	FBXO34	-1.3	-1.7	-2	-1.5	-1.5	-1.2	-2	2.4	1.1	-1.2	1570183_at	F-box only protein 34
NM_004500	HNRPC	-1.4	-1.5	-1.6	-1.4	-3.1	-1.5	-1.1	-1.2	-1.1	1.2	200014_s_at	heterogeneous nuclear ribonucleoprotein C (C1/C2)	RNA splicing	RNA binding // rrm;nucleic acid binding;3.3e-17	heterogeneous nuclear ribonucleoprotein complex
NM_002635	SLC25A3	1.1	-1.7	-1.2	-1.4	-2.2	-2.3	-1.2	1.2	1.1	-1.1	200030_s_at	solute carrier family 25 (mitochondrial carrier; phosphate carrier), member 3	energy pathways // transport	binding // symporter activity // phosphate carrier activity	mitochondrion // mitochondrial inner membrane // integral to plasma membrane
NM_004515	ILF2	1.8	-2.2	-1.2	-1.2	-3.3	-1.5	-1.1	-1.1	-1.1	-1.2	200052_s_at	interleukin enhancer binding factor 2, 45kDa	immune response	RNA polymerase II transcription factor activity // RNA binding // ATP binding // transferase activity	nucleus
BC001417	U5-200KD	-1.1	-1.5	-1.5	-1.1	-2.3	-1.6	-1.1	1.5	1.7	-1.4	200058_s_at	U5 snRNP-specific protein, 200-KD	nuclear mRNA splicing, via spliceosome // RNA splicing	nucleotide binding // nucleic acid binding // ATP-dependent RNA helicase activity // ATP binding // hydrolase activity	spliceosome complex
BC002398	NPM1	-1.3	-1.8	-1.4	-1.4	-3.4	-2.1	-1.5	-1.1	-1.1	-1.2	200063_s_at	nucleophosmin (nucleolar phosphoprotein B23, numatrin)		Nucleoplasmin;nucleic acid binding;1.8e-79
AF052179	ARF1	1.5	-1.8	-1.1	-1.3	-2	-1.3	1.1	1.2	1.1	-1.1	200065_s_at	ADP-ribosylation factor 1
AF182645	IK	1.1	-1.6	-1.3	-1.3	-2.2	-1.6	-1.2	1.1	1	-1.1	200066_at	IK cytokine, down-regulator of HLA II	immune response // cell-cell signaling	cytokine activity	extracellular space // soluble fraction
BF224259	SMNDC1	1.1	-1.7	-1.2	-1.5	-2	-1.3	1.3	1.3	1.5	-1.1	200071_at	survival motor neuron domain containing 1	nuclear mRNA splicing, via spliceosome // apoptosis // induction of apoptosis // RNA splicing	nucleic acid binding // pre-mRNA splicing factor activity	spliceosome complex
M94630	HNRPD	1.2	-1.3	-1.3	-1.2	-2.2	-1.4	-1	1	-1.2	1.1	200073_s_at	heterogeneous nuclear ribonucleoprotein D (AU-rich element RNA binding protein 1, 37kDa)	regulation of transcription, DNA-dependent // RNA processing // RNA catabolism // mRNA catabolism // telomerase-dependent telomere maintenance	DNA binding // RNA binding // mRNA binding // rrm;nucleic acid binding;1.1e-25	chromosome, telomeric region // nucleus // cytoplasm // ribonucleoprotein complex
BC006249	GUK1	1.1	-1.7	-1	-1.3	-2	-1.3	1	1.1	1.6	-1.4	200075_s_at	guanylate kinase 1		2.7.4.8;guanylate kinase activity;1.15e-67
BE741754		1.1	-1.5	-1	1	-3	-2.1	-1.8	-1	-1.1	-1.2	200081_s_at	CDNA clone IMAGE:6301163, containing frame-shift errors
AI953886	RPL4	-1.1	-1.6	-1.3	-1.4	-2.6	-1.9	-1.3	1	1	-1.2	200089_s_at	ribosomal protein L4	protein biosynthesis	RNA binding // structural constituent of ribosome	intracellular // ribosome // cytosolic large ribosomal subunit (sensu Eukarya)	Ribosomal_Proteins
AI004246	EEF2	1.2	-1.5	-1.1	-1.6	-1.5	-2	-2.2	1.2	1.1	-1.3	200094_s_at	eukaryotic translation elongation factor 2		GTP_EFTU;translation elongation factor activity;1.4e-86		Translation_Factors
BC003621	HNRPU	1.6	-1.8	-1.3	-1.2	-2.1	-1.5	-1.2	1.1	1.1	-1.2	200593_s_at	heterogeneous nuclear ribonucleoprotein U (scaffold attachment factor A)	RNA processing	DNA binding // RNA binding // ATP binding	nucleoplasm // heterogeneous nuclear ribonucleoprotein complex
BE614908	EIF3S10	-1.1	-1.5	-1.5	-1.5	-3.6	-2	-1.4	1.4	-1.1	-1.1	200596_s_at	eukaryotic translation initiation factor 3, subunit 10 theta, 150/170kDa		structural molecule activity	cytoplasm	Translation_Factors
NM_000484	APP	1.4	-1.3	-1.1	1.3	1.1	2.3	2.7	-1.1	1.1	1	200602_at	amyloid beta (A4) precursor protein (protease nexin-II, Alzheimer disease)	copper ion homeostasis // endocytosis // apoptosis // cell adhesion // signal transduction // cell death	serine-type endopeptidase inhibitor activity // protein binding // heparin binding	extracellular // endoplasmic reticulum // Golgi apparatus // integral to plasma membrane // coated pit
M18468	PRKAR1A	2.2	-4	-2	-1.2	-2.7	1.9	1.9	-4	-4.4	2.1	200604_s_at	protein kinase, cAMP-dependent, regulatory, type I, alpha (tissue specific extinguisher 1)	regulation of transcription from Pol II promoter // protein amino acid phosphorylation // intracellular signaling cascade	cAMP-dependent protein kinase regulator activity // 3',5'-cAMP binding	cAMP-dependent protein kinase complex	G_Protein_Signaling
NM_006265	RAD21	-1	-1.4	-1.4	-1.6	-2.5	-1.3	-1	1.1	1	-1.4	200608_s_at	RAD21 homolog (S. pombe)	double-strand break repair // apoptosis // chromosome organization and biogenesis (sensu Eukarya) // cell cycle // chromosome segregation // mitosis // meiotic recombination	protein binding	nuclear chromosome
AL567295	AP2B1	-1.2	1	-1.3	3.5	1.3	3.2	7.2	-1.5	1	1	200615_s_at	adaptor-related protein complex 2, beta 1 subunit		transporter activity	coated pit // membrane coat adaptor complex
M61715	WARS	3.4	-1	-1	1	-1.2	3.7	16.2	-1.5	-1.4	-1.1	200628_s_at	tryptophanyl-tRNA synthetase	protein biosynthesis // tryptophanyl-tRNA aminoacylation // negative regulation of cell proliferation	tryptophan-tRNA ligase activity // ATP binding // ligase activity // WHEP-TRS;tRNA ligase activity;3.8e-29	soluble fraction // cytoplasm	Tryptophan metabolism // Aminoacyl-tRNA biosynthesis // tRNA_Synthetases
NM_004184	WARS	3.7	-1.3	2.5	1.6	1.3	8.1	30.7	-1.2	-1.3	-2.1	200629_at	tryptophanyl-tRNA synthetase	protein biosynthesis // tryptophanyl-tRNA aminoacylation // negative regulation of cell proliferation	tryptophan-tRNA ligase activity // ATP binding // ligase activity // WHEP-TRS;tRNA ligase activity;3.8e-29	soluble fraction // cytoplasm	Tryptophan metabolism // Aminoacyl-tRNA biosynthesis // tRNA_Synthetases // Tryptophan metabolism // Aminoacyl-tRNA biosynthesis // tRNA_Synthetases
NM_003011	SET	1	-1.9	-1.3	-1.6	-2	-1.7	-1.5	-1	1.4	-1.1	200631_s_at	SET translocation (myeloid leukemia-associated)	DNA replication // nucleosome assembly // cell growth and/or maintenance	DNA binding // protein phosphatase inhibitor activity	nucleus
U28964	YWHAZ	2.5	-2.1	-1.2	1.1	-2	1.1	-1.4	-2.6	-2.5	1.7	200641_s_at	tyrosine 3-monooxygenase/tryptophan 5-monooxygenase activation protein, zeta polypeptide		protein domain specific binding
NM_005566	LDHA	1.4	-1	1.3	-1.3	-1.4	1	2.7	-2	-1.1	-1	200650_s_at	lactate dehydrogenase A		1.1.1.27;L-lactate dehydrogenase activity;2.8e-139 // ldh;oxidoreductase activity;4.9e-83		Glycolysis / Gluconeogenesis // Cysteine metabolism // Pyruvate metabolism // Propanoate metabolism // Glycolysis_and_Gluconeogenesis // Glycolysis / Gluconeogenesis // Cysteine metabolism // Pyruvate metabolism // Propanoate metabolism // Glycolysis_and_
NM_003145	SSR2	1.1	-1.6	-1.3	-1.4	-2.4	-1.6	-1.1	1	-1.1	-1.2	200652_at	signal sequence receptor, beta (translocon-associated protein beta)	cotranslational membrane targeting	signal sequence binding	endoplasmic reticulum // integral to membrane
NM_001152	SLC25A5	1.4	-1.4	-1.4	-1.4	-2.6	-1.7	1.1	-1.1	1.1	-1.1	200657_at	solute carrier family 25 (mitochondrial carrier; adenine nucleotide translocator), member 5	transport // mitochondrial transport	transporter activity // binding // adenine transporter activity	mitochondrion // mitochondrial inner membrane // integral to plasma membrane	Electron_Transport_Chain // Electron_Transport_Chain
NM_014765	TOMM20	1.1	-1.9	-1.5	-1.5	-2.5	-1.2	-1.9	1.4	1.5	-1.2	200662_s_at	translocase of outer mitochondrial membrane 20 homolog (yeast)	protein-mitochondrial targeting // MAS20;protein targeting;2.7e-05	protein translocase activity	mitochondrion // mitochondrial outer membrane translocase complex // integral to membrane // outer membrane
NM_003340	UBE2D3	1.7	-1.6	-1.1	-1	-2	-1.1	1.4	1.3	-1.2	1	200669_s_at	ubiquitin-conjugating enzyme E2D 3 (UBC4/5 homolog, yeast)	protein modification // ubiquitin-dependent protein catabolism // ubiquitin cycle	ubiquitin conjugating enzyme activity // ubiquitin-protein ligase activity // ligase activity		Ubiquitin mediated proteolysis
NM_006708	GLO1	-1.3	-1.7	-1.3	-1.3	-2.2	-1.7	-1.6	-1.5	-1.1	-1.4	200681_at	glyoxalase I		4.4.1.5;lactoylglutathione lyase activity;6.95e-67		Pyruvate metabolism // Pyruvate metabolism
BE964689	UBE2L3	1	-1.6	-1.7	-1.2	-1.2	1.8	2	-2.3	-1.3	-1.3	200683_s_at	ubiquitin-conjugating enzyme E2L 3	ubiquitin-dependent protein catabolism // ubiquitin cycle	ubiquitin conjugating enzyme activity // ubiquitin-protein ligase activity // ligase activity // enzyme binding	ubiquitin ligase complex	Ubiquitin mediated proteolysis
BC000478	HSPA9B	1.1	-1.2	-1	1.3	-1.4	1.1	2.1	1.6	1.5	-1.4	200691_s_at	heat shock 70kDa protein 9B (mortalin-2)		chaperone activity // ATP binding	mitochondrion
NM_000177	GSN	1.3	-2.6	-1.8	1.4	1.1	1.8	2.1	-1	2.7	1.1	200696_s_at	gelsolin (amyloidosis, Finnish type)	actin filament polymerization // actin filament severing // barbed-end actin filament capping	actin binding // calcium ion binding	extracellular // cytosol // actin cytoskeleton
NM_000188	HK1	1	-1.8	-1.2	-1	-1.1	1.7	2.2	-1.2	1.5	-1.2	200697_at	hexokinase 1	glycolysis	hexokinase activity // ATP binding // kinase activity // transferase activity	membrane	Glycolysis / Gluconeogenesis // Fructose and mannose metabolism // Galactose metabolism // Starch and sucrose metabolism // Streptomycin biosynthesis // Aminosugars metabolism // Glycolysis_and_Gluconeogenesis // Glycolysis / Gluconeogenesis // Fructose a
AB034747	LITAF	1	1.1	-1	-2.2	1.3	-1	8.6	2.4	1.5	3.9	200704_at	lipopolysaccharide-induced TNF factor	regulation of transcription from Pol II promoter // positive regulation of I-kappaB kinase/NF-kappaB cascade	RNA polymerase II transcription factor activity // signal transducer activity	nucleus
NM_004862	LITAF	1.2	-1.2	-1	-1.4	1.2	-1	4.1	2.3	-1.2	4	200706_s_at	lipopolysaccharide-induced TNF factor	regulation of transcription from Pol II promoter // positive regulation of I-kappaB kinase/NF-kappaB cascade	RNA polymerase II transcription factor activity // signal transducer activity	nucleus
NM_012325	MAPRE1	1.4	-1.5	-1.2	-1.5	-2.3	-1.5	-1.4	1.3	1.2	-1.2	200713_s_at	microtubule-associated protein, RP/EB family, member 1	regulation of cell cycle // cell proliferation	microtubule binding // protein C-terminus binding
BC000514	RPL13A	-1.2	-1.3	-1.3	-1.2	-2.8	-2.1	-1.7	1	-1.1	-1.2	200715_x_at	ribosomal protein L13a		Ribosomal_L13;structural constituent of ribosome;4.2e-63		Ribosomal_Proteins
NM_006013	RPL10	-1.1	-1.2	-1.1	-1.1	-1.6	-2.1	-1.6	1	-1.1	-1	200725_x_at	ribosomal protein L10		Ribosomal_L10e;structural constituent of ribosome;1.3e-137		Ribosomal_Proteins
AL578310	PTP4A1	1.1	-2.4	-1.4	-1.9	-2	-2.2	-1.4	1.9	1.6	1.7	200732_s_at	protein tyrosine phosphatase type IVA, member 1	protein amino acid dephosphorylation	prenylated protein tyrosine phosphatase activity // Y_phosphatase;protein tyrosine phosphatase activity;3.2e-08	nucleus
U48296	PTP4A1	1.2	-1.8	-1.2	-1.3	-2	-1.7	-1	1.8	2	1.1	200733_s_at	protein tyrosine phosphatase type IVA, member 1	protein amino acid dephosphorylation	prenylated protein tyrosine phosphatase activity // Y_phosphatase;protein tyrosine phosphatase activity;3.2e-08	nucleus
BG341906	ARF3	1.3	-1.1	-1.3	1.1	-1.1	1.7	3.5	-1.2	-1.1	-1.1	200734_s_at	ADP-ribosylation factor 3
NM_000291	PGK1	1.7	-1.9	-1.4	-1.3	-4	-1	1.5	-2.6	-1.4	-1.2	200737_at	phosphoglycerate kinase 1	glycolysis	phosphoglycerate kinase activity // transferase activity		Glycolysis / Gluconeogenesis // Carbon fixation // Glycolysis_and_Gluconeogenesis
AF054183	RAN	1.1	-1.6	-1.8	-1.6	-2.1	-1.4	1.4	-1.2	-1.1	-1.3	200750_s_at	RAN, member RAS oncogene family	regulation of cell cycle // DNA metabolism // RNA-nucleus export // protein-nucleus export // intracellular protein transport // mitotic spindle assembly // signal transduction // small GTPase mediated signal transduction	GTPase activity // GTP binding // protein transporter activity // ras;small monomeric GTPase activity;3.3e-68	chromatin // nucleus // nuclear pore
NM_014670	BZW1	1	-1.5	1	-1.1	-2	-1.3	-1	-1	1	-1.8	200777_s_at	basic leucine zipper and W2 domains 1	regulation of translational initiation	translation initiation factor activity
AI191427	NEDD5	1.4	-1.8	-1.5	-1.2	-2	1.3	1.2	-1.8	-1.7	2.5	200778_s_at	neural precursor cell expressed, developmentally down-regulated 5	cytokinesis // cell cycle	GTPase activity // GTP binding	contractile ring
BC002426	PEA15	-1.2	-1.2	-1.6	-1.9	-1.1	-1.5	-3.7	-1.4	1.3	-1.2	200787_s_at	phosphoprotein enriched in astrocytes 15	transport // anti-apoptosis // regulation of apoptosis // negative regulation of glucose import	sugar porter activity // protein binding // DED;apoptosis regulator activity;2.5e-35	microtubule associated complex
NM_003768	PEA15	-1.4	-1.1	-1.5	-1.8	1.2	-1.6	-2.3	-1.2	1.1	-1.4	200788_s_at	phosphoprotein enriched in astrocytes 15	transport // anti-apoptosis // regulation of apoptosis // negative regulation of glucose import	sugar porter activity // protein binding // DED;apoptosis regulator activity;2.5e-35	microtubule associated complex
BF594446	MCL1	1.4	-2.4	-1.2	-1.7	-2.6	-1.2	-1.1	-1.2	-1.8	1.1	200796_s_at	myeloid cell leukemia sequence 1 (BCL2-related)	cell fate determination // anti-apoptosis // apoptotic program // cell homeostasis // cell differentiation // regulation of apoptosis	protein binding // protein channel activity // protein heterodimerization activity // Bcl-2;apoptosis regulator activity;1.1e-47	cytoplasm // mitochondrial outer membrane // integral to membrane	Apoptosis // Apoptosis // Apoptosis // Apoptosis // Apoptosis // Apoptosis // Apoptosis
NM_005345	HSPA1A	1	1	-1	-1	2.1	5	2.1	-1	1	-1.1	200799_at	heat shock 70kDa protein 1A
NM_000976	RPL12	-1.1	-1.5	-1.2	-1.1	-2.1	-1.7	-1.3	1	-1	-1	200809_x_at	ribosomal protein L12	protein biosynthesis	RNA binding // structural constituent of ribosome	intracellular // ribosome // cytosolic large ribosomal subunit (sensu Eukarya)	Ribosomal_Proteins // Ribosomal_Proteins
NM_001280	CIRBP	1	-2	-1	-1.2	-3.2	-2.8	-2.7	2.1	1.8	1.2	200810_s_at	cold inducible RNA binding protein	response to cold	RNA binding // rrm;nucleic acid binding;1.2e-31	nucleus
NM_001280	CIRBP	1.2	-2.1	1.1	-1	-2.9	-2.6	-2.8	1.8	2.2	1	200811_at	cold inducible RNA binding protein	response to cold	RNA binding // rrm;nucleic acid binding;1.2e-31	nucleus
NM_006429	CCT7	-1.1	-1.9	-1.8	-1.3	-2	-1.2	1	-1.7	-1	-1.2	200812_at	chaperonin containing TCP1, subunit 7 (eta)	regulation of cell cycle // protein folding	chaperone activity // ATP binding	cytoplasm
BE256969	PAFAH1B1	1.5	-1.9	-1.2	-1.5	-2.4	-1.2	1.1	-2.3	-1.6	-1.1	200813_s_at	platelet-activating factor acetylhydrolase, isoform Ib, alpha subunit 45kDa				Glycerolipid metabolism // Wnt_signaling
NM_013995	LAMP2	1.1	-1	1.2	-1.2	-1.7	-1.1	2	-1.3	1	1.6	200821_at	lysosomal-associated membrane protein 2			lysosomal membrane // integral to plasma membrane // Lamp;membrane;1.5e-237 // Lamp;membrane;6.4e-228
NM_001908	CTSB	2.4	1	1.6	1.5	-1	1.8	2.4	-1.2	1	-1.1	200838_at	cathepsin B	proteolysis and peptidolysis	cathepsin B activity // hydrolase activity // Peptidase_C1;cysteine-type peptidase activity;4.4e-116	intracellular // lysosome
BE869583	PRDX6	-1.1	-2.6	-1.7	1.3	2	1.6	2.7	1.5	1.8	1.4	200844_s_at	peroxiredoxin 6	response to oxidative stress // phospholipid catabolism // lipid catabolism	peroxidase activity // phospholipase A2 activity // non-selenium glutathione peroxidase activity // oxidoreductase activity // hydrolase activity	lysosome // cytosol	Phenylalanine metabolism // Prostaglandin and leukotriene metabolism // Methane metabolism // Flavonoids, stilbene and lignin biosynthesis
NM_004905	PRDX6	-1.4	-2.6	-1.8	1.1	1.3	1.3	2.5	-1	2.1	-1	200845_s_at	peroxiredoxin 6	response to oxidative stress // phospholipid catabolism // lipid catabolism	peroxidase activity // phospholipase A2 activity // non-selenium glutathione peroxidase activity // oxidoreductase activity // hydrolase activity	lysosome // cytosol	Phenylalanine metabolism // Prostaglandin and leukotriene metabolism // Methane metabolism // Flavonoids, stilbene and lignin biosynthesis // Phenylalanine metabolism // Prostaglandin and leukotriene metabolism // Methane metabolism // Flavonoids, stilben
NM_016127	MGC8721	1.4	-1.7	-1.5	-1.6	-2	-1.6	1	1.5	1.6	1.1	200847_s_at	hypothetical protein MGC8721
AI589266	AHCYL1	1	1.1	-1	-1.5	-1	1	2	-1	1	-1.5	200849_s_at	S-adenosylhomocysteine hydrolase-like 1	one-carbon compound metabolism	adenosylhomocysteinase activity // hydrolase activity
AB028970	NCOR1	-1.4	1.2	1.1	2.1	1.4	2.6	3.1	-3.9	-1.8	-1.2	200854_at	nuclear receptor co-repressor 1	regulation of transcription, DNA-dependent // transcription from Pol II promoter	DNA binding // transcription corepressor activity	nucleus	Ovarian_Infertility_Genes // Ovarian_Infertility_Genes
BF437948	NCOR1	1.2	-1.5	-1.4	-1.2	2.1	1.6	1.7	-1.9	-1.5	-1.7	200856_x_at	nuclear receptor co-repressor 1	regulation of transcription, DNA-dependent // transcription from Pol II promoter	DNA binding // transcription corepressor activity	nucleus	Ovarian_Infertility_Genes
NM_006311	NCOR1	-1	1.3	-1.2	1.2	-1.3	1.3	2	1.1	1.9	1.4	200857_s_at	nuclear receptor co-repressor 1	regulation of transcription, DNA-dependent // transcription from Pol II promoter	DNA binding // transcription corepressor activity	nucleus	Ovarian_Infertility_Genes
NM_004663	RAB11A	2	-2.4	1.6	1.6	-1.3	2.2	2.1	-1.3	1.8	1.4	200864_s_at	RAB11A, member RAS oncogene family	small GTPase mediated signal transduction // plasma membrane to endosome transport	GTPase activity // protein binding // GTP binding // protein transporter activity // syntaxin binding // ras;small monomeric GTPase activity;2e-101
AL031685	ZNF313	1	-1.1	-1	-1	1	1.5	2.1	-1.2	1	-1.3	200867_at	zinc finger protein 313		nucleic acid binding // zinc ion binding	nucleus
AF052094	EPAS1	-1.8	-1.3	-1.8	1.2	2.1	4.6	3.7	-2.1	3.1	-1	200878_at	endothelial PAS domain protein 1	angiogenesis // regulation of transcription, DNA-dependent // transcription from Pol II promoter // signal transduction // development	RNA polymerase II transcription factor activity, enhancer binding // transcription coactivator activity // signal transducer activity	nucleus
AL534104	DNAJA1	1	-1.3	-1.1	-1.3	1	1.8	3.3	-1.4	-1.5	-1.2	200880_at	DnaJ (Hsp40) homolog, subfamily A, member 1	protein folding	chaperone activity // heat shock protein activity		Circadian_Exercise
NM_005167	RHOC	-1.2	-4	-2.2	1.2	1.3	2.3	2	1.1	2.8	1.3	200885_at	ras homolog gene family, member C	small GTPase mediated signal transduction // cell growth and/or maintenance // positive regulation of I-kappaB kinase/NF-kappaB cascade	catalytic activity // GTPase activity // signal transducer activity // GTP binding // ras;small monomeric GTPase activity;2.1e-94
AW006345	SSR1	1.5	-1.6	1	-1.2	-2.4	-1	1.2	-2.6	-1.5	-1	200890_s_at	signal sequence receptor, alpha (translocon-associated protein alpha)	cotranslational membrane targeting // positive regulation of cell proliferation	signal sequence binding // calcium ion binding	endoplasmic reticulum // integral to membrane
NM_004593	SFRS10	-1.1	-1.8	-1.5	-2	-2	-1.8	1	1.4	1	-1.6	200893_at	splicing factor, arginine/serine-rich 10 (transformer 2 homolog, Drosophila)	nuclear mRNA splicing, via spliceosome	RNA binding // pre-mRNA splicing factor activity // rrm;nucleic acid binding;6.4e-28	nucleus
NM_002014	FKBP4	1.2	1.3	-1.1	-1	1.8	2.3	1.1	1.2	1.3	1	200895_s_at	FK506 binding protein 4, 59kDa	protein folding	peptidyl-prolyl cis-trans isomerase activity // FK506 binding // Hsp70/Hsp90 organizing protein activity // isomerase activity	nucleus // cytoplasm
NM_016081	KIAA0992	2.4	-1.7	-1.2	-1.6	1	2.6	5.6	-1.2	1.1	-1.1	200897_s_at	palladin
AI583537	M6PR	2	-2.1	-1.3	-1.1	-3.6	-1.3	1.2	-3.9	-2.1	-1.3	200900_s_at	mannose-6-phosphate receptor (cation dependent)	transport // receptor mediated endocytosis // endosome to lysosome transport	transmembrane receptor activity // transporter activity // Man-6-P_recep;receptor activity;7.5e-249	lysosome // integral to plasma membrane
AK025843	KIAA0992	1.7	-1.3	1.1	1	1.3	1.1	2.2	-1.1	-1.2	1	200906_s_at	palladin
NM_006283	TACC1	-1.1	-1.3	-1.2	-1.6	-2.4	-1.5	-1.8	-1.1	-1.2	-1.1	200911_s_at	transforming, acidic coiled-coil containing protein 1			nucleus
NM_001967	EIF4A2	-1.3	-1.4	-1.4	-1.2	-2	-1.1	-1	-1.1	-1.1	1.1	200912_s_at	eukaryotic translation initiation factor 4A, isoform 2	protein biosynthesis // regulation of translational initiation	nucleic acid binding // DNA binding // RNA binding // translation initiation factor activity // ATP binding // ATP-dependent helicase activity // hydrolase activity	eukaryotic translation initiation factor 4F complex	Translation_Factors // Translation_Factors
NM_005567	LGALS3BP	-1.1	1	2.5	2.3	1.2	5.2	1.4	-1.1	-1	-1	200923_at	lectin, galactoside-binding, soluble, 3 binding protein	cellular defense response // signal transduction	scavenger receptor activity // protein binding	extracellular space // membrane
NM_014000	VCL	1	-1.5	-1.4	1.8	2	2.2	3	-1.2	1.7	-1.2	200931_s_at	vinculin	cell adhesion	structural molecule activity		Integrin-mediated_cell_adhesion // Integrin-mediated_cell_adhesion
NM_000973	RPL8	-1	-1.8	-1.3	-1.4	-2.7	-2.1	-1.8	1	-1.2	-1.2	200936_at	ribosomal protein L8	protein biosynthesis	structural constituent of ribosome // rRNA binding	intracellular // ribosome // cytosolic large ribosomal subunit (sensu Eukarya)	Ribosomal_Proteins // Ribosomal_Proteins
NM_000969	RPL5	-1.1	-1.4	-1.4	-1.4	-2.6	-2.6	-2	-1.1	-1.1	-1.1	200937_s_at	ribosomal protein L5	protein biosynthesis	structural constituent of ribosome // 5S rRNA binding	intracellular // ribosome	Ribosomal_Proteins // Ribosomal_Proteins
AK026575	HSBP1	1.5	-1.3	-1	-1.1	1.6	2	2.2	-1.2	1.5	-1.1	200941_at	heat shock factor binding protein 1	negative regulation of transcription from Pol II promoter	transcription corepressor activity	nucleus
NM_001537	HSBP1	1.8	-1.4	-1	1.5	1.2	2.1	2.6	-1.9	-1.3	-1.1	200942_s_at	heat shock factor binding protein 1	negative regulation of transcription from Pol II promoter	transcription corepressor activity	nucleus
NM_004965	HMGN1	-1.3	-1.8	-1.3	-1.2	-3.3	-2	-1.2	-1.3	-1.1	-1.2	200943_at	high-mobility group nucleosome binding domain 1		HMG14_17;DNA binding;3.9e-48
AW026491	CCND2	1	-1	-1	1	1	1.6	5	1.1	-1.3	1.2	200951_s_at	cyclin D2	regulation of cell cycle // cytokinesis		nucleus	Cell_cycle // Ovarian_Infertility_Genes // Wnt_signaling
NM_005625	SDCBP	1.6	-1.2	-1	1.2	-1	1.7	3.5	-1.8	1.3	1.3	200958_s_at	syndecan binding protein (syntenin)	protein-membrane targeting // substrate-bound cell migration, cell extension // intracellular signaling cascade // synaptic transmission // actin cytoskeleton organization and biogenesis	interleukin-5 receptor binding // cytoskeletal adaptor activity // neurexin binding // syndecan binding	nucleus // endoplasmic reticulum // cytoskeleton // interleukin-5 receptor complex // adherens junction // membrane
NM_004960	FUS	-1.1	-1.8	1.2	1.2	-2.1	-1.8	-1.2	1.4	1.8	-1.1	200959_at	fusion (involved in t(12;16) in malignant liposarcoma)		rrm;nucleic acid binding;1e-18
NM_012248	SEPHS2	-1	-1.3	-1.3	1.1	1	1.2	2.6	-1	-1.1	-1	200961_at	selenophosphate synthetase 2	selenocysteine biosynthesis	catalytic activity // selenide, water dikinase activity // ATP binding // transferase activity
BG107676	SERP1	1.8	-1.9	-1.2	-1.8	-2.1	-1.7	1.5	1.1	1.5	-1.7	200969_at	stress-associated endoplasmic reticulum protein 1	protein amino acid glycosylation // response to stress // plasma membrane organization and biogenesis		endoplasmic reticulum // ribosome
NM_014445	SERP1	1	-1.4	-1.3	-1.4	-2.2	-1.5	1.4	1	1.3	-1.2	200971_s_at	stress-associated endoplasmic reticulum protein 1	protein amino acid glycosylation // response to stress // plasma membrane organization and biogenesis		endoplasmic reticulum // ribosome
BC000704	TM4SF8	-1.8	1	-1.2	-1.4	-1.8	-2.2	-3.5	-1.3	1	-1.4	200972_at	transmembrane 4 superfamily member 8	cell motility // cell proliferation		integral to membrane
NM_005724	TM4SF8	-1.3	-1.5	-1.5	-1.9	-3.5	-3.3	-4.6	-1.3	-1.3	1.4	200973_s_at	transmembrane 4 superfamily member 8	cell motility // cell proliferation		integral to membrane
NM_006024	TAX1BP1	2.6	-1.6	-1.6	-1.8	-1.4	-1.3	3.1	1.2	1.5	-1.3	200976_s_at	Tax1 (human T-cell leukemia virus type I) binding protein 1	anti-apoptosis	nucleic acid binding // zinc ion binding	nucleus
NM_001530	HIF1A	1.2	-1.1	1.1	-1.1	-1.3	-1.1	2.1	1.6	1.3	1	200989_at	hypoxia-inducible factor 1, alpha subunit (basic helix-loop-helix transcription factor)	regulation of transcription, DNA-dependent // response to stress // signal transduction	RNA polymerase II transcription factor activity, enhancer binding // signal transducer activity	nucleus
NM_006825	CKAP4	1.5	-1.1	1.9	-1	1.2	1.5	3.1	1.2	1.1	-1.3	200999_s_at	cytoskeleton-associated protein 4			membrane fraction // integral to membrane
AA812232	TXNIP	-1.7	-2.2	-1.8	-2.4	-6.7	-3	-3.2	-1.1	-3.5	3	201008_s_at	thioredoxin interacting protein	arrestin;signal transduction;6.4e-39
AI439556	TXNIP	1.2	-1.7	-1.1	1.2	-3.5	-1.6	-1.5	1.6	-1.4	2	201009_s_at	thioredoxin interacting protein	arrestin;signal transduction;6.4e-39
NM_006472	TXNIP	-1.1	-1.3	-1.1	-1.2	-2.1	-1.4	-1.2	1.6	1.2	1.8	201010_s_at	thioredoxin interacting protein	arrestin;signal transduction;6.4e-39
U82164	CD99	1.4	-2.8	-1.8	1.4	1	2.7	3	-1.3	1.4	1.3	201028_s_at	CD99 antigen
NM_002414	CD99	1.5	-2.4	-1.2	2	1.1	2.3	2.9	1.1	2.2	1.1	201029_s_at	CD99 antigen
NM_006698	BLCAP	1.1	-1.9	-1.1	1.3	-1.1	2.1	1.8	-1.2	1.3	-1.5	201032_at	bladder cancer associated protein			integral to membrane
BE545756	HADHSC	-1.4	-1.5	-1.6	-1.1	-2.1	-1.2	1	-2.5	-1.7	-1	201034_at	L-3-hydroxyacyl-Coenzyme A dehydrogenase, short chain	fatty acid metabolism	3-hydroxyacyl-CoA dehydrogenase activity // oxidoreductase activity	mitochondrion	Fatty_Acid_Degradation // Fatty_Acid_Synthesis
NM_004417	DUSP1	1.3	-1.3	-1.1	-1.3	-2.9	-1.3	1.6	-1.3	-1.3	1.4	201041_s_at	dual specificity phosphatase 1	protein amino acid dephosphorylation // response to oxidative stress // cell cycle	non-membrane spanning protein tyrosine phosphatase activity // hydrolase activity // MAP kinase phosphatase activity
AA530892	DUSP1	1.7	-2	-2	-2.1	-8.1	-1.6	1.2	-1.4	-4.8	2	201044_x_at	dual specificity phosphatase 1	protein amino acid dephosphorylation // response to oxidative stress // cell cycle	non-membrane spanning protein tyrosine phosphatase activity // hydrolase activity // MAP kinase phosphatase activity
BG029917	PSMF1	-1.5	-1.2	-1	2.1	1.2	2.6	4.1	-1.1	1	1	201052_s_at	proteasome (prosome, macropain) inhibitor subunit 1 (PI31)	ubiquitin-dependent protein catabolism	proteasome inhibitor activity	cytosol // proteasome core complex (sensu Eukarya)
NM_006805	HNRPA0	1.2	-2	-1.4	-1.5	-2.7	-1.6	-1.2	1.6	1.6	1	201055_s_at	heterogeneous nuclear ribonucleoprotein A0	mRNA processing	RNA binding // rrm;nucleic acid binding;3e-17	heterogeneous nuclear ribonucleoprotein complex
NM_006097	MYL9	1.4	-3.1	-2	-1.2	1.6	1.7	3.1	1.2	2	1	201058_s_at	myosin, light polypeptide 9, regulatory		calcium ion binding
NM_005231	EMS1	-1.1	-2.8	-2	2.4	1.5	4.7	4.5	-1.5	2.5	1.2	201059_at	ems1 sequence (mammary tumor and squamous cell carcinoma-associated (p80/85 src substrate)
M81635	STOM	2	-2.4	-1.2	1.8	2.4	1.8	2.5	-1.8	1.8	-1.6	201061_s_at	stomatin
NM_003819	PABPC4	1.1	-1.5	-1.2	-1.2	-2.6	-2.4	-2.4	1.3	1.3	1.2	201064_s_at	poly(A) binding protein, cytoplasmic 4 (inducible form)	RNA processing // RNA catabolism // protein biosynthesis // blood coagulation // response to pest/pathogen/parasite	RNA binding // poly(A) binding // rrm;nucleic acid binding;5.3e-27	cytoplasm
AI739389	SF3B1	1.1	-1.7	-1.7	-1.1	-3.6	-1.7	-1.6	1.5	-1.6	-1.3	201070_x_at	splicing factor 3b, subunit 1, 155kDa	nuclear mRNA splicing, via spliceosome	pre-mRNA splicing factor activity	spliceosome complex
NM_003074	SMARCC1	1.1	-1.7	-1.6	-1.2	-3.2	-1.5	-1.3	1.2	1.6	1.7	201075_s_at	SWI/SNF related, matrix associated, actin dependent regulator of chromatin, subfamily c, member 1
NM_004710	SYNGR2	-1.1	-1.4	-1	-1.6	-2	-1.1	-2.2	1	1	1	201079_at	synaptogyrin 2			integral to plasma membrane // MARVEL;membrane;1.9e-46
NM_002859	PXN	1.8	-1	1.5	1.4	1.7	2.1	2.6	1.5	1.3	1.3	201087_at	paxillin	cell motility // cell-matrix adhesion // signal transduction // signal complex formation	protein binding	cytoskeleton // microtubule associated complex	Integrin-mediated_cell_adhesion // Integrin-mediated_cell_adhesion
NM_001693	ATP6V1B2	1.3	-1.1	1.3	-1.2	-1.1	1.9	3.3	-1.1	-1.9	-1.1	201089_at	ATPase, H+ transporting, lysosomal 56/58kDa, V1 subunit B, isoform 2	ATP synthesis coupled proton transport // energy coupled proton transport, against electrochemical gradient // ATP-synt_ab_N;proton transport;1e-13	ATP binding // hydrogen-exporting ATPase activity, phosphorylative mechanism // hydrolase activity // hydrolase activity, acting on acid anhydrides, catalyzing transmembrane movement of substances // hydrogen-transporting ATP synthase activity, rotational	cytoplasm // proton-transporting two-sector ATPase complex	Oxidative phosphorylation // ATP synthesis // Photosynthesis // Flagellar assembly // Type III secretion system // Oxidative phosphorylation // ATP synthesis // Photosynthesis // Flagellar assembly // Type III secretion system
BE963370	BCLAF1	-1	-1.7	-1.3	-1.5	-4.5	-2.1	-1.9	1.7	-1.1	1.1	201101_s_at	BCL2-associated transcription factor 1	induction of apoptosis	transcriptional repressor activity	nucleus
AI812030	THBS1	1.8	-1	-1.7	-1	-2.1	1.2	1	-1.2	-2.2	-1	201107_s_at	thrombospondin 1	cell motility // cell adhesion // development // neurogenesis // blood coagulation	endopeptidase inhibitor activity // signal transducer activity // structural molecule activity // calcium ion binding // protein binding // heparin binding	extracellular matrix // extracellular space	Inflammatory_Response_Pathway // TGF_Beta_Signaling_Pathway
BF055462	THBS1	5.1	-2.9	-1.7	2.3	-1.9	3.3	17.7	-1.5	-1.5	1.2	201108_s_at	thrombospondin 1	cell motility // cell adhesion // development // neurogenesis // blood coagulation	endopeptidase inhibitor activity // signal transducer activity // structural molecule activity // calcium ion binding // protein binding // heparin binding	extracellular matrix // extracellular space	Inflammatory_Response_Pathway // TGF_Beta_Signaling_Pathway
AV726673	THBS1	16.2	-2.2	-1.1	6.1	-3.6	1.9	17.2	-1.5	1	2.1	201109_s_at	thrombospondin 1	cell motility // cell adhesion // development // neurogenesis // blood coagulation	endopeptidase inhibitor activity // signal transducer activity // structural molecule activity // calcium ion binding // protein binding // heparin binding	extracellular matrix // extracellular space	Inflammatory_Response_Pathway // TGF_Beta_Signaling_Pathway
NM_003246	THBS1	30.3	-1.7	1.2	8.9	-1.6	2.1	17.8	1	2	1	201110_s_at	thrombospondin 1	cell motility // cell adhesion // development // neurogenesis // blood coagulation	endopeptidase inhibitor activity // signal transducer activity // structural molecule activity // calcium ion binding // protein binding // heparin binding	extracellular matrix // extracellular space	Inflammatory_Response_Pathway // TGF_Beta_Signaling_Pathway // Inflammatory_Response_Pathway // TGF_Beta_Signaling_Pathway
NM_002631	PGD	1.2	-1.5	-1.2	-1.5	-1.4	1.4	2.6	-1.6	-2.2	1.8	201118_at	phosphogluconate dehydrogenase		1.1.1.44;phosphogluconate dehydrogenase (decarboxylating) activity;2.48e-202 // NAD_binding_2;phosphogluconate dehydrogenase (decarboxylating) activity;1.8e-137		Pentose phosphate pathway // Pentose_Phosphate_Pathway // Pentose phosphate pathway // Pentose_Phosphate_Pathway
NM_001970	EIF5A	1.7	-1.7	1.2	3.3	-3.2	1.6	4.2	1.4	-1.5	-1	201123_s_at	eukaryotic translation initiation factor 5A	protein biosynthesis // regulation of translational initiation // viral genome replication	translation initiation factor activity	cytoplasm	Translation_Factors
NM_002213	ITGB5	-2.5	-12.4	-3.2	1.6	1.2	3.8	12.6	-1.2	2	-1.3	201125_s_at	integrin, beta 5	cell-matrix adhesion // integrin-mediated signaling pathway // development	receptor activity // protein binding // integrin_B;cell adhesion receptor activity;0	integrin complex // integral to membrane	Integrin-mediated_cell_adhesion
NM_006276	SFRS7	-1.3	-2.1	-1.5	-1.1	-2.2	-1.6	-1	1.1	-1.1	-2.2	201129_at	splicing factor, arginine/serine-rich 7, 35kDa	nuclear mRNA splicing, via spliceosome // RNA splicing	nucleic acid binding // RNA binding // pre-mRNA splicing factor activity	nucleus
AA142966	PJA2	1.1	-2.1	-1.2	-1.3	-4.2	-1.5	-1.3	-1.8	-2.2	-1	201133_s_at	praja 2, RING-H2 motif containing
NM_002121	HLA-DPB1	-2.1	-1.1	-1	-1.3	-2	-1.9	-11.1	-1.3	1	-1.2	201137_s_at	major histocompatibility complex, class II, DP beta 1	immune response // antigen presentation, exogenous antigen // antigen processing, exogenous antigen via MHC class II	MHC class II receptor activity	integral to membrane
BF512200	MBNL1	-1	-2.3	-2	-1.6	-2.1	1.1	1.4	-2.1	-1.6	1.8	201151_s_at	muscleblind-like (Drosophila)	embryonic development (sensu Mammalia) // neurogenesis // muscle development // embryonic limb morphogenesis // myoblast differentiation	nucleic acid binding // double-stranded RNA binding	nucleus // cytoplasm
NM_000968	RPL4	-1.1	-1.3	-1.2	-1.4	-2.1	-2	-1.4	1	-1	1	201154_x_at	ribosomal protein L4	protein biosynthesis	RNA binding // structural constituent of ribosome	intracellular // ribosome // cytosolic large ribosomal subunit (sensu Eukarya)	Ribosomal_Proteins
NM_003670	BHLHB2	1.6	-2.2	-1.2	-1.8	-3.4	-2.2	-1.6	1.8	5.3	1.8	201170_s_at	basic helix-loop-helix domain containing, class B, 2	regulation of transcription, DNA-dependent	transcription factor activity	nucleus
NM_003945	ATP6V0E	-1.2	-2.1	-1.4	-3.4	-2.2	-1.6	1.3	-1	1.2	-1.1	201171_at	ATPase, H+ transporting, lysosomal 9kDa, V0 subunit e				Oxidative phosphorylation // ATP synthesis // Photosynthesis // Flagellar assembly // Type III secretion system
H15647	PITPN	1.2	-1.2	-1.2	-1.4	-2.1	-1.5	1.1	1.1	1.2	-1.1	201190_s_at	phosphotidylinositol transfer protein	IP_trans;transport;3.3e-194
NM_005896	IDH1	1	-1	1.3	1.2	-1	1.8	3.4	-1.3	-1.4	-1.3	201193_at	isocitrate dehydrogenase 1 (NADP+), soluble	glyoxylate cycle // tricarboxylic acid cycle // isocitrate metabolism	isocitrate dehydrogenase (NADP+) activity // oxidoreductase activity	peroxisome // cytosol	Citrate cycle (TCA cycle) // Glutathione metabolism // Reductive carboxylate cycle (CO2 fixation) // Citrate cycle (TCA cycle) // Glutathione metabolism // Reductive carboxylate cycle (CO2 fixation)
NM_003851	CREG	1.5	-1.1	1.1	-1.2	1.1	2	3.9	-1.3	-1	1.2	201200_at	cellular repressor of E1A-stimulated genes	regulation of transcription from Pol II promoter // development // cell proliferation	RNA polymerase II transcription factor activity // transcription corepressor activity
NM_004964	HDAC1	-1.2	-1.4	-1.8	-1.3	-2.4	-2	-1.1	-1	1	-1.1	201209_at	histone deacetylase 1	regulation of transcription, DNA-dependent // anti-apoptosis // chromatin modification // histone deacetylation	transcription factor activity // histone deacetylase activity // transcription factor binding // hydrolase activity	histone deacetylase complex // nucleus // cytoplasm	Cell_cycle // Cell_cycle
AF061337	DDX3X	1.4	-1.9	-1.2	-1.3	-5.2	-1.1	-1	-1.3	-1.3	1.5	201211_s_at	DEAD (Asp-Glu-Ala-Asp) box polypeptide 3, X-linked		DNA binding // RNA binding // ATP-dependent RNA helicase activity // ATP binding
NM_000967	RPL3	-1.1	-1.3	-1.1	-1.3	-2.1	-1.6	-1.5	-1	-1.2	-1.1	201217_x_at	ribosomal protein L3	protein biosynthesis	RNA binding // structural constituent of ribosome	intracellular // nucleolus // ribosome // cytosolic large ribosomal subunit (sensu Eukarya)	Ribosomal_Proteins
NM_003089	SNRP70	-1.3	-1.1	-2.2	-1.7	-1.7	-1.8	-2	1.3	1.5	-2	201221_s_at	small nuclear ribonucleoprotein 70kDa polypeptide (RNP antigen)	mRNA processing // RNA splicing	RNA binding // pre-mRNA splicing factor activity // rrm;nucleic acid binding;8e-23	nucleus // ribonucleoprotein complex
AL527365	RAD23B	1.3	-1.4	-1.3	-1.1	-1.6	1.5	2.2	-1.4	-1.3	-1.3	201222_s_at	RAD23 homolog B (S. cerevisiae)	nucleotide-excision repair	single-stranded DNA binding	nucleus
AU147713	SRRM1	-1.1	1.5	1.4	1.2	2	1.1	1	2.6	1.4	-2.1	201224_s_at	serine/arginine repetitive matrix 1	mRNA processing // PWI;mRNA splicing;1.3e-46
NM_001428	ENO1	1.2	-1.3	-1	-1	-2.6	-1.1	1.3	1.1	-1.1	-1	201231_s_at	enolase 1, (alpha)	negative regulation of transcription from Pol II promoter // glycolysis // negative regulation of cell growth	magnesium ion binding // transcription factor activity // transcription corepressor activity // phosphopyruvate hydratase activity // protein binding // transcriptional repressor activity // lyase activity	phosphopyruvate hydratase complex // nucleus	Glycolysis / Gluconeogenesis // Phenylalanine, tyrosine and tryptophan biosynthesis // Glycolysis_and_Gluconeogenesis // Glycolysis / Gluconeogenesis // Phenylalanine, tyrosine and tryptophan biosynthesis // Glycolysis_and_Gluconeogenesis
NM_002817	PSMD13	-1	-1.4	-1.2	-1.1	-2.6	-1.2	1.1	1.1	1.4	-1.7	201232_s_at	proteasome (prosome, macropain) 26S subunit, non-ATPase, 13			cytosol	Proteasome_Degradation // Proteasome_Degradation
NM_002817	PSMD13	1.2	-1.4	-1.5	-1.1	-2.3	-1	1	1.2	1.3	-1.1	201233_at	proteasome (prosome, macropain) 26S subunit, non-ATPase, 13			cytosol	Proteasome_Degradation
BG339064	BTG2	3	-1	-2.2	-1	-2.1	-1.1	-1.2	-1.6	-2	1.3	201235_s_at	BTG family, member 2	DNA repair // regulation of transcription, DNA-dependent // negative regulation of cell proliferation	transcription factor activity
NM_006763	BTG2	2.1	-4.3	-4	-3.5	-3.5	-3.2	-2	-1.4	1.1	1.8	201236_s_at	BTG family, member 2	DNA repair // regulation of transcription, DNA-dependent // negative regulation of cell proliferation	transcription factor activity
NM_014752	KIAA0102	-1.2	-1.7	-1.4	-1.4	-2.2	-1.2	1	-3.8	-1.6	1.2	201240_s_at	KIAA0102 gene product
BC000006	ATP1B1	1.5	-3	-1.6	2.8	2	5.3	13.9	1.2	3.2	1.1	201242_s_at	ATPase, Na+/K+ transporting, beta 1 polypeptide		Na_K-ATPase;sodium/potassium-exchanging ATPase activity;4e-208
NM_001677	ATP1B1	1	-1.1	-1.1	-1	-1.3	2.5	2.8	1	1.6	-1.1	201243_s_at	ATPase, Na+/K+ transporting, beta 1 polypeptide		Na_K-ATPase;sodium/potassium-exchanging ATPase activity;4e-208
NM_006754	SYPL	-1.7	-1.8	-1.3	-1.5	-2.3	-1.6	-2.2	-1.5	-1.2	-1.2	201260_s_at	synaptophysin-like protein	transport // synaptic transmission	transporter activity	integral to plasma membrane // synaptic vesicle // MARVEL;membrane;1.4e-57
NM_016732	RALY	1.1	-2.3	-1.3	-1	-2.1	-1	1.3	1.1	2.2	-1.2	201271_s_at	RNA binding protein (autoantigenic, hnRNP-associated with lethal yellow)		RNA binding // rrm;nucleic acid binding;4.5e-15	nucleus // ribonucleoprotein complex
NM_001640	APEH	1	-1.5	-1.3	-1.2	-2	-1.2	1.1	-1.1	-1	-1.1	201284_s_at	N-acylaminoacyl-peptide hydrolase		3.4.19.1;acylaminoacyl-peptidase activity;2.89e-174 // Peptidase_S9;serine-type peptidase activity;0.00059
AU159942	TOP2A	1.9	-2.2	-2.2	-1.1	-2.1	-1.2	4.9	1.2	1.1	1	201291_s_at	topoisomerase (DNA) II alpha 170kDa		5.99.1.3;DNA topoisomerase (ATP-hydrolyzing) activity;1e-300 // HATPase_c;ATP binding;5.2e-16
NM_001153	ANXA4	-8.3	1	-1	-2	-1.4	1.3	-7.5	-1.5	-2.8	-1	201302_at	annexin A4		phospholipase inhibitor activity // calcium ion binding // calcium-dependent phospholipid binding
NM_001975	ENO2	-1.6	-2.1	-3.3	-1.7	-2.1	-2.6	-2.7	-1.1	1.7	-2.1	201313_at	enolase 2 (gamma, neuronal)		4.2.1.11;phosphopyruvate hydratase activity;3.63e-219 // enolase_N;phosphopyruvate hydratase activity;1.7e-78		Glycolysis / Gluconeogenesis // Phenylalanine, tyrosine and tryptophan biosynthesis // Glycolysis_and_Gluconeogenesis // Glycolysis / Gluconeogenesis // Phenylalanine, tyrosine and tryptophan biosynthesis // Glycolysis_and_Gluconeogenesis
NM_001762	CCT6A	-1.2	-1.4	-1.5	-1.5	-2.5	-1.8	-1.2	-1.4	1	-1.2	201327_s_at	chaperonin containing TCP1, subunit 6A (zeta 1)	protein folding	chaperone activity // ATP binding	cytoplasm
AB002380	ARHGEF12	-1.1	-4	-2	1.3	1.7	3.6	4.4	-1.5	1.2	1.4	201334_s_at	Rho guanine nucleotide exchange factor (GEF) 12	cell growth and/or maintenance // PDZ;intracellular signaling cascade;1.5e-10	signal transducer activity // GTPase activator activity // protein binding
BC003570	VAMP3	1.5	-1.6	-1.3	-1.4	-1.2	1.2	2.6	-1.3	2	-1.8	201336_at	vesicle-associated membrane protein 3 (cellubrevin)	protein complex assembly // vesicle docking during exocytosis // membrane fusion		integral to membrane // synaptosome // synapse
NM_004781	VAMP3	1.2	-1.9	-2.9	-3.9	-2.5	1	1.1	-2.1	-3.5	2.9	201337_s_at	vesicle-associated membrane protein 3 (cellubrevin)	protein complex assembly // vesicle docking during exocytosis // membrane fusion		integral to membrane // synaptosome // synapse
NM_002979	SCP2	-1.1	-1.4	-1.1	-1.6	-2.9	-1.4	-1.2	-1.7	-1.3	-1.3	201339_s_at	sterol carrier protein 2	steroid biosynthesis // lipid transport	sterol carrier activity // lipid binding	mitochondrion // peroxisome
BE621259	UBE2D2	-1.1	-1.6	-1.6	-1.8	-2.2	-1.5	-1.5	-2	-1.3	-2.3	201343_at	ubiquitin-conjugating enzyme E2D 2 (UBC4/5 homolog, yeast)	ubiquitin-dependent protein catabolism // ubiquitin cycle	ubiquitin conjugating enzyme activity // ubiquitin-protein ligase activity // ligase activity		Ubiquitin mediated proteolysis // Proteasome_Degradation
NM_003339	UBE2D2	-1.1	-2.1	-1.4	-1.4	-4.2	-2.2	-1.8	1.3	1.1	-1.4	201345_s_at	ubiquitin-conjugating enzyme E2D 2 (UBC4/5 homolog, yeast)	ubiquitin-dependent protein catabolism // ubiquitin cycle	ubiquitin conjugating enzyme activity // ubiquitin-protein ligase activity // ligase activity		Ubiquitin mediated proteolysis // Proteasome_Degradation
AF062537	CUL3	-1.3	-1.4	-1.3	-1.4	-2.2	-1.6	-1.1	1.2	-1.1	-1	201371_s_at	cullin 3	G1/S transition of mitotic cell cycle // cell cycle // cell cycle arrest // positive regulation of cell proliferation // induction of apoptosis by intracellular signals		nucleus
AI591354	HNRPF	1.4	-1.9	-1.3	-1.2	-2.4	-1.2	1	-3	-1.9	1	201376_s_at	heterogeneous nuclear ribonucleoprotein F	RNA processing	RNA binding // rrm;nucleic acid binding;0.0096	heterogeneous nuclear ribonucleoprotein complex
NM_000876	IGF2R	2.1	-1.4	1.6	1.3	-1.5	1.1	3.8	1	-1.2	1.1	201393_s_at	insulin-like growth factor 2 receptor		CIMR;receptor activity;8.7e-10
U23946	RBM5	-1.3	-2	-1.6	-1.5	-1.8	-1.8	-4.7	-1.8	-1.7	-2.4	201394_s_at	RNA binding motif protein 5	RNA processing // negative regulation of cell cycle	DNA binding // RNA binding // zinc ion binding // rrm;nucleic acid binding;2.8e-06	nucleus
NM_005778	RBM5	-1.2	-1.6	-1.8	-1.5	-1.7	-1.9	-2.1	-1.3	-1.4	-1.9	201395_at	RNA binding motif protein 5	RNA processing // negative regulation of cell cycle	DNA binding // RNA binding // zinc ion binding // rrm;nucleic acid binding;2.8e-06	nucleus
M80776	ADRBK1	1.5	-1.5	1.1	-1.5	-2	-1.7	-1.3	1.5	1.1	-1.7	201401_s_at	adrenergic, beta, receptor kinase 1	protein amino acid phosphorylation // signal transduction	G-protein coupled receptor kinase activity // signal transducer activity // ATP binding // transferase activity // beta-adrenergic-receptor kinase activity	soluble fraction // cytoplasm
BG528420	SOX4	1	-3.4	-2.9	-2.4	-1.6	-2.6	-2.9	2.6	2.3	-1.8	201416_at	SRY (sex determining region Y)-box 4	regulation of transcription, DNA-dependent	transcription factor activity // HMG_box;DNA binding;3.5e-34	nucleus
AL136179	SOX4	1.4	-3.5	-3.3	-3.5	-5.6	-4.8	-4.8	1.3	1.3	1.4	201417_at	SRY (sex determining region Y)-box 4	regulation of transcription, DNA-dependent	transcription factor activity // HMG_box;DNA binding;3.5e-34	nucleus
NM_000690	ALDH2	1.1	-1.4	-1.2	-1.2	-1.3	-1.1	2.3	-1.4	1.1	-1.3	201425_at	aldehyde dehydrogenase 2 family (mitochondrial)	carbohydrate metabolism // alcohol metabolism	aldehyde dehydrogenase (NAD) activity // aldehyde dehydrogenase [NAD(P)+] activity // electron transporter activity // oxidoreductase activity	mitochondrion	Glycolysis / Gluconeogenesis // Ascorbate and aldarate metabolism // Fatty acid metabolism // Bile acid biosynthesis // Valine, leucine and isoleucine degradation // Lysine degradation // Arginine and proline metabolism // Histidine metabolism // Tryptoph
NM_005410	SEPP1	3.3	-1	1.3	-1	1.3	2.3	1.1	-1.1	1.1	-1.4	201427_s_at	selenoprotein P, plasma, 1	response to oxidative stress	selenium binding	extracellular	Integrin-mediated_cell_adhesion // Integrin-mediated_cell_adhesion
NM_000998	RPL37A	-1.2	-1.2	-1.1	-1	-2	-1.4	-1.3	1	1	-1.1	201429_s_at	ribosomal protein L37a		Ribosomal_L37ae;structural constituent of ribosome;9e-65		Ribosomal_Proteins // Ribosomal_Proteins
NM_001752	CAT	1.4	-1.8	-1.2	-1.2	-2.1	-1.5	1.1	-2.6	-1.8	1.1	201432_at	catalase	electron transport // response to oxidative stress	catalase activity // peroxidase activity // oxidoreductase activity	peroxisome	Tryptophan metabolism // Methane metabolism // Tryptophan metabolism // Methane metabolism
NM_014754	PTDSS1	1.5	-1.6	-1.4	-1.3	-2.2	-1.5	-1.7	-1.1	1.2	-1	201433_s_at	phosphatidylserine synthase 1	phosphatidylserine biosynthesis // phospholipid biosynthesis	transferase activity	integral to membrane
NM_004759	MAPKAPK2	1.6	-1.9	-1.8	-2.1	-2.4	1.2	1.2	-1.1	-1.1	-1.2	201461_s_at	mitogen-activated protein kinase-activated protein kinase 2	MAPKKK cascade // protein amino acid phosphorylation	protein serine/threonine kinase activity // signal transducer activity // ATP binding // transferase activity // pkinase;protein kinase activity;7.7e-77	nucleus
BG491844	JUN	-1.6	1.2	1.2	-1.6	-2.2	-1.3	1.1	2.5	3.9	1.5	201464_x_at	v-jun sarcoma virus 17 oncogene homolog (avian)	regulation of transcription, DNA-dependent // cell growth and/or maintenance	transcription factor activity // RNA polymerase II transcription factor activity	nuclear chromosome	Apoptosis // MAPK_Cascade // TGF_Beta_Signaling_Pathway // Wnt_signaling
NM_002228	JUN	-1.3	1.4	1	-1.2	-3	-1.4	1.2	2.3	5	1.1	201466_s_at	v-jun sarcoma virus 17 oncogene homolog (avian)	regulation of transcription, DNA-dependent // cell growth and/or maintenance	transcription factor activity // RNA polymerase II transcription factor activity	nuclear chromosome	Apoptosis // MAPK_Cascade // TGF_Beta_Signaling_Pathway // Wnt_signaling
NM_002229	JUNB	1.5	-3.1	-2.8	-2.3	-4.7	-2.8	-1.1	1.1	1	1.1	201473_at	jun B proto-oncogene	regulation of transcription from Pol II promoter	transcription factor activity // RNA polymerase II transcription factor activity // transcription coactivator activity // transcription corepressor activity	chromatin // nucleus
NM_004990	MARS	-1.1	-1.3	-1.1	-1.4	-2.4	-1.1	1	-1.5	-1.2	-1.2	201475_x_at	methionine-tRNA synthetase	protein biosynthesis // methionyl-tRNA aminoacylation	tRNA binding // actin binding // methionine-tRNA ligase activity // ATP binding // ligase activity	soluble fraction // cytoplasm	Methionine metabolism // Selenoamino acid metabolism // Aminoacyl-tRNA biosynthesis // tRNA_Synthetases
NM_001363	DKC1	-1.3	-1.7	-1.1	-1.4	-2.6	-1.4	1	-1.5	-1.7	-1	201479_at	dyskeratosis congenita 1, dyskerin		TruB_N;pseudouridylate synthase activity;6.9e-70
BC002802	SUPT4H1	1.2	-1.7	-1.5	-1.2	-1.2	1.3	2.4	1	1	1.3	201483_s_at	suppressor of Ty 4 homolog 1 (S. cerevisiae)	chromatin remodeling // transcription // regulation of transcription from Pol II promoter	transcription factor activity	nucleus
BC000717	KHDRBS1	1.1	-2	-1.3	-1.2	-2.7	-2.1	-1.3	1.1	1.2	1.3	201488_x_at	KH domain containing, RNA binding, signal transduction associated 1	G1/S transition of mitotic cell cycle // mRNA processing // cell cycle arrest // signal transduction // RAS protein signal transduction // cell proliferation	single-stranded DNA binding // single-stranded RNA binding // mRNA binding // KH;nucleic acid binding;0.0016
NM_005040	PRCP	-1	1.4	1.4	1.1	-1.3	1	-3.3	-1.7	-1.1	-1.1	201494_at	prolylcarboxypeptidase (angiotensinase C)	proteolysis and peptidolysis	lysosomal Pro-X carboxypeptidase activity // hydrolase activity // Peptidase_S28;serine-type peptidase activity;4.8e-102	lysosome
AI435302	TSN	1.1	-2	-1.9	-2.5	-5.5	-2.8	-1.9	3.9	1.5	-1.6	201504_s_at	translin	DNA recombination	DNA binding	nucleus
NM_006899	IDH3B	-1.3	-1.3	-1.1	1	-2.5	1	-1.1	1.2	1.4	-1	201509_at	isocitrate dehydrogenase 3 (NAD+) beta	carbohydrate metabolism // tricarboxylic acid cycle // isocitrate metabolism	isocitrate dehydrogenase (NAD+) activity // electron transporter activity // oxidoreductase activity	mitochondrion	Citrate cycle (TCA cycle) // Krebs-TCA_Cycle
NM_003097	SNRPN	-1.2	-1.9	-1.8	-1.6	-2.5	-1.5	-1.2	-1.3	1.6	1.2	201522_x_at	small nuclear ribonucleoprotein polypeptide N	RNA splicing	RNA binding // pre-mRNA splicing factor activity	spliceosome complex // small nucleolar ribonucleoprotein complex // small nuclear ribonucleoprotein complex
BE262760	UBE2N	1.2	-1.9	-2.1	-1.9	-3.1	-1.6	-1	-2.1	-2.3	-1.2	201523_x_at	ubiquitin-conjugating enzyme E2N (UBC13 homolog, yeast)	regulation of DNA repair // protein modification // proteolysis and peptidolysis	ubiquitin conjugating enzyme activity // ubiquitin-protein ligase activity		Ubiquitin mediated proteolysis
NM_001647	APOD	1.1	-1.6	-1.9	1.8	2.2	2.2	4.8	-1.1	1.7	1.3	201525_at	apolipoprotein D	lipid metabolism // transport	lipid transporter activity // high-density lipoprotein binding // lipid binding // lipocalin;transporter activity;3.9e-16	extracellular space
NM_001662	ARF5	1.9	-1.7	1.1	-1.2	-2.4	-1.1	1.4	1.3	1.4	1	201526_at	ADP-ribosylation factor 5
NM_002945	RPA1	-1.2	-1.6	-1.3	-1.4	-2.1	-1.3	-1.2	-1.2	1	-1.4	201529_s_at	replication protein A1, 70kDa	DNA-dependent DNA replication // DNA repair // DNA recombination	single-stranded DNA binding	nucleus // DNA replication factor A complex	DNA_replication
AF044221	UBL3	1.5	-1.6	-1.1	-1.3	-2.4	-1.4	-1	1.1	1.1	-1.1	201534_s_at	ubiquitin-like 3
AL048503	DUSP3	1	-1	1.2	2.3	1	1.2	5.3	-1	1.7	1.2	201536_at	dual specificity phosphatase 3 (vaccinia virus phosphatase VH1-related)	protein amino acid dephosphorylation	protein tyrosine phosphatase activity // protein tyrosine/serine/threonine phosphatase activity // hydrolase activity
NM_005561	LAMP1	1.5	-1.4	1.6	1	-1.2	2	2.6	1.2	1.3	-1.5	201553_s_at	lysosomal-associated membrane protein 1			membrane fraction // lysosome // integral to plasma membrane // Lamp;membrane;4.6e-247
AF109196	CLIC4	1	-1	1.1	-1	-1.4	1.1	2.3	1	1	-1	201559_s_at	chloride intracellular channel 4	ion transport // chloride transport	voltage-gated chloride channel activity	membrane
NM_003756	EIF3S3	-1.1	-1.6	-1.3	-1.1	-2.8	-2.1	-1.6	1	-1.1	-1.2	201592_at	eukaryotic translation initiation factor 3, subunit 3 gamma, 40kDa	protein biosynthesis // regulation of translational initiation	translation initiation factor activity	eukaryotic translation initiation factor 3 complex	Translation_Factors // Translation_Factors
NM_002480	PPP1R12A	1.3	-1.4	-1.3	-1.1	-2.1	-1.4	-1.5	-1.7	-1.9	1.2	201604_s_at	protein phosphatase 1, regulatory (inhibitor) subunit 12A
BE796924	PWP1	-1	-2.2	-1.6	-1.8	-3.1	-1.9	-1.8	1.3	1.2	-1.5	201606_s_at	nuclear phosphoprotein similar to S. cerevisiae PWP1	transcription		nucleus
NM_007062	PWP1	1	-1.5	-1.5	-1.5	-2.1	-1.8	-1.2	1.5	1.2	-1.6	201608_s_at	nuclear phosphoprotein similar to S. cerevisiae PWP1	transcription		nucleus
NM_000696	ALDH9A1	1.2	-1.4	-1	1.1	-1.1	-1.1	2.2	-1.6	-1	-1.4	201612_at	aldehyde dehydrogenase 9 family, member A1	metabolism	oxidoreductase activity // 4-trimethylammoniobutyraldehyde dehydrogenase activity // 1.2.1.19;aminobutyraldehyde dehydrogenase activity;6.09e-173		Arginine and proline metabolism // beta-Alanine metabolism // Glycolysis / Gluconeogenesis // Ascorbate and aldarate metabolism // Fatty acid metabolism // Bile acid biosynthesis // Valine, leucine and isoleucine degradation // Lysine degradation // Argin
NM_003707	RUVBL1	-1.7	-3	-1.3	-1.5	-1.9	-2.2	-1.2	-1.2	-1.4	1.4	201614_s_at	RuvB-like 1 (E. coli)	DNA recombination // transcription // regulation of transcription from Pol II promoter // spermatogenesis	nucleotide binding // DNA helicase activity // ATP binding // hydrolase activity	nucleus
AI685060	CALD1	1	-1.3	-1.4	-1	1.2	-1.2	2.1	-1.3	3.1	-2.4	201615_x_at	caldesmon 1	muscle contraction // muscle development	actin binding // calmodulin binding // tropomyosin binding // myosin binding	cytoskeleton
NM_003791	MBTPS1	-1.2	-1.3	-1.2	-1	-1.5	-2.4	-1.6	-1.2	-1.2	-1.1	201620_at	membrane-bound transcription factor protease, site 1	proteolysis and peptidolysis // lipid metabolism // cholesterol metabolism	subtilase activity // peptidase activity	endoplasmic reticulum lumen // Golgi apparatus // integral to membrane
NM_005534	IFNGR2	1	1.1	1.4	1.4	1.1	1.6	2	1.3	1.2	-1.1	201642_at	interferon gamma receptor 2 (interferon gamma transducer 1)
NM_000165	GJA1	1.5	1.1	-2.5	1.9	3.2	6.2	10.8	-1	2.6	1	201667_at	gap junction protein, alpha 1, 43kDa (connexin 43)	transport // muscle contraction // cell-cell signaling // heart development // perception of sound // positive regulation of I-kappaB kinase/NF-kappaB cascade	signal transducer activity // ion transporter activity // connexon channel activity	integral to plasma membrane // connexon complex	Gap_Junction_Proteins-Connexins // Gap_Junction_Proteins-Connexins
AW163148	MARCKS	1	1	1.9	3.7	1	2.2	1.1	1.1	1	-1	201668_x_at	myristoylated alanine-rich protein kinase C substrate		MARCKS;calmodulin binding;1e-162
M68956	MARCKS	5.5	1.2	12.9	13.8	7.7	14.4	4.5	2.4	5.2	-1.3	201670_s_at	myristoylated alanine-rich protein kinase C substrate		MARCKS;calmodulin binding;1e-162
BG389015	TPD52	-1	-4.7	-2.6	-2	-3.8	-4	-3.1	-2.6	-2	-1.2	201688_s_at	tumor protein D52
NM_001760	CCND3	1.1	-1.6	-1.4	1.3	1.1	1.6	2.5	-1.3	1.7	1.1	201700_at	cyclin D3	regulation of cell cycle // cytokinesis		nucleus	Cell_cycle // Wnt_signaling // Cell_cycle // Wnt_signaling
AI681120	RANBP2	-1.2	-1.3	-1.9	-1.5	-2.1	-2.2	-1.2	1.4	-1.5	-1.1	201711_x_at	RAN binding protein 2	protein folding // protein-nucleus import // transport	peptidyl-prolyl cis-trans isomerase activity // RAN protein binding // isomerase activity	nucleus // nuclear pore
NM_014977	ACIN1	-1.1	-2.5	-2.8	-1.5	-2.2	-1.3	1.1	-1	-1.1	-1.7	201715_s_at	apoptotic chromatin condensation inducer 1	apoptosis // erythrocyte differentiation // apoptotic chromosome condensation // positive regulation of monocyte differentiation	DNA binding // ATPase activity // enzyme binding	nucleus
AI589086	LAPTM5	1.8	-1.3	-1.2	1.1	-3.2	-1.4	-1	-2	-2.5	2.8	201720_s_at	Lysosomal-associated multispanning membrane protein-5			lysosome // integral to plasma membrane // Mtp;integral to membrane;8.9e-172
AV692127	GALNT1	1.2	-2.1	-1.7	1	-1.4	2	2.4	1.1	1.5	1.8	201722_s_at	UDP-N-acetyl-alpha-D-galactosamine:polypeptide N-acetylgalactosaminyltransferase 1 (GalNAc-T1)	O-linked glycosylation // heterophilic cell adhesion	polypeptide N-acetylgalactosaminyltransferase activity // sugar binding // transferase activity, transferring glycosyl groups // manganese ion binding	Golgi apparatus // integral to membrane	O-Glycans biosynthesis
U41514	GALNT1	-1.1	-2.7	-1.7	1.8	1.6	3.1	3.6	1.1	1.5	1.3	201723_s_at	UDP-N-acetyl-alpha-D-galactosamine:polypeptide N-acetylgalactosaminyltransferase 1 (GalNAc-T1)	O-linked glycosylation // heterophilic cell adhesion	polypeptide N-acetylgalactosaminyltransferase activity // sugar binding // transferase activity, transferring glycosyl groups // manganese ion binding	Golgi apparatus // integral to membrane	O-Glycans biosynthesis
NM_020474	GALNT1	1.3	-2.2	-1	1.5	1.3	2	2.5	-1.4	1.9	-1.5	201724_s_at	UDP-N-acetyl-alpha-D-galactosamine:polypeptide N-acetylgalactosaminyltransferase 1 (GalNAc-T1)	O-linked glycosylation // heterophilic cell adhesion	polypeptide N-acetylgalactosaminyltransferase activity // sugar binding // transferase activity, transferring glycosyl groups // manganese ion binding	Golgi apparatus // integral to membrane	O-Glycans biosynthesis
NM_005627	SGK	2.1	1	1.4	-1.1	-1.4	1.3	2.4	2.2	1.8	1.4	201739_at	serum/glucocorticoid regulated kinase	protein amino acid phosphorylation // sodium ion transport // apoptosis // response to stress	protein serine/threonine kinase activity // ATP binding // transferase activity // pkinase;protein kinase activity;3.3e-89	nucleus
NM_000591	CD14	2.5	2.4	2.2	2.1	-3.1	-1.6	1.2	-1.8	-1.6	1.4	201743_at	CD14 antigen	phagocytosis // apoptosis // inflammatory response // immune response // cell surface receptor linked signal transduction	peptidoglycan receptor activity	plasma membrane // extrinsic to membrane	Electron_Transport_Chain // Electron_Transport_Chain
NM_002822	PTK9	-1.1	-1.5	-1.4	-1.5	-2.7	-1.8	-1.2	2.2	2	-1.1	201745_at	PTK9 protein tyrosine kinase 9	protein amino acid phosphorylation	actin binding // protein-tyrosine kinase activity	intracellular // actin cytoskeleton
NM_019903	ADD3	-1.1	-1.9	-2.3	-2.1	-2.2	-1.3	-1.6	-4.6	-3.5	-1	201753_s_at	adducin 3 (gamma)		structural constituent of cytoskeleton // calmodulin binding	cytoskeleton // membrane
NM_006636	MTHFD2	1.3	-1.7	1	-1	-1.1	1.3	2.8	-1.1	1.2	-1.3	201761_at	methylene tetrahydrofolate dehydrogenase (NAD+ dependent), methenyltetrahydrofolate cyclohydrolase	one-carbon compound metabolism // folic acid and derivative biosynthesis	magnesium ion binding // methenyltetrahydrofolate cyclohydrolase activity // methylenetetrahydrofolate dehydrogenase (NAD+) activity // electron transporter activity // oxidoreductase activity // hydrolase activity // THF_DHG_CYH;catalytic activity;1.7e-6	mitochondrion	One carbon pool by folate // Glyoxylate and dicarboxylate metabolism // One carbon pool by folate // Nucleotide_Metabolism // One carbon pool by folate // Glyoxylate and dicarboxylate metabolism // One carbon pool by folate // Nucleotide_Metabolism
BC004467	ENTH	-1.1	-1.4	-1.6	-1.3	-2.2	-1.3	-1.8	1.2	-1.2	1.4	201768_s_at	enthoprotin
BC002525	KIAA0494	1.7	1	1	1	-1.3	1.1	2.1	-1.1	1	-1.4	201777_s_at	KIAA0494 gene product		calcium ion binding
AL558532	AIP	-1.8	-1.8	-1.5	-1.7	-3	-1.5	-1.4	-1.3	1	1.6	201781_s_at	aryl hydrocarbon receptor interacting protein	protein folding	transcription coactivator activity // signal transducer activity // transcription factor binding	cytoplasm
NM_003977	AIP	-1.3	-2	-1.7	-1.5	-2.5	-1.7	-1.4	1.1	1.3	1.3	201782_s_at	aryl hydrocarbon receptor interacting protein	protein folding	transcription coactivator activity // signal transducer activity // transcription factor binding	cytoplasm
NM_013451	FER1L3	2.3	2.1	3.6	2.1	1.7	3.4	13.6	-1.2	1	-1	201798_s_at	fer-1-like 3, myoferlin (C. elegans)	muscle contraction // circulation		nuclear membrane // plasma membrane // integral to membrane
NM_000938	POLR2B	-1.6	-2	-1.9	-1.9	-2.1	-1.2	1.1	-3.4	-3.1	-1.4	201803_at	polymerase (RNA) II (DNA directed) polypeptide B, 140kDa	transcription // transcription from Pol II promoter	DNA binding // DNA-directed RNA polymerase activity // transferase activity	nucleus // DNA-directed RNA polymerase II, core complex	Purine metabolism // Pyrimidine metabolism // RNA polymerase // Purine metabolism // Pyrimidine metabolism // RNA polymerase
NM_001281	CKAP1	-1.3	-2.1	-1.5	-1.5	-2	-1.3	-1.6	-2.2	-1.2	-1.3	201804_x_at	cytoskeleton associated protein 1		chaperone activity	microtubule cytoskeleton
NM_002733	PRKAG1	-1.9	-1.6	-1.2	-1.6	-1.3	-1.2	-2.1	-1.6	-1.1	1.3	201805_at	protein kinase, AMP-activated, gamma 1 non-catalytic subunit	protein amino acid phosphorylation // fatty acid biosynthesis // signal transduction // spermatogenesis	cAMP-dependent protein kinase activity		Fatty_Acid_Synthesis // Fatty_Acid_Synthesis
AL562152	SH3BP5	-1.1	-1.1	1	-1.1	-2	-1.1	-2.1	1.1	-1.1	1.1	201810_s_at	SH3-domain binding protein 5 (BTK-associated)	signal transduction	SH3/SH2 adaptor protein activity	cytoplasm
NM_019059	TOMM7	-1.2	-1.7	-1.5	-1.3	-3.3	-2.3	-1.5	1.1	-1	-1	201812_s_at	translocase of outer mitochondrial membrane 7 homolog (yeast)	intracellular protein transport	protein transporter activity	mitochondrion // integral to membrane // outer membrane
AW263232	NET1	1.4	-1.4	-1.6	-1.7	-2.1	-1.4	-1.1	-1.1	1	-1.1	201829_at	neuroepithelial cell transforming gene 1
BE875592	VDP	-1	-3.9	-2.1	-2.5	-2.9	-1.9	1.1	-2.3	-2.5	-1	201831_s_at	vesicle docking protein p115	intracellular protein transport // vesicle docking during exocytosis	protein transporter activity	Golgi membrane // membrane
NM_006156	NEDD8	1.2	-1.5	-1.3	-1.2	-2.3	-1.2	1.1	-1.4	-1.1	-1.2	201840_at	neural precursor cell expressed, developmentally down-regulated 8	protein modification // proteolysis and peptidolysis // ubiquitin-dependent protein catabolism // morphogenesis	ubiquitin conjugating enzyme activity	nucleus
NM_004052	BNIP3	1	-1.1	-1.4	1	1	1.1	3.8	1	1.1	-1.2	201849_at	BCL2/adenovirus E1B 19kDa interacting protein 3	apoptosis // anti-apoptosis	protein binding	mitochondrion // integral to membrane
NM_001747	CAPG	-1.2	-1.4	1.1	-1.2	-2.4	-1.9	-1.7	-1.4	-1.2	-1.5	201850_at	capping protein (actin filament), gelsolin-like	protein complex assembly // response to pest/pathogen/parasite // barbed-end actin filament capping	actin binding	nucleus // F-actin capping protein complex
J03223	PRG1	1.4	-2.1	-1.3	-1	1.1	1.4	2.3	-1.7	-1.4	2.3	201858_s_at	proteoglycan 1, secretory granule
NM_002940	ABCE1	1.3	-1.9	-1.1	-1.5	-2.1	-1.6	-1.2	1.3	1.1	-1.1	201873_s_at	ATP-binding cassette, sub-family E (OABP), member 1	electron transport // transport // viral capsid assembly	chaperone activity // ATP-binding cassette (ABC) transporter activity // electron transporter activity // iron ion binding // ATP binding	mitochondrion // membrane
NM_002719	PPP2R5C	-1.2	-2.4	-1.5	-1.2	-2.6	-1.2	-1.1	-2.2	-1.8	-1.1	201877_s_at	protein phosphatase 2, regulatory subunit B (B56), gamma isoform	signal transduction	protein phosphatase type 2A regulator activity	protein phosphatase type 2A complex // nucleus	Glycogen_Metabolism // Wnt_signaling // Glycogen_Metabolism // Wnt_signaling
N25546	ARIH1	1.1	-1.2	-1.2	-1.2	-2.5	-1.1	-1.2	-1.2	-1.2	1	201878_at	ariadne homolog, ubiquitin-conjugating enzyme E2 binding protein, 1 (Drosophila)	ubiquitin-dependent protein catabolism	ubiquitin-like-protein ligase activity // enzyme binding	ubiquitin ligase complex
AI694332	ARIH1	-1	-1.2	-1.1	-1.5	-2.2	-1.3	-2.5	-1.3	-1.1	1.6	201879_at	ariadne homolog, ubiquitin-conjugating enzyme E2 binding protein, 1 (Drosophila)	ubiquitin-dependent protein catabolism	ubiquitin-like-protein ligase activity // enzyme binding	ubiquitin ligase complex
AL040708	ARIH1	-1.1	-1.5	-1.5	-1.6	-2.6	-1.5	-1.4	1.1	1.1	-1.8	201880_at	ariadne homolog, ubiquitin-conjugating enzyme E2 binding protein, 1 (Drosophila)	ubiquitin-dependent protein catabolism	ubiquitin-like-protein ligase activity // enzyme binding	ubiquitin ligase complex
NM_000884	IMPDH2	1.3	-1.4	-1.3	-1	-2.7	-2.4	-2	1.2	1.3	-1.3	201892_s_at	IMP (inosine monophosphate) dehydrogenase 2	purine nucleotide biosynthesis // GMP biosynthesis	IMP dehydrogenase activity // oxidoreductase activity // IMPDH;catalytic activity;3.6e-196		Purine metabolism // Purine metabolism
NM_006066	AKR1A1	1.1	-1	-1	1.2	-2	-1.2	-1.2	-1.8	-1.2	-1.2	201900_s_at	aldo-keto reductase family 1, member A1 (aldehyde reductase)		1.1.1.2;alcohol dehydrogenase (NADP+) activity;9.7e-110 // 1.3.1.20;trans-1,2-dihydrobenzene-1,2-diol dehydrogenase activity;3.67e-102		Glycolysis / Gluconeogenesis // Glycerolipid metabolism // Caprolactam degradation // Glycolysis / Gluconeogenesis // Glycerolipid metabolism // Caprolactam degradation
NM_001008	RPS4Y1	-1	-1.5	-1.1	-1	-2	-1.7	-1.4	1	1	-1.2	201909_at	ribosomal protein S4, Y-linked 1		S4;RNA binding;0.0051		Ribosomal_Proteins // Ribosomal_Proteins
AI694452	FLJ10618	1	-1.9	-1.1	-1.3	-2.7	-1.7	-1.2	-1.2	-1.9	-1.2	201917_s_at	hypothetical protein FLJ10618	transport // mitochondrial transport	transporter activity // binding	mitochondrion // mitochondrial inner membrane // membrane
NM_000574	DAF	1	1	-1	1.1	1	1.1	2.1	1	2	-1	201925_s_at	decay accelerating factor for complement (CD55, Cromer blood group system)	complement activation, classical pathway		soluble fraction // integral to plasma membrane // membrane	Complement_Activation_Classical // Complement_Activation_Classical
BC001288	DAF	1.7	-1.6	-1.1	1.3	-1.7	1.1	4.6	-1.6	1.5	1.1	201926_s_at	decay accelerating factor for complement (CD55, Cromer blood group system)	complement activation, classical pathway		soluble fraction // integral to plasma membrane // membrane	Complement_Activation_Classical
NM_005915	MCM6	-1.2	-1.5	-1.8	-1.7	-1.5	-1.1	2.5	-1.1	1.1	1.1	201930_at	MCM6 minichromosome maintenance deficient 6 (MIS5 homolog, S. pombe) (S. cerevisiae)	DNA replication // DNA replication initiation // regulation of transcription, DNA-dependent // cell cycle	DNA binding // ATP binding // DNA-dependent ATPase activity	nucleus	Cell_cycle // DNA_replication // Cell_cycle // DNA_replication
NM_000126	ETFA	-1.3	-1.8	-1.7	-1.8	-2.7	-1.5	1.4	-1.7	1	-1.3	201931_at	electron-transfer-flavoprotein, alpha polypeptide (glutaric aciduria II)	electron transport	electron carrier activity // ETF_alpha;electron transporter activity;2.5e-153	mitochondrial matrix
NM_012100	DNPEP	1.2	1	3.2	2.7	1.1	2	3.1	1.1	1	-1.2	201937_s_at	aspartyl aminopeptidase	proteolysis and peptidolysis // peptide metabolism	aminopeptidase I activity // metallopeptidase activity // hydrolase activity	vacuole
BE349147	CPD	2	-2	-1	-2.1	-1.8	-1.3	2.2	1.2	-1.2	1.6	201941_at	carboxypeptidase D	proteolysis and peptidolysis	carboxypeptidase activity // carboxypeptidase A activity // carboxypeptidase D activity // hydrolase activity // 3.4.17.3;lysine carboxypeptidase activity;9.35e-132	membrane fraction // integral to membrane
BF242905	ALCAM	-1.3	-1.8	-1.1	-2.1	-1.2	-1.2	-2.3	-1.2	-1.2	1	201951_at	activated leukocyte cell adhesion molecule	cell adhesion // signal transduction // antimicrobial humoral response (sensu Vertebrata)	receptor binding // protein binding	membrane fraction // integral to plasma membrane
NM_021122	ACSL1	1.5	1.1	1.3	1.1	-2.1	-1.3	8.1	1.2	1.4	1.5	201963_at	acyl-CoA synthetase long-chain family member 1	fatty acid metabolism // digestion // metabolism	magnesium ion binding // long-chain-fatty-acid-CoA ligase activity // ligase activity // AMP-binding;catalytic activity;2.1e-101		Fatty acid metabolism // Fatty acid metabolism
NM_002482	NASP	-1	-1.9	-3.3	-1.7	-2	-1.1	1	-1.1	-1.2	-1.6	201970_s_at	nuclear autoantigenic sperm protein (histone-binding)	DNA packaging // spermatogenesis		nucleus
NM_001690	ATP6V1A	1.9	-1.2	1.4	1.2	-1.7	1.9	3.5	-1.2	-1.8	2	201971_s_at	ATPase, H+ transporting, lysosomal 70kDa, V1 subunit A	transport // ATP synthesis coupled proton transport // proton transport	ATP binding // hydrolase activity // hydrolase activity, acting on acid anhydrides, catalyzing transmembrane movement of substances // hydrogen-transporting ATP synthase activity, rotational mechanism // hydrogen-transporting ATPase activity, rotational m	integral to plasma membrane // proton-transporting two-sector ATPase complex	Oxidative phosphorylation // ATP synthesis // Photosynthesis // Flagellar assembly // Type III secretion system
NM_012425	RSU1	1.3	-2.3	-1.5	1.8	1.6	2.6	3.9	-1.5	2.1	1.5	201980_s_at	Ras suppressor protein 1
AB011165	THRAP1	1.7	-1	-1	-1.5	-1.3	1	2.2	1	-1.3	-1.2	201986_at	thyroid hormone receptor associated protein 1	regulation of transcription, DNA-dependent // transcription initiation from Pol II promoter // androgen receptor signaling pathway	transcription cofactor activity // receptor activity // RNA polymerase II transcription mediator activity // transcriptional activator activity // ligand-dependent nuclear receptor transcription coactivator activity // vitamin D receptor binding // thyroi	mediator complex // nucleus
NM_005463	HNRPDL	-1	-1.9	-1.4	-1.5	-1.9	-2	-1.3	1.1	1.1	-1.1	201993_x_at	heterogeneous nuclear ribonucleoprotein D-like	RNA processing	double-stranded DNA binding // single-stranded DNA binding // RNA binding // poly(A) binding // rrm;nucleic acid binding;6.9e-22	viral nucleocapsid // heterogeneous nuclear ribonucleoprotein complex
AI743792	SIAT1	-1.4	-2.1	-2	-1.2	-2.3	-1.3	-1.2	-2.9	-1.5	1.1	201998_at	sialyltransferase 1 (beta-galactoside alpha-2,6-sialyltransferase)	protein amino acid glycosylation // humoral immune response // oligosaccharide metabolism // growth	beta-galactoside alpha-2,6-sialyltransferase activity // Glyco_transf_29;sialyltransferase activity;1.1e-09	Golgi apparatus // integral to membrane	N-Glycans biosynthesis // Keratan sulfate biosynthesis
NM_006111	ACAA2	1.1	-1.7	-2.1	-1.6	-1.4	-1.6	2.2	-3.3	-1.2	-1	202003_s_at	acetyl-Coenzyme A acyltransferase 2 (mitochondrial 3-oxoacyl-Coenzyme A thiolase)		2.3.1.16;acetyl-CoA C-acyltransferase activity;1.68e-138		Fatty acid biosynthesis (path 2) // Fatty acid metabolism // Bile acid biosynthesis // Valine, leucine and isoleucine degradation // Benzoate degradation via hydroxylation // Fatty_Acid_Degradation // Fatty_Acid_Synthesis // Fatty acid biosynthesis (path
NM_007284	PTK9L	-1.1	-1.9	-1.5	-1.3	-2.4	1.1	-1.2	-1.7	1.5	-1.2	202009_at	PTK9L protein tyrosine kinase 9-like (A6-related protein)		actin binding // ATP binding // kinase activity	intracellular
NM_002343	LTF	52.8	-104.5	-1	-1	1	-18	1	-2.6	-2.6	-3.1	202018_s_at	lactotransferrin	transport // iron ion transport // iron ion homeostasis // humoral immune response	serine-type endopeptidase activity // ferric iron binding	extracellular space
NM_006055	LANCL1	-1.6	-1.8	-1.3	-1.5	-2.1	-1.5	-2	-1.2	1.1	-1.1	202020_s_at	LanC lantibiotic synthetase component C-like 1 (bacterial)	G-protein coupled receptor protein signaling pathway	G-protein coupled receptor activity	integral to plasma membrane
BC000603	RPL38	1.1	-2	1.1	-1.2	-1.8	-2.4	-1.3	1.2	1.3	1.1	202028_s_at	ribosomal protein L38		Ribosomal_L38e;structural constituent of ribosome;4.8e-51		Ribosomal_Proteins // Ribosomal_Proteins
BG402105	RB1CC1	1.3	-1.7	-1.4	-1.5	-2	-1.5	-1.1	-1.1	-1.3	-1.1	202033_s_at	RB1-inducible coiled-coil 1
NM_002109	HARS	1	-1	-1.1	-1.5	-1	2.1	4.8	-1.1	1.1	-1.4	202042_at	histidyl-tRNA synthetase	protein biosynthesis // histidyl-tRNA aminoacylation	histidine-tRNA ligase activity // ATP binding // ligase activity // WHEP-TRS;tRNA ligase activity;2.4e-20	cytoplasm	Histidine metabolism // Aminoacyl-tRNA biosynthesis // tRNA_Synthetases // Histidine metabolism // Aminoacyl-tRNA biosynthesis // tRNA_Synthetases
BC002374	KPNA1	2.1	-3.1	-2.6	-1.5	-3.7	-1.9	-1.9	-1.7	-1.6	1	202058_s_at	karyopherin alpha 1 (importin alpha 5)	regulation of DNA recombination // NLS-bearing substrate-nucleus import // intracellular protein transport	protein binding // nuclear localization sequence binding // protein transporter activity	nucleus // nuclear pore // cytoplasm
NM_000527	LDLR	1.2	1.5	1.8	1.3	1.3	1.8	2.7	1.1	2	1.3	202068_s_at	low density lipoprotein receptor (familial hypercholesterolemia)	O-linked glycosylation // lipid metabolism // lipid transport // endocytosis // cholesterol metabolism	transmembrane receptor activity // low-density lipoprotein receptor activity // lipid transporter activity // calcium ion binding // lipoprotein binding	integral to plasma membrane // coated pit	Wnt_signaling // Wnt_signaling
NM_006227	PLTP	-1.4	1.7	1.6	1.1	-1.2	-1.2	-2.2	-1.1	1.1	1.5	202075_s_at	phospholipid transfer protein	lipid metabolism // lipid transport	lipid binding	extracellular
AV748469	SEC14L1	1.3	-1.7	-1.8	1.4	-2	2.9	4.9	1.6	-1.6	1.2	202082_s_at	SEC14-like 1 (S. cerevisiae)	transport	transporter activity // binding	intracellular // Golgi apparatus // membrane
NM_003003	SEC14L1	1.2	-1	-1	1.4	1.3	2.1	1.3	1.2	-1.2	1.6	202084_s_at	SEC14-like 1 (S. cerevisiae)	transport	transporter activity // binding	intracellular // Golgi apparatus // membrane
NM_002462	MX1	1	1	2.4	5.7	10.3	7.6	12.2	-1.7	1	-1	202086_at	myxovirus (influenza virus) resistance 1, interferon-inducible protein p78 (mouse)		dynamin;GTP binding;2e-153
NM_001912	CTSL	1.1	-1	1.6	-1.2	-1.9	1.9	5.2	2.1	4	-1.4	202087_s_at	cathepsin L	proteolysis and peptidolysis	cathepsin L activity // hydrolase activity // Peptidase_C1;cysteine-type peptidase activity;6.5e-131	extracellular // lysosome
NM_006830	UQCR	1.3	-1.1	1.1	-1.1	1	1.4	2.2	1.1	1.3	-1	202090_s_at	ubiquinol-cytochrome c reductase (6.4kD) subunit	energy pathways // electron transport	electron transporter activity // ubiquinol-cytochrome-c reductase activity // oxidoreductase activity	mitochondrion // mitochondrial electron transport chain // ubiquinol-cytochrome-c reductase complex (sensu Eukarya) // integral to membrane // inner membrane	Electron_Transport_Chain // Electron_Transport_Chain
BF244411	ARL2BP	1.5	-1.1	1	1.4	-1.1	1.3	2.4	-1.4	-1.8	1	202092_s_at	ADP-ribosylation factor-like 2 binding protein	signal transduction	small GTPase regulatory/interacting protein activity
BG169673	RALB	1.2	-1	1.3	2	1.5	1.6	2.1	-1.1	1.1	1.5	202100_at	v-ral simian leukemia viral oncogene homolog B (ras related; GTP binding protein)	signal transduction // small GTPase mediated signal transduction	GTP binding // ras;small monomeric GTPase activity;5.7e-85
BG468434	ARHGAP1	-1.3	-1.4	-1.4	-1.3	-2	-1.5	-1.5	-1.5	-1	1.3	202117_at	Rho GTPase activating protein 1	cytoskeleton organization and biogenesis // signal transduction // Rho protein signal transduction	SH3/SH2 adaptor protein activity // Rho GTPase activator activity // GTP binding
BE250417	ZMYND11	-1.5	-1.8	-1.8	-1.8	-1.3	-2.4	-1.6	-1.2	-1.1	-1.1	202136_at	zinc finger, MYND domain containing 11	negative regulation of transcription from Pol II promoter // regulation of transcription, DNA-dependent // cell proliferation // negative regulation of cell cycle	DNA binding	nucleus
NM_006624	ZMYND11	1	-2.8	-1.6	-1.3	-3.3	-2.1	-1.7	-1.3	-1.8	1	202137_s_at	zinc finger, MYND domain containing 11	negative regulation of transcription from Pol II promoter // regulation of transcription, DNA-dependent // cell proliferation // negative regulation of cell cycle	DNA binding	nucleus
NM_003689	AKR7A2	1	-1.6	-1.1	-1.2	-2.8	-1.5	-1.5	-1	-1.7	-1	202139_at	aldo-keto reductase family 7, member A2 (aflatoxin aldehyde reductase)	carbohydrate metabolism // aldehyde metabolism	aldehyde reductase activity // aldo-keto reductase activity // electron transporter activity	Golgi apparatus
AA747426	IFRD1	1.6	-2	-2.4	-1.1	1.5	1.1	2.2	1.3	3.1	1.3	202146_at	interferon-related developmental regulator 1	myoblast cell fate determination			Hypertrophy_model
U64317	NEDD9	2.3	-2	-2	-1.4	-2.3	-1.2	-1.1	1.1	1.5	-1.4	202150_s_at	neural precursor cell expressed, developmentally down-regulated 9	regulation of cell cycle // regulation of cell growth // cytoskeleton organization and biogenesis // mitosis // cell adhesion // signal transduction // integrin-mediated signaling pathway // actin filament bundle formation	protein binding	perinuclear space // spindle // cytoskeleton
U69546	CUGBP2	-1.7	-1.8	-1.3	-1.7	-2.3	-1.9	-2	-1.1	-1.4	1.1	202157_s_at	CUG triplet repeat, RNA binding protein 2	RNA processing // neuromuscular junction development // regulation of heart rate	RNA binding // rrm;nucleic acid binding;2.3e-09
AI769416	CNOT8	1.1	-2.4	-3.4	-2	-2.9	-1.6	-2	2	1	-1	202162_s_at	CCR4-NOT transcription complex, subunit 8	regulation of transcription, DNA-dependent // negative regulation of transcription	transcription factor activity // transcriptional repressor activity	nucleus
AF302110	AASDHPPT	1.1	-1.3	-1.1	-1.2	-2.1	1.2	1	-1.2	-1.4	-2.1	202169_s_at	aminoadipate-semialdehyde dehydrogenase-phosphopantetheinyl transferase
NM_007146	ZNF161	1.6	-1.5	-1.1	1.1	-2.6	-1.2	1.1	1.5	-1.4	1.3	202173_s_at	zinc finger protein 161	regulation of transcription from Pol II promoter // cellular defense response	DNA binding // specific RNA polymerase II transcription factor activity // zinc ion binding	nucleus
NM_017458	MVP	1.5	1	1.1	1.4	1.3	2	2.4	-1.2	1.2	1	202180_s_at	major vault protein	response to drug		nucleus // cytoplasm // ribonucleoprotein complex
NM_001084	PLOD3	-1	1.2	-1	1.8	1	2	-1.1	-1	-1.6	-1	202185_at	procollagen-lysine, 2-oxoglutarate 5-dioxygenase 3	protein modification	procollagen-lysine 5-dioxygenase activity // oxidoreductase activity // oxidoreductase activity, acting on single donors with incorporation of molecular oxygen, incorporation of two atoms of oxygen	endoplasmic reticulum // membrane
NM_016040	CGI-100	2.2	-2.3	-1.6	-1.3	-3	-1	1.3	-1.2	-3	1.3	202195_s_at	CGI-100 protein	intracellular protein transport	protein carrier activity	endoplasmic reticulum // integral to membrane
NM_000713	BLVRB	1.2	-1	1.3	1.3	1.1	1.3	2.3	-1.3	1	-1.1	202201_at	biliverdin reductase B (flavin reductase (NADPH))		1.6.99.1;NADPH dehydrogenase activity;2.08e-56 // 1.3.1.24;biliverdin reductase activity;2.21e-56		Porphyrin and chlorophyll metabolism // Porphyrin and chlorophyll metabolism
AW450363	ARL7	1.6	-2.8	-1.5	-2.4	-3.2	-2	1	1.1	-1.5	1.7	202206_at	ADP-ribosylation factor-like 7	small GTPase mediated signal transduction	GTPase activity // GTP binding	nucleus
BG435404	ARL7	2.2	-2.5	-1.6	-1.7	-4.2	-2.6	1.2	-1	1.2	1.5	202207_at	ADP-ribosylation factor-like 7	small GTPase mediated signal transduction	GTPase activity // GTP binding	nucleus
BC001051	ARL7	1.7	-2.4	-1.4	-1.3	-2.2	-1.8	1.4	1.2	2.1	1.4	202208_s_at	ADP-ribosylation factor-like 7	small GTPase mediated signal transduction	GTPase activity // GTP binding	nucleus
AI650819	CUL4B	1.3	-2.2	-1.9	-1.9	-4.7	-1.5	-1.3	-1.3	-1.6	1	202213_s_at	cullin 4B	cell cycle
BC005003	NFYC	-1.1	-2.3	-1.1	-1.2	-2	1.6	-1.3	-1	-1.4	-1.6	202216_x_at	nuclear transcription factor Y, gamma	regulation of transcription, DNA-dependent	DNA binding // transcription factor activity	nucleus
NM_025195	TRIB1	1.9	-1.8	-1.4	-1.7	-1.9	1.1	2.8	3.1	2.4	1.1	202241_at	tribbles homolog 1 (Drosophila)	protein amino acid phosphorylation	protein kinase activity // receptor activity // ATP binding // transferase activity
AB007900		1	1	1.2	-1.5	-1	-1.7	-2.3	-1.3	-1.4	1	202254_at	CDNA clone IMAGE:5286091, partial cds
U50532	PFAAP5	-1.3	-1.6	-1.8	-1.9	-2.2	-1.2	-1.1	-1.8	-1.1	-2.3	202258_s_at	phosphonoformate immuno-associated protein 5
NM_004493	HADH2	-1.4	-1.3	-1.2	-1.4	-2.3	-1.2	-1.1	1.3	1.1	-1.8	202282_at	hydroxyacyl-Coenzyme A dehydrogenase, type II	lipid metabolism	3-hydroxyacyl-CoA dehydrogenase activity // 7-alpha-hydroxysteroid dehydrogenase activity // oxidoreductase activity	mitochondrion // plasma membrane
NM_006997	TACC2	1	-1	-1	-1	1	2.2	5.1	1.1	2.2	1.4	202289_s_at	transforming, acidic coiled-coil containing protein 2			nucleus
AI126490	STAG1	1	-1.8	-1.7	-1.2	-2	-1.7	-1.2	1.1	1.3	1.2	202294_at	stromal antigen 1	cell cycle // chromosome segregation // mitosis		nucleus
AF157324	RER1	1.2	-1.7	-1.3	-1.2	1.1	1.4	2.7	-1.9	-1.4	-1.2	202297_s_at	RER1 homolog (S. cerevisiae)	retrograde transport, Golgi to ER		Golgi apparatus // integral to Golgi membrane // Rer1;integral to membrane;9.6e-67
BE396879	FLJ11021	1.1	-1.9	-1.6	-2.1	-2.5	-1.3	1	2	1.4	-1.2	202301_s_at	similar to splicing factor, arginine/serine-rich 4
AI685892	FEZ2	1.1	-1.5	-2	-1.2	-3.4	-1.2	1.3	-1.3	1.1	1.2	202305_s_at	fasciculation and elongation protein zeta 2 (zygin II)	signal transduction // neurogenesis // axon guidance // hemopoiesis
NM_004327	BCR	1	1	-1	1	-1.1	1.4	2.1	1	3.5	-1.2	202315_s_at	breakpoint cluster region	intracellular signaling cascade	protein serine/threonine kinase activity // guanyl-nucleotide exchange factor activity // GTPase activator activity
AI636775	ACBD3	1.2	-2.5	-1.2	1.1	-2.2	-1.4	-1.2	1.8	1.1	-2	202323_s_at	acyl-Coenzyme A binding domain containing 3		acyl-CoA binding
AI768723	UBE2B	-1.5	-1.5	-1.5	-1.2	1.3	1.5	2	-2.3	-1.9	-1	202334_s_at	ubiquitin-conjugating enzyme E2B (RAD6 homolog)	postreplication repair // ubiquitin-dependent protein catabolism // ubiquitin cycle	ubiquitin conjugating enzyme activity // ubiquitin-protein ligase activity // ligase activity	nucleus	Ubiquitin mediated proteolysis // Proteasome_Degradation
NM_000919	PAM	1.5	-1	1.3	1.2	-4.4	1.1	1.1	-1.6	-1	-1.5	202336_s_at	peptidylglycine alpha-amidating monooxygenase	peptide amidation	peptidylglycine monooxygenase activity // Cu2_monooxygen;monooxygenase activity;2e-81	secretory granule
NM_005962	MXI1	1.6	-1.6	-1.5	-1.6	-3.3	-2.6	-1.3	1.3	-1.4	-1	202364_at	MAX interactor 1	regulation of transcription, DNA-dependent // negative regulation of cell proliferation // cytoplasmic sequestering of transcription factor	DNA binding // transcription corepressor activity	nucleus
BF240652	RAB3-GAP150	-1.2	-1.4	-1.4	-1.4	-2.1	-1.1	-1.1	-1.2	-1.1	1.7	202372_at	rab3 GTPase-activating protein, non-catalytic subunit (150kD)	intracellular protein transport	GTPase activator activity	soluble fraction
NM_002923	RGS2	-1.1	-1.4	-3.9	-11	-2.4	-2.2	1.7	1.2	1.3	7.9	202388_at	regulator of G-protein signalling 2, 24kDa	cell cycle // signal transduction // regulation of G-protein coupled receptor protein signaling pathway	signal transducer activity // GTPase activator activity // calmodulin binding
NM_005655	TIEG	2.1	-1.8	-1.2	-1.5	-2.8	-1.5	1.6	1.6	1.8	-1.2	202393_s_at	TGFB inducible early growth response	negative regulation of transcription from Pol II promoter // skeletal development // regulation of transcription, DNA-dependent // transforming growth factor beta receptor signaling pathway // cell-cell signaling // cell proliferation // negative regulation of cell proliferation	transcription factor activity // zinc ion binding	nucleus
AW499935	USP1	1.2	-3.6	-1.8	-1.6	-2.4	-1.5	1.2	1.8	-1.3	-1.8	202412_s_at	ubiquitin specific protease 1	ubiquitin-dependent protein catabolism	cysteine-type endopeptidase activity // ubiquitin thiolesterase activity // ubiquitin-specific protease activity // hydrolase activity
NM_001357	DHX9	1.5	-1.4	-1	-1.1	-2.3	-1.8	1.2	1.4	1.3	-1.1	202420_s_at	DEAH (Asp-Glu-Ala-His) box polypeptide 9		DNA binding // double-stranded RNA binding // ATP-dependent DNA helicase activity // ATP-dependent RNA helicase activity // ATP binding	nucleus // cytoplasm
NM_015415	DKFZP564B167	-1.1	-1.8	-1.7	-1.5	-2.5	-1.9	1	1.2	-1	1	202427_s_at	DKFZP564B167 protein
NM_021105	PLSCR1	1.1	1	-1	1.8	1.1	2.7	25.2	-2	-1.2	-1.1	202430_s_at	phospholipid scramblase 1	phospholipid scrambling // platelet activation	calcium ion binding // phospholipid scramblase activity	plasma membrane // integral to membrane
NM_002467	MYC	2	-1.1	1.7	1.6	-2.3	1.1	1	-1.1	2.4	1.9	202431_s_at	v-myc myelocytomatosis viral oncogene homolog (avian)	regulation of transcription from Pol II promoter // iron ion homeostasis // cell cycle arrest // cell proliferation	transcription factor activity	nucleus	Apoptosis // Wnt_signaling // Apoptosis // Wnt_signaling
NM_000396	CTSK	-1.4	-1.5	-1.1	-1.6	-1.3	-2.2	-2.3	-1.4	-1.7	-1	202450_s_at	cathepsin K (pycnodysostosis)		3.4.22.38;cathepsin K activity;2.76e-121 // Peptidase_C1;cysteine-type peptidase activity;8.5e-121
AA911231	PPP3CA	-1	-1.9	-1.3	-1.3	-2	-1.7	-1.5	-1.4	-1.2	1.1	202457_s_at	protein phosphatase 3 (formerly 2B), catalytic subunit, alpha isoform (calcineurin A alpha)	protein amino acid dephosphorylation	protein serine/threonine phosphatase activity // calcium ion binding // calmodulin binding // hydrolase activity // 3.1.3.16;CTD phosphatase activity;1.27e-101	calcineurin complex	G_Protein_Signaling
NM_014829	DDX46	-1.3	-1.6	-1.9	-2.1	-1.6	-2.1	1.2	-1.6	-1.3	1.1	202462_s_at	DEAD (Asp-Glu-Ala-Asp) box polypeptide 46		DEAD;ATP binding;1.5e-86
NM_004566	PFKFB3	-1.2	-2.1	-1.1	-1.9	-1.9	-1.8	3.9	2.5	6.2	1.8	202464_s_at	6-phosphofructo-2-kinase/fructose-2,6-biphosphatase 3	fructose 2,6-bisphosphate metabolism // metabolism	6-phosphofructo-2-kinase activity // fructose-2,6-bisphosphate 2-phosphatase activity // ATP binding // kinase activity // transferase activity // hydrolase activity // 6PF2K;catalytic activity;2.4e-161
NM_002882	RANBP1	1.2	-1.5	-1.3	-1.1	-2.5	-1.5	1.1	-1.2	-1.1	-1.3	202483_s_at	RAN binding protein 1
NM_005971	FXYD3	-1.3	1.3	1.2	1.1	2.5	1.1	1	1	-1.1	-1	202488_s_at	FXYD domain containing ion transport regulator 3		ATP1G1_PLM_MAT8;ion channel activity;5.8e-28 // ATP1G1_PLM_MAT8;ion channel activity;9.1e-38
BE550486	SLC2A14	1.1	-1.8	-1.5	-1.4	-1.2	1.1	2.4	1.4	2.5	2	202498_s_at	solute carrier family 2 (facilitated glucose transporter), member 14	carbohydrate transport	transporter activity // sugar porter activity // glucose transporter activity	integral to membrane
NM_014736	KIAA0101	1.1	-2	-2.2	-1	-2	1	9.1	-2.2	1.4	-1.6	202503_s_at	KIAA0101 gene product
NM_004087	DLG1	1.4	-2.6	-1.4	-1.2	-2.4	-1.3	1.1	-1.4	-1.2	-1.1	202516_s_at	discs, large homolog 1 (Drosophila)	PDZ;intracellular signaling cascade;6e-28	guanylate kinase activity // cytoskeletal protein binding	cytoplasm // plasma membrane // intercellular junction
NM_014938	MONDOA	1.6	-2.1	-1.5	-1.8	-3.8	-1.3	-1.4	1	-1.1	1.1	202519_at	Mlx interactor
NM_014767	SPOCK2	-1	-1.4	-1.8	1	-2.6	-2.2	-1.1	1.2	1.5	1.2	202524_s_at	sparc/osteonectin, cwcv and kazal-like domains proteoglycan (testican) 2	synaptogenesis // extracellular matrix organization and biogenesis // regulation of cell differentiation	calcium ion binding	extracellular matrix
NM_005359	SMAD4	-1.1	-1.6	-1	-1.4	-2.5	-1.2	-1	-1.5	-1.5	-1.1	202527_s_at	SMAD, mothers against DPP homolog 4 (Drosophila)	regulation of transcription, DNA-dependent // SMAD protein heteromerization	transcription factor activity // transcription cofactor activity	nucleus // cytoplasm	Cell_cycle // TGF_Beta_Signaling_Pathway // Cell_cycle // TGF_Beta_Signaling_Pathway
NM_001315	MAPK14	-1.2	-1.2	-1.5	-1.6	1.1	1.1	2	-1.6	-1.3	-1.1	202530_at	mitogen-activated protein kinase 14	protein amino acid phosphorylation // cell motility // chemotaxis // response to stress // cell surface receptor linked signal transduction // protein kinase cascade // antimicrobial humoral response (sensu Vertebrata)	protein serine/threonine kinase activity // MAP kinase activity // MAP kinase kinase activity // ATP binding // MP kinase activity // transferase activity // pkinase;protein kinase activity;1.6e-62 // pkinase;protein kinase activity;2.2e-78 // pkinase;pro	nucleus // cytoplasm	MAPK_Cascade // MAPK_Cascade
NM_002198	IRF1	3.2	-2.2	1.5	1.4	-1.4	-1	3.4	1.6	1.9	1	202531_at	interferon regulatory factor 1	regulation of transcription, DNA-dependent // transcription from Pol II promoter // immune response // negative regulation of cell cycle	transcription factor activity	nucleus
NM_000791	DHFR	1.5	1.4	-1.1	-1.4	1	1.2	2.9	1.2	1.1	-1.6	202534_x_at	dihydrofolate reductase	glycine biosynthesis // one-carbon compound metabolism // nucleotide biosynthesis	dihydrofolate reductase activity // oxidoreductase activity		One carbon pool by folate // Folate biosynthesis // Nucleotide_Metabolism
AK002165	DKFZP564O123	1.4	-1.6	-1.7	-2	-2	-1.4	2.1	-1.1	1.4	-1.2	202536_at	DKFZP564O123 protein
AF151842	DKFZP564O123	-1.3	-1.5	-1.2	-1.8	-2.2	-1.2	-1.4	1.3	1	-1	202537_s_at	DKFZP564O123 protein
AL518627	HMGCR	2.5	-2.5	-1.1	-1.1	-2.7	-1.3	1.2	-1.4	-1	-1.8	202539_s_at	3-hydroxy-3-methylglutaryl-Coenzyme A reductase	lipid metabolism // cholesterol biosynthesis // germ cell migration // gonad development // biosynthesis	hydroxymethylglutaryl-CoA reductase (NADPH) activity // oxidoreductase activity	membrane fraction // peroxisome // endoplasmic reticulum membrane // integral to membrane	Sterols biosynthesis // Cholesterol_Biosynthesis
BF589679	SCYE1	-3.3	-1.8	-1.1	-2.1	-3	-2.8	-6.7	3.2	1.3	-2	202541_at	small inducible cytokine subfamily E, member 1 (endothelial monocyte-activating)	protein biosynthesis // tRNA aminoacylation for protein translation // chemotaxis // inflammatory response // signal transduction // cell-cell signaling	tRNA binding // cytokine activity	extracellular space
BC005359	GMFB	1.2	-1	1.3	-1.9	-2	-1.3	1.1	1.8	1.9	1	202543_s_at	glia maturation factor, beta		cofilin_ADF;actin binding;5.7e-49
AL527430	GSTM3	1	-1.6	-1.5	1	1.6	1.1	2.7	1	1	1	202554_s_at	glutathione S-transferase M3 (brain)	establishment of blood/nerve barrier // metabolism	glutathione transferase activity // transferase activity		Glutathione metabolism // Circadian_Exercise
NM_005965	MYLK	-1.6	-3.1	-4.7	2.2	1.7	6.8	14.5	-1.5	3.6	-1.5	202555_s_at	myosin, light polypeptide kinase	protein amino acid phosphorylation	protein serine/threonine kinase activity // myosin-light-chain kinase activity // signal transducer activity // calmodulin binding // ATP binding // kinase activity // transferase activity
NM_003174	SVIL	1.3	-1.9	-2.3	1.4	-1	2	2.3	-1.1	1.5	1	202565_s_at	supervillin	cytoskeleton organization and biogenesis	actin binding
NM_001071	TYMS	1	1.6	-1.1	-1.1	-1.1	1	3.3	-1	-1	-1	202589_at	thymidylate synthetase		2.1.1.45;thymidylate synthase activity;9.34e-142 // thymidylat_synt;thymidylate synthase activity;9.6e-227		Pyrimidine metabolism // One carbon pool by folate // Pyrimidine metabolism // One carbon pool by folate
NM_016641	MIR16	1.2	-1.9	-1.1	-2.1	-2.4	-1.2	1.7	-1.7	-1.7	1.1	202593_s_at	membrane interacting protein of RGS16	glycerol metabolism // lipid metabolism	glycerophosphodiester phosphodiesterase activity	integral to membrane
BC000436	ENSA	1.1	-2.1	-1.4	-1	-2.1	-1.5	1.3	1	1.4	-1	202596_at	endosulfine alpha	transport // response to nutrients	receptor binding // ion channel inhibitor activity
NM_001110	ADAM10	1.5	-2.7	-1.4	1.3	-2.3	-1.2	-1.1	-3.4	1	1.1	202604_x_at	a disintegrin and metalloproteinase domain 10	proteolysis and peptidolysis // cell-cell signaling	metalloendopeptidase activity // zinc ion binding // hydrolase activity	integral to plasma membrane	Hypertrophy_model
NM_004447	EPS8	2.3	1	1	2.1	1	1.8	4	-1.1	-1.3	1.5	202609_at	epidermal growth factor receptor pathway substrate 8
NM_000602	SERPINE1	1	-1.6	-1.2	1	1.2	6	2.2	-1	2.1	1	202628_s_at	serine (or cysteine) proteinase inhibitor, clade E (nexin, plasminogen activator inhibitor type 1), member 1	blood coagulation	serine-type endopeptidase inhibitor activity // plasminogen activator activity	extracellular	Blood_Clotting_Cascade // TGF_Beta_Signaling_Pathway
NM_006380	APPBP2	1	-1.3	-1.2	1.4	1.3	1.5	3.7	-1.1	-1.3	1.1	202631_s_at	amyloid beta precursor protein (cytoplasmic tail) binding protein 2	intracellular protein transport	microtubule motor activity	cytoplasm // microtubule associated complex
AI738896	TNFAIP3	1.6	-2.8	-2.1	-3.5	-2.7	-1.8	1.7	7.1	9.9	1.1	202643_s_at	tumor necrosis factor, alpha-induced protein 3	apoptosis // anti-apoptosis // negative regulation of transcription	DNA binding // protein binding // zinc ion binding	nucleus
BG107456	SERTAD2	-1.1	-2.9	-2.5	-3.6	-3.7	-1.9	-3.3	1.1	1.3	-1.1	202656_s_at	SERTA domain containing 2	regulation of transcription, DNA-dependent
NM_014755	SERTAD2	-1.2	-1.8	-1.9	-2.5	-2.7	-3	-1.9	1.7	2	-1.2	202657_s_at	SERTA domain containing 2	regulation of transcription, DNA-dependent
AI005043	WASPIP	-1	-2.2	-1.5	-1.1	-2.2	1.2	1.7	-1.7	1.2	1.1	202663_at	Wiskott-Aldrich syndrome protein interacting protein	protein complex assembly // actin polymerization and/or depolymerization	actin binding // profilin binding	actin cytoskeleton
AW058622	WASPIP	-1.1	-1.6	-1.4	1	-2	1.2	1.5	-1.5	1.1	1	202664_at	Wiskott-Aldrich syndrome protein interacting protein	protein complex assembly // actin polymerization and/or depolymerization	actin binding // profilin binding	actin cytoskeleton
NM_004301	BAF53A	-1.1	-1.2	-1.6	-1.7	-2.1	-1.2	-1.4	-2.2	-2	-1.7	202666_s_at	BAF53	chromatin remodeling // signal transduction // response to pest/pathogen/parasite	chromatin binding // motor activity // structural constituent of cytoskeleton	nucleus // actin filament
AI571419	MAP2K1	1.2	-1.5	-1	-1.3	-2	1	1.4	-3.3	-1.4	-1.1	202670_at	mitogen-activated protein kinase kinase 1		pkinase;protein kinase activity;1.2e-75		Integrin-mediated_cell_adhesion // MAPK_Cascade
NM_001674	ATF3	2.4	-3.9	-2.9	-1.9	-2.2	-1.2	1.8	1.1	2.9	-1	202672_s_at	activating transcription factor 3	regulation of transcription, DNA-dependent	transcription factor activity // transcription corepressor activity // bZIP;DNA binding;2.1e-09	nucleus	Hypertrophy_model // Hypertrophy_model
NM_002095	GTF2E2	-1.2	-1.8	-2	-1.3	-1.9	-2.1	-1.4	-1.4	-1.8	-1.2	202680_at	general transcription factor IIE, polypeptide 2, beta 34kDa	regulation of transcription, DNA-dependent // transcription initiation from Pol II promoter	general RNA polymerase II transcription factor activity // TFIIE_beta;RNA polymerase II transcription factor activity;4.6e-47	nucleus // transcription factor TFIIE complex
U57059	TNFSF10	-1.6	1.1	1.9	4.9	2.8	14.2	23.6	-2.4	3.4	-2	202687_s_at	tumor necrosis factor (ligand) superfamily, member 10	apoptosis // induction of apoptosis // immune response // signal transduction // cell-cell signaling // positive regulation of I-kappaB kinase/NF-kappaB cascade	tumor necrosis factor receptor binding	soluble fraction // integral to plasma membrane	Apoptosis
NM_003449	TRIM26	-1.4	1.9	1.3	-1	6.1	1.6	2.5	-1.2	-1.1	1.1	202702_at	tripartite motif-containing 26		DNA binding // protein binding // zinc ion binding	intracellular
NM_004701	CCNB2	1.2	-1.5	-1.2	1.2	1	1.1	2.5	1.2	1.9	-1.2	202705_at	cyclin B2	regulation of cell cycle // cytokinesis // mitosis		nucleus	Cell_cycle // Cell_cycle
NM_003528	HIST2H2BE	1	1	-1.2	2.4	3.2	3.9	2.4	1	5.4	1.4	202708_s_at	histone 2, H2be	nucleosome assembly // chromosome organization and biogenesis (sensu Eukarya)	DNA binding	nucleosome // nucleus // chromosome
BC000899	BET1	1	-1	-1.1	1.2	2.5	1.4	1.3	1	1.1	-1	202710_at	BET1 homolog (S. cerevisiae)	intracellular protein transport // ER to Golgi transport	protein transporter activity	Golgi membrane // endoplasmic reticulum // integral to membrane
NM_004341	CAD	-1.7	-1.2	-1.7	-1.3	-1.9	-2.1	-1.9	-1.1	-1.1	1.1	202715_at	carbamoyl-phosphate synthetase 2, aspartate transcarbamylase, and dihydroorotase	'de novo' pyrimidine base biosynthesis // pyrimidine nucleotide biosynthesis // amino acid metabolism // arginine biosynthesis // nitrogen metabolism // biosynthesis	anthranilate synthase activity // aspartate carbamoyltransferase activity // carbamoyl-phosphate synthase (glutamine-hydrolyzing) activity // dihydroorotase activity // ATP binding // amino acid binding // transferase activity // hydrolase activity // lig	cytoplasm // aspartate carbamoyltransferase complex	Pyrimidine metabolism // Alanine and aspartate metabolism // Pyrimidine metabolism // Pyrimidine metabolism // Glutamate metabolism // Pyrimidine metabolism // Alanine and aspartate metabolism // Pyrimidine metabolism // Pyrimidine metabolism // Glutamate
NM_002827	PTPN1	1.1	-1.3	-1	1.2	-1.6	1.3	2	1.2	1.3	-1.1	202716_at	protein tyrosine phosphatase, non-receptor type 1		Y_phosphatase;protein tyrosine phosphatase activity;1.3e-116
BC001451	TES	1.4	-1.6	-1	1.1	-2	-1.3	-1.3	-1	-1.6	1.1	202719_s_at	testis derived transcript (3 LIM domains)
AW117498	FOXO1A	1	-1.7	-1.3	1.1	-2.3	-1.8	-2.5	1.2	-1.3	-1.1	202723_s_at	forkhead box O1A (rhabdomyosarcoma)	regulation of transcription from Pol II promoter // anti-apoptosis // cell growth and/or maintenance	transcription factor activity	nucleus
NM_000234	LIG1	-1	-1	-1	-1	1	2.2	2.1	1	1	-1	202726_at	ligase I, DNA, ATP-dependent		DNA_ligase_A_N;DNA ligase (ATP) activity;7.7e-116
AI986120	LTBP1	1.3	-1.9	-1.3	-1	-1.1	2.1	1.8	1.1	1.8	1.9	202728_s_at	latent transforming growth factor beta binding protein 1		transforming growth factor beta receptor activity // calcium ion binding // growth factor binding	extracellular matrix	TGF_Beta_Signaling_Pathway
NM_000627	LTBP1	1	-3	-2.3	2.3	1.2	2.1	4.2	-1.3	3.6	-1.1	202729_s_at	latent transforming growth factor beta binding protein 1		transforming growth factor beta receptor activity // calcium ion binding // growth factor binding	extracellular matrix	TGF_Beta_Signaling_Pathway // TGF_Beta_Signaling_Pathway
NM_014456	PDCD4	1.3	-1.6	-1.1	1.7	-3.4	-1.7	-1.4	-2	-3.3	-1.6	202730_s_at	programmed cell death 4 (neoplastic transformation inhibitor)	apoptosis
NM_014456	PDCD4	2.2	-1.6	-1.1	1.5	-3	-1.7	-1.7	-3.4	-5.7	-1.9	202731_at	programmed cell death 4 (neoplastic transformation inhibitor)	apoptosis
NM_007066	PKIG	-2.7	-1.3	-3.1	-1.7	1	-1.8	-2.4	-1.6	1.5	1.3	202732_at	protein kinase (cAMP-dependent, catalytic) inhibitor gamma	negative regulation of protein kinase activity	cAMP-dependent protein kinase inhibitor activity
NM_000293	PHKB	-1.9	-1.5	-1.4	-1.6	-1.5	-2.5	-2	-1.2	1.4	-1.5	202739_s_at	phosphorylase kinase, beta		kinase activity		Glycogen_Metabolism // Glycogen_Metabolism
NM_002731	PRKACB	-1.1	-2.3	-1.9	-1.9	-4.1	-1.5	-2	-1.9	-2.5	1.8	202742_s_at	protein kinase, cAMP-dependent, catalytic, beta	protein amino acid phosphorylation	protein serine/threonine kinase activity // ATP binding // pkinase;protein kinase activity;2.5e-88		Phosphatidylinositol signaling system // G_Protein_Signaling // Phosphatidylinositol signaling system // G_Protein_Signaling
AL021786	ITM2A	1.3	-1.4	-1.1	1	-3.3	-1.1	1.4	1	1.8	1	202746_at	integral membrane protein 2A			integral to membrane
NM_004867	ITM2A	1.6	-1.4	-1.2	-1	-2.9	-1	1.3	-1.2	1.4	-1.3	202747_s_at	integral membrane protein 2A			integral to membrane
NM_004354	CCNG2	1.3	-1.9	-1.6	-1.7	-2.6	-2.7	-2	-1.1	-2.1	1.7	202770_s_at	cyclin G2	cell cycle checkpoint // cytokinesis // cell cycle // mitosis
NM_003453	ZNF198	1.1	-1.6	-1.8	-1.3	-2.4	-1.9	-1.2	-1	1.2	-1.5	202778_s_at	zinc finger protein 198	regulation of transcription, DNA-dependent	zinc ion binding	nucleus
NM_014501	UBE2S	1.5	-2.2	-1.7	-1.8	-3	-2	1.6	1.5	2.3	-1.4	202779_s_at	ubiquitin-conjugating enzyme E2S		UQ_con;ubiquitin conjugating enzyme activity;2.8e-54		Ubiquitin mediated proteolysis // Ubiquitin mediated proteolysis
NM_013233	STK39	-1.8	-1.9	-3.3	-2.3	-1.7	-2.5	-2.4	-1.4	1.2	1.7	202786_at	serine threonine kinase 39 (STE20/SPS1 homolog, yeast)	protein amino acid phosphorylation // response to stress	receptor signaling protein serine/threonine kinase activity // protein-tyrosine kinase activity // ATP binding // transferase activity // pkinase;protein kinase activity;1.3e-81	nucleus // cytoplasm
AI539710	ABCC1	1.3	1.3	-1	1.1	2.1	1.6	1.6	-1	1.1	-1.4	202804_at	ATP-binding cassette, sub-family C (CFTR/MRP), member 1	transport // response to drug	nucleotide binding // ATP-binding cassette (ABC) transporter activity // transporter activity // ATP binding	membrane fraction // integral to plasma membrane
AW193511	HIS1	1.3	-1.2	-1.1	1.5	-1.2	1.5	2.8	1	-1.9	1.2	202814_s_at	HMBA-inducible
AW292882	SS18	1	-1.6	-1.1	1	-2.2	1.2	1.1	-1.8	-1.3	1.1	202816_s_at	synovial sarcoma translocation, chromosome 18	cell growth and/or maintenance		nucleus
NM_005648	TCEB1	1.1	-1.5	-1.2	-1.1	-1.4	1.3	2.4	-1	1.2	-1.1	202824_s_at	transcription elongation factor B (SIII), polypeptide 1 (15kDa, elongin C)
NM_001151	SLC25A4	1	-1.8	-1.6	-1.4	-2.7	-1.5	-1.5	1.1	1	-1.2	202825_at	solute carrier family 25 (mitochondrial carrier; adenine nucleotide translocator), member 4		mito_carr;binding;2.2e-34		Electron_Transport_Chain // Electron_Transport_Chain
NM_006701	TXNL4	-1.1	-2.1	-2	-1.3	-1.6	1.3	2.6	-1.2	1.5	-1.1	202836_s_at	thioredoxin-like 4	electron transport // mitosis // DIM1;mRNA splicing;1.4e-104	electron transporter activity // pre-mRNA splicing factor activity	spliceosome complex
AL080081	DNAJB9	-1.2	-2	-1.6	-3.4	-1.8	-2	-1.2	2	1.3	2	202842_s_at	DnaJ (Hsp40) homolog, subfamily B, member 9	protein folding	chaperone activity	nucleus
NM_000194	HPRT1	1.2	-1.8	-1.1	1.2	-3.2	-1.4	-1.1	-1.1	1.1	-1.1	202854_at	hypoxanthine phosphoribosyltransferase 1 (Lesch-Nyhan syndrome)	Pribosyltran;nucleoside metabolism;6.7e-31	2.4.2.8;hypoxanthine phosphoribosyltransferase activity;1.09e-62		Purine metabolism // Nucleotide_Metabolism // Purine metabolism // Nucleotide_Metabolism
NM_004207	SLC16A3	1.1	-1.1	-1	1.1	1	1.1	2.1	-1.2	1.5	1.1	202856_s_at	solute carrier family 16 (monocarboxylic acid transporters), member 3	transport // monocarboxylic acid transport	transporter activity // monocarboxylic acid transporter activity // symporter activity // monocarboxylate porter activity	membrane fraction // integral to plasma membrane
NM_016816	OAS1	1	1	3	3.6	2.9	3.8	3.6	-1.1	1	-1	202869_at	2',5'-oligoadenylate synthetase 1, 40/46kDa	nucleobase, nucleoside, nucleotide and nucleic acid metabolism // immune response // response to virus	RNA binding // ATP binding // transferase activity // nucleotidyltransferase activity	cytoplasm
AW024925	ATP6V1C1	-1	1	-2	1.1	-1.1	1.8	3.2	-5.7	-1.8	-1.1	202872_at	ATPase, H+ transporting, lysosomal 42kDa, V1 subunit C, isoform 1	cell surface receptor linked signal transduction // development // ATP synthesis coupled proton transport // proton transport	non-G-protein coupled 7TM receptor activity // G-protein coupled receptor activity // transporter activity // ATP binding // hydrolase activity // hydrolase activity, acting on acid anhydrides, catalyzing transmembrane movement of substances // hydrogen-t	plasma membrane // integral to membrane // proton-transporting two-sector ATPase complex	Oxidative phosphorylation // ATP synthesis // Photosynthesis // Flagellar assembly // Type III secretion system
NM_001695	ATP6V1C1	-1	-1	-1.1	-1	-1.5	1.7	3.3	-1.9	-1.3	-1.3	202874_s_at	ATPase, H+ transporting, lysosomal 42kDa, V1 subunit C, isoform 1	cell surface receptor linked signal transduction // development // ATP synthesis coupled proton transport // proton transport	non-G-protein coupled 7TM receptor activity // G-protein coupled receptor activity // transporter activity // ATP binding // hydrolase activity // hydrolase activity, acting on acid anhydrides, catalyzing transmembrane movement of substances // hydrogen-t	plasma membrane // integral to membrane // proton-transporting two-sector ATPase complex	Oxidative phosphorylation // ATP synthesis // Photosynthesis // Flagellar assembly // Type III secretion system
W72082	C1QR1	-1.2	1.1	-1.1	-1.1	-1	1	-3.8	-1.1	-1.3	-1	202877_s_at	complement component 1, q subcomponent, receptor 1	heterophilic cell adhesion // macrophage activation	receptor activity // calcium ion binding // protein binding // sugar binding	integral to membrane
NM_012072	C1QR1	2	1.5	2.7	1.6	-1.7	-2.3	-1.5	1.3	1.2	-1.7	202878_s_at	complement component 1, q subcomponent, receptor 1	heterophilic cell adhesion // macrophage activation	receptor activity // calcium ion binding // protein binding // sugar binding	integral to membrane
NM_004762	PSCD1	1.2	-2.3	-1.8	-1.3	-3.9	-1.9	-1.2	1	-1	1	202880_s_at	pleckstrin homology, Sec7 and coiled-coil domains 1(cytohesin 1)	vesicle-mediated transport	ARF guanyl-nucleotide exchange factor activity
NM_019058	DDIT4	1.8	-3.1	-1.8	-1.5	-2.8	-1.4	1.1	1.3	1.3	2.5	202887_s_at	DNA-damage-inducible transcript 4
NM_004079	CTSS	1.7	1.1	1.3	1.2	-2.2	-1.7	-2	-2.3	-1.7	-1.1	202902_s_at	cathepsin S	proteolysis and peptidolysis // immune response	cathepsin S activity // hydrolase activity // Peptidase_C1;cysteine-type peptidase activity;1.6e-122	extracellular // lysosome
NM_001124	ADM	1	1	1	-1	1	2.1	11.6	1.2	1	-1	202912_at	adrenomedullin	cAMP biosynthesis // progesterone biosynthesis // signal transduction // cell-cell signaling // pregnancy // excretion // circulation // response to wounding	hormone activity	extracellular space // soluble fraction
NM_002964	S100A8	2.4	-1.3	3	3.7	-1.6	1.7	4.7	-2.1	-1.5	-1.8	202917_s_at	S100 calcium binding protein A8 (calgranulin A)	inflammatory response	calcium ion binding	extracellular space
NM_001498	GCLC	1.1	-1.4	-1.3	-1.2	-2.4	-1.1	-1	-2.2	-1.9	-1.2	202923_s_at	glutamate-cysteine ligase, catalytic subunit		6.3.2.2;glutamate-cysteine ligase activity;1.62e-300 // GCS;glutamate-cysteine ligase activity;9.2e-304		Glutamate metabolism // Glutathione metabolism
NM_024165	PHF1	1.6	-2.3	-1	-1.3	-2.1	-1.6	1	1.3	1.5	1.2	202928_s_at	PHD finger protein 1	regulation of transcription, DNA-dependent	transcription factor activity // PHD;DNA binding;7.1e-12	nucleus
NM_001985	ETFB	-1.4	-2.4	-1.7	-1.6	-3.6	-1.5	-1.5	1.1	1.4	-1.4	202942_at	electron-transfer-flavoprotein, beta polypeptide	electron transport	electron carrier activity // ETF_beta;electron transporter activity;1.4e-128	mitochondrial matrix
M38083	NAGA	-1.3	-1	-1.3	-1	-1.7	1.3	-2	-1.4	-1.8	-1.1	202943_s_at	N-acetylgalactosaminidase, alpha-		Melibiase;hydrolase activity, hydrolyzing O-glycosyl compounds;1.1e-06 // 3.2.1.49;alpha-N-acetylgalactosaminidase activity;3.4e-153		Globoside metabolism // Globoside metabolism
NM_014962	BTBD3	-1.6	-1.2	-1.1	-1.6	-2.6	-2.9	-2.6	1.1	-1.2	-1.6	202946_s_at	BTB (POZ) domain containing 3		protein binding
NM_001450	FHL2	-1.1	-1.1	-1.8	2.9	-1.3	2	1.2	1.1	2	1.5	202949_s_at	four and a half LIM domains 2			nucleus
NM_007019	UBE2C	-1.1	1.5	-2	1.2	1.2	-1.3	5.4	-1.1	-1.3	-1	202954_at	ubiquitin-conjugating enzyme E2C	cytokinesis // ubiquitin-dependent protein catabolism // ubiquitin cycle // cell cycle // mitosis // cyclin catabolism // positive regulation of cell proliferation	ubiquitin conjugating enzyme activity // ubiquitin-protein ligase activity // ligase activity		Ubiquitin mediated proteolysis // Ubiquitin mediated proteolysis
AW027312	RFX5	-1.3	1	-1.1	-1.2	-1.4	-1.9	-2.1	-1.7	-1	-1.4	202963_at	regulatory factor X, 5 (influences HLA class II expression)	regulation of transcription, DNA-dependent // transcription from Pol II promoter	transcription factor activity // transcription coactivator activity // RFX_DNA_binding;DNA binding;5.5e-55	nucleus
Y09216	DYRK2	1.3	-2	-1.4	-1.3	-2.7	-2.8	-1.7	1.4	-1.1	-1.3	202968_s_at	dual-specificity tyrosine-(Y)-phosphorylation regulated kinase 2	protein amino acid phosphorylation	protein serine/threonine kinase activity // protein-tyrosine kinase activity // ATP binding // transferase activity // pkinase;protein kinase activity;1.3e-65	cytoplasm
AI216690	DYRK2	1.1	-2.1	-1.7	-1.6	-3.8	-2.4	-1.7	1.2	-1.6	-1.6	202969_at	dual-specificity tyrosine-(Y)-phosphorylation regulated kinase 2	protein amino acid phosphorylation	protein serine/threonine kinase activity // protein-tyrosine kinase activity // ATP binding // transferase activity // pkinase;protein kinase activity;1.3e-65	cytoplasm
NM_006482	DYRK2	1.2	-1.8	-1.3	-1	-2.4	-2.1	-1.7	-1.1	-1.5	-1.5	202971_s_at	dual-specificity tyrosine-(Y)-phosphorylation regulated kinase 2	protein amino acid phosphorylation	protein serine/threonine kinase activity // protein-tyrosine kinase activity // ATP binding // transferase activity // pkinase;protein kinase activity;1.3e-65	cytoplasm
NM_002436	MPP1	-1	1.1	2.1	2.1	1.9	2.6	4.6	1	1.7	-1.2	202974_at	membrane protein, palmitoylated 1, 55kDa	signal transduction // PDZ;intracellular signaling cascade;2.7e-26	guanylate kinase activity // protein binding	membrane fraction // integral to plasma membrane // membrane
AW204564	ZF	1	1.3	1	-1.1	-1.6	-1.6	-2.2	-1.1	1.2	1	202978_s_at	HCF-binding transcription factor Zhangfei	transcription // regulation of transcription, DNA-dependent // response to virus	DNA binding	nucleus
AI760760	SMARCA3	-1.9	-1.1	-2.1	-1.7	-3	1	-1	-1.1	-1.3	-1.1	202983_at	SWI/SNF related, matrix associated, actin dependent regulator of chromatin, subfamily a, member 3		SNF2_N;DNA binding;3.2e-65
NM_002922	RGS1	-2.5	-1.2	-3.1	-5	-3.1	-2.2	-1.8	2.5	2.8	1.1	202988_s_at	regulator of G-protein signalling 1	immune response // signal transduction // G-protein signaling, adenylate cyclase inhibiting pathway // B-cell activation	signal transducer activity // GTPase activator activity // calmodulin binding	plasma membrane
NM_016201	AMOTL2	-1.1	-2.1	-1.1	1.4	-3.9	2.8	2.1	1	3.3	-1	203002_at	angiomotin like 2
NM_002342	LTBR	1	1	-1	1.2	1	1.1	2	1.1	1	-1.1	203005_at	lymphotoxin beta receptor (TNFR superfamily, member 3)	apoptosis // immune response // signal transduction // positive regulation of I-kappaB kinase/NF-kappaB cascade	transmembrane receptor activity // protein binding // TNFR_c6;receptor activity;3.2e-12	integral to membrane
J04183	LAMP2	1.3	-1.1	1	-1	1.1	1.5	2	-1.1	-1.2	1.7	203041_s_at	lysosomal-associated membrane protein 2			lysosomal membrane // integral to plasma membrane // Lamp;membrane;1.5e-237 // Lamp;membrane;6.4e-228
NM_002294	LAMP2	1	-1.1	-1	1.3	1	1	2.3	1.4	1.1	1.4	203042_at	lysosomal-associated membrane protein 2			lysosomal membrane // integral to plasma membrane // Lamp;membrane;1.5e-237 // Lamp;membrane;6.4e-228
NM_014918	CHSY1	1.1	1	1.4	1.2	1	2.2	2.4	-1.4	1	1	203044_at	carbohydrate (chondroitin) synthase 1
NM_005872	BCAS2	-1.5	-1.1	-1.1	-1.2	-2.3	-1.1	-1	1.3	1.4	1.2	203053_at	breast carcinoma amplified sequence 2	RNA processing	pre-mRNA splicing factor activity	spliceosome complex
AV724783	PRDM2	1.1	-1.7	-1.2	-1.9	-1.4	-2.1	-2.5	1.5	1.3	-1.2	203057_s_at	PR domain containing 2, with ZNF domain	regulation of transcription, DNA-dependent	transcription factor activity // zinc ion binding // metal ion binding	nucleus
NM_003591	CUL2	1.1	1.4	1.8	1.5	3.1	1.3	-1.2	1.2	1.1	-1.1	203079_s_at	cullin 2	G1/S transition of mitotic cell cycle // cell cycle // cell cycle arrest // negative regulation of cell proliferation // induction of apoptosis by intracellular signals
NM_013450	BAZ2B	1.2	1.8	1.5	1.1	1.1	1.1	2	-1.2	1.1	-1.1	203080_s_at	bromodomain adjacent to zinc finger domain, 2B	regulation of transcription, DNA-dependent	DNA binding	nucleus
BC000125	TGFB1	1.2	-2	-1.2	1.9	1.6	2.3	1.7	1.9	2.2	1.1	203085_s_at	transforming growth factor, beta 1 (Camurati-Engelmann disease)	regulation of cell cycle // anti-apoptosis // transforming growth factor beta receptor signaling pathway // cell-cell signaling // cell proliferation // cell growth // growth	transforming growth factor beta receptor binding // growth factor activity		Cell_cycle // TGF_Beta_Signaling_Pathway // Cell_cycle // TGF_Beta_Signaling_Pathway
BE872563	KIF2	-1.6	-3.5	-2.4	1.5	1.7	1.1	3.7	-2.7	-1.1	1.4	203086_at	kinesin heavy chain member 2		motor activity // ATP binding	cytoskeleton // microtubule associated complex
NM_004520	KIF2	-1.3	-4.1	-2.4	1.6	1.1	1.1	4.3	-2.7	1.2	1.1	203087_s_at	kinesin heavy chain member 2		motor activity // ATP binding	cytoskeleton // microtubule associated complex
NM_002952	RPS2	1.1	-1.7	-1.4	-1.3	-2.8	-2.1	-1.3	1	1	-1.3	203107_x_at	ribosomal protein S2	protein biosynthesis	RNA binding // structural constituent of ribosome	intracellular // ribosome // cytosolic small ribosomal subunit (sensu Eukarya)	Ribosomal_Proteins
AU152635	FECH	1.3	-2.1	-1	-1.3	-1.2	-2.1	1	-1.1	1	2.7	203115_at	ferrochelatase (protoporphyria)	energy pathways // heme biosynthesis // response to light	ferrochelatase activity // ferrous iron binding // 4.99.1.1;cobalt chelatase activity;8.2e-146	mitochondrion	Porphyrin and chlorophyll metabolism // Heme_Biosynthesis
NM_000617	SLC11A2	1	-1.1	-1	-1.3	-1.5	-2.1	-1.4	-1.1	3	-1.1	203124_s_at	solute carrier family 11 (proton-coupled divalent metal ion transporters), member 2	transport // iron ion transport	transporter activity // iron ion transporter activity	integral to plasma membrane
BC005123	SPTLC2	1.3	-1.3	1.4	1.4	1.1	2.2	2.6	1	-1.1	-1.1	203127_s_at	serine palmitoyltransferase, long chain base subunit 2	biosynthesis	serine C-palmitoyltransferase activity // acyltransferase activity // transaminase activity // transferase activity	endoplasmic reticulum // integral to membrane	Sphingoglycolipid metabolism
NM_006808	SEC61B	1	-1.9	-1.2	-1.4	-2	-1.3	1.2	-1.4	1	-1.2	203133_at	Sec61 beta subunit
NM_006423	RABAC1	1.2	-1.5	-1	-1.1	-2	-1.2	-1.4	1.1	1	-1	203136_at	Rab acceptor 1 (prenylated)
NM_004906	WTAP	1.1	-1.7	-1.3	-1.7	-2.5	-1.5	1.1	1.9	1.6	1.1	203137_at	Wilms tumor 1 associated protein
AW058575	AP3B1	-1.2	-1.6	-1.2	-1.1	-3.7	-1.2	-1.1	-1.2	1	1.1	203141_s_at	adaptor-related protein complex 3, beta 1 subunit	intracellular protein transport // endocytosis	protein transporter activity	Golgi apparatus // coated pit
T79953	KIAA0040	-1.1	-1.3	-1.2	-1.3	-2.2	-1.8	-4.9	-1.6	-1.8	-1.4	203143_s_at	KIAA0040 gene product
NM_014788	TRIM14	-1.1	-1.5	2.4	4.4	2.3	4.9	1.8	-2	-1.2	1.5	203148_s_at	tripartite motif-containing 14	compartment specification // cell growth and/or maintenance	protein binding // zinc ion binding	cytoplasm
NM_003138	SRPK2	1.1	-1.5	1	-1.3	-2.7	-2.1	-1.9	-1.2	1.2	1.1	203182_s_at	SFRS protein kinase 2		pkinase;protein kinase activity;6.8e-20
AW157077	FLJ20580	-1.5	-1.4	-1.6	-1.1	-1.8	-1.3	-2	-1.4	-1.4	1	203197_s_at	hypothetical protein FLJ20580
NM_000485	APRT	1.1	-1.9	-1.1	-1.1	-3.1	-2	-1.9	1.1	1.4	-1.2	203219_s_at	adenine phosphoribosyltransferase	Pribosyltran;nucleoside metabolism;8.5e-45	2.4.2.7;adenine phosphoribosyltransferase activity;2.71e-51		Purine metabolism
AI758763	TLE1	-2.3	1.2	-1.2	-1.3	1	-1.3	-2.5	1.2	1.1	-1.1	203221_at	transducin-like enhancer of split 1 (E(sp1) homolog, Drosophila)
NM_005077	TLE1	-2.1	-1.4	-1.3	-1.3	-1.4	-1.2	-2.2	-1.1	1	1	203222_s_at	transducin-like enhancer of split 1 (E(sp1) homolog, Drosophila)
NM_000332	SCA1	-1.1	-2	-1.5	-1.7	-2	-1.9	1.2	-1.4	-1.2	1.5	203232_s_at	spinocerebellar ataxia 1 (olivopontocerebellar ataxia 1, autosomal dominant, ataxin 1)		RNA binding	nucleus // cytoplasm
NM_006545	TUSC4	-1.3	-1.8	-1.9	-1.3	-2	-1.5	-1.8	-1.2	-1.2	-1.9	203246_s_at	tumor suppressor candidate 4
NM_014892	RBM16	-1.1	-1.7	-1.3	-1.1	-2.1	-1.7	-1.9	1.5	-1.1	1	203250_at	RNA binding motif protein 16
NM_006289	TLN1	1	-1.3	1.1	-1	1.4	2	2.5	1.1	2.8	-1.3	203254_s_at	talin 1	cell motility // cytoskeletal anchoring	actin binding // structural constituent of cytoskeleton	cytoskeleton // focal adhesion	Integrin-mediated_cell_adhesion // Integrin-mediated_cell_adhesion
BC001671	C6orf74	-1	-1.5	-1.4	-1.2	-1.6	-1.3	-2.2	-1.8	-1.8	-1.3	203259_s_at	chromosome 6 open reading frame 74		catalytic activity
NM_016063	C6orf74	1	1.1	3.5	-1	4	1.3	1	-1.2	-1.1	-1	203260_at	chromosome 6 open reading frame 74		catalytic activity
AA810268	MAP2K4	-1.1	-1.2	-1.2	-1.4	-2.6	1.2	1.1	-1.3	1.1	-1.3	203265_s_at	mitogen-activated protein kinase kinase 4	protein amino acid phosphorylation // signal transduction // JNK cascade	protein serine/threonine kinase activity // protein-tyrosine kinase activity // ATP binding // transferase activity // pkinase;protein kinase activity;1e-70		Apoptosis // MAPK_Cascade
NM_002199	IRF2	1	-1.2	1.2	1.9	-1.3	1.8	2.2	-4.8	-2.2	-1.1	203275_at	interferon regulatory factor 2	negative regulation of transcription from Pol II promoter // regulation of transcription, DNA-dependent // immune response // cell proliferation	transcription factor activity // RNA polymerase II transcription factor activity	nucleus
AK023260	HS2ST1	1	-1.2	-1.2	-1.1	-1.1	2.4	1.8	1	1.1	-1	203283_s_at	heparan sulfate 2-O-sulfotransferase 1		transferase activity
NM_002122	HLA-DQA1	2.5	-1.2	6.7	-1.1	-1.8	-1.1	-2.4	-1.8	-2.5	1.3	203290_at	major histocompatibility complex, class II, DQ alpha 1	immune response // antigen presentation, exogenous antigen // antigen processing, exogenous antigen via MHC class II	MHC class II receptor activity	integral to plasma membrane // integral to membrane
NM_006520	TCTE1L	-1.1	-1.2	-1.5	-1.3	-2.2	-1.2	-1.2	-1.4	-1.3	-1.6	203303_at	t-complex-associated-testis-expressed 1-like
NM_012342	BAMBI	-2.5	-4.3	-1.1	-1	-1.5	7	3.7	-1.2	2.3	1.1	203304_at	BMP and activin membrane-bound inhibitor homolog (Xenopus laevis)			integral to membrane
NM_000129	F13A1	-1.4	-1.3	-1.3	1.4	-1	2.5	3.2	-1.7	1.6	-1	203305_at	coagulation factor XIII, A1 polypeptide	peptide cross-linking
NM_006416	SLC35A1	-1.8	-1.4	-1.5	-1.2	-1.8	-1.4	-2	-3.5	-1.7	-1.5	203306_s_at	solute carrier family 35 (CMP-sialic acid transporter), member A1	carbohydrate metabolism // protein modification // nucleotide-sugar transport // CMP-sialic acid transport	nucleotide-sugar transporter activity // sugar porter activity // CMP-sialic acid transporter activity	Golgi membrane // integral to plasma membrane
NM_003244	TGIF	1.4	-2.2	-1.4	-1.1	-4.5	-3.3	-1.8	1.5	1.5	1.5	203313_s_at	TGFB-induced factor (TALE family homeobox)	regulation of transcription, DNA-dependent	transcription factor activity	nucleus	TGF_Beta_Signaling_Pathway // TGF_Beta_Signaling_Pathway
BC000103	NCK2	1.1	-2	-2	1.6	1.1	2.2	3.7	-1	1.5	1.2	203315_at	NCK adaptor protein 2	signal complex formation // regulation of epidermal growth factor receptor activity // intracellular signaling cascade // negative regulation of cell proliferation // positive regulation of actin filament polymerization // positive regulation of T-cell proliferation // T-cell activation	protein binding // cytoskeletal adaptor activity // receptor signaling complex scaffold activity	cytoplasm
AU145934	KIAA0863	-1.1	-1.1	-1.2	1	-2	-1.1	-1.6	2.4	2.6	-1	203322_at	KIAA0863 protein
NM_002894	RBBP8	-1.2	-1.8	-1.4	1.2	1.3	1.6	2.5	1	1.6	1.3	203344_s_at	retinoblastoma binding protein 8
AI566096	M96	-2	-1.4	-2.5	-1.7	-2.5	-1.5	-1.4	-1.2	-1.9	-1.4	203345_s_at	likely ortholog of mouse metal response element binding transcription factor 2	regulation of transcription, DNA-dependent	DNA binding
AF072814	M96	-1.1	-1.3	-2.2	-1.1	-2	-1.3	-1.2	-2	-1.2	-2.1	203346_s_at	likely ortholog of mouse metal response element binding transcription factor 2	regulation of transcription, DNA-dependent	DNA binding
NM_004456	EZH2	-1.7	-1.8	-1.4	-2.2	-1.6	-1.2	2.3	1.4	2.4	-2.8	203358_s_at	enhancer of zeste homolog 2 (Drosophila)		DNA binding	nucleus
AB004903	SOCS2	1	-1.2	-1.1	-1	-2.7	1.1	-1	-1.6	1.1	-1	203372_s_at	suppressor of cytokine signaling 2	regulation of cell growth // intracellular signaling cascade // regulation of signal transduction // regulation of body size // positive regulation of neuron differentiation	growth hormone receptor binding // prolactin receptor binding // insulin-like growth factor receptor binding	cytoplasm
AW612376	TPP2	1.3	-1.9	-1.2	1.2	-2.2	-1.1	-1.1	-1.1	1.1	-1.4	203374_s_at	tripeptidyl peptidase II	proteolysis and peptidolysis	aminopeptidase activity // subtilase activity // tripeptidyl-peptidase II activity // D-alanyl-D-alanine endopeptidase activity // hydrolase activity	cytoplasm
NM_004313	ARRB2	1.6	-1.2	-1.4	1.4	-2.6	1	-1.1	-1.4	-1.2	-1.4	203388_at	arrestin, beta 2	signal transduction // sensory perception		nucleus // cytoplasm // plasma membrane
BE973687	HES1	2.9	-3.1	-3.6	-4.5	-5.3	-7.2	1.2	6.2	35.4	3.7	203394_s_at	hairy and enhancer of split 1, (Drosophila)	regulation of transcription, DNA-dependent // neurogenesis	DNA binding	nucleus
NM_005524	HES1	-1.1	-1.5	-1.3	-1.8	-2	-1.8	1.1	1.7	4.2	1.3	203395_s_at	hairy and enhancer of split 1, (Drosophila)	regulation of transcription, DNA-dependent // neurogenesis	DNA binding	nucleus
NM_005977	RNF6	1.9	-4.8	-1.4	1.3	1.4	1.7	5.6	1.3	1.6	1.3	203403_s_at	ring finger protein (C3H2C3 type) 6		zinc ion binding
NM_014782	ARMCX2	-1.9	1.2	-1.3	1.5	1	2	4.3	-2.5	1.1	-1.4	203404_at	armadillo repeat containing, X-linked 2
NM_002971	SATB1	1.3	-1.3	-1	1.1	-2.5	-1.1	1.5	1.2	1	1	203408_s_at	special AT-rich sequence binding protein 1 (binds to nuclear matrix/scaffold-associating DNA's)	establishment and/or maintenance of chromatin architecture // regulation of transcription, DNA-dependent	double-stranded DNA binding // transcription factor activity // CUT;DNA binding;3.3e-43	nucleus
AW272611	TMPO	1.5	-1.4	-1.6	-1.5	-3	-1.6	2.7	1.3	-1.1	1.8	203432_at	thymopoietin		DNA binding // lamin binding	nuclear membrane // chromosome // integral to membrane
AI433595	PLEK	1.2	-2	-1.3	2	1.5	1.5	2.5	-1.4	1.9	-1.1	203470_s_at	pleckstrin
NM_006633	IQGAP2	-1.1	-1.2	-1	-1	-2	-1	1.8	-1.8	-1.2	1	203474_at	IQ motif containing GTPase activating protein 2	signal transduction // small GTPase mediated signal transduction	actin binding // GTPase inhibitor activity // Ras GTPase activator activity // calmodulin binding	actin cytoskeleton	G13_Signaling_Pathway // G13_Signaling_Pathway
NM_021136	RTN1	2.5	-1.1	-2.2	1.1	-1.5	-1.3	-2.1	-1.3	-1.1	1.6	203485_at	reticulon 1	signal transduction // neuron differentiation	signal transducer activity	endoplasmic reticulum // integral to endoplasmic reticulum membrane
BF195973	HSPC056	-1.5	-2	1	1.1	-2.8	-1.8	-1.5	1.2	-1.1	-1.1	203486_s_at	HSPC056 protein
AI123527	KIAA0092	-1	-1.8	-1.5	-1.1	-2	-1	1.1	1.1	1	-1.3	203491_s_at	translokin
AA918224	KIAA0092	-1.8	-1.3	-1.3	-1.6	-3.3	-1.2	-1.2	-1.7	1.2	1.4	203492_x_at	translokin
NM_001724	BPGM	1.2	-1.5	-1.2	-2.4	-1.1	-2.7	1	-1.4	-1.1	-1.7	203502_at	2,3-bisphosphoglycerate mutase		PGAM;catalytic activity;2.9e-130 // 3.1.3.13;bisphosphoglycerate phosphatase activity;1.64e-76 // 5.4.2.1;2,3-bisphosphoglycerate-dependent phosphoglycerate mutase activity;1.06e-76		Glycolysis / Gluconeogenesis // Glycolysis / Gluconeogenesis // Glycolysis / Gluconeogenesis // Glycolysis / Gluconeogenesis // Glycolysis / Gluconeogenesis // Glycolysis / Gluconeogenesis
NM_001066	TNFRSF1B	1.5	-1.1	1.4	1.2	1.8	1.9	2.3	1.3	3.3	-1.6	203508_at	tumor necrosis factor receptor superfamily, member 1B	apoptosis	receptor activity // tumor necrosis factor receptor activity	integral to membrane	Apoptosis // Apoptosis // Inflammatory_Response_Pathway // Apoptosis // Apoptosis // Apoptosis // Inflammatory_Response_Pathway // Apoptosis
NM_003105	SORL1	1.1	-1.4	-1.5	-1.3	-2.7	-2.9	-2	1.3	1	2.1	203509_at	sortilin-related receptor, L(DLR class) A repeats-containing	lipid transport // receptor mediated endocytosis // cholesterol metabolism	transmembrane receptor activity // lipid transporter activity // internalization receptor activity	integral to plasma membrane
NM_000081	CHS1	1.5	-1.6	-1.5	-1.7	-2.5	-1.3	1.3	-1.5	-1	-1.7	203518_at	Chediak-Higashi syndrome 1
AW613549	ZNF318	-1.6	-1.2	-1.8	-1.9	-2.9	-3	-2.6	-1.1	1.4	-1.8	203520_s_at	zinc finger protein 318
NM_002965	S100A9	2.9	1.1	3.9	4.5	-1.2	1.9	10.5	-1.2	-1.5	-1.9	203535_at	S100 calcium binding protein A9 (calgranulin B)	inflammatory response // cell-cell signaling	signal transducer activity // calcium ion binding	extracellular space
NM_003473	STAM	-1.8	-1.7	-1.4	-2	-2.8	-2.3	-2	1.2	-1.4	1.4	203544_s_at	signal transducing adaptor molecule (SH3 domain and ITAM motif) 1	intracellular protein transport // signal transduction	SH3/SH2 adaptor protein activity
NM_000237	LPL	1.3	-1	-1.4	-1.1	2.9	1.9	1	-1.2	1.2	1.2	203549_s_at	lipoprotein lipase	fatty acid metabolism // circulation // lipid catabolism	lipoprotein lipase activity // lipid transporter activity // heparin binding // hydrolase activity // lipase;catalytic activity;1.2e-173	extracellular	Glycerolipid metabolism // Fatty_Acid_Degradation // Glycerolipid metabolism // Fatty_Acid_Degradation
NM_004219	PTTG1	-1.1	-1.3	-2	-1.5	-1.6	-1.7	2.1	-1.9	1.1	-1.2	203554_x_at	pituitary tumor-transforming 1	DNA replication and chromosome cycle // DNA metabolism // DNA repair // transcription from Pol II promoter // chromosome segregation // mitosis // spermatogenesis // cell growth and/or maintenance	transcription factor activity // cysteine protease inhibitor activity // protein binding	nucleus // cytoplasm
NM_021642	FCGR2A	1.4	1.2	1.2	-1.1	1	1.5	2.2	-1	-1	2	203561_at	Fc fragment of IgG, low affinity IIa, receptor for (CD32)	immune response	receptor activity // receptor signaling protein activity // IgG binding	plasma membrane // integral to membrane
NM_005384	NFIL3	1.7	-1.5	1	-1.1	-2.2	1	3.1	1.9	-1	-1.2	203574_at	nuclear factor, interleukin 3 regulated	regulation of transcription, DNA-dependent // transcription from Pol II promoter // immune response	DNA binding // transcription factor activity // transcription corepressor activity	nucleus
BC002438	RAB4A	1	-1.4	-1.3	1	-1.1	1.2	2.1	-1.8	1	-1.4	203581_at	RAB4A, member RAS oncogene family		ras;small monomeric GTPase activity;1.2e-91
NM_014824	FCHSD2	-1.4	-1.2	-1	-1.2	-1.5	-1.6	-2	1	1	1	203620_s_at	FCH and double SH3 domains 2
NM_020143	LOC56902	-1.4	1.2	1.1	-1.1	-2.6	-1	-1	-1.6	-1.3	-1.6	203622_s_at	putatative 28 kDa protein		nucleic acid binding
NM_004244	CD163	1	1.4	1.4	2.1	-1.3	1.7	4.5	-1.9	-1.4	-1.5	203645_s_at	CD163 antigen		protein-lysine 6-oxidase activity // scavenger receptor activity // copper ion binding	extracellular // membrane
M18003	FDX1	1.3	-1.3	-1.2	-2.1	-2	-1.7	-1	1.5	-1	1.6	203647_s_at	ferredoxin 1	energy pathways // electron transport // vitamin metabolism // steroid metabolism	iron ion binding // electron carrier activity // fer2;electron transporter activity;4.1e-09	mitochondrion
NM_005798	RFP2	1.2	-1.4	-1.2	-2.1	-2.4	-2	-3.2	1.1	-1.1	-1.1	203659_s_at	ret finger protein 2	morphogenesis // positive regulation of I-kappaB kinase/NF-kappaB cascade // negative regulation of cell cycle	signal transducer activity // zinc ion binding	intracellular
NM_002133	HMOX1	-1	2	4.1	1.9	3.2	3.9	5.2	1.5	-1.7	1.1	203665_at	heme oxygenase (decycling) 1	heme oxidation // positive regulation of I-kappaB kinase/NF-kappaB cascade	heme oxygenase (decyclizing) activity // signal transducer activity // oxidoreductase activity	membrane fraction // endoplasmic reticulum // microsome	Porphyrin and chlorophyll metabolism // Porphyrin and chlorophyll metabolism
NM_002736	PRKAR2B	1.1	-2.1	-1.9	1.8	-1.1	2.1	6	-2.2	2	1.3	203680_at	protein kinase, cAMP-dependent, regulatory, type II, beta		RIIa;cAMP-dependent protein kinase regulator activity;2.4e-18		G_Protein_Signaling // G_Protein_Signaling
NM_002600	PDE4B	1.5	-1.6	-1.3	-2.4	-2.7	-2	-1.4	1.2	3	2.5	203708_at	phosphodiesterase 4B, cAMP-specific (phosphodiesterase E4 dunce homolog, Drosophila)	signal transduction	catalytic activity // 3',5'-cyclic-nucleotide phosphodiesterase activity // cAMP-specific phosphodiesterase activity // hydrolase activity	soluble fraction // insoluble fraction	Purine metabolism // G_Protein_Signaling
NM_003193	TBCE	-2.2	-1.5	-2.4	-2	-2.2	-1.7	-2	-1.6	1.3	1.2	203715_at	tubulin-specific chaperone e	beta-tubulin folding	co-chaperonin activity	cytosol // microtubule
M80536	DPP4	2.3	-2.1	-2	-1.7	-2.6	-1.6	1.8	-2	-1.3	1.2	203716_s_at	dipeptidylpeptidase 4 (CD26, adenosine deaminase complexing protein 2)	proteolysis and peptidolysis // immune response	aminopeptidase activity // dipeptidyl-peptidase IV activity // prolyl oligopeptidase activity // hydrolase activity	integral to membrane
NM_001935	DPP4	1.4	-1.7	-1.3	-1.1	-2	-1.1	2.5	-1.6	1.2	-1	203717_at	dipeptidylpeptidase 4 (CD26, adenosine deaminase complexing protein 2)	proteolysis and peptidolysis // immune response	aminopeptidase activity // dipeptidyl-peptidase IV activity // prolyl oligopeptidase activity // hydrolase activity	integral to membrane
NM_001924	GADD45A	1.1	-1.7	-2	-2.4	-1.5	-1.4	2.9	1.9	5.6	2.8	203725_at	growth arrest and DNA-damage-inducible, alpha	regulation of cyclin dependent protein kinase activity // DNA repair // protein biosynthesis // apoptosis // cell cycle arrest	structural constituent of ribosome	nucleus // ribosome	Cell_cycle // Cell_cycle
NM_006929	SKIV2L	-1.1	-1.4	-1.2	-1.5	-2	-1.1	1	1.1	1.1	-1.1	203727_at	superkiller viralicidic activity 2-like (S. cerevisiae)		DEAD;ATP binding;6.8e-34
NM_003211	TDG	1.1	-1.4	-1.4	-1.6	-2	-1.5	1.2	-1	1.4	-1.4	203743_s_at	thymine-DNA glycosylase
NM_016839	RBMS1	1.1	-1.3	1.1	1.3	-1.3	-1.1	2.2	-1.9	-1.4	1.2	203748_x_at	RNA binding motif, single stranded interacting protein 1	DNA replication	double-stranded DNA binding // single-stranded DNA binding // RNA binding // rrm;nucleic acid binding;1.8e-20	nucleus
AI762296	JUND	1.4	-1.8	-1	-1	-2.1	-1.3	-1.4	1.8	2.5	-1.4	203751_x_at	jun D proto-oncogene	regulation of transcription from Pol II promoter	transcription factor activity // RNA polymerase II transcription factor activity	chromatin // nucleus	Hypertrophy_model
NM_014750	DLG7	1	1.1	-1	-1.1	-1.2	1	3.6	-1.1	1.1	1	203764_at	discs, large homolog 7 (Drosophila)	cell-cell signaling
AI950380	BCL7A	-1.7	1.4	-1.2	-1.8	1	-2.3	-3.4	-1.1	-1.2	-1.3	203796_s_at	B-cell CLL/lymphoma 7A		actin binding
NM_006107	OA48-18	-1.3	-1.4	-1.5	-1.5	-2.1	-2.2	-2.3	-1.5	-1	-1.4	203804_s_at	acid-inducible phosphoprotein	apoptosis // response to stress
W93728	GUCY1B3	2	-1.9	-1.3	1.1	1.9	3.2	13.9	-3.7	1.1	-1	203817_at	guanylate cyclase 1, soluble, beta 3	cGMP biosynthesis // nitric oxide mediated signal transduction // circulation	guanylate cyclase activity // receptor activity // lyase activity	cytoplasm // guanylate cyclase complex, soluble	Purine metabolism
AU160004	IMP-3	-1.9	-3.1	-2.2	1.3	1.4	2.4	3	-1.2	2	1.4	203819_s_at	IGF-II mRNA-binding protein 3		rrm;nucleic acid binding;5.5e-09
NM_006547	IMP-3	-1.7	-3.3	-2.3	1.5	1.1	3	4.7	-2.2	1.7	1.3	203820_s_at	IGF-II mRNA-binding protein 3		rrm;nucleic acid binding;5.5e-09
NM_017983	FLJ10055	-1.1	-1.3	-1.4	-1.7	-1.2	1.2	2	-1.5	-1.3	1.4	203827_at	hypothetical protein FLJ10055
NM_014925	KIAA1002	-1.2	-1.5	-1.5	-1.2	-2.2	-1.5	-1.8	1.1	1.1	-1.4	203831_at	KIAA1002 protein
NM_000344	SMN1	1.6	-1.9	-1.1	-1.5	-2	1.3	-1.4	1.4	1.5	-1.4	203852_s_at	survival of motor neuron 1, telomeric	spliceosome assembly // mRNA processing	RNA binding // protein binding	spliceosome complex // cytoplasm // Cajal body
NM_000282	PCCA	1	-1.2	-2.2	-1.6	-2.3	-1.8	1.1	-1.1	1.4	-1.1	203860_at	propionyl Coenzyme A carboxylase, alpha polypeptide	fatty acid metabolism // metabolism	propionyl-CoA carboxylase activity // ATP binding // biotin binding // ligase activity	mitochondrion	Valine, leucine and isoleucine degradation // Propanoate metabolism // Valine, leucine and isoleucine degradation // Propanoate metabolism
NM_004010	DMD	-7	-1	-2.6	-3.9	-1.5	-3.2	-4.8	-1.2	-1	1	203881_s_at	dystrophin (muscular dystrophy, Duchenne and Becker types)	muscle contraction // cytoskeletal anchoring // muscle development	actin binding // structural constituent of cytoskeleton // calcium ion binding // zinc ion binding	cytoskeleton // dystrophin-associated glycoprotein complex // membrane
NM_006084	ISGF3G	1.3	1.4	3.8	1.9	1.8	2.1	1.5	1.3	1.7	-1.5	203882_at	interferon-stimulated transcription factor 3, gamma 48kDa	regulation of transcription, DNA-dependent // transcription from Pol II promoter // immune response // cell surface receptor linked signal transduction	transcription factor activity	nucleus // cytoplasm
NM_000361	THBD	5	-2	-1.2	1.1	-2	-1.3	4.8	2.4	2	2.2	203887_s_at	thrombomodulin	blood coagulation	transmembrane receptor activity // calcium ion binding // sugar binding	integral to plasma membrane
NM_000361	THBD	8	-1.6	-1.7	-1.4	-5.1	-1.5	3.6	1.8	1.5	1.9	203888_at	thrombomodulin	blood coagulation	transmembrane receptor activity // calcium ion binding // sugar binding	integral to plasma membrane
NM_003020	SGNE1	-1.4	-1.4	-1.1	-1.7	-1.4	1	-2.6	1	1.2	-1.1	203889_at	secretory granule, neuroendocrine protein 1 (7B2 protein)	neuropeptide signaling pathway	GTP binding // enzyme activator activity	secretory granule
NM_014869	KIAA0763	-1.1	-1.1	-1.5	-1.6	-1.2	-1.6	-2.2	1.1	1.1	-1.5	203907_s_at	KIAA0763 gene product
AI308863	CYBB	2.2	-1.4	1.1	-1.4	-6.5	1.4	2.9	-3.2	-5.2	-1.6	203922_s_at	cytochrome b-245, beta polypeptide (chronic granulomatous disease)		Ferric_reduct;oxidoreductase activity;2e-206
NM_002118	HLA-DMB	1.1	-1.2	1	-1.5	-3.2	-3.8	-6.2	1.1	1.1	1.1	203932_at	major histocompatibility complex, class II, DM beta	immune response // detection of pest/pathogen/parasite // antigen presentation, exogenous antigen // antigen processing, exogenous antigen via MHC class II	chaperone activity // MHC class II receptor activity	integral to membrane
NM_007049	BTN2A1	-1.6	-1.2	-1.2	-1.2	-1.3	-1.3	-2.1	1	1.1	-1.1	203944_x_at	butyrophilin, subfamily 2, member A1	lipid metabolism		integral to plasma membrane
NM_001172	ARG2	1	-1	-1	-1.2	1	1.2	2	-1.1	-1.1	1	203945_at	arginase, type II	urea cycle // arginine catabolism // nitric oxide biosynthesis	arginase activity // hydrolase activity // manganese ion binding // arginase;catalytic activity;1.1e-142	mitochondrion	Urea cycle and metabolism of amino groups // Arginine and proline metabolism // Urea cycle and metabolism of amino groups // Arginine and proline metabolism
U75667	ARG2	1.4	-1.1	-1	-1.1	-1.2	1.1	5	-1.2	-1	1	203946_s_at	arginase, type II	urea cycle // arginine catabolism // nitric oxide biosynthesis	arginase activity // hydrolase activity // manganese ion binding // arginase;catalytic activity;1.1e-142	mitochondrion	Urea cycle and metabolism of amino groups // Arginine and proline metabolism
AI557467	KIAA0478	1	-1.4	-2	-1	-1.6	-1.7	-2	1.3	-1.1	-1.7	203958_s_at	KIAA0478 gene product	regulation of transcription, DNA-dependent	DNA binding // protein binding // zinc ion binding	nucleus
NM_016126	LOC51668	1.3	-2.9	-3.2	-2	1.2	1.2	4.6	-2.2	1.6	1.1	203960_s_at	HSPCO34 protein
NM_021003	PPM1A	1.2	-1.2	1	-1.3	-1.2	-1.2	2.2	1.2	-1.1	1.6	203966_s_at	protein phosphatase 1A (formerly 2C), magnesium-dependent, alpha isoform	protein amino acid dephosphorylation // positive regulation of I-kappaB kinase/NF-kappaB cascade	magnesium ion binding // signal transducer activity // protein phosphatase type 2C activity // hydrolase activity // manganese ion binding // PP2C;catalytic activity;3.2e-116	protein serine/threonine phosphatase complex
NM_000570	FCGR3A	4.6	-3.2	-1.4	-3.9	1.1	4.8	4.2	-2	-1.9	-1.4	204006_s_at	Fc fragment of IgG, low affinity IIIa, receptor for (CD16)
J04162	FCGR3A	2.5	-1.3	1.3	-1.5	1.1	4	4.9	-1.3	1	1.2	204007_at	Fc fragment of IgG, low affinity IIIa, receptor for (CD16)
NM_000558	HBA2	8.3	-7	1.2	-2.2	1.2	-1.2	3.7	1.4	-1.2	1.4	204018_x_at	hemoglobin, alpha 2	globin;oxygen transport;1.3e-58
NM_005859	PURA	1.3	-2.4	-1.5	1.4	-2	-1.3	-1.5	-1.1	-1.1	-2.7	204021_s_at	purine-rich element binding protein A	DNA replication initiation // regulation of transcription, DNA-dependent	single-stranded DNA binding // RNA polymerase II transcription factor activity, enhancer binding	nucleus	Circadian_Exercise
NM_002916	RFC4	-1.6	-1.4	-1.9	-1.1	-2.2	-1.5	-1.1	-1.7	1.1	-1.4	204023_at	replication factor C (activator 1) 4, 37kDa	DNA replication // DNA strand elongation	nucleotide binding // DNA binding // ATP binding	nucleus // delta-DNA polymerase cofactor complex // DNA replication factor C complex	DNA_replication // DNA_replication
NM_014575	SCHIP1	2.1	-4.5	-3.7	1.6	2	4	4.3	-1.3	3.2	2	204030_s_at	schwannomin interacting protein 1
NM_004364	CEBPA	4.7	-1.2	1.9	1.4	-1.2	1.4	3.9	-1.4	2.4	-1.7	204039_at	CCAAT/enhancer binding protein (C/EBP), alpha	transcription // regulation of transcription, DNA-dependent	DNA binding // RNA polymerase II transcription factor activity, enhancer binding	nucleus
NM_014746	RNF144	-2	-2.5	-1.3	-1.2	-2.3	-1.8	-2.2	1.1	-1	-1.6	204040_at	ring finger protein 144
AB020707	WASF3	-1.8	-2.4	-2.2	2.7	1.8	4.1	2.9	-1.3	2.2	1.2	204042_at	WAS protein family, member 3	protein complex assembly // actin filament polymerization	actin binding	actin cytoskeleton
AA551142	PHACTR2	-1.3	1.1	1.7	1.5	2.3	2.4	3.1	-1.6	-1	-1.2	204048_s_at	phosphatase and actin regulator 2
NM_000314	PTEN	1.4	-2.1	-1.3	-2	-2.7	-1.5	1.6	1.3	-1.1	-1.4	204054_at	phosphatase and tensin homolog (mutated in multiple advanced cancers 1)	protein amino acid dephosphorylation // negative regulation of cell cycle	protein tyrosine phosphatase activity // phosphatidylinositol-3,4,5-trisphosphate 3-phosphatase activity // hydrolase activity
NM_005044	PRKX	1.2	-1.2	-1.3	-3	-3.6	-1.6	-1.4	-1.2	-1.1	-1.2	204060_s_at	protein kinase, X-linked	protein amino acid phosphorylation	protein serine/threonine kinase activity // cAMP-dependent protein kinase activity // protein-tyrosine kinase activity // ATP binding // transferase activity // pkinase;protein kinase activity;2e-85
BG526973	ULK2	1.4	-2.5	-1.2	-1.3	-2.4	-1.4	-2.1	-1.9	-2.1	1.1	204062_s_at	unc-51-like kinase 2 (C. elegans)	protein amino acid phosphorylation	protein serine/threonine kinase activity // protein-tyrosine kinase activity // ATP binding // pkinase;protein kinase activity;9.4e-88
NM_006281	STK3	1.2	-1.3	-1.3	-1	1.5	3.6	2.4	-1.5	-1.6	-1	204068_at	serine/threonine kinase 3 (STE20 homolog, yeast)		pkinase;protein kinase activity;2.4e-95
NM_002398	MEIS1	-1.7	-3.1	-11.8	2.4	-1.1	5.2	2.8	-1.2	2.9	1.4	204069_at	Meis1, myeloid ecotropic viral integration site 1 homolog (mouse)		homeobox;transcription factor activity;0.00029
NM_023037	13CDNA73	1.1	-1.5	-1	-1	2	1.5	1.1	1	-1.3	1.4	204072_s_at	hypothetical protein CG003
NM_006176	NRGN	-1.9	-2.6	-1.9	2.1	3.2	2.7	4.1	1.8	2.5	1	204081_at	neurogranin (protein kinase C substrate, RC3)	signal transduction // neurogenesis	calmodulin binding
NM_003289	TPM2	1.2	-1.7	-3.9	-1.5	-2.1	-1.6	-1.3	2	1.4	1.1	204083_s_at	tropomyosin 2 (beta)	muscle development	actin binding // structural constituent of muscle	cytoskeleton // muscle thin filament tropomyosin
NM_002601	PDE6D	1.2	-1.1	-1.2	-1.7	-1	1.1	2	-2.8	1	-1.1	204091_at	phosphodiesterase 6D, cGMP-specific, rod, delta	visual perception	3',5'-cyclic-nucleotide phosphodiesterase activity // hydrolase activity
NM_001239	CCNH	-1.6	-1.3	-1.2	-1.6	-4.7	-1.5	-1.3	-1.7	2.3	-1.1	204093_at	cyclin H	regulation of cyclin dependent protein kinase activity // DNA repair // regulation of transcription, DNA-dependent // cell cycle		nucleus	Cell_cycle // Cell_cycle
NM_004126	GNG11	-1.1	-1.7	-1.6	1.2	1.3	1.7	4.3	1.5	1.4	1.3	204115_at	guanine nucleotide binding protein (G protein), gamma 11	signal transduction // G-protein coupled receptor protein signaling pathway	GTPase activity // signal transducer activity // G-gamma;heterotrimeric G-protein GTPase activity;1.1e-27	heterotrimeric G-protein complex	G_Protein_Signaling // G_Protein_Signaling
NM_000206	IL2RG	-1	-1.7	-1.9	-1.4	-2.6	-1.4	-1.2	-1.7	-1.5	1	204116_at	interleukin 2 receptor, gamma (severe combined immunodeficiency)	protein complex assembly // immune response // signal transduction // cell proliferation	receptor activity // hematopoietin/interferon-class (D200-domain) cytokine receptor activity // interleukin-2 receptor activity // interleukin-4 receptor activity // interleukin-7 receptor activity	integral to plasma membrane	Inflammatory_Response_Pathway // Inflammatory_Response_Pathway
NM_001778	CD48	-1	-2.2	-1.2	-1.5	-2.7	-2.1	-1.9	-1.8	-1.2	-1.1	204118_at	CD48 antigen (B-cell membrane protein)	defense response	protein binding	integral to plasma membrane
U90339	ADK	1.2	-1.3	-1.3	-2.6	-3.1	-2.3	-1.4	1.1	1.2	1.5	204119_s_at	adenosine kinase	purine ribonucleoside salvage // ribonucleoside monophosphate biosynthesis	magnesium ion binding // adenosine kinase activity // kinase activity // transferase activity		Purine metabolism
NM_001123	ADK	1	-1.2	-1.2	-1.8	-2.1	-1.4	-2	-1.8	-2.6	1.4	204120_s_at	adenosine kinase	purine ribonucleoside salvage // ribonucleoside monophosphate biosynthesis	magnesium ion binding // adenosine kinase activity // kinase activity // transferase activity		Purine metabolism // Purine metabolism
NM_003332	TYROBP	1.8	-1.3	1.7	1.3	-2	-1.2	-1.4	-1.2	-1.6	-1.2	204122_at	TYRO protein tyrosine kinase binding protein	cellular defense response // intracellular signaling cascade	receptor activity // receptor signaling protein activity	integral to plasma membrane
BC000149	RFC3	1.2	-1.2	-1.5	-1.6	-2	-1.9	1.2	2.4	-1	2.1	204127_at	replication factor C (activator 1) 3, 38kDa	DNA replication // DNA strand elongation	nucleotide binding // DNA binding // DNA-directed DNA polymerase activity // enzyme activator activity	nucleus // delta-DNA polymerase cofactor complex // DNA replication factor C complex	DNA_replication // DNA_replication
NM_001455	FOXO3A	2	-1.2	-1.4	1	-2.3	1.1	1.3	1.5	-1.2	1.4	204132_s_at	forkhead box O3A	regulation of transcription, DNA-dependent // transcription from Pol II promoter // apoptosis // induction of apoptosis // cell growth and/or maintenance	transcription factor activity	nucleus // cytoplasm
NM_001069	TUBB	2.4	-2	1.1	-1.5	-1.5	1.2	2.1	1.8	3	1.3	204141_at	tubulin, beta polypeptide	microtubule-based movement // natural killer cell mediated cytolysis	chaperone activity // structural molecule activity // GTP binding // MHC class I protein binding	microtubule // tubulin
NM_004477	FRG1	-1	-2.1	-1.3	-1.7	-3.2	-1.4	1.1	1.8	1.4	-1.1	204145_at	FSHD region gene 1
NM_006101	KNTC2	-1.3	-2.5	-1.9	1	1	2	3.5	-1.5	-1	-1.1	204162_at	kinetochore associated 2	mitotic chromosome segregation // mitosis		chromosome, pericentric region // nucleus
NM_001629	ALOX5AP	-1.3	-1.1	1.3	-2.3	-3.1	-3.6	-1.6	-1.1	-1.6	2.8	204174_at	arachidonate 5-lipoxygenase-activating protein	inflammatory response // leukotriene biosynthesis	binding // enzyme activator activity	membrane fraction // integral to membrane	Eicosanoid_Synthesis // Eicosanoid_Synthesis
AA808694	AB026190	-2.7	-2.1	-1.3	-2	-2.2	-1.1	-2.2	-1.5	-1.5	-1.6	204176_at	Kelch motif containing protein	cytoskeleton organization and biogenesis	protein binding	actin cytoskeleton
NM_014458	AB026190	-1.4	-2.3	-1.5	1.1	-2.4	-1.3	-1.7	-1	-1.1	-1.4	204177_s_at	Kelch motif containing protein	cytoskeleton organization and biogenesis	protein binding	actin cytoskeleton
AI745225	ZNF297B	1.1	-1.8	1.1	-2.4	-3	-3.3	-1.2	8.1	3.3	1.5	204180_s_at	zinc finger protein 297B	regulation of transcription, DNA-dependent	DNA binding // protein binding // zinc ion binding	nucleus
NM_006877	GMPR	1	-2.6	-1	1.4	1.7	4	5.6	-1	4.5	1.6	204187_at	guanosine monophosphate reductase	nucleotide metabolism // response to cold	GMP reductase activity // oxidoreductase activity // IMPDH;catalytic activity;1.8e-163
NM_001774	CD37	1.1	-1.3	-1.4	-1.2	-2.5	-2.2	-4.1	-1.4	-1.6	1.1	204192_at	CD37 antigen	N-linked glycosylation		integral to plasma membrane // integral to membrane
NM_006264	PTPN13	1.7	-1.3	-1.6	-1.6	-2.1	-1.7	-1.1	-1.4	2.2	-2.2	204201_s_at	protein tyrosine phosphatase, non-receptor type 13 (APO-1/CD95 (Fas)-associated phosphatase)	protein amino acid dephosphorylation	non-membrane spanning protein tyrosine phosphatase activity // structural molecule activity // protein binding // hydrolase activity	cytoskeleton	Apoptosis // Apoptosis
NM_001860	SLC31A2	1.6	1.4	1.5	-1.3	-1.4	1.8	6.1	-1.3	-1.8	2	204204_at	solute carrier family 31 (copper transporters), member 2	transport // copper ion transport	copper ion transporter activity	integral to plasma membrane
NM_002759	PRKR	1.1	1	1.2	3.8	1.4	2.7	3	-1.1	1.1	-1	204211_x_at	protein kinase, interferon-inducible double stranded RNA dependent	regulation of transcription, DNA-dependent // protein amino acid phosphorylation // apoptosis // immune response // cell cycle // negative regulation of cell proliferation	double-stranded RNA binding // protein serine/threonine kinase activity // eukaryotic translation initiation factor 2alpha kinase activity // ATP binding // protein phosphatase type 2A regulator activity // transferase activity	intracellular	Translation_Factors // Translation_Factors
NM_024315	C7orf23	-1.2	-1.6	-1.7	-1.8	-2.8	-2.7	-3.4	-1.4	-1.1	-1.8	204215_at	chromosome 7 open reading frame 23			integral to membrane
NM_006851	GLIPR1	1.1	-1.4	-1.4	-1.1	-2	-1.7	-2.3	-3.3	-1.9	-1.2	204222_s_at	GLI pathogenesis-related 1 (glioma)			extracellular
NM_000161	GCH1	1	-2.2	1.9	2.7	3.3	9.1	39.4	-1.6	-1.2	-1.2	204224_s_at	GTP cyclohydrolase 1 (dopa-responsive dystonia)	phenylalanine catabolism // tetrahydrobiopterin biosynthesis // nitric oxide biosynthesis // neurotransmitter metabolism	GTP cyclohydrolase I activity // hydrolase activity		Folate biosynthesis // Folate biosynthesis
NM_006037	HDAC4	1	1	1	1.2	1	1	2.1	1	-1	-1	204225_at	histone deacetylase 4	regulation of transcription, DNA-dependent // inflammatory response // cell cycle // development // neurogenesis // chromatin modification // B-cell differentiation // negative regulation of myogenesis	histone deacetylase activity // transcription factor binding // transcriptional repressor activity // hydrolase activity	histone deacetylase complex // nucleus // cytoplasm	Cell_cycle // Cell_cycle
NM_006444	SMC2L1	-1.5	-1.5	-1.7	-2.2	-2	-1.2	1.3	-1.1	1.1	-1	204240_s_at	SMC2 structural maintenance of chromosomes 2-like 1 (yeast)	mitotic chromosome segregation // transport // chromosome organization and biogenesis (sensu Eukarya) // mitosis // mitotic chromosome condensation	ATP-binding cassette (ABC) transporter activity // ATP binding	nucleus // membrane
NM_005978	S100A2	1.2	1.4	-1	1	-1.5	1.5	3.1	1.1	1.8	-1	204268_at	S100 calcium binding protein A2		calcium ion binding
AI568728	SKI	-1.5	-2.2	-2.3	-2.2	-2.2	-1.3	-1.1	1.6	-1.6	1.4	204270_at	v-ski sarcoma viral oncogene homolog (avian)	cell growth and/or maintenance // cell differentiation		nucleus	TGF_Beta_Signaling_Pathway
NM_000481	AMT	-1.5	-1.4	-1.9	-1.9	-2.4	-1.3	-1.9	1.1	-1.2	-1.2	204294_at	aminomethyltransferase (glycine cleavage system protein T)	glycine catabolism	aminomethyltransferase activity // transaminase activity // transferase activity	mitochondrion // glycine cleavage complex	Glycine, serine and threonine metabolism // One carbon pool by folate // Nitrogen metabolism // Glycine, serine and threonine metabolism // One carbon pool by folate // Nitrogen metabolism
NM_005932	MIPEP	1.1	-1	-1	1.5	2.9	3.9	2.1	-1.1	1.2	1.1	204305_at	mitochondrial intermediate peptidase	proteolysis and peptidolysis // mitochondrial processing	magnesium ion binding // mitochondrial intermediate peptidase activity // zinc ion binding // hydrolase activity // manganese ion binding // Peptidase_M3;metalloendopeptidase activity;2.7e-205	mitochondrion
AI655737	CREB1	-3.7	-1.9	-2	-2.9	-2.1	-1.2	-1.5	-2.1	-2.5	1	204312_x_at	cAMP responsive element binding protein 1	regulation of transcription, DNA-dependent // signal transduction	transcription factor activity // transcription cofactor activity // protein binding	nucleus
AA161486	CREB1	-1.3	-1.7	-1.7	-2.1	-2.4	-1.2	-1.6	-1.6	-1.5	-1.1	204313_s_at	cAMP responsive element binding protein 1	regulation of transcription, DNA-dependent // signal transduction	transcription factor activity // transcription cofactor activity // protein binding	nucleus
NM_002925	RGS10	-1.4	-2.1	-2.7	2.2	1.3	2.4	1.9	-1.1	1.8	1.1	204319_s_at	regulator of G-protein signalling 10	signal transduction	signal transducer activity
NM_002450	MT1X	1.1	-1.1	2.2	1.9	1.1	1.6	2.1	1.2	1	-1.3	204326_x_at	metallothionein 1X	response to metal ion	metal ion binding
NM_007267	EVER1	1.1	-1.5	-1.5	-1	1.4	-1	-2.2	1.3	1.2	-1.4	204328_at	epidermodysplasia verruciformis 1
M64073	AGA	1	-2	-1.6	-1.4	-2	-1.2	1	-1.2	-1.6	-1.1	204332_s_at	aspartylglucosaminidase	protein deglycosylation	N4-(beta-N-acetylglucosaminyl)-L-asparaginase activity // hydrolase activity // Asparaginase_2;asparaginase activity;2.6e-211	lysosome	N-Glycan degradation
NM_005980	S100P	5.5	-1.6	5.2	3.2	1.4	17.8	41.3	-1.3	2.5	-2.5	204351_at	S100 calcium binding protein P		calcium ion binding // protein binding
NM_004619	TRAF5	-1.2	-1.5	-2.6	-2.1	-2.1	-1.4	-1.7	1.1	-1.4	-1	204352_at	TNF receptor-associated factor 5	apoptosis // signal transduction // positive regulation of I-kappaB kinase/NF-kappaB cascade	signal transducer activity // zinc ion binding
NM_014966	DHX30	-1.3	-1.9	-2	-1.7	-2.5	-1.4	-1.7	-1.1	-1.3	-1.7	204355_at	DEAH (Asp-Glu-Ala-His) box polypeptide 30		nucleic acid binding // double-stranded RNA binding // ATP binding // ATP-dependent helicase activity // hydrolase activity	intracellular
NM_006218	PIK3CA	-1.1	-2.3	-1	1	-2.3	-1.8	-1.6	-1.3	-1.1	-3.8	204369_at	phosphoinositide-3-kinase, catalytic, alpha polypeptide	signal transduction	inositol/phosphatidylinositol kinase activity // phosphatidylinositol 3-kinase activity // transferase activity // phosphatidylinositol-4,5-bisphosphate 3-kinase activity	phosphoinositide 3-kinase complex	Inositol phosphate metabolism // Phosphatidylinositol signaling system // G13_Signaling_Pathway // Inositol phosphate metabolism // Phosphatidylinositol signaling system // G13_Signaling_Pathway
BF303597	MRP63	1	-1	1.2	1.3	-1.1	1.3	2.1	-1.4	1.2	-1.1	204386_s_at	mitochondrial ribosomal protein 63		structural constituent of ribosome
NM_001099	ACPP	1	1	1.2	-1.1	1	1	2	-1	-1.1	-1	204393_s_at	acid phosphatase, prostate	regulation of cell cycle	acid phosphatase activity // protein tyrosine phosphatase activity // hydrolase activity	extracellular	gamma-Hexachlorocyclohexane degradation // Riboflavin metabolism // gamma-Hexachlorocyclohexane degradation // Riboflavin metabolism
NM_001666	ARHGAP4	1.3	-1.6	-1.2	1.1	-2.1	-1.2	-1.4	1.5	1.5	-1.4	204425_at	Rho GTPase activating protein 4	cytoskeleton organization and biogenesis // Rho protein signal transduction	SH3/SH2 adaptor protein activity // Rho GTPase activator activity	cytoplasm
NM_006815	RNP24	2.3	-2.9	-1.1	1	-3.6	-1.4	-1.2	-2.9	-7.4	1.4	204426_at	coated vesicle membrane protein	intracellular protein transport	protein carrier activity // protein transporter activity	microsome // Golgi apparatus // plasma membrane // integral to membrane
NM_003039	SLC2A5	1.3	1	1.3	1.1	3.3	2.5	7.9	1	1	-1	204430_s_at	solute carrier family 2 (facilitated glucose/fructose transporter), member 5	carbohydrate metabolism // carbohydrate transport // fructose transport // glucose transport	transporter activity // sugar porter activity // fructose transporter activity // glucose transporter activity	plasma membrane // integral to membrane
NM_006820	C1orf29	1	1	5.4	17	8.1	13.1	20.8	-1.7	-1	-1	204439_at	chromosome 1 open reading frame 29
NM_000698	ALOX5	1.7	-1.5	2.5	-1.3	-2.4	-2.3	-1.1	-1.3	1.2	-1.6	204446_s_at	arachidonate 5-lipoxygenase		1.13.11.34;arachidonate 5-lipoxygenase activity;5.65e-243		Prostaglandin and leukotriene metabolism // Eicosanoid_Synthesis // Prostaglandin and leukotriene metabolism // Eicosanoid_Synthesis
BG260394	SNCA	22	-10.1	-1.9	-5.4	-1	-3.3	4.9	1.5	1.6	6	204466_s_at	synuclein, alpha (non A4 component of amyloid precursor)	anti-apoptosis // central nervous system development		cytoplasm
NM_000345	SNCA	-1	1.3	-1	1.1	2.9	1.1	-1.4	1	1.1	-1	204467_s_at	synuclein, alpha (non A4 component of amyloid precursor)	anti-apoptosis // central nervous system development		cytoplasm
NM_012383	OSTF1	1	-2	-1	1.1	-3.2	-1.4	-1.4	-3.3	-1.9	1.1	204479_at	osteoclast stimulating factor 1	ossification // signal transduction	protein binding	intracellular
NM_024112	C9orf16	1.2	-2.1	-1.2	-1.2	-2.1	-1.3	-1.2	1.4	-1.2	-1	204480_s_at	chromosome 9 open reading frame 16
NM_003277	CLDN5	-1.6	-2.7	-1	1.8	-1.1	3.5	2.4	-1.1	3.8	1.6	204482_at	claudin 5 (transmembrane protein deleted in velocardiofacial syndrome)		structural molecule activity	tight junction // integral to membrane // PMP22_Claudin;membrane;1.7e-40	Circadian_Exercise // Circadian_Exercise
M24915	CD44	1.7	-1.6	-1.3	-1.4	-3.4	-2	-1.6	-1.1	-1.1	2.1	204490_s_at	CD44 antigen (homing function and Indian blood group system)	cell adhesion // cell-matrix adhesion // cell-cell adhesion	receptor activity // collagen binding // hyaluronic acid binding	integral to plasma membrane // membrane
R40917	PDE4D	-1.1	-2.3	-1.2	2.2	-1.2	1.9	2.3	-1	3.1	1.4	204491_at	phosphodiesterase 4D, cAMP-specific (phosphodiesterase E3 dunce homolog, Drosophila)	signal transduction // cyclic nucleotide metabolism	3',5'-cyclic-nucleotide phosphodiesterase activity // cAMP-specific phosphodiesterase activity // hydrolase activity	soluble fraction // insoluble fraction	Purine metabolism // G_Protein_Signaling
NM_003503	CDC7	1	-1.5	-1.2	-1.2	-2.2	-2.1	1	-1.4	-1.8	-1.9	204510_at	CDC7 cell division cycle 7 (S. cerevisiae)	G1/S transition of mitotic cell cycle // cytokinesis // DNA replication initiation // protein amino acid phosphorylation // cell cycle // traversing start control point of mitotic cell cycle // negative regulation of cell proliferation	protein serine/threonine kinase activity // ATP binding // transferase activity // pkinase;protein kinase activity;1.3e-24	nucleus // cytoplasm	Cell_cycle // DNA_replication // Cell_cycle // DNA_replication
NM_014577	BRD1	1.1	-1.6	-1.3	-1.2	-2.5	-1.5	-1.4	-1.1	1.2	1	204520_x_at	bromodomain containing 1	regulation of transcription, DNA-dependent	DNA binding	nucleus
NM_007063	TBC1D8	3.4	1	1	-1.1	1.1	1.1	3.3	-1.7	-1.4	-1.2	204526_s_at	TBC1 domain family, member 8 (with GRAM domain)
NM_004537	NAP1L1	1	-1.7	-1.4	1.2	1.1	1.2	2	1	1.3	1.1	204528_s_at	nucleosome assembly protein 1-like 1	DNA replication // nucleosome assembly // positive regulation of cell proliferation	DNA binding	nucleus // chromatin assembly complex
AI961231	TOX	-2.2	-2.3	-1.8	-1.8	-2.2	-1.8	-1.2	1.9	1	1.3	204529_s_at	thymus high mobility group box protein TOX	regulation of transcription, DNA-dependent	DNA binding	chromatin // nucleus
AL109928	PPP1R3D	1	-1.2	1.2	-1.1	-1	1.1	2.4	-1	-1	1.2	204554_at	protein phosphatase 1, regulatory subunit 3D	glycogen metabolism	protein phosphatase type 1 activity // hydrolase activity
NM_000655	SELL	-1.2	-1.5	-1.2	1	-5.2	-2.1	-1.1	-1.6	-1.3	1.7	204563_at	selectin L (lymphocyte adhesion molecule 1)	cell adhesion // heterophilic cell adhesion	sugar binding	membrane
NM_003982	SLC7A7	1.7	1.7	2.3	1.4	1.3	3.8	2.9	-1.2	-1.2	-1.1	204588_s_at	solute carrier family 7 (cationic amino acid transporter, y+ system), member 7	protein complex assembly // amino acid metabolism // transport // amino acid transport	amino acid-polyamine transporter activity // basic amino acid permease activity	integral to plasma membrane
NM_002661	PLCG2	-3.5	1.6	-1.4	-1	1.2	-1.5	-3.5	-1.7	-1.2	-1.1	204613_at	phospholipase C, gamma 2 (phosphatidylinositol-specific)	phospholipid metabolism // cell surface receptor linked signal transduction // intracellular signaling cascade // lipid catabolism	phosphoinositide phospholipase C activity // signal transducer activity // calcium ion binding // hydrolase activity		Inositol phosphate metabolism // Phosphatidylinositol signaling system // Inositol phosphate metabolism // Phosphatidylinositol signaling system
BF590263	CSPG2	1.2	1.7	2.5	2.8	-1.3	1.3	3.1	-1.8	-1.1	-1.1	204619_s_at	chondroitin sulfate proteoglycan 2 (versican)	heterophilic cell adhesion // development // cell recognition	calcium ion binding // sugar binding // hyaluronic acid binding	extracellular matrix
NM_004385	CSPG2	1.4	1.7	1.7	1.6	-1.8	-1.4	2.7	-1.5	-1.1	-1.2	204620_s_at	chondroitin sulfate proteoglycan 2 (versican)	heterophilic cell adhesion // development // cell recognition	calcium ion binding // sugar binding // hyaluronic acid binding	extracellular matrix
AI935096	NR4A2	1.3	-2.9	-5.6	-11.8	-3.6	-6.9	-2	2.2	7.2	1.1	204621_s_at	nuclear receptor subfamily 4, group A, member 2	regulation of transcription, DNA-dependent // signal transduction // antimicrobial humoral response (sensu Vertebrata)	transcription factor activity // steroid hormone receptor activity	nucleus	Nuclear_Receptors
NM_006186	NR4A2	1.1	-4.9	-13.5	-27.6	-8.8	-11.8	-2.9	3.1	7.8	3.2	204622_x_at	nuclear receptor subfamily 4, group A, member 2	regulation of transcription, DNA-dependent // signal transduction // antimicrobial humoral response (sensu Vertebrata)	transcription factor activity // steroid hormone receptor activity	nucleus	Nuclear_Receptors
M35999	ITGB3	1.1	-3.9	-1.3	5	1.2	4.3	7.5	-2.7	1.1	-1.2	204627_s_at	integrin, beta 3 (platelet glycoprotein IIIa, antigen CD61)	cell-matrix adhesion // integrin-mediated signaling pathway // blood coagulation	receptor activity // protein binding // integrin_B;cell adhesion receptor activity;0	integrin complex	Integrin-mediated_cell_adhesion
NM_000212	ITGB3	1.4	-3.1	-1	1.1	1	2.4	2	-1.5	-1.5	1.1	204628_s_at	integrin, beta 3 (platelet glycoprotein IIIa, antigen CD61)	cell-matrix adhesion // integrin-mediated signaling pathway // blood coagulation	receptor activity // protein binding // integrin_B;cell adhesion receptor activity;0	integrin complex	Integrin-mediated_cell_adhesion // Integrin-mediated_cell_adhesion
AF074393	RPS6KA5	-2.1	-1.5	-1.4	-2.1	-1.5	-2.1	-4.2	-1.5	-1.3	1.3	204633_s_at	ribosomal protein S6 kinase, 90kDa, polypeptide 5	regulation of transcription, DNA-dependent // response to stress // epidermal growth factor receptor signaling pathway // protein kinase cascade // response to external stimulus // histone phosphorylation // response to chemical substance	protein serine/threonine kinase activity // ATP binding // transferase activity // pkinase;protein kinase activity;9.8e-93	nucleus
NM_000022	ADA	1	-1.3	-1.7	-1.5	-1.2	1.8	2.5	-1.1	-1	-1.2	204639_at	adenosine deaminase	nucleotide metabolism // purine ribonucleoside monophosphate biosynthesis // antimicrobial humoral response (sensu Vertebrata)	adenosine deaminase activity // hydrolase activity // A_deaminase;deaminase activity;3.4e-127		Purine metabolism // Purine metabolism
NM_002985	CCL5	-1.6	-1	-1.2	1.1	1	1.8	2.3	1.3	1.5	-1	204655_at	chemokine (C-C motif) ligand 5	calcium ion homeostasis // exocytosis // cell motility // chemotaxis // inflammatory response // cellular defense response // response to oxidative stress // cell adhesion // signal transduction // cell-cell signaling // response to virus	chemokine activity	extracellular
BE677131	ANKRD6	2.1	-1.6	-1.8	-1.1	-1.4	1.1	2.1	1.1	1.5	1	204671_s_at	ankyrin repeat domain 6
NM_014942	ANKRD6	2	-1.9	-1.9	-1.2	-1.2	1.7	2.7	-1.2	2.7	-1.1	204672_s_at	ankyrin repeat domain 6
NM_006152	LRMP	-2.2	-1.5	-1.4	-1.9	-1.1	-2.1	-3.6	-1.3	-1.6	-1.2	204674_at	lymphoid-restricted membrane protein	vesicle targeting // vesicle fusion // hemocyte development		endoplasmic reticulum membrane // integral to plasma membrane
NM_001529	HHEX	-1.7	1.2	1.3	-1.6	-1	1	-2	-1.2	-1.1	-1.8	204689_at	hematopoietically expressed homeobox	regulation of transcription, DNA-dependent // development // antimicrobial humoral response (sensu Vertebrata)	transcription factor activity	nucleus
NM_006531	TTC10	-1.2	-1.3	-2.3	-1.9	-1.5	-1.6	-2	-1.3	-1.8	1.1	204703_at	tetratricopeptide repeat domain 10
NM_007191	WIF1	2.1	1.5	1.2	1	-2.3	-2.1	-1	-2.2	1	-3	204712_at	WNT inhibitory factor 1	signal transduction // cell-cell signaling // development // Wnt receptor signaling pathway	protein-tyrosine kinase activity
NM_000130	F5	1	-1.3	-2.9	1.9	1.4	-1.2	2.5	-1.1	1.8	1.4	204714_s_at	coagulation factor V (proaccelerin, labile factor)	cell adhesion // blood coagulation	copper ion binding	extracellular	Blood_Clotting_Cascade // Blood_Clotting_Cascade
NM_006153	NCK1	1	-1.9	-2	-1.6	-2.5	1	-1.1	-1.8	-2.3	-1.3	204725_s_at	NCK adaptor protein 1	signal complex formation // intracellular signaling cascade // positive regulation of actin filament polymerization // positive regulation of T-cell proliferation // T-cell activation	receptor binding // cytoskeletal adaptor activity // receptor signaling complex scaffold activity	cytoplasm
NM_001812	CENPC1	1.3	-1.1	-1.4	-1.9	-1.1	-2	-1.4	-1.1	1.1	-1.2	204739_at	centromere protein C 1		DNA binding	kinetochore // nucleus
NM_001549	IFIT4	1	1	2.7	3.7	6.6	3.2	1.6	-1.9	1	-1	204747_at	interferon-induced protein with tetratricopeptide repeats 4	immune response
NM_000963	PTGS2	2.4	-23.3	-39.7	-89.9	-69.1	-59.1	-3.2	1.7	1.2	2.6	204748_at	prostaglandin-endoperoxide synthase 2 (prostaglandin G/H synthase and cyclooxygenase)	cell motility // physiological process // cyclooxygenase pathway // regulation of inflammatory response	peroxidase activity // prostaglandin-endoperoxide synthase activity // oxidoreductase activity // oxidoreductase activity, acting on single donors with incorporation of molecular oxygen, incorporation of two atoms of oxygen	perinuclear space // cytoplasm // membrane	Prostaglandin and leukotriene metabolism // Eicosanoid_Synthesis // Prostaglandin and leukotriene metabolism // Eicosanoid_Synthesis
NM_014688	USP6NL	-1.7	-1	1.3	-1	1	1	-2.3	1.1	1	-1	204761_at	USP6 N-terminal like
NM_004512	IL11RA	1	-1.6	-1.5	-1	-1.4	-2.1	-1.1	1.2	-1.2	-1.1	204773_at	interleukin 11 receptor, alpha		transmembrane receptor activity	integral to plasma membrane
NM_014210	EVI2A	-1.1	1.1	-1.2	-1.2	-1.2	1.1	2	-2.9	-1.4	1.4	204774_at	ecotropic viral integration site 2A	cell growth and/or maintenance	transmembrane receptor activity	integral to membrane
NM_005904	SMAD7	4	-8.5	-1.8	-2	-7.7	-3.4	-1.6	1.9	4.1	2.8	204790_at	SMAD, mothers against DPP homolog 7 (Drosophila)	regulation of transcription, DNA-dependent // response to stress // transforming growth factor beta receptor signaling pathway	receptor signaling protein serine/threonine kinase signaling protein activity // protein binding // transforming growth factor beta receptor, inhibitory cytoplasmic mediator activity	intracellular	TGF_Beta_Signaling_Pathway // TGF_Beta_Signaling_Pathway
NM_004418	DUSP2	-1.1	-2.9	-1.5	-1.9	-3.4	-2.5	-1.5	1.2	4.7	1.3	204794_at	dual specificity phosphatase 2	inactivation of MAPK // protein amino acid dephosphorylation	protein tyrosine phosphatase activity // protein tyrosine/threonine phosphatase activity // hydrolase activity // MAP kinase phosphatase activity	nucleus
NM_014254	TMEM5	-1.1	-2.3	-1.8	-1.3	-2.3	-1.6	-1.1	1.6	-1.1	-1	204808_s_at	transmembrane protein 5			integral to plasma membrane
NM_006682	FGL2	3.1	-1.3	1.2	-1.1	-2.2	1.5	2.3	-3.6	-1.7	1.5	204834_at	fibrinogen-like 2			fibrinogen complex
NM_014381	MLH3	-1	-4	-3.1	1.3	2.8	1.5	1.3	1.2	2.5	2.8	204838_s_at	mutL homolog 3 (E. coli)	mismatch repair	satellite DNA binding // ATP binding	nucleus
NM_006190	ORC2L	-1	-1.1	-1.2	-1.7	-2.2	-1.2	-1.2	-1.5	1	-1	204853_at	origin recognition complex, subunit 2-like (yeast)	negative regulation of transcription from Pol II promoter // DNA replication // DNA replication initiation	DNA replication origin binding	origin of replication recognition complex // nucleus	Cell_cycle // DNA_replication // Cell_cycle // DNA_replication
NM_003550	MAD1L1	1.1	-2.1	-1.6	-1	-1.2	2.8	-1	-1.1	2.4	-1	204857_at	MAD1 mitotic arrest deficient-like 1 (yeast)	mitotic metaphase // mitotic anaphase // mitotic telophase // mitosis // mitotic checkpoint // cell proliferation		centrosome // spindle
NM_001953	ECGF1	1.8	-1.7	4.4	2.6	2	2.7	4.1	-1.1	1	-1	204858_s_at	endothelial cell growth factor 1 (platelet-derived)	mitochondrial genome maintenance // angiogenesis // pyrimidine base metabolism // pyrimidine nucleotide metabolism // DNA replication // chemotaxis // cell surface receptor linked signal transduction // cell-cell signaling // metabolism	platelet-derived growth factor receptor binding // growth factor activity // thymidine phosphorylase activity // transferase activity, transferring glycosyl groups	extracellular space // soluble fraction	Purine metabolism // Pyrimidine metabolism // Purine metabolism // Pyrimidine metabolism
NM_000466	PEX1	-1.6	-1.4	-1.1	-1.8	-1.8	-2.1	-1.7	1.3	1.1	-1.5	204873_at	peroxisome biogenesis factor 1		AAA;ATP binding;2.8e-23
U07236	LCK	1.2	-2.5	-4.5	-1.4	-2.4	-1.4	1.4	-2	-2.1	1	204890_s_at	lymphocyte-specific protein tyrosine kinase	regulation of cell cycle // protein amino acid phosphorylation // intracellular signaling cascade // RAS protein signal transduction // cell growth and/or maintenance	protein-tyrosine kinase activity // ATP binding // transferase activity	membrane fraction	Inflammatory_Response_Pathway
NM_003864	SAP30	-1.3	-1.2	-1.1	-1.4	1.1	1.8	3.9	-3.4	-2.3	-2.9	204900_x_at	sin3-associated polypeptide, 30kDa		transcription corepressor activity	histone deacetylase complex
AV756536	MLLT3	2.2	-1.7	-1.6	2.2	1.1	1.2	2.5	-1.5	1.2	-1.1	204917_s_at	myeloid/lymphoid or mixed-lineage leukemia (trithorax homolog, Drosophila); translocated to, 3	regulation of transcription, DNA-dependent // cell growth and/or maintenance		nucleus
NM_004529	MLLT3	1.8	-2.4	-1.6	1.1	-1.2	1.9	2.4	-1	1	1	204918_s_at	myeloid/lymphoid or mixed-lineage leukemia (trithorax homolog, Drosophila); translocated to, 3	regulation of transcription, DNA-dependent // cell growth and/or maintenance		nucleus
NM_003264	TLR2	1.6	1.2	1.1	1.4	-1.2	2.5	3.7	-2.5	-2.5	1.8	204924_at	toll-like receptor 2	inflammatory response // immune response	transmembrane receptor activity // protein binding	integral to membrane
NM_005213	CSTA	1.5	1.4	2.1	1.9	1.4	1.6	3.7	-1.5	-1.1	-1.8	204971_at	cystatin A (stefin A)		cysteine protease inhibitor activity	intracellular
AK023637	AMMECR1	-1.5	-1.6	-1.3	-1.2	-1.4	-2.1	-2	-1.3	-1.2	-1.1	204976_s_at	Alport syndrome, mental retardation, midface hypoplasia and elliptocytosis chromosomal region, gene 1
NM_002628	PFN2	-3.4	-1	-1.5	-1.4	-3.9	-4	-4.6	1.6	-1	-1	204992_s_at	profilin 2	cytoskeleton organization and biogenesis // regulation of actin polymerization and/or depolymerization // actin cytoskeleton organization and biogenesis	actin binding // phosphatidylinositol-4,5-bisphosphate binding	actin cytoskeleton
AF000985	DDX3X	1.7	-2.2	-1.3	-1.1	-3.2	-2	-1.6	1.7	1.7	-1.3	205001_s_at	DEAD (Asp-Glu-Ala-Asp) box polypeptide 3, X-linked		DNA binding // RNA binding // ATP-dependent RNA helicase activity // ATP binding
NM_014705	DOCK4	1.7	-1.2	1.2	-1.1	1.4	2.4	3	-1.5	-1.7	-1.1	205003_at	dedicator of cytokinesis 4	cell growth and/or maintenance		membrane
AA860806	CHES1	1	1.1	2	-1	3.8	1	1.3	1.2	1.3	-1.1	205021_s_at	checkpoint suppressor 1	DNA damage response, signal transduction resulting in cell cycle arrest // G2 phase of mitotic cell cycle // regulation of transcription, DNA-dependent	transcription factor activity	nucleus
NM_001673	ASNS	-1.5	1.4	-2	-1.5	-1.2	2.2	2.2	-1.5	1.1	-1.6	205047_s_at	asparagine synthetase	asparagine biosynthesis // glutamine metabolism // metabolism	asparagine synthase (glutamine-hydrolyzing) activity // ligase activity	soluble fraction	Alanine and aspartate metabolism // Nitrogen metabolism // Alanine and aspartate metabolism // Nitrogen metabolism
NM_001783	CD79A	-2.5	-1.6	-1.2	-1.9	-1.9	-3	-11.5	-1.1	-1.2	-1.2	205049_s_at	CD79A antigen (immunoglobulin-associated alpha)	defense response // cell surface receptor linked signal transduction	transmembrane receptor activity	integral to membrane
NM_000946	PRIM1	-1.3	-1.4	-2.5	-1.1	-3.7	-2.1	1.3	-2.5	-1.4	-1.1	205053_at	primase, polypeptide 1, 49kDa	DNA replication // DNA replication, synthesis of RNA primer	DNA primase activity // transferase activity	alpha DNA polymerase:primase complex
NM_005033	PMSCL1	1.4	-2.1	1	-1.3	-1.9	-2.1	1	3.1	3	-1.2	205061_s_at	polymyositis/scleroderma autoantigen 1, 75kDa	rRNA processing // immune response	3'-5'-exoribonuclease activity // RNA binding // exonuclease activity // hydrolase activity	nuclear exosome (RNase complex) // nucleolus
NM_000576	IL1B	2.9	-4.7	-2.4	-3.6	-2.8	-3.5	-1.2	1.1	1.2	1	205067_at	interleukin 1, beta	regulation of cell cycle // apoptosis // inflammatory response // immune response // signal transduction // cell-cell signaling // cell proliferation // negative regulation of cell proliferation // antimicrobial humoral response (sensu Vertebrata)	signal transducer activity // interleukin-1 receptor binding	extracellular space
NM_019071	ING3	-1.1	-2	-2.2	-1.9	-2.3	-2	-1.3	1.8	1.1	-1.3	205070_at	inhibitor of growth family, member 3	regulation of transcription, DNA-dependent	DNA binding
NM_015485	RWDD3	-1.4	-2	1	1	-2.2	-2.5	-2.9	1.4	-1.1	1.3	205087_at	RWD domain containing 3
AI421071	CCR1	4.5	1.5	3.7	1.8	-1	2	5.6	1	2.9	1	205098_at	chemokine (C-C motif) receptor 1	chemotaxis // inflammatory response // immune response // cell adhesion // G-protein signaling, coupled to cyclic nucleotide second messenger // cytosolic calcium ion concentration elevation // cell-cell signaling	rhodopsin-like receptor activity // C-C chemokine receptor activity	integral to plasma membrane	GPCRs_Class_A_Rhodopsin-like // Peptide_GPCRs
NM_002372	MAN2A1	1.5	1.1	1.4	1.2	-2.1	1.2	-1.1	-1.3	-1.6	-1.6	205105_at	mannosidase, alpha, class 2A, member 1	carbohydrate metabolism // glycoprotein biosynthesis	alpha-mannosidase activity // mannosyl-oligosaccharide 1,3-1,6-alpha-mannosidase activity // hydrolase activity, acting on glycosyl bonds	membrane fraction // Golgi apparatus // integral to membrane	N-Glycans biosynthesis // N-Glycans biosynthesis
NM_014221	MTCP1	-1.1	1	1.4	-2	-2.8	-1.7	-1.8	1.3	-1.1	1.1	205106_at	mature T-cell proliferation 1	regulation of cell cycle // cell proliferation		mitochondrion
NM_002983	CCL3	4	-3.1	-1.3	-1.6	-1.8	1.3	2	1.7	1.9	1.1	205114_s_at	chemokine (C-C motif) ligand 3	calcium ion homeostasis // exocytosis // cell motility // chemotaxis // inflammatory response // immune response // cytoskeleton organization and biogenesis // signal transduction // G-protein coupled receptor protein signaling pathway // cell-cell signaling // antimicrobial humoral response (sensu Vertebrata) // regulation of viral genome replication	signal transducer activity // chemokine activity	extracellular // soluble fraction
NM_002029	FPR1	-1	1	1.3	1.8	1	1	3.6	-2.4	-1.9	2.9	205119_s_at	formyl peptide receptor 1	activation of MAPK // cell motility // chemotaxis // inflammatory response // signal transduction // G-protein coupled receptor protein signaling pathway // G-protein signaling, coupled to cAMP nucleotide second messenger // nitric oxide mediated signal transduction	rhodopsin-like receptor activity // receptor activity // N-formyl peptide receptor activity	endosome // plasma membrane // integral to membrane	GPCRs_Class_A_Rhodopsin-like // Peptide_GPCRs // GPCRs_Class_A_Rhodopsin-like // Peptide_GPCRs
NM_000962	PTGS1	1.4	-2.3	-1.3	2.9	1.4	3.4	3.1	-1.1	3	1.9	205128_x_at	prostaglandin-endoperoxide synthase 1 (prostaglandin G/H synthase and cyclooxygenase)	prostaglandin biosynthesis // lipid metabolism // physiological process	peroxidase activity // prostaglandin-endoperoxide synthase activity // oxidoreductase activity // oxidoreductase activity, acting on single donors with incorporation of molecular oxygen, incorporation of two atoms of oxygen	membrane	Prostaglandin and leukotriene metabolism // Eicosanoid_Synthesis
AV756141	CSF2RB	1.6	1	1.6	1.1	1.1	2	3.1	-1.4	1.4	2	205159_at	colony stimulating factor 2 receptor, beta, low-affinity (granulocyte-macrophage)	signal transduction // respiratory gaseous exchange // antimicrobial humoral response (sensu Vertebrata)	receptor activity // hematopoietin/interferon-class (D200-domain) cytokine receptor activity // interleukin-3 receptor activity // interleukin-5 receptor activity	granulocyte macrophage colony-stimulating factor receptor complex
NM_002830	PTPN4	-1.2	-3.2	-1.9	-1.2	-3.3	-1.3	1.2	-1.3	1	-1.3	205171_at	protein tyrosine phosphatase, non-receptor type 4 (megakaryocyte)	protein amino acid dephosphorylation	non-membrane spanning protein tyrosine phosphatase activity // structural molecule activity // protein binding // hydrolase activity	cytoskeleton
NM_005389	PCMT1	-1.2	-1.6	-1.3	-1.1	-1.2	1.8	2.2	-5.7	-1.8	-2.1	205202_at	protein-L-isoaspartate (D-aspartate) O-methyltransferase	protein modification // protein repair	protein-L-isoaspartate (D-aspartate) O-methyltransferase activity // methyltransferase activity // transferase activity
NM_000600	IL6	-1	-1.1	-1	-1	1	1	2.1	1	1	-1.1	205207_at	interleukin 6 (interferon, beta 2)	acute-phase response // humoral immune response // cell surface receptor linked signal transduction // cell-cell signaling // positive regulation of cell proliferation // negative regulation of cell proliferation	cytokine activity // interleukin-6 receptor binding	extracellular space
NM_014716	CENTB1	1.8	-1.5	-1.8	-1.2	-2.2	-1.3	-1.3	1.2	1.7	-1.2	205213_at	centaurin, beta 1	intracellular signaling cascade	DNA binding // phospholipase C activity // GTPase activator activity	nucleus
NM_004226	STK17B	1.6	-3	-1.5	-3.7	-6.7	-2.6	-2.1	-1.2	1.1	1.1	205214_at	serine/threonine kinase 17b (apoptosis-inducing)	protein amino acid phosphorylation // apoptosis // induction of apoptosis // protein kinase cascade	protein serine/threonine kinase activity // ATP binding // transferase activity // pkinase;protein kinase activity;2.7e-70	nucleus
NM_006018	GPR109B	1.1	-9.5	-10.6	-8.5	-5.9	-7.2	1.2	5.9	6	11.8	205220_at	G protein-coupled receptor 109B	G-protein coupled receptor protein signaling pathway	rhodopsin-like receptor activity // purinergic nucleotide receptor activity, G-protein coupled	integral to plasma membrane
NM_002003	FCN1	2.1	1.1	2.1	4.5	1	4.9	9.6	-1.6	-1.6	-1.5	205237_at	ficolin (collagen/fibrinogen domain containing) 1	heterophilic cell adhesion // opsonization	antigen binding // calcium ion binding // sugar binding
NM_001657	AREG	1.5	-1.3	-2.6	-2.6	-3	-1.8	2.4	2.3	11	1	205239_at	amphiregulin (schwannoma-derived growth factor)	cell-cell signaling // cell proliferation	cytokine activity // growth factor activity	extracellular space // integral to membrane
NM_005138	SCO2	1	-1	3.6	7.2	4.2	2.2	1.8	-1	-1.1	-1	205241_at	SCO cytochrome oxidase deficient homolog 2 (yeast)	electron transport	chaperone activity // copper ion binding	mitochondrion
NM_000399	EGR2	5.9	-15.2	-14.6	-10.2	-8.9	-5.8	1.8	1.2	-2.1	1.1	205249_at	early growth response 2 (Krox-20 homolog, Drosophila)	regulation of transcription, DNA-dependent // brain development // peripheral nervous system development // mechanosensory behavior	DNA binding // zinc ion binding	nucleus
NM_006235	POU2AF1	-2.6	1.4	-2.1	-1.7	1.1	-1.9	-2.7	-2.1	-1.4	-1.5	205267_at	POU domain, class 2, associating factor 1	regulation of transcription, DNA-dependent // transcription from Pol II promoter // humoral immune response // cell growth and/or maintenance	transcription coactivator activity	nucleus
NM_000878	IL2RB	1.6	-2.5	1.1	1	-1.5	1	2.7	-1.3	-1.1	1.4	205291_at	interleukin 2 receptor, beta	protein complex assembly // immune response // signal transduction	receptor activity // hematopoietin/interferon-class (D200-domain) cytokine receptor activity // interleukin-2 receptor activity	integral to plasma membrane	Inflammatory_Response_Pathway // Inflammatory_Response_Pathway
NM_000626	CD79B	-1.6	1	-1.1	-1.3	-1.3	-1.8	-5.2	-1.4	-1.6	-1.9	205297_s_at	CD79B antigen (immunoglobulin-associated beta)	immune response // cell surface receptor linked signal transduction	transmembrane receptor activity	integral to plasma membrane
AI074145	KMO	-1.9	-1.1	-1	1	1.1	2.1	1.7	-1.7	-1.7	-1.2	205306_x_at	kynurenine 3-monooxygenase (kynurenine 3-hydroxylase)	electron transport // aromatic compound metabolism	kynurenine 3-monooxygenase activity // electron transporter activity // Monooxygenase;monooxygenase activity;9e-54
BF223679	SLC15A2	-3.6	1.3	-2.8	-4.3	-1.6	-2.1	-7.2	-1.8	-1	-2.6	205316_at	solute carrier family 15 (H+/peptide transporter), member 2	transport // oligopeptide transport	transporter activity // oligopeptide transporter activity // symporter activity // peptide:hydrogen symporter activity	integral to plasma membrane // membrane
NM_021082	SLC15A2	-1.4	1.2	-1	1.3	1.6	-1.2	-2	-1.1	-1.1	-1	205317_s_at	solute carrier family 15 (H+/peptide transporter), member 2	transport // oligopeptide transport	transporter activity // oligopeptide transporter activity // symporter activity // peptide:hydrogen symporter activity	integral to plasma membrane // membrane
NM_001415	EIF2S3	2.6	-2.9	-1.3	-1	-7.8	-3.7	-1.4	-2.1	-3.3	1.1	205321_at	eukaryotic translation initiation factor 2, subunit 3 gamma, 52kDa		GTP_EFTU;translation elongation factor activity;1.5e-35		Translation_Factors // Translation_Factors
NM_003794	SNX4	-1.2	-1.7	-1.7	-1.9	-3.1	-1.5	-1.8	-1	-1.5	1.3	205329_s_at	sorting nexin 4	intracellular protein transport // endocytosis // intracellular signaling cascade	protein transporter activity
NM_005025	SERPINI1	-1.3	-1.4	-2.2	-1.3	2	-1.2	1	-1.3	1.4	1	205352_at	serine (or cysteine) proteinase inhibitor, clade I (neuroserpin), member 1	central nervous system development // peripheral nervous system development	serine-type endopeptidase inhibitor activity
NM_001609	ACADSB	-1.7	-1.7	-1.7	-1.6	-3.9	-1.5	1.1	-1.2	1.2	-1.4	205355_at	acyl-Coenzyme A dehydrogenase, short/branched chain	energy pathways // electron transport // fatty acid metabolism	acyl-CoA dehydrogenase activity // oxidoreductase activity // 1.3.99.2;butyryl-CoA dehydrogenase activity;8.54e-129	mitochondrion	Fatty_Acid_Degradation // Fatty_Acid_Degradation
NM_015642	ZNF288	-2.3	-1.8	-1.5	-1.7	1.1	-2.6	-4.1	1.5	-1.2	-1	205383_s_at	zinc finger protein 288	regulation of transcription, DNA-dependent	nucleic acid binding // DNA binding // protein binding // zinc ion binding	nucleus
NM_000037	ANK1	1	-1	-1	1.1	1	3.2	1	-1.1	1.4	1	205390_s_at	ankyrin 1, erythrocytic	exocytosis // cytoskeleton organization and biogenesis // signal transduction // maintenance of epithelial cell polarity	structural molecule activity // structural constituent of cytoskeleton // cytoskeletal adaptor activity // enzyme binding // spectrin binding	cytoskeleton // plasma membrane // actin cytoskeleton // basolateral plasma membrane
NM_003659	AGPS	1.7	-3.2	1	1	-2.3	-1.1	1.6	-1.2	2.1	1.1	205401_at	alkylglycerone phosphate synthase	electron transport // lipid biosynthesis	alkylglycerone-phosphate synthase activity // transferase activity	peroxisome	Glycerolipid metabolism // Glycerolipid metabolism
NM_006282	STK4	1.2	-2	-1	1.4	-2.5	1.1	1.1	-1.2	-2.6	1.1	205411_at	serine/threonine kinase 4	protein amino acid phosphorylation // signal transduction // cell surface receptor linked signal transduction	protein serine/threonine kinase activity // protein-tyrosine kinase activity // ATP binding // transferase activity // pkinase;protein kinase activity;2.4e-96	integral to membrane
NM_000019	ACAT1	-1.5	-1.4	-1.7	-1.5	-2.1	-1.9	-1.3	-2.3	-1.3	-1.4	205412_at	acetyl-Coenzyme A acetyltransferase 1 (acetoacetyl Coenzyme A thiolase)		acetyl-CoA C-acetyltransferase activity // acyltransferase activity // transferase activity	mitochondrion	Fatty acid biosynthesis (path 2) // Fatty acid metabolism // Synthesis and degradation of ketone bodies // Lysine degradation // Tryptophan metabolism // Pyruvate metabolism // Benzoate degradation via CoA ligation // Propanoate metabolism // Butanoate me
NM_004951	EBI2	-1.1	-2.4	-3.9	-5	-5.5	-4.5	-4.4	1.1	2	1.6	205419_at	Epstein-Barr virus induced gene 2 (lymphocyte-specific G protein-coupled receptor)	immune response // G-protein coupled receptor protein signaling pathway	rhodopsin-like receptor activity // purinergic nucleotide receptor activity, G-protein coupled	integral to plasma membrane	GPCRs_Other // GPCRs_Other
NM_002105	H2AFX	-1.1	-1.3	-1.9	-1.1	1.2	-1	2.5	-1.3	-1.3	-1.6	205436_s_at	H2A histone family, member X	nucleosome assembly // chromosome organization and biogenesis (sensu Eukarya)	DNA binding	nucleosome // nucleus // chromosome	Proteasome_Degradation
NM_021647	KIAA0626	-1.2	-1.7	-3.7	3.3	1.6	4.4	5.1	-1.5	6.6	-1.1	205442_at	KIAA0626 gene product
NM_002149	HPCAL1	1.2	-1.4	-1.5	1.2	-2	-1.2	1.8	-1.6	-2.2	1.3	205462_s_at	hippocalcin-like 1	vesicle-mediated transport	actin binding // calcium ion binding // tubulin binding // clathrin binding	cytosol // clathrin coat of trans-Golgi network vesicle
NM_001037	SCN1B	1	1	1.4	1.2	1	2.2	2.8	1	1	-1	205508_at	sodium channel, voltage-gated, type I, beta	ion transport // sodium ion transport // synaptic transmission	voltage-gated sodium channel activity	membrane fraction // integral to membrane
NM_003570	CMAH	-1.7	-1.8	-1.1	-1.1	-1	2	-1.1	1	1.1	1	205518_s_at	cytidine monophosphate-N-acetylneuraminic acid hydroxylase (CMP-N-acetylneuraminate monooxygenase)
NM_006806	BTG3	-1.4	-2.1	-2.7	-5.4	1	-2.4	-1.7	2.3	3.8	1.1	205548_s_at	BTG family, member 3	regulation of cell cycle // negative regulation of cell proliferation
NM_002534	OAS1	1	-1	1.2	2.8	3	4.9	4.8	1.1	1.2	-1	205552_s_at	2',5'-oligoadenylate synthetase 1, 40/46kDa	nucleobase, nucleoside, nucleotide and nucleic acid metabolism // immune response // response to virus	RNA binding // ATP binding // transferase activity // nucleotidyltransferase activity	cytoplasm
NM_004944	DNASE1L3	-1.2	-1.5	-1.1	-1.1	-4	-1.4	-1.3	-1.1	1.3	1.6	205554_s_at	deoxyribonuclease I-like 3	DNA catabolism // apoptosis	DNA binding // endonuclease activity // deoxyribonuclease activity // calcium ion binding // hydrolase activity // 3.1.21.1;deoxyribonuclease I activity;6.04e-107	nucleus
NM_007011	ABHD2	1.2	1.1	1.1	1	3	2.1	5.5	-2	1.4	1.2	205566_at	abhydrolase domain containing 2		catalytic activity	integral to membrane
NM_015929	LIPT1	-2.1	-1.2	-1.2	-1.7	-2.1	-1.7	1.2	-1.1	1.2	-1.8	205571_at	lipoyltransferase 1	protein modification // lipid metabolism	ligase activity // BPL_LipA_LipB;catalytic activity;1.1e-32	mitochondrion
NM_024810	FLJ23018	-1.8	-1	-1.8	-1.6	-2.4	-2.3	-2.1	-1.9	-1.6	-1.3	205584_at	hypothetical protein FLJ23018
NM_001987	ETV6	2.9	-1.2	2.1	-1.1	-2.3	1.2	3.3	-1.9	1	-1.3	205585_at	ets variant gene 6 (TEL oncogene)	regulation of transcription, DNA-dependent // cell growth and/or maintenance	transcription factor activity // SAM_PNT;DNA binding;3.7e-45	nucleus	Circadian_Exercise // Circadian_Exercise
NM_005739	RASGRP1	-2.2	-1.1	-1.4	-2.6	-1	-1.3	-2.1	-1.7	-1	-1.1	205590_at	RAS guanyl releasing protein 1 (calcium and DAG-regulated)	RAS protein signal transduction	Ras guanyl-nucleotide exchange factor activity // calcium ion binding // lipid binding // RasGEF;guanyl-nucleotide exchange factor activity;5e-32	membrane fraction
NM_006334	OLFM1	4.5	-1	4.8	2.3	-3.3	-1	-1.9	1.5	1.4	-1	205591_at	olfactomedin 1	development // neurogenesis	latrotoxin receptor activity	endoplasmic reticulum // membrane
U83508	ANGPT1	1	-1.4	-1.2	-1	2.4	1.4	1.8	-1	1.7	-1	205608_s_at	angiopoietin 1	angiogenesis // signal transduction	receptor binding
NM_007351	MMRN1	1.5	-2.4	-2.9	3.1	-1.4	1.1	8.9	-1.2	4.5	-1	205612_at	multimerin 1	cell adhesion // blood coagulation
NM_003558	PIP5K1B	-1.4	-1.2	-1.2	-1.9	-1.3	-1.3	-2	-1.2	1	-1.2	205632_s_at	phosphatidylinositol-4-phosphate 5-kinase, type I, beta	phosphorylation	kinase activity // 1-phosphatidylinositol-4-phosphate 5-kinase activity // transferase activity
NM_014707	HDAC9	-1.1	-1.3	-1.3	1.1	-1.4	-2.3	-11.4	-1.9	-1.1	-1.1	205659_at	histone deacetylase 9	regulation of cell cycle // regulation of transcription, DNA-dependent // inflammatory response // chromatin modification // histone deacetylation // B-cell differentiation // negative regulation of myogenesis	histone deacetylase activity // transcription factor binding // specific transcriptional repressor activity // hydrolase activity	histone deacetylase complex // nucleus // cytoplasm
NM_002349	LY75	-2.4	-1.4	-1.5	-1.7	-2.3	-2.5	-4.2	-1.5	-1.5	1.1	205668_at	lymphocyte antigen 75	endocytosis // inflammatory response // immune response // heterophilic cell adhesion	receptor activity // sugar binding	integral to plasma membrane
NM_002120	HLA-DOB	-3.7	-1.3	-1.2	-2.2	-2.8	-5.7	-14.5	-2.7	-1.6	-1	205671_s_at	major histocompatibility complex, class II, DO beta	immune response // antigen presentation, exogenous antigen // antigen processing, exogenous antigen via MHC class II	MHC class II receptor activity	integral to membrane
NM_005887	DLEU1	-1.9	1.1	-1.1	-1	1	1	-2.1	1	-1	1	205677_s_at	deleted in lymphocytic leukemia, 1	negative regulation of cell cycle
NM_004049	BCL2A1	2.1	-3.1	-1.9	-4.3	-3.3	-1.4	5	1.6	2	3.6	205681_at	BCL2-related protein A1	anti-apoptosis // regulation of apoptosis	Bcl-2;apoptosis regulator activity;1e-47	intracellular	Apoptosis // Apoptosis // Apoptosis // Apoptosis
NM_001775	CD38	1.3	-1.4	-1.6	-1	-1.1	1.5	5.4	-1.2	-1.2	1.5	205692_s_at	CD38 antigen (p45)	energy pathways // signal transduction // induction of apoptosis by extracellular signals	NAD+ nucleosidase activity // hydrolase activity	membrane fraction // plasma membrane // integral to membrane
NM_000889	ITGB7	-1	-1.9	-1.4	-1.2	-2.3	-1.4	-1	-1.3	1.3	-1	205718_at	integrin, beta 7		integrin_B;cell adhesion receptor activity;0		Integrin-mediated_cell_adhesion // Integrin-mediated_cell_adhesion
NM_014945	ABLIM3	1	-1	1.1	1.4	1.6	4.4	1	-1.2	2.2	-1.9	205730_s_at	actin binding LIM protein family, member 3	cytoskeleton organization and biogenesis	actin binding
NM_017876	RNF126	-1.1	-1.6	-1.2	-1.2	-3.5	-1.3	-1.7	1.4	1.3	-1	205748_s_at	ring finger protein 126
NM_014912	CPEB3	1	-1	-1.1	-1.9	-1.1	1.1	2.2	-1.1	1	-1.1	205773_at	cytoplasmic polyadenylation element binding protein 3		rrm;nucleic acid binding;7.2e-05
NM_000632	ITGAM	1.4	1.4	2.4	1.7	-1	1.6	2.7	-1.8	-1.6	-1.6	205786_s_at	integrin, alpha M (complement component receptor 3, alpha; also known as CD11b (p170), macrophage antigen alpha polypeptide)	cell-matrix adhesion // integrin-mediated signaling pathway	magnesium ion binding // receptor activity // protein binding	integrin complex // integral to membrane	Integrin-mediated_cell_adhesion // Integrin-mediated_cell_adhesion
NM_002185	IL7R	-1.5	-1	-1.5	1.1	-3	-1.4	1.1	-1.7	-2.1	-1.1	205798_at	interleukin 7 receptor	regulation of DNA recombination // immune response // cell surface receptor linked signal transduction // antimicrobial humoral response (sensu Vertebrata)	antigen binding // receptor activity // hematopoietin/interferon-class (D200-domain) cytokine receptor activity // interleukin-7 receptor activity	integral to membrane
BE504979	WASL	-1	-1.5	-1.3	-1.5	-2.5	-1.5	-1.4	2.7	1.7	-1.9	205809_s_at	Wiskott-Aldrich syndrome-like	protein complex assembly // cell motility // actin polymerization and/or depolymerization	actin binding // small GTPase regulatory/interacting protein activity	actin cytoskeleton	G13_Signaling_Pathway
AF001362	JAK2	2.4	-1.7	1.1	1.9	-1.1	2.3	3.2	-2.1	-2.1	1.1	205842_s_at	Janus kinase 2 (a protein tyrosine kinase)	regulation of cell cycle // protein amino acid phosphorylation // cell motility // intracellular signaling cascade // JAK-STAT cascade // mesoderm development // cell growth and/or maintenance	protein-tyrosine kinase activity // Janus kinase activity // ATP binding // transferase activity // SH2 domain binding	cytoskeleton
NM_004271	LY86	-1.4	1.5	2.1	1.8	-1.1	-1.1	-5.8	-1.7	1.2	1	205859_at	lymphocyte antigen 86	apoptosis // inflammatory response // humoral immune response // signal transduction // cell proliferation	signal transducer activity	plasma membrane
NM_003121	SPIB	-2	1.9	1.1	3.4	1.3	1.1	-2.4	-1.2	-1	-1	205861_at	Spi-B transcription factor (Spi-1/PU.1 related)	regulation of transcription from Pol II promoter	transcription factor activity // RNA polymerase II transcription factor activity	nucleus // cytoplasm
NM_005621	S100A12	1.4	-1.2	-1	1	1	-2.1	9.2	-1.7	-1	-6.9	205863_at	S100 calcium binding protein A12 (calgranulin C)		S_100;calcium ion binding;4.4e-24
AI818488	ADD3	-1.2	-2.1	-1.6	-1.2	-2.8	-1.3	-1.5	-2.1	-1.2	1.2	205882_x_at	adducin 3 (gamma)		structural constituent of cytoskeleton // calmodulin binding	cytoskeleton // membrane
U20350	CX3CR1	2	-2.1	1.2	1	1.5	5.1	1.1	-14.3	-6.1	-1.7	205898_at	chemokine (C-X3-C motif) receptor 1	chemotaxis // cellular defense response // cell adhesion // G-protein coupled receptor protein signaling pathway	rhodopsin-like receptor activity // chemokine receptor activity // coreceptor activity	integral to plasma membrane	GPCRs_Class_A_Rhodopsin-like // Peptide_GPCRs // GPCRs_Class_A_Rhodopsin-like // Peptide_GPCRs
NM_006228	PNOC	-6	-1.7	-2.1	-2.8	-1.3	-7.5	-42.7	-1.2	1	1.1	205901_at	prepronociceptin	signal transduction // neuropeptide signaling pathway // synaptic transmission // sensory perception	opioid peptide activity // neuropeptide hormone activity	extracellular
NM_005513	GTF2E1	1	-1.2	-1	1.2	-1.3	1	2	-1.1	-1.1	-1	205930_at	general transcription factor IIE, polypeptide 1, alpha 56kDa	regulation of transcription, DNA-dependent // transcription initiation from Pol II promoter	general RNA polymerase II transcription factor activity // TFIIE_alpha;RNA polymerase II transcription factor activity;2.7e-97	nucleus // transcription factor TFIIE complex
NM_002115	HK3	2.2	1.2	2.1	1.7	1.5	2.6	11.7	-1.6	-1.3	-3.2	205936_s_at	hexokinase 3 (white cell)	glycolysis	hexokinase activity // ATP binding // kinase activity // transferase activity	membrane	Glycolysis / Gluconeogenesis // Fructose and mannose metabolism // Galactose metabolism // Starch and sucrose metabolism // Streptomycin biosynthesis // Aminosugars metabolism // Glycolysis_and_Gluconeogenesis // Glycolysis / Gluconeogenesis // Fructose a
M33987	CA1	1.4	-1.6	1.1	-2.3	1.4	-4.5	1.2	1.3	-1.1	2.6	205949_at	carbonic anhydrase I		carb_anhydrase;carbonate dehydratase activity;6e-192		Nitrogen metabolism // Nitrogen metabolism
NM_001738	CA1	1.1	-1.2	-1.2	-1.7	2.2	-3.3	1.3	1	-1	3.1	205950_s_at	carbonic anhydrase I		carb_anhydrase;carbonate dehydratase activity;6e-192		Nitrogen metabolism
NM_003542	HIST1H4C	1.1	-1.4	-1.1	1.5	-2.3	-1.2	1.4	-1.4	1.4	-1.5	205967_at	histone 1, H4c		histone;DNA binding;2.5e-10
NM_001765	CD1C	-2.2	-1.2	-1.7	-1.8	-2.2	-2.6	-20.8	-3.8	-3.4	-1	205987_at	CD1C antigen, c polypeptide	antimicrobial humoral response (sensu Vertebrata)		integral to plasma membrane
NM_000585	IL15	2.2	-1.4	1.2	-1.2	2.2	2.6	4.1	-3.5	-1.7	-1.9	205992_s_at	interleukin 15	immune response // signal transduction // cell-cell signaling // cell proliferation // positive regulation of cell proliferation	signal transducer activity // hematopoietin/interferon-class (D200-domain) cytokine receptor binding	extracellular space // membrane fraction // endosome // Golgi apparatus // integral to plasma membrane
AW188198	TNFAIP6	1	-1	-1	-1	1.1	1.3	3.3	-1.6	1	-1	206025_s_at	tumor necrosis factor, alpha-induced protein 6	inflammatory response // cell adhesion // signal transduction // cell-cell signaling	protein binding // hyaluronic acid binding	extracellular
NM_007115	TNFAIP6	1	1.2	-1	-1	1.1	1.1	3.2	-1.6	1	-1	206026_s_at	tumor necrosis factor, alpha-induced protein 6	inflammatory response // cell adhesion // signal transduction // cell-cell signaling	protein binding // hyaluronic acid binding	extracellular
NM_002908	REL	1.9	-1.5	-1.3	-1.6	-3	-1.9	-2.3	1.8	5.2	1.3	206036_s_at	v-rel reticuloendotheliosis viral oncogene homolog (avian)	regulation of transcription, DNA-dependent // transcription from Pol II promoter // cell growth and/or maintenance // positive regulation of I-kappaB kinase/NF-kappaB cascade	transcription factor activity // signal transducer activity	nucleus
NM_003298	NR2C2	2.1	1	-1.1	1.4	-2.5	1	-1.8	-1.7	-1.2	-1.7	206038_s_at	nuclear receptor subfamily 2, group C, member 2	regulation of transcription, DNA-dependent // neurogenesis	transcription factor activity // steroid hormone receptor activity // transcription coactivator activity	nucleus	Nuclear_Receptors // Nuclear_Receptors
NM_022804	SNRPN	-1.4	-2.5	-3.1	-2.1	-4.5	-2	-2.3	-1.2	-1.9	-1	206042_x_at	small nuclear ribonucleoprotein polypeptide N	RNA splicing	RNA binding // pre-mRNA splicing factor activity	spliceosome complex // small nucleolar ribonucleoprotein complex // small nuclear ribonucleoprotein complex
NM_003005	SELP	-1.4	-4.7	-2.4	2.5	1.8	4.5	25.9	-1.4	3.7	-1.1	206049_at	selectin P (granule membrane protein 140kDa, antigen CD62)	cell adhesion // heterophilic cell adhesion	protein binding // sugar binding	soluble fraction // integral to plasma membrane
NM_002939	RNH	1.1	-1.1	1	-1.1	-2.3	1.1	1.2	-1.1	1.2	-1.3	206050_s_at	ribonuclease/angiogenin inhibitor	RNA catabolism	ribonuclease inhibitor activity
NM_003090	SNRPA1	-1.1	-1.5	-1.1	-1.7	-3.9	-1.4	-1.1	2.1	1.6	1.4	206055_s_at	small nuclear ribonucleoprotein polypeptide A'	RNA splicing	RNA binding	snRNP U2
NM_015967	PTPN22	-2	-2	-1.7	-2.5	-1.8	-2.1	-1.9	-2.9	-1.8	-2.2	206060_s_at	protein tyrosine phosphatase, non-receptor type 22 (lymphoid)	protein amino acid dephosphorylation	protein tyrosine phosphatase activity // hydrolase activity
NM_001895	CSNK2A1	1.2	-1.5	-1	-2.5	-2.3	1	1.2	-1.1	-1.1	1	206075_s_at	casein kinase 2, alpha 1 polypeptide	protein amino acid phosphorylation // signal transduction // Wnt receptor signaling pathway	protein serine/threonine kinase activity // protein kinase CK2 activity // ATP binding // transferase activity // pkinase;protein kinase activity;2.2e-90 // pkinase;protein kinase activity;2.5e-11	nucleus // plasma membrane	Phosphatidylinositol signaling system
NM_021067	KIAA0186	-1.1	-1.7	-1.4	1.6	-1.2	1	2.1	-1.8	-1.1	-1.1	206102_at	KIAA0186 gene product
NM_004162	RAB5A	1.2	-1.6	-1.6	-2.1	-3.2	-2	-2.4	1.3	1	-1.2	206113_s_at	RAB5A, member RAS oncogene family	intracellular protein transport // endocytosis // small GTPase mediated signal transduction	GTPase activity // protein binding // GTP binding // protein transporter activity // ras;small monomeric GTPase activity;5e-99	early endosome
NM_004430	EGR3	10.8	-4.7	-3.2	-1.8	-3	-3.7	-2.2	-1.1	1.2	1.3	206115_at	early growth response 3	regulation of transcription, DNA-dependent // muscle development // circadian rhythm	transcription factor activity // zinc ion binding	nucleus
NM_014479	ADAMDEC1	1.1	1	-1	-1	1	14.4	244.9	1	1	-1	206134_at	ADAM-like, decysin 1	proteolysis and peptidolysis // negative regulation of cell adhesion // integrin-mediated signaling pathway	metalloendopeptidase activity // integrin binding // peptidase activity	integral to membrane
NM_000324	RHAG	1.1	1	-1	1.3	2.6	1.1	1.2	1	1	-1	206145_at	Rhesus blood group-associated glycoprotein	protein complex assembly // ammonium transport	ammonium transporter activity // ankyrin binding	integral to plasma membrane
AF178841	RHAG	2.8	-2.8	-6.8	2.7	2.5	7.3	7	-1.1	3.5	-1.2	206146_s_at	Rhesus blood group-associated glycoprotein	protein complex assembly // ammonium transport	ammonium transporter activity // ankyrin binding	integral to plasma membrane
NM_006089	SCML2	-1.2	-1.3	-1	-3.2	-2	-1.4	-1.2	1.2	1.8	-1.1	206147_x_at	sex comb on midleg-like 2 (Drosophila)
NM_002852	PTX3	2.8	-2	-2	-1.7	-1.3	-1.2	5.7	2.8	32.9	-3.4	206157_at	pentaxin-related gene, rapidly induced by IL-1 beta	inflammatory response		extracellular
NM_003418	ZNF9	1.2	-1.8	-1	-1.2	-2.3	-1.6	-1.2	-1.3	-1.2	1	206158_s_at	zinc finger protein 9 (a cellular retroviral nucleic acid binding protein)	regulation of transcription, DNA-dependent // cholesterol biosynthesis	transcription factor activity // zf-CCHC;nucleic acid binding;2.4e-07
NM_001174	ARHGAP6	1	-1.6	-1.1	1.6	1.2	3.1	4.4	-1.2	3	1.1	206167_s_at	Rho GTPase activating protein 6	Rho protein signal transduction // actin filament polymerization	SH3/SH2 adaptor protein activity // Rho GTPase activator activity	cytoplasm // actin filament
NM_005084	PLA2G7	5.4	1.3	2	1.5	-2	-1.2	1.7	-2.4	-1.1	2.9	206214_at	phospholipase A2, group VII (platelet-activating factor acetylhydrolase, plasma)	inflammatory response // lipid catabolism	1-alkyl-2-acetylglycerophosphocholine esterase activity // phospholipid binding // hydrolase activity	extracellular // 2-acetyl-1-alkylglycerophosphocholine esterase complex
NM_000573	CR1	1.1	-1.5	-1.1	-1	-2.4	-1.7	-1.7	1	1	-1	206244_at	complement component (3b/4b) receptor 1, including Knops blood group system	complement activation, classical pathway	receptor activity // complement component C3b receptor activity	integral to plasma membrane
NM_005931	MICB	1.1	-1.1	1.4	1.1	1	1.6	2.1	-1	1	-1.4	206247_at	MHC class I polypeptide-related sequence B	response to stress // cellular defense response // cell recognition // MHC_I;immune response;1.3e-15	protein binding	integral to membrane
NM_001963	EGF	1.1	-1	-1.1	1	-1	1.3	2.7	1	1.1	1.2	206254_at	epidermal growth factor (beta-urogastrone)	activation of MAPK // DNA replication // chromosome organization and biogenesis (sensu Eukarya) // epidermal growth factor receptor signaling pathway // positive regulation of cell proliferation	epidermal growth factor receptor activating ligand activity // calcium ion binding // growth factor activity	extracellular // nucleus // plasma membrane // integral to membrane // ldl_recept_b;membrane;0.36	TGF_Beta_Signaling_Pathway // TGF_Beta_Signaling_Pathway
NM_002378	MATK	1.2	-1.7	-1	-1.5	-1.3	-1.3	-2	-1	1.2	-1.7	206267_s_at	megakaryocyte-associated tyrosine kinase	regulation of cell cycle // protein amino acid phosphorylation // intracellular signaling cascade // mesoderm development // cell proliferation // positive regulation of cell proliferation	protein-tyrosine kinase activity // protein binding // ATP binding // transferase activity	soluble fraction
NM_003189	TAL1	-1.1	-3.1	-1.1	1.8	-1.2	3.7	1.2	-1	2.3	1.1	206283_s_at	T-cell acute lymphocytic leukemia 1	regulation of transcription, DNA-dependent // cell proliferation // cell differentiation	DNA binding
NM_005360	MAF	-1.4	-1.2	-1.5	1.3	-2	-1.2	-1	2.1	3.7	1.4	206363_at	v-maf musculoaponeurotic fibrosarcoma oncogene homolog (avian)	regulation of transcription, DNA-dependent // transcription from Pol II promoter // cell growth and/or maintenance	DNA binding // RNA polymerase II transcription factor activity	chromatin // nucleus
AF327656	PIK3CG	2.1	-3.2	1.2	-1.1	-2.5	1.2	1.2	-1.2	1	1.6	206369_s_at	phosphoinositide-3-kinase, catalytic, gamma polypeptide		inositol/phosphatidylinositol kinase activity // phosphatidylinositol 3-kinase activity // 2.7.1.137;1-phosphatidylinositol 3-kinase;1e-300	phosphoinositide 3-kinase complex	Inositol phosphate metabolism // Phosphatidylinositol signaling system
NM_012297	G3BP2	2	-2.4	-1.8	-1.6	-6.2	-2	-1.1	1.3	-1	1.4	206383_s_at	Ras-GTPase activating protein SH3 domain-binding protein 2	protein-nucleus import // transport // cytoplasmic sequestering of NF-kappaB // RAS protein signal transduction	RNA binding // protein transporter activity // receptor signaling complex scaffold activity	nucleus // cytoplasm
NM_020987	ANK3	-5.9	-1.4	-2.9	-2.6	-2.2	-1.7	-5.1	-1.3	-1.4	1.1	206385_s_at	ankyrin 3, node of Ranvier (ankyrin G)	protein targeting // cytoskeletal anchoring // signal transduction	structural constituent of cytoskeleton	endoplasmic reticulum // Golgi apparatus // cytoskeleton
NM_002619	PF4	1.1	-1.7	-1.8	2.6	-1.2	1.6	2.7	1.8	1.4	1.7	206390_x_at	platelet factor 4 (chemokine (C-X-C motif) ligand 4)	immune response // negative regulation of angiogenesis // cytokine and chemokine mediated signaling pathway // platelet activation // immune cell chemotaxis // negative regulation of megakaryocyte differentiation	chemokine activity // heparin binding	extracellular
NM_001770	CD19	-3.2	-1.2	-1.8	-1.4	1	-2.9	-25.3	-1.1	1	-1.7	206398_s_at	CD19 antigen	cellular defense response // cell surface receptor linked signal transduction	receptor signaling protein activity	integral to plasma membrane
NM_024809	FLJ12975	1	-1.6	1	-1	-2.2	-1.7	-1.1	-1	-1.4	1.4	206438_x_at	hypothetical protein FLJ12975
NM_001536	HRMT1L2	1.2	-1.3	-1.6	-1.4	-2.6	-2	-1.5	-1.8	-1.7	-1.1	206445_s_at	HMT1 hnRNP methyltransferase-like 2 (S. cerevisiae)	protein amino acid methylation // defense response // cell surface receptor linked signal transduction	N-methyltransferase activity // S-adenosylmethionine-dependent methyltransferase activity // transferase activity	nucleus // cytoplasm
NM_005951	MT1H	1.7	1	1.9	2.9	1	2.2	3	1.2	1	-1.2	206461_x_at	metallothionein 1H		metal ion binding
NM_005761	PLXNC1	-1.5	-1	-1.4	-2.8	-1	-1.3	-2.1	-1.1	-1.3	-1	206470_at	plexin C1	cell adhesion // development	receptor activity // receptor binding	plasma membrane // integral to membrane
NM_014792	KIAA0125	-1.4	1	-1	1.3	1	-1.1	-6.2	-1.8	-1.3	-1.6	206478_at	KIAA0125
NM_001290	LDB2	-3.6	1.3	-1.1	-1.4	1.1	-2	-6.7	-1.7	-1.2	-1.1	206481_s_at	LIM domain binding 2	development	DNA binding // transcription cofactor activity	nucleus
NM_002286	LAG3	1.2	1.2	1.1	-1	1	1.2	2	-1	1	-1	206486_at	lymphocyte-activation gene 3		antigen binding	integral to plasma membrane
NM_000419	ITGA2B	1.4	-2.9	-2	2	2.2	2.8	4.8	1.4	3.2	-1.4	206493_at	integrin, alpha 2b (platelet glycoprotein IIb of IIb/IIIa complex, antigen CD41B)	cell adhesion // cell-matrix adhesion // integrin-mediated signaling pathway // platelet activation	receptor activity // protein binding // FG-GAP;cell adhesion receptor activity;7.3e-08	integrin complex	Integrin-mediated_cell_adhesion // Integrin-mediated_cell_adhesion
NM_000419	ITGA2B	-1.1	-2.8	-1.9	1.8	2.2	3	2.9	1.1	3.6	-1	206494_s_at	integrin, alpha 2b (platelet glycoprotein IIb of IIb/IIIa complex, antigen CD41B)	cell adhesion // cell-matrix adhesion // integrin-mediated signaling pathway // platelet activation	receptor activity // protein binding // FG-GAP;cell adhesion receptor activity;7.3e-08	integrin complex	Integrin-mediated_cell_adhesion
NM_004833	AIM2	-1.1	1.1	1.3	1.1	1.4	2	2.6	-2.3	-1.4	-1.1	206513_at	absent in melanoma 2	immune response	nucleic acid binding
NM_012219	MRAS	1.2	1.1	-1	1.6	1	1.2	3.3	1.2	1	1	206538_at	muscle RAS oncogene homolog	RAS protein signal transduction // development // muscle development // actin cytoskeleton organization and biogenesis	GTPase activity // GTP binding // ras;small monomeric GTPase activity;1.1e-81	plasma membrane
AV725365	SMARCA2	1	-1.8	-1.9	-1.6	-3	-2.1	-2.2	-2.3	-2.1	-1.2	206542_s_at	SWI/SNF related, matrix associated, actin dependent regulator of chromatin, subfamily a, member 2	regulation of transcription from Pol II promoter	DNA binding // transcription coactivator activity // ATP binding // ATP-dependent helicase activity	nucleoplasm
NM_003070	SMARCA2	1.2	-1.4	-1.6	-1.2	-3.7	-1.3	-1.8	-1.6	-1.8	-1.1	206544_x_at	SWI/SNF related, matrix associated, actin dependent regulator of chromatin, subfamily a, member 2	regulation of transcription from Pol II promoter	DNA binding // transcription coactivator activity // ATP binding // ATP-dependent helicase activity	nucleoplasm
NM_006139	CD28	1.1	-1.4	-1.8	-1.7	-2.4	-1.8	-1	4.8	3	1.8	206545_at	CD28 antigen (Tp44)	humoral immune response // cell surface receptor linked signal transduction // cytokine biosynthesis // positive regulation of T-cell proliferation // positive regulation of viral genome replication // positive regulation of protein biosynthesis // positive regulation of anti-apoptosis	protein binding // coreceptor activity	integral to plasma membrane	Inflammatory_Response_Pathway // Inflammatory_Response_Pathway
NM_004298	NUP155	-1.3	-1.8	-1.7	-2.8	-1.9	-2.4	-1	-1.1	-1	1.1	206550_s_at	nucleoporin 155kDa	transport // nucleocytoplasmic transport	transporter activity // nucleocytoplasmic transporter activity	nucleus // nuclear pore
NM_001403	EEF1A1	1.1	-1.3	-1	-1.1	-2.1	-1.3	-1.1	1	1	-1.1	206559_x_at	eukaryotic translation elongation factor 1 alpha 1		GTP_EFTU;translation elongation factor activity;8.9e-111		Translation_Factors // Translation_Factors
NM_015364	LY96	1	-1	1.6	1.1	-1	1.8	2.9	-2	-1.3	-1	206584_at	lymphocyte antigen 96	inflammatory response // cellular defense response // cell surface receptor linked signal transduction // antibacterial humoral response (sensu Vertebrata)	coreceptor activity	plasma membrane
NM_001323	CST6	1	-4.3	-1	-1	-7.2	1.3	1	1	1	-1	206595_at	cystatin E/M	morphogenesis	cysteine protease inhibitor activity
NM_006506	RASA2	-1.1	-2.2	-2.3	-2	-3.7	-2.6	-1.1	-1.2	-3.2	1.8	206636_at	RAS p21 protein activator 2	intracellular signaling cascade	Ras GTPase activator activity
NM_016384	ZNF237	1.2	-2.2	-2.2	-1.4	-2.1	-2.2	-2.1	1.1	-2	-1.6	206652_at	zinc finger protein 237
NM_000407	GP1BB	1.1	-3.9	-2.4	3.2	2.4	4.9	9.2	1.5	3.2	-1.1	206655_s_at	glycoprotein Ib (platelet), beta polypeptide	cell adhesion // cell surface receptor linked signal transduction // blood coagulation	transmembrane receptor activity // protein binding // thrombin receptor activity	integral to plasma membrane
NM_015864	C6orf32	1.2	-2.1	-1.4	-1.1	-2.6	-1.6	-1.1	1	1	1.6	206707_x_at	chromosome 6 open reading frame 32
NM_012307	EPB41L3	2.7	1	1.6	2.2	1	2.1	3.8	-2.8	1.1	-1.8	206710_s_at	erythrocyte membrane protein band 4.1-like 3	cortical actin cytoskeleton organization and biogenesis	actin binding // structural molecule activity	cytoskeleton // plasma membrane
AF153820	KCNJ2	1	-1.1	-1	-1	1	1.2	2.4	-1.7	-1.6	-1	206765_at	potassium inwardly-rectifying channel, subfamily J, member 2	ion transport // potassium ion transport	inward rectifier potassium channel activity // voltage-gated ion channel activity // potassium channel activity	membrane fraction // integral to plasma membrane
NM_014483	RBMS3	1	1.2	1.1	1.6	1.4	-1.1	2.2	-1.3	-1.2	1	206767_at	RNA binding motif, single stranded interacting protein		rrm;nucleic acid binding;2.1e-19
AF294326	CBFB	1.3	-1.5	-1.8	-1	-3.2	-1.6	-1.4	-1.2	-1.7	-1.6	206788_s_at	core-binding factor, beta subunit	transcription from Pol II promoter // cell growth and/or maintenance	transcription factor activity // RNA polymerase II transcription factor activity // transcription coactivator activity	nucleus
NM_000073	CD3G	1.1	-2	-1.4	1.3	-2.5	1	1.2	-1.3	-1.1	-1.4	206804_at	CD3G antigen, gamma polypeptide (TiT3 complex)	protein complex assembly // establishment and/or maintenance of cell polarity // cell surface receptor linked signal transduction // protein transport // T-cell activation // regulation of apoptosis // thymocyte differentiation	transmembrane receptor activity // receptor signaling complex scaffold activity // T-cell receptor binding // protein heterodimerization activity	integral to plasma membrane // T-cell receptor complex
NM_025189	ZNF430	-1.3	-1.2	-1.6	-1.6	-2.3	-1.6	-1.2	1.8	1.3	1.2	206829_x_at	zinc finger protein 430	regulation of transcription, DNA-dependent	DNA binding // zinc ion binding // KRAB;nucleic acid binding;3.4e-24	nucleus
NM_002935	RNASE2	2.1	-1	6.4	1.4	-1.8	1.1	5.2	-1.1	1	-1.3	206851_at	ribonuclease, RNase A family, 2 (liver, eosinophil-derived neurotoxin)	RNA catabolism // chemotaxis	nucleic acid binding // endonuclease activity // pancreatic ribonuclease activity // ribonuclease activity // hydrolase activity	extracellular
NM_004116	FKBP1B	1.5	1.3	-2.9	1.5	2.4	1.5	6.6	-1.5	3.3	1.7	206857_s_at	FK506 binding protein 1B, 12.6 kDa	protein folding // muscle contraction	peptidyl-prolyl cis-trans isomerase activity // isomerase activity	cytoplasm
NM_000174	GP9	-1	-1	-1	1.1	1.7	2.4	1.2	-1	2.4	1.5	206883_x_at	glycoprotein IX (platelet)	cell adhesion // blood coagulation	protein binding	integral to plasma membrane
NM_001499	GLE1L	1.3	-2.3	-1.2	-1.9	-4.6	-1.1	-1.1	-1.5	-3.6	-1.4	206920_s_at	GLE1 RNA export mediator-like (yeast)
NM_005668	SIAT8D	1.3	-1.5	-1.2	1.8	-2.8	-1.2	1.1	-3	-3.3	1.1	206925_at	sialyltransferase 8D (alpha-2, 8-polysialyltransferase)	protein amino acid glycosylation // N-glycan processing // neurogenesis // oligosaccharide metabolism	sialyltransferase activity	Golgi apparatus // integral to membrane
NM_000647	CCR2	2.7	3.1	4.8	3	1.7	1.4	4	-1.6	-1	-1.4	206978_at	chemokine (C-C motif) receptor 2 // Transcribed sequences	chemotaxis // inflammatory response // cellular defense response // G-protein coupled receptor protein signaling pathway // negative regulation of adenylate cyclase activity // cytosolic calcium ion concentration elevation // JAK-STAT cascade // antimicrobial humoral response (sensu Vertebrata)	rhodopsin-like receptor activity // C-C chemokine receptor activity	soluble fraction // integral to plasma membrane	GPCRs_Class_A_Rhodopsin-like // Peptide_GPCRs
NM_005605	PPP3CC	-1.5	-1.9	-1.9	-1.7	-1.5	-2.5	-2.2	1.5	1.2	1.4	207000_s_at	protein phosphatase 3 (formerly 2B), catalytic subunit, gamma isoform (calcineurin A gamma)		phosphoprotein phosphatase activity // hydrolase activity // manganese ion binding // 3.1.3.16;CTD phosphatase activity;2.38e-98		G_Protein_Signaling
NM_004089	DSIPI	-1.1	-2.7	-1.9	-1.1	-3	-2	-2.1	1	-1.7	-1	207001_x_at	delta sleep inducing peptide, immunoreactor	regulation of transcription, DNA-dependent	transcription factor activity	nucleus
NM_000421	KRT10	-1.6	-1.4	1	-1.2	-1.5	-2	-1.9	1.2	1.4	-1	207023_x_at	keratin 10 (epidermolytic hyperkeratosis; keratosis palmaris et plantaris)	epidermis development	structural molecule activity // structural constituent of epidermis	intermediate filament
NM_003853	IL18RAP	1	1.6	-1	-1	1.3	1.1	3.2	-1.1	1	-1	207072_at	interleukin 18 receptor accessory protein	inflammatory response // immune response // cell surface receptor linked signal transduction	transmembrane receptor activity	membrane
NM_005466	MED6	-2	-3.2	-6.3	-3.4	-6.9	-2.4	-1.9	-1.5	-2.8	-1	207079_s_at	mediator of RNA polymerase II transcription, subunit 6 homolog (yeast)	regulation of transcription, DNA-dependent	receptor activity // transcription regulator activity	nucleus
NM_014898	ZFP30	1.1	-1	-1.3	-1.2	-2.4	-1.6	-1.2	-1	-1	-1.3	207090_x_at	likely ortholog of mouse zinc finger protein 30	regulation of transcription, DNA-dependent	DNA binding // zinc ion binding	nucleus
NM_002748	MAPK6	1.7	-2.2	1	-2.2	-2.7	-1.6	2.2	2.8	3.5	-1.5	207121_s_at	mitogen-activated protein kinase 6	protein amino acid phosphorylation // cell cycle // signal transduction	protein serine/threonine kinase activity // MAP kinase activity // ATP binding // transferase activity // pkinase;protein kinase activity;2.6e-85		Integrin-mediated_cell_adhesion // S1P_Signaling // Integrin-mediated_cell_adhesion // S1P_Signaling
NM_006410	HTATIP2	1.4	-3.8	-1.4	1.5	-1.1	1.8	2.5	-1.8	1.5	1.4	207180_s_at	HIV-1 Tat interactive protein 2, 30kDa	regulation of transcription from Pol II promoter // anti-apoptosis // induction of apoptosis	RNA polymerase II transcription factor activity // transcription coactivator activity // protein binding	nucleus
NM_000697	ALOX12	-1.2	-1	-1.1	-1.1	1	2.1	-1.2	-1.3	8.6	-1	207206_s_at	arachidonate 12-lipoxygenase				Prostaglandin and leukotriene metabolism // Eicosanoid_Synthesis // Prostaglandin and leukotriene metabolism // Eicosanoid_Synthesis
NM_002838	PTPRC	-1.2	-1.3	-1.5	-1.5	-2.2	-1.4	-1.5	-4.2	-2.6	1.5	207238_s_at	protein tyrosine phosphatase, receptor type, C	protein amino acid dephosphorylation // cell surface receptor linked signal transduction	transmembrane receptor protein tyrosine phosphatase activity // hydrolase activity	integral to plasma membrane
NM_016837	RBMS1	-1.1	-1.5	-1	1.3	-1.9	-1.3	2.2	-2.2	-1.4	-1.2	207266_x_at	RNA binding motif, single stranded interacting protein 1	DNA replication	double-stranded DNA binding // single-stranded DNA binding // RNA binding // rrm;nucleic acid binding;1.8e-20	nucleus
NM_006737	KIR2DL3	1	1.1	-1.1	1.1	1	2.2	1.4	1	-1.1	-1.1	207314_x_at	killer cell immunoglobulin-like receptor, two domains, long cytoplasmic tail, 3	immune response	receptor activity	integral to membrane
NM_006940	SOX5	-2.6	2	-1.1	-2.2	1.9	-1.2	-4.6	1.3	1	-1.1	207336_at	SRY (sex determining region Y)-box 5	regulation of transcription, DNA-dependent // transcription from Pol II promoter	transcription factor activity // HMG_box;DNA binding;3.2e-28	nucleus
NM_002341	LTB	1.1	-1.4	-2.4	-1.3	-4.1	-2.2	-1.7	-1	-1.2	-1	207339_s_at	lymphotoxin beta (TNF superfamily, member 3)	immune response // signal transduction // cell-cell signaling	tumor necrosis factor receptor binding	integral to membrane
NM_000173	GP1BA	1.2	1.2	-1	2.1	1.5	2	3.2	-1	1.5	1.3	207389_at	glycoprotein Ib (platelet), alpha polypeptide	cell adhesion // cell surface receptor linked signal transduction // platelet activation // regulation of blood coagulation // fibrinolysis	protein binding // thrombin receptor activity	integral to plasma membrane
NM_002570	PACE4	-3.1	-2.5	-3.7	1.7	2.6	3.3	2.4	-1.8	3.8	-1.6	207414_s_at	paired basic amino acid cleaving system 4	proteolysis and peptidolysis // cell-cell signaling	subtilase activity // hydrolase activity // 3.4.21.75;furin activity;7.9e-243 // 3.4.21.61;kexin activity;1.39e-181 // 3.4.21.61;kexin activity;2.1e-182 // 3.4.21.61;kexin activity;3.7e-187 // 3.4.21.61;kexin activity;4.18e-186 // 3.4.21.61;kexin activity
NM_003451	ZNF177	-2.8	1.1	-1	1.1	-1.2	-2.1	-1.8	-1.3	-1	-1	207417_s_at	zinc finger protein 177	negative regulation of transcription from Pol II promoter // regulation of transcription, DNA-dependent	DNA binding // zinc ion binding // KRAB;nucleic acid binding;5.7e-28	nucleus
NM_002872	RAC2	-1.8	-1.9	-2.2	-1.7	-3	-1.9	-2.8	-2.9	-2.1	1.4	207419_s_at	ras-related C3 botulinum toxin substrate 2 (rho family, small GTP binding protein Rac2)	signal transduction // small GTPase mediated signal transduction	GTPase activity // GTP binding // ras;small monomeric GTPase activity;3.9e-89		Integrin-mediated_cell_adhesion // Integrin-mediated_cell_adhesion
NM_003676	DEGS	1.3	-1.8	-2	-1.2	-2.1	-1.3	1.3	-2.4	-3.7	-1.1	207431_s_at	degenerative spermatocyte homolog, lipid desaturase (Drosophila)	fatty acid desaturation	electron transporter activity // oxidoreductase activity	membrane fraction // endoplasmic reticulum // integral to plasma membrane
NM_006685	PROL3	-1.1	3.5	1.5	1	4.2	1.6	1	-1.1	1	1.1	207441_at	proline rich 3
NM_005317	GZMM	2.3	-2.3	-1	-1.1	-1.1	-1.3	2	1.3	-1	-1.1	207460_at	granzyme M (lymphocyte met-ase 1)	proteolysis and peptidolysis // cytolysis	chymotrypsin activity // trypsin activity // hydrolase activity // 3.4.21.46;complement factor D activity;1.16e-70
NM_004875	POLR1C	2.7	-2.6	-1	-2.2	1	-2.6	2.3	1	1	-1	207515_s_at	polymerase (RNA) I polypeptide C, 30kDa	transcription // transcription from Pol I promoter	DNA binding // DNA-directed RNA polymerase activity // transferase activity	nucleus // DNA-directed RNA polymerase I complex
NM_006891	CRYGD	1	-1	-1	-1	2	1.1	-1	1	1	-1	207532_at	crystallin, gamma D
U77413	OGT	-1.2	-1.2	-1.2	-1.1	-1.9	-2.4	-5	-1.6	-1.2	-1.3	207563_s_at	O-linked N-acetylglucosamine (GlcNAc) transferase (UDP-N-acetylglucosamine:polypeptide-N-acetylglucosaminyl transferase)	O-linked glycosylation // signal transduction // response to nutrients	protein binding // acetylglucosaminyltransferase activity // transferase activity, transferring glycosyl groups	nucleus // cytosol
NM_003605	OGT	-1.2	-1.1	1.2	1.2	-1.9	-1.8	-2.9	-1.2	-1.6	-1.3	207564_x_at	O-linked N-acetylglucosamine (GlcNAc) transferase (UDP-N-acetylglucosamine:polypeptide-N-acetylglucosaminyl transferase)	O-linked glycosylation // signal transduction // response to nutrients	protein binding // acetylglucosaminyltransferase activity // transferase activity, transferring glycosyl groups	nucleus // cytosol
NM_005692	ABCF2	-1.1	-1.5	-1.1	1.4	1.2	-1.2	2.2	-1.3	1	1	207622_s_at	ATP-binding cassette, sub-family F (GCN20), member 2	DNA replication // DNA repair // DNA recombination // transport	nucleotide binding // DNA ligase (ATP) activity // ATP-binding cassette (ABC) transporter activity // transporter activity // ATP binding	mitochondrial membrane
NM_013308	H963	-1	-1.9	1.2	1.8	-3.1	1.5	2.5	-1.6	7	1.8	207651_at	platelet activating receptor homolog	G-protein coupled receptor protein signaling pathway	rhodopsin-like receptor activity // purinergic nucleotide receptor activity, G-protein coupled	integral to membrane	GPCRs_Class_A_Rhodopsin-like2 // GPCRs_Class_A_Rhodopsin-like2
NM_013416	NCF4	1.1	-1	1.1	-1	-1.3	1.3	2	-1.3	-1.4	-1	207677_s_at	neutrophil cytosolic factor 4, 40kDa	electron transport // defense response // intracellular signaling cascade	electron transporter activity	cytosol
NM_001228	CASP8	1.7	-1.4	-1.4	1	-3.2	-2	-2.4	-1.9	-5	1.6	207686_s_at	caspase 8, apoptosis-related cysteine protease	proteolysis and peptidolysis // apoptotic program // regulation of apoptosis // positive regulation of I-kappaB kinase/NF-kappaB cascade	signal transducer activity // protein binding // cysteine-type peptidase activity // hydrolase activity // caspase activity // DED;apoptosis regulator activity;2.8e-38	mitochondrion // cytoskeleton	Apoptosis // Apoptosis
NM_005734	HIPK3	-1.1	-1.7	-1	-1	-2.4	1.5	1	-1.3	-2.3	1	207764_s_at	homeodomain interacting protein kinase 3	protein amino acid phosphorylation	protein serine/threonine kinase activity // ATP binding // transferase activity // pkinase;protein kinase activity;2.5e-48
NM_006061	CRISP3	42.6	-78.7	-1.1	-1.1	1	-20.2	1	-2.4	1	-3.8	207802_at	cysteine-rich secretory protein 3			extracellular // intracellular
NM_002620	PF4V1	1	-2	-1.7	1.1	-1.2	1.2	2.3	2.1	2	1.6	207815_at	platelet factor 4 variant 1	immune response	chemokine activity // heparin binding	extracellular
L36675	SNCA	2.5	-2.7	-1.7	-4.5	-1.5	-3	-1.2	1.3	1.2	3.2	207827_x_at	synuclein, alpha (non A4 component of amyloid precursor)	anti-apoptosis // central nervous system development		cytoplasm
NM_020524	PBXIP1	-1	-1.2	-3.2	-2.5	-1.2	-2.2	-2.5	1.1	-1.3	-1	207838_x_at	pre-B-cell leukemia transcription factor interacting protein 1	negative regulation of transcription // cell differentiation	transcription corepressor activity	nucleus // cytosol
NM_001914	CYB5	-1.4	1.5	-1.3	1.1	-2.2	-1.3	-1.9	-1.6	-1.4	-1.2	207843_x_at	cytochrome b-5
NM_002090	CXCL3	1.5	-1.1	-1.3	-1.1	1.7	4.1	3.4	2.4	1.7	-1	207850_at	chemokine (C-X-C motif) ligand 3		IL8;chemokine activity;7.9e-31
NM_006866	LILRA2	2.1	1.2	2.5	1.7	1	1.9	2.4	1	-1.3	-1.2	207857_at	leukocyte immunoglobulin-like receptor, subfamily A (with TM domain), member 2	immune response	receptor activity	integral to membrane
NM_004488	GP5	-2.3	-1.4	-1.4	2	1	1.5	2.8	-1.2	1	-1	207926_at	glycoprotein V (platelet)	cell adhesion // blood coagulation	protein binding	integral to plasma membrane
NM_004902	RNPC2	1.1	-1.7	-1.4	-1.4	-2.1	-2.1	-1.3	1.6	1.2	-1.5	207941_s_at	RNA-binding region (RNP1, RRM) containing 2	nuclear mRNA splicing, via spliceosome // regulation of transcription, DNA-dependent	RNA binding // rrm;nucleic acid binding;5.4e-12	nucleus
NM_002738	PRKCB1	-1.3	-2.1	-1.3	-1.6	-3.4	-2.1	-1.8	-1.5	1.4	1.1	207957_s_at	protein kinase C, beta 1	protein amino acid phosphorylation // intracellular signaling cascade	protein kinase C activity // calcium ion binding // ATP binding // transferase activity // diacylglycerol binding	cytoplasm // plasma membrane	Phosphatidylinositol signaling system // G_Protein_Signaling // Wnt_signaling
NM_002397	MEF2C	1	-1	1.3	1.1	-3.1	-1.1	-5	-1.3	1	1.1	207968_s_at	MADS box transcription enhancer factor 2, polypeptide C (myocyte enhancer factor 2C)	regulation of transcription, DNA-dependent // transcription from Pol II promoter // neurogenesis // muscle development	transcription factor activity // RNA polymerase II transcription factor activity // transcription coactivator activity	nucleus
NM_004931	CD8B1	1.1	-2.2	-1.1	-1.1	-3.2	-1.3	1.3	1.3	1.1	-1.1	207979_s_at	CD8 antigen, beta polypeptide 1 (p37)	immune response // transmembrane receptor protein tyrosine kinase signaling pathway // T-cell activation	protein binding // coreceptor activity // MHC class I protein binding	integral to plasma membrane // T-cell receptor complex
NM_006603	STAG2	1.3	-1.6	-1.8	-1.4	-2.3	-1.4	1.1	-2	-2	1.2	207983_s_at	stromal antigen 2
NM_012411	PTPN22	-1.7	-2.8	-1.1	-3	-2.7	-1.8	1	-1.6	-2.3	1.1	208010_s_at	protein tyrosine phosphatase, non-receptor type 22 (lymphoid)	protein amino acid dephosphorylation	protein tyrosine phosphatase activity // hydrolase activity
NM_005187	CBFA2T3	-2	1.6	-1.3	-1.1	1	-1.1	-2	-1.1	1.3	-1.1	208056_s_at	core-binding factor, runt domain, alpha subunit 2; translocated to, 3	regulation of transcription, DNA-dependent	transcription factor activity	nucleus
NM_002912	REV3L	-1	-1.9	-1.8	-2	-3.6	-2.2	-1.8	-1.5	-1.4	-1.3	208070_s_at	REV3-like, catalytic subunit of DNA polymerase zeta (yeast)	DNA replication // DNA-dependent DNA replication // DNA repair	nucleotide binding // DNA binding // DNA-directed DNA polymerase activity // zeta DNA polymerase activity // 3'-5' exonuclease activity // transferase activity	nucleus // zeta DNA polymerase complex
NM_021708	LAIR1	-1.4	-2.1	-2	-1.8	-1.4	-1.7	-5.2	-1.2	-1.4	-1.1	208071_s_at	leukocyte-associated Ig-like receptor 1
NM_030755	TXNDC	2.1	-2.5	-1.2	-1.7	-4.5	1.1	1.6	-4.9	-4.3	-2.8	208097_s_at	thioredoxin domain containing	electron transport // DNA replication // ER to Golgi transport // anti-apoptosis // response to stress // signal transduction // cell proliferation // immune cell activation // positive regulation of transcription, DNA-dependent // positive regulation of growth	electron transporter activity // thiol-disulfide exchange intermediate activity // arsenate reductase (thioredoxin) activity	membrane fraction // endoplasmic reticulum membrane // integral to membrane
NM_030920	ANP32E	1	-1	1	-1.3	-1.4	1	2.2	-1.2	1.3	1.1	208103_s_at	acidic (leucine-rich) nuclear phosphoprotein 32 family, member E		phosphatase inhibitor activity	nucleus // cytoplasmic vesicle
NM_005907	MAN1A1	1.3	-2	-1.7	-1.2	-2.6	1.2	1.1	-1	-1.5	-1	208116_s_at	mannosidase, alpha, class 1A, member 1	carbohydrate metabolism // N-linked glycosylation	mannosyl-oligosaccharide 1,2-alpha-mannosidase activity // calcium ion binding // mannosidase activity // hydrolase activity, acting on glycosyl bonds	membrane fraction // endoplasmic reticulum // Golgi apparatus // integral to membrane	N-Glycans biosynthesis
NM_031311	CPVL	1.5	1	1.1	-1.2	-3.6	-3.8	-5.5	-1.2	1.1	-1.2	208146_s_at	carboxypeptidase, vitellogenic-like	proteolysis and peptidolysis	serine carboxypeptidase activity // hydrolase activity
NM_003543	HIST1H4H	1.3	-2.2	-1.6	1.5	1.4	2.6	3.1	1	1.7	2	208180_s_at	histone 1, H4h		histone;DNA binding;2.5e-10
NM_005825	RASGRP2	1.3	-2.3	-2.2	-1.1	-2.2	-1.2	-1	-1.2	1.4	-1.4	208206_s_at	RAS guanyl releasing protein 2 (calcium and DAG-regulated)	regulation of cell growth // small GTPase mediated signal transduction	Ras guanyl-nucleotide exchange factor activity // calcium ion binding // diacylglycerol binding // RasGEF;guanyl-nucleotide exchange factor activity;2.3e-34	cytosol // plasma membrane
NM_001642	APLP2	1.6	1	1.6	1.4	-1.1	1.3	2	1	1.2	-1.4	208248_x_at	amyloid beta (A4) precursor-like protein 2	G-protein coupled receptor protein signaling pathway	DNA binding // serine-type endopeptidase inhibitor activity	nucleus // integral to membrane
NM_021983	HLA-DRB3	1	-1.1	-1	-1.1	-1.7	-1.7	-3.1	-1.3	1.1	1.2	208306_x_at	major histocompatibility complex, class II, DR beta 3	immune response // signal transduction // antigen presentation, exogenous antigen // antigen processing, exogenous antigen via MHC class II	MHC class II receptor activity	integral to plasma membrane // integral to membrane
NM_006785	MALT1	-1.8	-2.1	-2.4	-2.2	-3	-2.5	-1.7	-1.2	1.9	1.3	208309_s_at	mucosa associated lymphoid tissue lymphoma translocation gene 1	proteolysis and peptidolysis // defense response // signal transduction // activation of NF-kappaB-inducing kinase // positive regulation of I-kappaB kinase/NF-kappaB cascade	signal transducer activity // protein binding // peptidase activity // caspase activity	intracellular
NM_006738	AKAP13	-1.2	-2.3	-1.8	-1.5	-2.9	-1.5	-1.3	-1.1	-1.4	1.1	208325_s_at	A kinase (PRKA) anchor protein 13	intracellular signaling cascade // cell growth and/or maintenance	cAMP-dependent protein kinase activity // signal transducer activity // Rho guanyl-nucleotide exchange factor activity // kinase activity	membrane fraction
NM_002745	MAPK1	1.1	-2.4	-1.6	-1.6	-2.9	-1.3	-1	-2	-1.7	1.3	208351_s_at	mitogen-activated protein kinase 1	protein amino acid phosphorylation // induction of apoptosis // chemotaxis // response to stress // cell cycle // signal transduction // synaptic transmission	protein serine/threonine kinase activity // MAP kinase activity // ATP binding // transferase activity // pkinase;protein kinase activity;1.9e-88 // pkinase;protein kinase activity;2.1e-88		MAPK_Cascade // S1P_Signaling
NM_020480	ANK1	1.1	-1	-1	1.8	-1	2.8	1.8	-1.1	1.2	-1	208353_x_at	ankyrin 1, erythrocytic	exocytosis // cytoskeleton organization and biogenesis // signal transduction // maintenance of epithelial cell polarity	structural molecule activity // structural constituent of cytoskeleton // cytoskeletal adaptor activity // enzyme binding // spectrin binding	cytoskeleton // plasma membrane // actin cytoskeleton // basolateral plasma membrane
NM_005307	GRK4	-2	-1	-1	-1	1.1	-1.5	-3	1.1	1	-1	208365_s_at	G protein-coupled receptor kinase 4	protein amino acid phosphorylation // signal transduction // regulation of G-protein coupled receptor protein signaling pathway	G-protein coupled receptor kinase activity // signal transducer activity // ATP binding // transferase activity
NM_004030	IRF7	1.1	1	2.5	3.1	1.7	4.6	7.5	-1.1	-1	-1.2	208436_s_at	interferon regulatory factor 7	negative regulation of transcription from Pol II promoter // regulation of transcription, DNA-dependent // transcription initiation from Pol II promoter // inflammatory response // response to DNA damage stimulus // response to virus // passive viral induction of host immune response	transcription factor activity // specific RNA polymerase II transcription factor activity	nucleus // cytoplasm
NM_002764	PRPS1	-2.1	-1.3	-1.8	-2.6	-2.1	-1.7	-1.9	-1.1	1.1	1	208447_s_at	phosphoribosyl pyrophosphate synthetase 1	Pribosyltran;nucleoside metabolism;3.7e-36	2.7.6.1;ribose-phosphate diphosphokinase activity;5.75e-131		Pentose phosphate pathway // Purine metabolism // Nucleotide_Metabolism // Pentose phosphate pathway // Purine metabolism // Nucleotide_Metabolism
NM_006523	XPNPEP1	1.2	-1.2	-1.2	-1.1	-1	2.4	1.8	-1.2	1.3	-1	208453_s_at	X-prolyl aminopeptidase (aminopeptidase P) 1, soluble	proteolysis and peptidolysis	metalloexopeptidase activity // X-Pro aminopeptidase activity // hydrolase activity
NM_012250	RRAS2	-1.1	-2.3	-2.3	-2	-2	-2.2	-4.8	-1.2	1.7	-1.4	208456_s_at	related RAS viral (r-ras) oncogene homolog 2	small GTPase mediated signal transduction // cell growth and/or maintenance	GTPase activity // GTP binding // ras;small monomeric GTPase activity;1.7e-93	endoplasmic reticulum // plasma membrane
NM_003879	CFLAR	1	-1.1	-1	1	-1.5	1.7	2.7	-1.1	-1.5	1.1	208485_x_at	CASP8 and FADD-like apoptosis regulator	proteolysis and peptidolysis // anti-apoptosis // induction of apoptosis by extracellular signals // regulation of apoptosis // positive regulation of I-kappaB kinase/NF-kappaB cascade	signal transducer activity // protein binding // caspase activity // DED;apoptosis regulator activity;1.3e-28
NM_004038	AMY2B	-4.3	-2.3	-1.3	-1.7	-2.5	-2.7	-6.9	1	1.2	-1.7	208498_s_at	amylase, alpha 2B; pancreatic	carbohydrate metabolism // digestion	alpha-amylase activity // calcium ion binding // hydrolase activity, acting on glycosyl bonds		Starch and sucrose metabolism // Starch and sucrose metabolism
NM_003524	HIST1H2BK	1.1	-1.4	-1.7	1.6	1.7	3	4.6	-1.1	1.4	1.3	208546_x_at	histone 1, H2bk	nucleosome assembly // chromosome organization and biogenesis (sensu Eukarya)	DNA binding	nucleosome // nucleus // chromosome
NM_005952	MT1X	1.5	-1.1	2.2	3.1	1.2	2.5	3.8	1.2	1.5	1	208581_x_at	metallothionein 1X	response to metal ion	metal ion binding
NM_030773	TUBB1	-1.1	-3.5	-3.8	1.6	-1.8	1.8	3.1	-1.8	-2.6	2.9	208601_s_at	tubulin, beta 1	microtubule-based movement	structural molecule activity // GTP binding	microtubule
AI655799	SRRM2	2.4	-2.3	-1.2	1.2	-2.4	-1.9	-2.3	2.4	1.4	-1.6	208610_s_at	serine/arginine repetitive matrix 2		RNA_pol_Rpb1_R;DNA binding;150
BF663141	VIL2	-1.3	-2	-1.8	-1.8	-6.2	-3.6	-1.9	1	-1.6	1	208621_s_at	villin 2 (ezrin)			cytoskeleton
AA670344	VIL2	1	-2	-1.2	-1.2	-3	-1.7	-1.8	1.5	1.3	-1.2	208622_s_at	villin 2 (ezrin)			cytoskeleton
BC002411	NSEP1	1.6	-1.2	1	-1.1	-2.4	-1.7	-1.2	1.1	-1.1	1	208628_s_at	nuclease sensitive element binding protein 1	regulation of transcription, DNA-dependent // transcription from Pol II promoter // response to pest/pathogen/parasite	DNA binding // double-stranded DNA binding // single-stranded DNA binding // transcription factor activity // transcriptional repressor activity	nucleus
W61052	MACF1	1.1	-1.5	-1.6	-1.1	-2.4	-2	-1.9	-1.2	1.1	-1.1	208633_s_at	microtubule-actin crosslinking factor 1	cell cycle arrest	actin binding // calcium ion binding // microtubule binding // actin filament binding	cytoskeleton
AB029290	MACF1	-1.6	-1.1	-2.1	1	-1.6	-1.5	-2	-1.2	1.3	-1.3	208634_s_at	microtubule-actin crosslinking factor 1	cell cycle arrest	actin binding // calcium ion binding // microtubule binding // actin filament binding	cytoskeleton
AW510696	TTC3	1.5	-1.8	-2.2	-2	-3.1	-2.8	-1.1	1.9	1.7	-1.2	208661_s_at	tetratricopeptide repeat domain 3
AI885338	TTC3	1	-1.3	-2	-2.3	-2.2	-1.6	-1.1	1.3	-1.2	-1.1	208662_s_at	tetratricopeptide repeat domain 3
AF274951	CRI1	-1.1	-2	-1.3	-1.7	-3	-2	-1.3	1.2	-1.1	1.3	208670_s_at	CREBBP/EP300 inhibitor 1		protein binding
U14990	RPS3	-1.1	-2	-1.4	-1.5	-3.7	-2.2	-1.6	1.1	-1.2	-1	208692_at	ribosomal protein S3	protein biosynthesis	RNA binding // structural constituent of ribosome // KH;nucleic acid binding;0.00023	intracellular // cytosolic small ribosomal subunit (sensu Eukarya)	Ribosomal_Proteins // Ribosomal_Proteins
U47077	PRKDC	1.4	-1.3	-1.6	-1.8	-2.2	-1.8	-1.5	-1.3	1.3	1	208694_at	protein kinase, DNA-activated, catalytic polypeptide	double-strand break repair // DNA recombination // protein modification	DNA binding // inositol/phosphatidylinositol kinase activity // protein serine/threonine kinase activity // transferase activity	nucleus	Cell_cycle // Cell_cycle
BC000734	EIF3S6	1.1	-1.8	-1.3	-1.1	-2	-1.6	-1.3	1	1.1	-1.2	208697_s_at	eukaryotic translation initiation factor 3, subunit 6 48kDa	protein biosynthesis	translation initiation factor activity		Translation_Factors // Translation_Factors
BG427393	APLP2	1.3	-1	1.3	1.4	-1.7	-1.1	2.4	1	1.3	-1.4	208703_s_at	amyloid beta (A4) precursor-like protein 2	G-protein coupled receptor protein signaling pathway	DNA binding // serine-type endopeptidase inhibitor activity	nucleus // integral to membrane
BC000373	APLP2	1.5	1.1	1.7	1.5	-1	1.3	2.3	-1.1	1.1	-1.5	208704_x_at	amyloid beta (A4) precursor-like protein 2	G-protein coupled receptor protein signaling pathway	DNA binding // serine-type endopeptidase inhibitor activity	nucleus // integral to membrane
AK026933	EIF5	1.3	-1.9	-1.2	-2	-2.4	-1.8	-1	2.6	1.3	-1.1	208706_s_at	eukaryotic translation initiation factor 5	protein biosynthesis // regulation of translational initiation	translation initiation factor activity // GTPase activity // GTP binding	cytosol	Translation_Factors // Translation_Factors
M73554	CCND1	1	-1.5	-1.9	1.4	3.6	1.5	1.6	-1.2	1.7	1.1	208712_at	cyclin D1 (PRAD1: parathyroid adenomatosis 1)	regulation of cell cycle // G1/S transition of mitotic cell cycle // cytokinesis // cell growth and/or maintenance		nucleus	Wnt_signaling // Wnt_signaling
BC001669	OXA1L	-1.5	1.1	-1.6	-1.1	-1.2	-1.2	-2	-1.6	-1.3	-1.4	208717_at	oxidase (cytochrome c) assembly 1-like	60KD_IMP;signal transduction;7.2e-10
BF967271	ANAPC5	-2	-1.5	-1.7	-2.3	-3.5	-1.4	-1.8	-1.3	-1.5	-1	208721_s_at	anaphase promoting complex subunit 5	regulation of cell cycle // G2/M transition of mitotic cell cycle // mitotic anaphase // cytokinesis // ubiquitin-dependent protein catabolism	ubiquitin-protein ligase activity	anaphase-promoting complex
BC000905	RAB1A	1.6	-1.8	-1.3	-1.2	-1.5	1	2.4	1.3	1	1.1	208724_s_at	RAB1A, member RAS oncogene family	intracellular protein transport // small GTPase mediated signal transduction // vesicle-mediated transport	GTPase activity // GTP binding // protein transporter activity // ras;small monomeric GTPase activity;5.6e-107	endoplasmic reticulum // Golgi apparatus
AA535244	RAB2	1.2	-2.5	-1.7	-2.6	-3.4	-1.6	-1.2	1.1	1.1	1.3	208730_x_at	RAB2, member RAS oncogene family	ER to Golgi transport	GTPase activity // ras;small monomeric GTPase activity;1.6e-99
BC003564	ATP6V1G1	-1.2	-1.5	-1.2	-1.6	-2.5	-1.7	-1.1	-1.7	-1.5	1.5	208737_at	ATPase, H+ transporting, lysosomal 13kDa, V1 subunit G isoform 1	ATP biosynthesis // proton transport	hydrogen ion transporter activity // hydrolase activity		Oxidative phosphorylation // ATP synthesis // Photosynthesis // Flagellar assembly // Type III secretion system // Oxidative phosphorylation // ATP synthesis // Photosynthesis // Flagellar assembly // Type III secretion system
U78303	SAP18	-1.2	-1.7	-1.5	-1.6	-2.4	-1.5	-1.2	1.1	-1.4	1.1	208742_s_at	sin3-associated polypeptide, 18kDa	regulation of transcription from Pol II promoter	transcription corepressor activity	histone deacetylase complex
AA580004	ARF1	1.5	-2.4	-2.2	-2	-9	-2	-1.3	-1.1	-6.3	2	208750_s_at	ADP-ribosylation factor 1
BC001165	NAPA	1.1	-1	1.7	1.2	1	1.7	2.2	-1	1	-1.2	208751_at	N-ethylmaleimide-sensitive factor attachment protein, alpha	intracellular protein transport // intra-Golgi transport // membrane fusion	intracellular transporter activity // protein transporter activity	endoplasmic reticulum // Golgi apparatus
AI888672	NAP1L1	-1	-1.8	-1.3	1.4	1.4	1.3	2.4	1.1	1.5	1.1	208752_x_at	nucleosome assembly protein 1-like 1	DNA replication // nucleosome assembly // positive regulation of cell proliferation	DNA binding	nucleus // chromatin assembly complex
D13119	ATP5G2	1.4	-1.9	-1.6	-1.3	-3.1	-2.1	-1.2	-1	-1.1	-1.3	208764_s_at	ATP synthase, H+ transporting, mitochondrial F0 complex, subunit c (subunit 9), isoform 2	ATP synthesis coupled proton transport // proton transport	transporter activity // lipid binding // hydrogen-transporting ATP synthase activity, rotational mechanism // hydrogen-transporting ATPase activity, rotational mechanism	membrane fraction // mitochondrion // proton-transporting ATP synthase complex (sensu Eukarya) // proton-transporting two-sector ATPase complex	Electron_Transport_Chain // Electron_Transport_Chain
NM_005826	HNRPR	1	-1.6	-1.4	-1.1	-3	-1.6	-1.1	-1.3	-1.4	-1.3	208765_s_at	heterogeneous nuclear ribonucleoprotein R	mRNA processing	RNA binding // rrm;nucleic acid binding;1.3e-13	heterogeneous nuclear ribonucleoprotein complex
J02959	LTA4H	3.6	-2.2	1.1	-1.8	-1.4	-1.2	2.5	-2.5	-1.5	-2.1	208771_s_at	leukotriene A4 hydrolase		Peptidase_M1;membrane alanyl aminopeptidase activity;1.5e-121 // 3.3.2.6;leukotriene-A4 hydrolase activity;4.08e-170		Prostaglandin and leukotriene metabolism // Eicosanoid_Synthesis // Prostaglandin and leukotriene metabolism // Eicosanoid_Synthesis
AL136939	ELOVL5	1.3	-1.9	-1.4	-1.6	-2.7	-1.9	-1.5	-1.6	-1.1	1.5	208788_at	ELOVL family member 5, elongation of long chain fatty acids (FEN1/Elo2, SUR4/Elo3-like, yeast)			integral to membrane
AI744900	SMARCA4	1.3	-1.8	-1.9	-2.3	-2.5	1	-1.2	1	1	1	208793_x_at	SWI/SNF related, matrix associated, actin dependent regulator of chromatin, subfamily a, member 4	regulation of transcription from Pol II promoter	DNA binding // transcription factor activity // transcription coactivator activity // helicase activity // ATP binding // ATP-dependent helicase activity // hydrolase activity	nucleoplasm
BC004146	PSMB5	1	-1.8	-1.8	-1.6	-2.8	1.4	2.6	-2.3	-2	1	208799_at	proteasome (prosome, macropain) subunit, beta type, 5	ubiquitin-dependent protein catabolism	endopeptidase activity	proteasome core complex (sensu Eukarya)	Proteasome // Proteasome_Degradation // Proteasome // Proteasome_Degradation
BE856385	SRP72	1.3	-2	-1.4	-1.9	-2	-1.2	-1	-1.2	-1.2	-1.7	208801_at	signal recognition particle 72kDa
AL031681	SFRS6	-1.2	-1.4	-1.2	-1.7	-3.1	-2.3	-2	1.6	1.2	1	208804_s_at	splicing factor, arginine/serine-rich 6	nuclear mRNA splicing, via spliceosome // mRNA splice site selection	RNA binding // pre-mRNA splicing factor activity // rrm;nucleic acid binding;6.5e-20	nucleus
BC000903	HMGB2	-1.4	-1.5	-1.3	1.3	-2.5	-1.5	1.5	-1.1	-1.2	-1	208808_s_at	high-mobility group box 2		HMG_box;DNA binding;8.4e-16
AF080569	DNAJB6	2.3	-3.3	-1.8	-1.6	-2.7	-1.8	-1.3	1.4	-1.2	1.2	208811_s_at	DnaJ (Hsp40) homolog, subfamily B, member 6		heat shock protein activity
J04564	SNRPB	1.1	-2	-1.3	-1.3	-2.1	-1.7	1.2	1.5	1.1	-1.6	208821_at	small nuclear ribonucleoprotein polypeptides B and B1	nuclear mRNA splicing, via spliceosome // RNA splicing	RNA binding // pre-mRNA splicing factor activity	nucleus // spliceosome complex // small nucleolar ribonucleoprotein complex // viral nucleocapsid // small nuclear ribonucleoprotein complex
U27143	HINT1	-1	-1.6	-1.2	-1.4	-2	-1.2	-1.1	-1.3	-1.2	1	208826_x_at	histidine triad nucleotide binding protein 1
AW089673	LUC7A	1.3	-1.5	1.1	1.4	-2.3	-1.9	-2.5	1	1.1	-1.8	208835_s_at	cisplatin resistance-associated overexpressed protein	RNA splicing		nucleus
U51478	ATP1B3	1.9	-1.3	-1	-1.3	-1.7	1.2	3.2	1.4	1.4	-1.1	208836_at	ATPase, Na+/K+ transporting, beta 3 polypeptide	transport // potassium ion transport // sodium ion transport	sodium/potassium-exchanging ATPase activity	sodium/potassium-exchanging ATPase complex // integral to membrane
AB020636	TIP120A	1.4	-1.6	-1.5	-1.2	-1	1.1	2.3	-1.2	1.1	-1.1	208838_at	TBP-interacting protein	ubiquitin cycle // cell differentiation	protein binding // transcriptional activator activity	nucleus
AU149503	G3BP2	1.2	-1.9	-1.3	-1.9	-3.3	-2.3	-1.3	2.1	1.7	-1.3	208840_s_at	Ras-GTPase activating protein SH3 domain-binding protein 2	protein-nucleus import // transport // cytoplasmic sequestering of NF-kappaB // RAS protein signal transduction	RNA binding // protein transporter activity // receptor signaling complex scaffold activity	nucleus // cytoplasm
AI761759	CANX	2.1	-2	1.3	1.2	-2.1	1.2	1.1	-2.2	-1.7	-1.2	208852_s_at	calnexin	heterophilic cell adhesion // protein secretion	chaperone activity // calcium ion storage activity // sugar binding // calreticulin;calcium ion binding;2.4e-269	endoplasmic reticulum membrane // integral to plasma membrane
BC003655	RPLP0	1	-1.2	-1.1	-1.2	-2	-1.7	-1.4	-1.1	-1.1	-1.1	208856_x_at	ribosomal protein, large, P0	protein biosynthesis // translational elongation	RNA binding // structural constituent of ribosome	intracellular // ribosome // cytosolic large ribosomal subunit (sensu Eukarya)	Ribosomal_Proteins
U09820	ATRX	1.1	-2.1	-1.1	-1.2	-2.7	-2.1	-1.7	-1.4	-1.2	1.1	208860_s_at	alpha thalassemia/mental retardation syndrome X-linked (RAD54 homolog, S. cerevisiae)		SNF2_N;DNA binding;6.7e-142
BF125756	GABARAPL1	-1	-1.4	-1.9	-1.7	-2.5	-1.1	1.1	1.3	1.2	1.2	208868_s_at	GABA(A) receptor-associated protein like 1
U69567	DD5	-1.2	-1.5	-2.1	-2.2	-2	-1.6	-1.4	-1.5	-2.1	-1.1	208882_s_at	progestin induced protein	ubiquitin-dependent protein catabolism // ubiquitin cycle // cell proliferation	ubiquitin conjugating enzyme activity // ubiquitin-protein ligase activity // ligase activity	soluble fraction // nucleus
BF515424	DD5	-1.1	-1.4	-1.6	-1.6	-2.2	-1.5	-1.6	-1.2	-1.5	-1	208883_at	progestin induced protein	ubiquitin-dependent protein catabolism // ubiquitin cycle // cell proliferation	ubiquitin conjugating enzyme activity // ubiquitin-protein ligase activity // ligase activity	soluble fraction // nucleus
BC005047	DUSP6	5.6	1.4	4.2	3.7	1.4	2.1	1.3	-1.2	1.1	1.1	208893_s_at	dual specificity phosphatase 6	regulation of cell cycle // inactivation of MAPK // protein amino acid dephosphorylation // apoptosis	protein serine/threonine phosphatase activity // protein tyrosine phosphatase activity // hydrolase activity // MAP kinase phosphatase activity // DSPc;protein tyrosine/serine/threonine phosphatase activity;2.3e-23	soluble fraction // cytoplasm
BG530850	DDX18	1.1	-2	-1.4	-1.6	-2.9	-1.3	-1.4	1.2	1.3	-1.5	208895_s_at	DEAD (Asp-Glu-Ala-Asp) box polypeptide 18		RNA binding // ATP-dependent RNA helicase activity // ATP binding
AF077614	ATP6V1D	-1.1	-1.5	1.2	-1	1.1	1.4	2	-1.7	1.3	-1.9	208898_at	ATPase, H+ transporting, lysosomal 34kDa, V1 subunit D	ATP synthesis coupled proton transport // proton transport	hydrolase activity // hydrogen-transporting ATP synthase activity, rotational mechanism // hydrogen-transporting ATPase activity, rotational mechanism	proton-transporting two-sector ATPase complex	Oxidative phosphorylation // ATP synthesis // Photosynthesis // Flagellar assembly // Type III secretion system // Oxidative phosphorylation // ATP synthesis // Photosynthesis // Flagellar assembly // Type III secretion system
M34055	PDHB	1.1	-1.9	-1.9	-2.4	-2.7	-1.4	1.2	-2.6	-1.9	-1.2	208911_s_at	pyruvate dehydrogenase (lipoamide) beta	glucose metabolism // glycolysis // tricarboxylic acid cycle	pyruvate dehydrogenase (acetyl-transferring) activity // oxidoreductase activity	mitochondrion	Glycolysis / Gluconeogenesis // Valine, leucine and isoleucine biosynthesis // Pyruvate metabolism // Butanoate metabolism // Glycolysis_and_Gluconeogenesis // Krebs-TCA_Cycle
BE646414	GGA2	1	-1	1	1.1	1	-1.1	-2.6	-1	1	-1.1	208914_at	golgi associated, gamma adaptin ear containing, ARF binding protein 2	intracellular protein transport // intra-Golgi transport	protein transporter activity // ADP-ribosylation factor binding	Golgi stack // Golgi trans face
BC001709	FLJ13052	1	-1	-1	-1	1	1	2.2	1.1	1.1	1.1	208919_s_at	NAD kinase	metabolism // phosphorylation // ATP metabolism	NAD+ kinase activity // transferase activity	cytosol
BC005097	CYFIP1	1.5	-1	1.2	1.3	1.4	2	2.1	1.1	1.7	-1.3	208923_at	cytoplasmic FMR1 interacting protein 1
AI659005	LGALS8	1	1.1	1.7	1.3	-1.6	1.3	2.2	-1.7	-1.4	-1.4	208933_s_at	lectin, galactoside-binding, soluble, 8 (galectin 8)	heterophilic cell adhesion	sugar binding	extracellular space
AF342815	LGALS8	-1	-1.1	1.3	1.6	2.4	2.4	2.6	-2	-1.1	-1.6	208934_s_at	lectin, galactoside-binding, soluble, 8 (galectin 8)	heterophilic cell adhesion	sugar binding	extracellular space
NM_003766	BECN1	1.2	-1.9	-1.1	1.1	-2.3	1	1.3	-1.8	-1.8	-1.1	208945_s_at	beclin 1 (coiled-coil, myosin-like BCL2 interacting protein)
BC002515	ALDH7A1	-1	-1.4	-1.6	-1.8	-2.6	-1.7	-2	-1.2	1.1	-1.1	208950_s_at	aldehyde dehydrogenase 7 family, member A1	aldehyde metabolism // perception of sound	aldehyde dehydrogenase (NAD) activity // oxidoreductase activity
AA811923	KIAA0217	1.2	-1.4	-1.3	-1.3	-2	-1.2	1.1	-1.9	-1.3	-1.8	208952_s_at	KIAA0217
BE675435	COPEB	1.3	-7.5	-2.4	-1.2	-2.8	-1.3	-1.2	-1.1	-1.1	-3.2	208960_s_at	core promoter element binding protein	regulation of transcription, DNA-dependent // cell growth // B-cell differentiation	nucleic acid binding // DNA binding // zinc ion binding // transcriptional activator activity	nucleus // perinuclear space
AW574504	PECAM1	1.7	-1.1	1	1.5	-1	1.7	2	-1.1	1.2	-1.4	208982_at	platelet/endothelial cell adhesion molecule (CD31 antigen)	cell motility // signal transduction // cell recognition	protein binding	plasma membrane // intercellular junction // integral to membrane
AF247168	NPD014	1	-1	-1.1	1.2	-1.1	-2.4	-3	1.1	-1.1	-1.1	209006_s_at	NPD014 protein
AF217514	C20orf111	-1.1	-3.8	-4	-5.1	-3.4	-2.8	-1.8	2.4	1.5	1	209020_at	chromosome 20 open reading frame 111
BC001765	STAG2	1.1	-1.6	-1.7	-1.8	-2.2	-1.4	1.1	-1.2	-1.3	-1.2	209023_s_at	stromal antigen 2
AI472757	SYNCRIP	1.7	-1.9	-1.4	1	-3.5	-1.3	1.3	1.1	-1.3	-2	209024_s_at	synaptotagmin binding, cytoplasmic RNA interacting protein	nuclear mRNA splicing, via spliceosome // RNA splicing	RNA binding // rrm;nucleic acid binding;5.9e-18	nucleus // endoplasmic reticulum // ribonucleoprotein complex
AL519710	IGSF4	-3.4	-1.3	-2.4	-1.2	-1.6	-2.7	-1.6	-1.6	-1.2	-1.4	209031_at	immunoglobulin superfamily, member 4
BG395660	UBE2G2	1.6	-3	-1	1	-3.5	-1.4	-1.1	-1.1	-1.4	-1	209041_s_at	ubiquitin-conjugating enzyme E2G 2 (UBC7 homolog, yeast)	ubiquitin cycle	ubiquitin conjugating enzyme activity // ubiquitin-protein ligase activity // ligase activity		Ubiquitin mediated proteolysis
AF195530	XPNPEP1	1.1	-1.2	-1.1	1.1	1	2	2.4	1.2	1.3	-1.2	209045_at	X-prolyl aminopeptidase (aminopeptidase P) 1, soluble	proteolysis and peptidolysis	metalloexopeptidase activity // X-Pro aminopeptidase activity // hydrolase activity
BE793789	WHSC1	1	-2.3	-1.6	-1	-2.4	-1.2	1	-1.4	-1.1	-1.1	209053_s_at	Wolf-Hirschhorn syndrome candidate 1	regulation of transcription, DNA-dependent // morphogenesis	DNA binding
AB007892	CDC5L	1.3	-1.8	-1	-1.2	-2.2	-1.6	1.2	1	-1.6	1	209057_x_at	CDC5 cell division cycle 5-like (S. pombe)	regulation of transcription, DNA-dependent	DNA binding	nucleus
AI438999	NCOA3	1.2	-1.3	1	-1.2	-2.3	-1.7	-2	-1.4	-2.1	-1.1	209060_x_at	nuclear receptor coactivator 3	transcription // regulation of transcription, DNA-dependent // signal transduction	transcription coactivator activity // histone acetyltransferase activity // signal transducer activity // acyltransferase activity // transferase activity // thyroid hormone receptor binding	nucleus
D89092	HNRPDL	1.1	-1.8	-1.4	-1.7	-4.1	-1.9	-1.1	-1	-1	-1.2	209067_s_at	heterogeneous nuclear ribonucleoprotein D-like	RNA processing	double-stranded DNA binding // single-stranded DNA binding // RNA binding // poly(A) binding // rrm;nucleic acid binding;6.9e-22	viral nucleocapsid // heterogeneous nuclear ribonucleoprotein complex
BC001124	H3F3B	1.1	-1.7	1.3	1.2	-2.2	1.1	1	1.1	-1.1	1.3	209069_s_at	H3 histone, family 3B (H3.3B)	nucleosome assembly // chromosome organization and biogenesis (sensu Eukarya)	DNA binding	nucleosome // nucleus // chromosome
U34690	CORO1A	1	-2.1	-1.4	-1.2	-2.7	-1.6	-1.6	-1.2	-1.1	-1.1	209083_at	coronin, actin binding protein, 1A	transport // cell motility // mitosis	actin binding // structural molecule activity	lysosomal membrane // actin cytoskeleton
BC001971	CDKN1B	-1.2	-1.3	-1.4	-1.5	-2.3	-2.4	-2.1	1.1	1	1.1	209112_at	cyclin-dependent kinase inhibitor 1B (p27, Kip1)	regulation of cyclin dependent protein kinase activity // cell cycle arrest // negative regulation of cell proliferation	cyclin-dependent protein kinase inhibitor activity // transforming growth factor beta receptor, cytoplasmic mediator activity	nucleus	Cell_cycle // Ovarian_Infertility_Genes // Cell_cycle // Ovarian_Infertility_Genes
AF141347	TUBA3	1.1	-1.8	1	-1.1	-2.5	-1.8	-2.1	-1.6	-1	-1.3	209118_s_at	tubulin, alpha 3
BC005127	ADFP	-1.1	-1.2	-1.7	-1.2	-1.1	-1.3	2.9	1.2	3	-1.1	209122_at	adipose differentiation-related protein			extracellular // endoplasmic reticulum // lipid particle // membrane
BC003686	SNAP23	1.4	-2	-1.5	1.1	1.2	2.3	2.9	-1.2	2	1.4	209130_at	synaptosomal-associated protein, 23kDa	intracellular protein transport // post-Golgi transport // vesicle targeting // membrane fusion	t-SNARE activity // protein transporter activity	plasma membrane // synaptosome
U55936	SNAP23	5.2	-4.1	-2.1	1.8	-1.7	2.1	2.5	-3.5	-4	2.3	209131_s_at	synaptosomal-associated protein, 23kDa	intracellular protein transport // post-Golgi transport // vesicle targeting // membrane fusion	t-SNARE activity // protein transporter activity	plasma membrane // synaptosome
BE313890	COMMD4	-1.2	-1.7	-1.3	-1.5	-2.6	1.1	-1.1	-1.8	-1.3	-2	209132_s_at	COMM domain containing 4
BC000524	RPS6	1.1	-1.4	1.1	1	-2.3	-1.7	-1.6	1	-1	-1.2	209134_s_at	ribosomal protein S6	protein biosynthesis	RNA binding // structural constituent of ribosome	intracellular // ribosome // cytosolic small ribosomal subunit (sensu Eukarya)	Ribosomal_Proteins
AF005422	CLNS1A	-1.2	-1.7	-1.3	-1.4	-2.8	-1.4	-1.4	-1.3	-1.3	-1.8	209143_s_at	chloride channel, nucleotide-sensitive, 1A	transport // chloride transport // regulation of cell volume // visual perception // circulation	auxiliary transport protein activity	nucleus // plasma membrane
AF011793	DNAJA2	1.7	-1.7	-1	1.5	-1.8	-1.4	2.3	1	1.2	-1.4	209157_at	DnaJ (Hsp40) homolog, subfamily A, member 2	regulation of cell cycle // G1 phase of mitotic cell cycle // protein folding // positive regulation of cell proliferation	chaperone activity	membrane
U68567	MAN2B1	1.4	1.1	1.6	1.6	-1.3	-1.2	-2.4	1.1	-1.2	-1.5	209166_s_at	mannosidase, alpha, class 2B, member 1	carbohydrate metabolism // protein modification // protein deglycosylation	alpha-mannosidase activity // hydrolase activity, acting on glycosyl bonds	lysosome
BF700086	IRS2	-1.4	-1	-1.3	-1.9	-2	-1.4	-1.7	3.1	1.2	-1.3	209184_s_at	insulin receptor substrate 2	glucose metabolism // signal transduction // positive regulation of cell proliferation	signal transducer activity // receptor activity // insulin receptor binding
AF073310	IRS2	-1.6	-2.4	-2.9	-6.7	-7.3	-8.2	-1.2	3	-1.5	-1.1	209185_s_at	insulin receptor substrate 2	glucose metabolism // signal transduction // positive regulation of cell proliferation	signal transducer activity // receptor activity // insulin receptor binding
M23114	ATP2A2	1.3	-1	1.1	-1.1	-1.2	1.2	2.9	1	1	-1.5	209186_at	ATPase, Ca++ transporting, cardiac muscle, slow twitch 2		Cation_ATPase_N;ATPase activity, coupled to transmembrane movement of ions, phosphorylative mechanism;1.8e-27
BC004490	FOS	-1.4	1.2	1.9	1.6	-2.7	-1.2	-1.3	-1.9	-1.3	-1.1	209189_at	v-fos FBJ murine osteosarcoma viral oncogene homolog	DNA methylation // regulation of transcription from Pol II promoter // inflammatory response // cell growth and/or maintenance	DNA binding // specific RNA polymerase II transcription factor activity	nucleus	TGF_Beta_Signaling_Pathway // TGF_Beta_Signaling_Pathway
BC002654	MGC4083	-2.8	-1.1	-1.6	-3	-1.2	-1.9	-9.6	-1.8	-1.5	-1.4	209191_at	tubulin beta MGC4083	microtubule-based movement	structural molecule activity // GTP binding	microtubule
M24779	PIM1	1.7	-1	2.1	1.3	-1.8	1.8	4.1	1.1	1.1	1.1	209193_at	pim-1 oncogene	protein amino acid phosphorylation // development // cell growth and/or maintenance	protein serine/threonine kinase activity // ATP binding // transferase activity // pkinase;protein kinase activity;8.9e-92	nucleus // cytoplasm
N22468	MEF2C	-2.2	-1.3	-1	-1.1	-1.5	-1.9	-4.8	-2.3	1.2	-1.1	209199_s_at	MADS box transcription enhancer factor 2, polypeptide C (myocyte enhancer factor 2C)	regulation of transcription, DNA-dependent // transcription from Pol II promoter // neurogenesis // muscle development	transcription factor activity // RNA polymerase II transcription factor activity // transcription coactivator activity	nucleus
AL536517	MEF2C	-2.3	-1.2	-1.3	-1.5	-1.2	-1.7	-10.4	-6.1	-3.1	-1.8	209200_at	MADS box transcription enhancer factor 2, polypeptide C (myocyte enhancer factor 2C)	regulation of transcription, DNA-dependent // transcription from Pol II promoter // neurogenesis // muscle development	transcription factor activity // RNA polymerase II transcription factor activity // transcription coactivator activity	nucleus
L01639	CXCR4	1.5	-3.6	-3	-2.2	-8.5	-11.1	-3	1.1	2.7	3.4	209201_x_at	chemokine (C-X-C motif) receptor 4	activation of MAPK // apoptosis // chemotaxis // inflammatory response // immune response // G-protein coupled receptor protein signaling pathway // cytosolic calcium ion concentration elevation // neurogenesis // response to virus	G-protein coupled receptor activity // chemokine receptor activity // coreceptor activity // 7tm_1;rhodopsin-like receptor activity;2.2e-90	cytoplasm // integral to plasma membrane	GPCRs_Class_A_Rhodopsin-like // Peptide_GPCRs
BC002327	BICD2	1.6	-1.1	-1	-1	1	1.1	2.3	-1.3	-1.8	-1.1	209203_s_at	bicaudal D homolog 2 (Drosophila)			Golgi apparatus // cytoskeleton
BC004817	EWSR1	1.2	-1.6	-1.2	-1.4	-2	1	1.3	1.1	1.4	-1.2	209214_s_at	Ewing sarcoma breakpoint region 1	regulation of transcription, DNA-dependent // cell growth and/or maintenance	RNA binding // calmodulin binding // rrm;nucleic acid binding;2e-20	nucleus
U42349	TUSC3	1	-1	-6.4	-1	3.4	2.7	10.6	1	1	1.4	209228_x_at	tumor suppressor candidate 3	electron transport	electron transporter activity	integral to membrane
U72514	C2F	-1.3	-1.3	-1.5	-1.2	-2.1	-1.2	1.3	-4.2	-1.8	-1.4	209233_at	C2f protein	rRNA processing // translational elongation // Mra1;ribosome biogenesis;3e-79	translation elongation factor activity	nucleus
BF795297	CSPG6	1.3	-2.5	-1.1	-1.5	-4.5	-1.9	-1.3	-1.1	-2	-2	209257_s_at	chondroitin sulfate proteoglycan 6 (bamacan)	DNA repair // transport // cell cycle // mitotic spindle assembly // chromosome segregation // sister chromatid cohesion // meiosis // signal transduction	microtubule motor activity // ATP-binding cassette (ABC) transporter activity // ATP binding // dynein binding // protein heterodimerization activity	spindle pole // cytoplasm // cohesin complex // membrane // nuclear matrix
BG387555	HBLD2	1.2	-3.6	-2.8	-2.9	1	-2.5	2.2	1.8	2.6	2.5	209273_s_at	HESB like domain containing 2
M95541	ATP2B1	2.2	-1.1	1.4	-1.2	-2.2	-1.8	-1.7	1.1	-1	-1.1	209281_s_at	ATPase, Ca++ transporting, plasma membrane 1	transport // cation transport // calcium ion transport // metabolism	magnesium ion binding // calcium-transporting ATPase activity // calcium ion binding // calmodulin binding // ATP binding // hydrolase activity // hydrolase activity, acting on acid anhydrides, catalyzing transmembrane movement of substances // Cation_ATP	integral to plasma membrane
AF309082	PRKD2	-1.3	-2.1	-1.3	-1	-1.6	-1.6	-2.6	1	1.3	-1.1	209282_at	protein kinase D2	protein amino acid phosphorylation // intracellular signaling cascade	protein serine/threonine kinase activity // ATP binding // transferase activity // diacylglycerol binding	intracellular
AF104857	CDC42EP3	2.2	1.2	1.2	-1	-1.3	-1.1	2	1	-1	1.1	209287_s_at	CDC42 effector protein (Rho GTPase binding) 3	signal transduction	cytoskeletal regulatory protein binding
AL136842	CDC42EP3	1.7	-1.1	1.1	-1.1	-1.3	1.2	3	-1.4	-1.8	1.1	209288_s_at	CDC42 effector protein (Rho GTPase binding) 3	signal transduction	cytoskeletal regulatory protein binding
AF114488	ITSN1	-1	-1.3	-1.4	1.8	2.2	4.3	2	-1.6	2.2	1.1	209297_at	intersectin 1 (SH3 domain protein)	endocytosis	guanyl-nucleotide exchange factor activity // calcium ion binding
AF078077	GADD45B	1.3	-2.2	1.5	-1.2	-2.3	-1.6	-2.2	7.6	7.5	2.2	209305_s_at	growth arrest and DNA-damage-inducible, beta		Ribosomal_L7Ae;structural constituent of ribosome;1.2e-18
AB014540	SWAP70	-1.8	-1.4	-1.3	-1.4	-1.1	-1.7	-4.2	-2.2	-1.5	-1.3	209307_at	SWAP-70 protein		calcium ion binding
U25804	CASP4	1.1	-1.6	-1.8	-1.2	-1.6	2.3	4.7	-2	-1.1	-1.1	209310_s_at	caspase 4, apoptosis-related cysteine protease	proteolysis and peptidolysis // induction of apoptosis // regulation of apoptosis	protein binding // cysteine-type peptidase activity // hydrolase activity // caspase activity // 3.4.22.36;caspase activity;1.15e-124 // 3.4.22.36;caspase activity;1.23e-110 // 3.4.22.36;caspase activity;4.76e-113 // CARD;apoptosis regulator activity;2.8e	intracellular // cytoplasm	Apoptosis // Apoptosis // Apoptosis // Apoptosis // Apoptosis // Apoptosis
AF008442	POLR1C	3.1	-1.2	-1.3	-1.4	-1.2	-2.7	3.1	1.5	-1.2	-1.5	209317_at	polymerase (RNA) I polypeptide C, 30kDa	transcription // transcription from Pol I promoter	DNA binding // DNA-directed RNA polymerase activity // transferase activity	nucleus // DNA-directed RNA polymerase I complex
AF081567	PRKRIR	-1.2	-2	-1.2	-1.8	-1.6	-2.1	-1.8	-1.2	1.4	-1.4	209323_at	protein-kinase, interferon-inducible double stranded RNA dependent inhibitor, repressor of (P58 repressor)	regulation of translation // response to stress // signal transduction // negative regulation of cell proliferation	DNA binding // protein binding
D55674	HNRPD	1.3	-1.7	-1.3	-1.2	-2.4	-1.8	-1.1	1.4	1	1.1	209330_s_at	heterogeneous nuclear ribonucleoprotein D (AU-rich element RNA binding protein 1, 37kDa)	regulation of transcription, DNA-dependent // RNA processing // RNA catabolism // mRNA catabolism // telomerase-dependent telomere maintenance	DNA binding // RNA binding // mRNA binding // rrm;nucleic acid binding;1.1e-25	chromosome, telomeric region // nucleus // cytoplasm // ribonucleoprotein complex
BC003525	MAX	-1.2	-1.8	-1.3	1.1	-1	1.6	2.4	-1.3	-1.5	1	209332_s_at	MAX protein	regulation of transcription, DNA-dependent // transcription from Pol II promoter	transcription factor activity // transcription coactivator activity	nucleus
AF055376	MAF	1	-1.4	-1.2	1	-2	1.4	-1.1	-2	2.5	1.1	209348_s_at	v-maf musculoaponeurotic fibrosarcoma oncogene homolog (avian)	regulation of transcription, DNA-dependent // transcription from Pol II promoter // cell growth and/or maintenance	DNA binding // RNA polymerase II transcription factor activity	chromatin // nucleus
AI688580	SURB7	1	-2.2	-2	-2	-2.1	-1.9	-1.7	-1.5	1	-1	209362_at	SRB7 suppressor of RNA polymerase B homolog (yeast)	regulation of transcription from Pol II promoter	RNA polymerase II transcription factor activity // DNA-directed RNA polymerase activity	nucleus // DNA-directed RNA polymerase II, core complex
M22865	CYB5	-1.6	-1.4	-1.7	-1.1	-3	-1.9	-2	-1.9	-1.4	1.3	209366_x_at	cytochrome b-5
M63310	ANXA3	1.1	-1.9	1	-1	1	1.1	2.1	-2	-2.5	1.5	209369_at	annexin A3		calcium ion binding // calcium-dependent phospholipid binding // diphosphoinositol-polyphosphate diphosphatase activity // phospholipase A2 inhibitor activity	cytoplasm
BC001872	IGHM	-1.3	-2.7	-2.2	-1.2	-2	-1.8	-1.4	-1.1	1.3	1.2	209374_s_at	immunoglobulin heavy constant mu	immune response	antigen binding	membrane fraction // membrane
AF274949	HMGN3	-1.1	-2	-1.5	-2	-3.3	-2.3	-2.7	-1.1	1.2	-1.9	209377_s_at	high mobility group nucleosomal binding domain 3		DNA binding // thyroid hormone receptor binding	chromatin // nucleus
BC000927	PAPOLA	-1	-1.5	-1.7	-1.8	-2.4	-1.6	-1.2	1.4	1.6	-1.1	209388_at	poly(A) polymerase alpha	transcription // mRNA polyadenylation	nucleic acid binding // RNA binding // polynucleotide adenylyltransferase activity // transferase activity	nucleus // cytoplasm
BC002649	HIST1H1C	1	-1.3	-1	1	1.2	2.2	2.3	-1.1	1.3	-1.1	209398_at	histone 1, H1c	nucleosome assembly // chromosome organization and biogenesis (sensu Eukarya)	DNA binding	nucleosome // nucleus // chromosome
BC003615	C22orf19	-1.6	-2	-2.4	-1.7	-2	-1.3	-1.2	1.1	1.1	-1.4	209418_s_at	chromosome 22 open reading frame 19
AF112207	EIF2B4	-1.7	-1.4	-2.6	-1	-2.3	-1.6	-1.1	1.1	-1.8	-1.7	209429_x_at	eukaryotic translation initiation factor 2B, subunit 4 delta, 67kDa	translational initiation // regulation of protein biosynthesis	translation initiation factor activity // GTP binding	eukaryotic translation initiation factor 2B complex	Translation_Factors
AJ001017	BTAF1	-1.6	-1.5	-1	-1.4	-1.8	-1.9	-2.6	-1.2	-1.1	-1.7	209430_at	BTAF1 RNA polymerase II, B-TFIID transcription factor-associated, 170kDa (Mot1 homolog, S. cerevisiae)	negative regulation of transcription	transcription factor activity // helicase activity // ATP binding // SNF2_N;DNA binding;6.4e-114	nucleus
BC002439	HTATIP2	1.2	-2.3	-1.7	1.2	-1.2	1.9	3.3	-1.4	1.7	1.2	209448_at	HIV-1 Tat interactive protein 2, 30kDa	regulation of transcription from Pol II promoter // anti-apoptosis // induction of apoptosis	RNA polymerase II transcription factor activity // transcription coactivator activity // protein binding	nucleus
AF196468	LSM2	1.1	-1.5	-1.3	1.8	-1.3	1.6	2.1	-1.4	-1.2	-1.3	209449_at	LSM2 homolog, U6 small nuclear RNA associated (S. cerevisiae)	nuclear mRNA splicing, via spliceosome	RNA binding // pre-mRNA splicing factor activity // U6 snRNA binding	nucleus // small nucleolar ribonucleoprotein complex
AB033281	FBXW1B	1.2	1.1	-1.3	-1.2	-2	-1.4	-1.5	-1.2	-2.1	1	209456_s_at	F-box and WD-40 domain protein 1B	Wnt receptor signaling pathway // protein ubiquitination	ubiquitin-protein ligase activity	ubiquitin ligase complex
AF105974	HBA2	8.1	-5.9	1.1	-2.1	1.5	-1.1	3.3	1.4	-1.2	1.4	209458_x_at	hemoglobin, alpha 2	globin;oxygen transport;1.3e-58
AF226044	SNRK	1.2	-1.6	-1.3	-1.2	-2.8	-1.8	-1.4	1.4	1.6	1.7	209481_at	SNF-1 related kinase	protein amino acid phosphorylation	protein serine/threonine kinase activity // ATP binding // transferase activity // pkinase;protein kinase activity;6e-93
BC003679	ATP5I	1	-1.5	-1	-1.2	-2.2	-1.2	1	1	1	-1.3	209492_x_at	ATP synthase, H+ transporting, mitochondrial F0 complex, subunit e	ATP-synt_E;ATP biosynthesis;4.9e-35			Electron_Transport_Chain // Electron_Transport_Chain
BF448647	TNFSF13	2.7	1.5	1.4	-1.1	-4	1.3	-1.1	-2.3	-2.5	-1.6	209499_x_at	tumor necrosis factor (ligand) superfamily, member 13	immune response // signal transduction // positive regulation of cell proliferation	tumor necrosis factor receptor binding	membrane
BC005264	RPA3	1.1	-1.6	-1.4	-1.4	-2.9	-1.3	1.7	-1.4	-1.3	1.2	209507_at	replication protein A3, 14kDa	DNA replication // DNA repair	nucleic acid binding // single-stranded DNA binding	nucleus // DNA replication factor A complex	DNA_replication // DNA_replication
U38654	RAB27A	1	-1.8	-1.1	1.2	-2	1.4	1.6	-4.8	-3.3	-1.1	209515_s_at	RAB27A, member RAS oncogene family	small GTPase mediated signal transduction	GTPase activity // GTP binding // ras;small monomeric GTPase activity;2.7e-88
BC001450	NCBP1	1	-1.5	-1.3	-1.3	-2	-1.6	-1.4	1.1	1.7	-1.1	209520_s_at	nuclear cap binding protein subunit 1, 80kDa	mRNA processing // mRNA-nucleus export // protein biosynthesis // transport // RNA splicing	RNA cap binding // MIF4G;RNA binding;1.3e-53	nucleoplasm
BG285017	HDGFRP3	-1.5	-1.5	-1	-1.6	2	-1.1	-1.5	-1.1	1.1	1	209525_at	hepatoma-derived growth factor, related protein 3	cell proliferation		nucleus
BF222823	AKAP13	1.3	-1.7	1.1	1.3	-2.1	-1.1	-1.3	1.6	1.4	-1.1	209534_x_at	A kinase (PRKA) anchor protein 13	intracellular signaling cascade // cell growth and/or maintenance	cAMP-dependent protein kinase activity // signal transducer activity // Rho guanyl-nucleotide exchange factor activity // kinase activity	membrane fraction
U69645	ZNF32	-1.4	-1.6	-1.6	-1.2	-2.1	-1.8	-1.7	-1.2	1	-1.3	209538_at	zinc finger protein 32 (KOX 30)	regulation of transcription, DNA-dependent	nucleic acid binding // DNA binding // zinc ion binding	nucleus
U15979	DLK1	1	1.4	-4.4	1.1	1.6	3.8	1	-1.1	1	-1	209560_s_at	delta-like 1 homolog (Drosophila)	development	calcium ion binding	extracellular space // membrane fraction // soluble fraction // integral to membrane
BC000832	ZNF183	-1.9	-1.6	-1.7	-1.6	-2.3	-1.6	-1.6	1.2	-1.3	-1.2	209565_at	zinc finger protein 183 (RING finger, C3HC4 type)		zf-CCCH;nucleic acid binding;3e-09		Electron_Transport_Chain // Electron_Transport_Chain
AF186779	RGL1	-1.5	1.2	-1.1	1.2	-1.1	2.1	1.2	-1	-1.1	-1.1	209568_s_at	ral guanine nucleotide dissociation stimulator-like 1	neuropeptide signaling pathway // small GTPase mediated signal transduction	Ral guanyl-nucleotide exchange factor activity // RasGEFN;guanyl-nucleotide exchange factor activity;4.1e-12
AF114784	MBD4	-1.1	-1.8	-1.6	-1.5	-2.4	-1.7	-1.2	-3	-2.1	-1	209580_s_at	methyl-CpG binding domain protein 4	base-excision repair	satellite DNA binding // endodeoxyribonuclease activity // MBD;DNA binding;3.7e-30	nucleus
AF063591	MOX2	-1.6	-1.7	-1.7	-3.8	-1.7	-1.1	-2.6	1.1	1	1.2	209583_s_at	antigen identified by monoclonal antibody MRC OX-2			integral to plasma membrane
BC003070	GATA3	-1.4	-1.9	-2.2	-1	-2.5	-1.4	-1.2	1.1	1	-1.3	209604_s_at	GATA binding protein 3	regulation of transcription, DNA-dependent // transcription from Pol II promoter // defense response // perception of sound // morphogenesis	transcription factor activity	nucleus
L06633	PSCDBP	1.2	-1.4	-1.2	-1.4	-2.7	-1.3	1.3	1.1	1.8	1.7	209606_at	pleckstrin homology, Sec7 and coiled-coil domains, binding protein	PDZ;intracellular signaling cascade;7.6e-14	protein binding
K01144	CD74	1	1.3	1.1	1.1	-1.6	-1.5	-2.6	-1	1	-1.1	209619_at	CD74 antigen (invariant polypeptide of major histocompatibility complex, class II antigen-associated)	immune response	chaperone activity // MHC class II receptor activity	integral to membrane
AF201942	NXT2	1.9	-1.1	-2.3	-1	-2.1	1.2	-1.3	-2	-2.8	2.6	209629_s_at	nuclear transport factor 2-like export factor 2		NTF2;protein transporter activity;2.6e-41
M65217	HSF2	1.5	-2	-1.5	-1.9	-4.4	-2.2	-1.3	1.7	1.8	1.1	209657_s_at	heat shock transcription factor 2	regulation of transcription, DNA-dependent // transcription from Pol II promoter	transcription factor activity // transcription coactivator activity // heat shock protein activity	nucleus
BC003049	PAI-RBP1	1.7	-1.6	-1.3	-1.1	-2.1	-1.2	1	1.4	1.1	-1.2	209669_s_at	PAI-1 mRNA-binding protein
M12959		1.2	-1.4	-1.8	1.2	-2.1	-1.7	-1.2	-1.5	-1.3	1.2	209670_at	CDNA clone MGC:71411 IMAGE:4853814, complete cds
L18964	PRKCI	1.4	1.6	1.7	-1	-1.2	1.9	5	1.3	-1.1	1	209678_s_at	protein kinase C, iota	protein amino acid phosphorylation // protein-membrane targeting // cytoskeleton organization and biogenesis // intracellular signaling cascade // membrane organization and biogenesis // vesicle-mediated transport // establishment and/or maintenance of epithelial cell polarity // intercellular junction assembly and/or maintenance // secretion	protein serine/threonine kinase activity // atypical protein kinase C activity // protein binding // ATP binding // phospholipid binding // transferase activity // diacylglycerol binding	polarisome // nucleus // cytosol	Phosphatidylinositol signaling system // G_Protein_Signaling // Wnt_signaling // Phosphatidylinositol signaling system // G_Protein_Signaling // Wnt_signaling
U26710	CBLB	-1.3	-1.9	-1.8	-2.6	-2.8	-1.8	-1.2	1.7	1	-1.1	209682_at	Cas-Br-M (murine) ecotropic retroviral transforming sequence b	NLS-bearing substrate-nucleus import // cell surface receptor linked signal transduction // intracellular signaling cascade	signal transducer activity // calcium ion binding // protein binding // zinc ion binding	nucleus
AL136924	RIN2	4.7	-1.1	4.3	4	1.3	2.1	1.7	1.1	2.2	1.1	209684_at	Ras and Rab interactor 2	endocytosis // neuropeptide signaling pathway // intracellular signaling cascade	GTPase activator activity // Rab guanyl-nucleotide exchange factor activity
AL563460	GATA2	-1	-1.6	-1.7	1.3	-1.6	2.1	2	-1.2	2.9	-1.1	209710_at	GATA binding protein 2	regulation of transcription, DNA-dependent // transcription from Pol II promoter // cell growth and/or maintenance	transcription factor activity	nucleus
BC001782	GAS2L1	-1.1	-1.7	-2.7	2.5	2.6	6.5	7.6	-1.2	4	-1.1	209729_at	growth arrest-specific 2 like 1	cell cycle arrest // cell growth and/or maintenance
AF098951	ABCG2	-1.1	-2	-1	-2.5	-3.2	-1.4	1.1	-1.3	1.3	-1	209735_at	ATP-binding cassette, sub-family G (WHITE), member 2	transport // response to drug	nucleotide binding // ATP-binding cassette (ABC) transporter activity // transporter activity // ATP binding // xenobiotic-transporting ATPase activity	integral to membrane
AI989677	ITCH	2.2	-1.8	-1.6	-1.5	-3.7	-1.7	-1.8	-1.7	-1.4	-1.2	209743_s_at	itchy homolog E3 ubiquitin protein ligase (mouse)	ubiquitin cycle	ubiquitin-protein ligase activity // ligase activity	nucleus
AL136932	KIAA0922	-1.2	-1.1	-1.4	-1.6	-1.4	-2.2	-1.6	1.2	1.3	1.1	209760_at	KIAA0922 protein
AA761181	CD24	2.5	1.1	-1.2	1.9	2.2	2.1	2.3	-1	5.1	1.9	209771_x_at	CD24 antigen (small cell lung carcinoma cluster 4 antigen)	humoral immune response		plasma membrane
BC001886	RRM2	1.2	-2.9	-4.4	-1.4	-3.4	-1	19.7	-1.8	-1.4	-1	209773_s_at	ribonucleotide reductase M2 polypeptide	DNA replication // deoxyribonucleoside diphosphate metabolism	ribonucleoside-diphosphate reductase activity // oxidoreductase activity	cytoplasm	Purine metabolism // Pyrimidine metabolism // Purine metabolism // Pyrimidine metabolism
AL049569	PADI2	-1.1	1.3	1.2	1.1	1	1.1	-2.6	-1.4	-1	1.1	209791_at	peptidyl arginine deiminase, type II	protein modification	protein-arginine deiminase activity // calcium ion binding // hydrolase activity
AF100763	PRKAA1	-1.4	-1.1	-1.1	-2.1	-1.4	-1.2	-2.4	1.7	1.5	1.2	209799_at	protein kinase, AMP-activated, alpha 1 catalytic subunit	activation of MAPK // response to hypoxia // protein amino acid phosphorylation // fatty acid biosynthesis // cholesterol biosynthesis // negative regulation of protein biosynthesis // positive regulation of cholesterol biosynthesis // positive regulation of gluconeogenesis // positive regulation of anti-apoptosis // negative regulation of glucosylceramide biosynthesis // positive regulation of f…	protein serine/threonine kinase activity // cAMP-dependent protein kinase activity // ATP binding // transferase activity // eukaryotic elongation factor-2 kinase activator activity // pkinase;protein kinase activity;9.1e-97	intracellular	Fatty_Acid_Synthesis // Fatty_Acid_Synthesis
BC000893	HIST1H2BE	-1.1	-1.3	-1.4	-1.1	-1.2	2.3	4.3	-1.2	1.2	1.5	209806_at	histone 1, H2be	nucleosome assembly // chromosome organization and biogenesis (sensu Eukarya)	DNA binding	nucleosome // nucleus // chromosome
BC004421	ZNF330	1	-1.1	-1	1.3	-1.2	1.2	2	-1.2	-1.1	-1.2	209814_at	zinc finger protein 330	mitosis		chromosome, pericentric region // nucleolus
M17955	HLA-DQB1	1.1	-1.5	-1.1	-1.4	-3.8	-3.1	-17.2	-1.3	1.1	1.4	209823_x_at	major histocompatibility complex, class II, DQ beta 1	immune response // antigen presentation, exogenous antigen // antigen processing, exogenous antigen via MHC class II	MHC class II receptor activity	integral to membrane
AB002384	C6orf32	-1.3	-1.5	-1.6	-1.4	-2	-1.1	-1.2	-2.8	-3.9	-1	209829_at	chromosome 6 open reading frame 32
AL442092	LRRN3	1	1.2	1	1	2.4	1.2	-1.6	-1.2	-1	-1	209841_s_at	leucine rich repeat neuronal 3
D28482	RBMS1	-1.1	-1.4	-1.1	1.7	-2	-1.1	2	-2.9	-1.4	1.3	209868_s_at	RNA binding motif, single stranded interacting protein 1	DNA replication	double-stranded DNA binding // single-stranded DNA binding // RNA binding // rrm;nucleic acid binding;1.8e-20	nucleus
AF284095	ADRA2A	1	1.3	-1.3	-1	1	1.5	5.5	1	1.5	-1	209869_at	adrenergic, alpha-2A-, receptor	activation of MAPK // cell motility // signal transduction // G-protein coupled receptor protein signaling pathway // negative regulation of adenylate cyclase activity // RAS protein signal transduction // Rho protein signal transduction // positive regulation of cell proliferation // actin cytoskeleton organization and biogenesis	rhodopsin-like receptor activity // adrenoceptor activity // alpha2-adrenergic receptor activity // potassium channel regulator activity	integral to plasma membrane	GPCRs_Class_A_Rhodopsin-like // Monoamine_GPCRs // GPCRs_Class_A_Rhodopsin-like // Monoamine_GPCRs
AF225416	Spc25	1	-1.6	-1	-1	-1	1	2.1	1	1.1	-1	209891_at	kinetochore protein Spc25
U49844	ATR	1.4	-1.5	-1.6	-1.5	-2.7	-2.6	-1.2	-1.2	-1.2	-1.3	209902_at	ataxia telangiectasia and Rad3 related	cell cycle checkpoint // DNA repair // cell cycle // development	inositol/phosphatidylinositol kinase activity // protein kinase activity // transferase activity
U49844	ATR	1.1	-1.4	-1.3	-1.7	-2.1	-1.2	-1.3	-1.3	-1.5	-1.4	209903_s_at	ataxia telangiectasia and Rad3 related	cell cycle checkpoint // DNA repair // cell cycle // development	inositol/phosphatidylinositol kinase activity // protein kinase activity // transferase activity
U62027	C3AR1	1	1.3	1.7	1.7	1.4	2.4	2.1	1.1	1.2	1.4	209906_at	complement component 3a receptor 1	cell motility // chemotaxis // smooth muscle contraction // inflammatory response // cellular defense response // G-protein coupled receptor protein signaling pathway // cytosolic calcium ion concentration elevation // circulation	rhodopsin-like receptor activity // phosphoinositide phospholipase C activity // complement component C3a receptor activity // C3a anaphylatoxin receptor activity	integral to plasma membrane	GPCRs_Class_A_Rhodopsin-like // Peptide_GPCRs // GPCRs_Class_A_Rhodopsin-like // Peptide_GPCRs
L13974	NFE2	1.3	-1.3	-2.2	3.9	1.7	3.4	10.4	-1.9	1.7	1.2	209930_s_at	nuclear factor (erythroid-derived 2), 45kDa	regulation of transcription from Pol II promoter // development // hemostasis // circulation	transcription factor activity // transcription coactivator activity // bZIP;DNA binding;1.2e-05	nucleus
AF322070	FKBP1B	1.1	-1.3	-2.3	-1	2.1	-1.2	1.3	1.1	2.1	1.7	209931_s_at	FK506 binding protein 1B, 12.6 kDa	protein folding // muscle contraction	peptidyl-prolyl cis-trans isomerase activity // isomerase activity	cytoplasm
AF020314	CMRF-35H	1.3	1	1.1	-1	1	1.1	3.8	-1.3	-1.1	1.3	209933_s_at	leukocyte membrane antigen
AF225981	ATP2C1	1.2	-1.3	-1.4	1.7	1	2.3	2.1	-1.1	2	-1.1	209934_s_at	ATPase, Ca++ transporting, type 2C, member 1	cation transport // calcium ion transport // calcium ion homeostasis // metabolism // epidermis development // positive regulation of I-kappaB kinase/NF-kappaB cascade	magnesium ion binding // signal transducer activity // calcium-transporting ATPase activity // ATP binding // hydrolase activity // hydrolase activity, acting on acid anhydrides, catalyzing transmembrane movement of substances // Cation_ATPase_N;ATPase ac	integral to membrane
AF225981	ATP2C1	1.1	-1.2	-1.1	1	-1.1	1.9	3.1	-1	1.5	-1	209935_at	ATPase, Ca++ transporting, type 2C, member 1	cation transport // calcium ion transport // calcium ion homeostasis // metabolism // epidermis development // positive regulation of I-kappaB kinase/NF-kappaB cascade	magnesium ion binding // signal transducer activity // calcium-transporting ATPase activity // ATP binding // hydrolase activity // hydrolase activity, acting on acid anhydrides, catalyzing transmembrane movement of substances // Cation_ATPase_N;ATPase ac	integral to membrane
AF107493	RBM5	1.2	1.1	-1.2	-1.3	-2.2	-2.8	-1.5	1.1	1	-1.7	209936_at	RNA binding motif protein 5	RNA processing // negative regulation of cell cycle	DNA binding // RNA binding // zinc ion binding // rrm;nucleic acid binding;2.8e-06	nucleus
AF005775	CFLAR	-1.3	-2.4	-1.1	-1	-1.3	2.1	1.6	1.1	1.8	1.3	209939_x_at	CASP8 and FADD-like apoptosis regulator	proteolysis and peptidolysis // anti-apoptosis // induction of apoptosis by extracellular signals // regulation of apoptosis // positive regulation of I-kappaB kinase/NF-kappaB cascade	signal transducer activity // protein binding // caspase activity // DED;apoptosis regulator activity;1.3e-28
AF176699	FBXL4	-1.2	1	-1.4	-1.3	-2.6	-1.5	-1.9	-1.3	-1.7	-1.4	209943_at	F-box and leucine-rich repeat protein 4			nucleus
AB037901	JMJD2C	1.2	-1.3	-1.3	-1.6	-2.3	-1.7	-1.6	-1.1	-1.2	-1	209984_at	jumonji domain containing 2C	regulation of transcription, DNA-dependent	DNA binding
AB005043	SOCS1	1	-1.3	-1	-1	-2.5	1.1	1.3	1	4.6	1.4	210001_s_at	suppressor of cytokine signaling 1	regulation of cell growth // intracellular signaling cascade // JAK-STAT cascade // negative regulation of JAK-STAT cascade	protein kinase inhibitor activity // insulin-like growth factor receptor binding // protein kinase binding	cytoplasm
BC000527	EWSR1	1.1	-1.7	-1.6	-2.2	-2.6	-1.6	-2.2	-1.1	-3.3	-1.3	210012_s_at	Ewing sarcoma breakpoint region 1	regulation of transcription, DNA-dependent // cell growth and/or maintenance	RNA binding // calmodulin binding // rrm;nucleic acid binding;2e-20	nucleus
AB026118	MALT1	-2.2	-1.6	-1.9	-1.9	-4.1	-1.8	-1.1	-1.1	1.3	1.3	210018_x_at	mucosa associated lymphoid tissue lymphoma translocation gene 1	proteolysis and peptidolysis // defense response // signal transduction // activation of NF-kappaB-inducing kinase // positive regulation of I-kappaB kinase/NF-kappaB cascade	signal transducer activity // protein binding // peptidase activity // caspase activity	intracellular
M80261	APEX1	1.1	-1.4	-1.2	-1.3	-2.1	-1.9	-2	-1.4	-1.3	-1	210027_s_at	APEX nuclease (multifunctional DNA repair enzyme) 1		4.2.99.18;DNA-(apurinic or apyrimidinic site) lyase activity;2.21e-111
M34455	INDO	4	1.2	4	1.8	1	7.8	26.9	-9.6	-3.6	1.6	210029_at	indoleamine-pyrrole 2,3 dioxygenase	tryptophan catabolism // immune response // pregnancy	indoleamine-pyrrole 2,3-dioxygenase activity // electron transporter activity // oxidoreductase activity		Tryptophan metabolism // Tryptophan metabolism
J04132	CD3Z	1.2	-2	-1.8	-1.5	-2.2	-1.4	1.3	1.1	-1	-1.3	210031_at	CD3Z antigen, zeta polypeptide (TiT3 complex)	cell surface receptor linked signal transduction	transmembrane receptor activity // receptor signaling protein activity // protein binding // protein homodimerization activity	plasma membrane // integral to membrane // T-cell receptor complex
BC002796	LYL1	-1.2	1.2	1	1	2.1	1.3	1.3	-1.1	2.1	-1	210044_s_at	lymphoblastic leukemia derived sequence 1
AF151074	LOC51257	1.7	-1.5	-1.1	2.3	1.6	2.9	5.5	1	2.6	1	210075_at	hypothetical protein LOC51257
M36172	MYL4	-1.1	-1.8	-1.1	1.2	1.1	1.4	2	-1.4	1.9	1.3	210088_x_at	myosin, light polypeptide 4, alkali; atrial, embryonic	muscle development	calcium ion binding // structural constituent of muscle	muscle myosin // myosin
AF067173	MAGOH	-1.1	-1.4	-1.3	-1.3	-3.1	-1.2	1.1	-1.3	1.3	-1.1	210093_s_at	mago-nashi homolog, proliferation-associated (Drosophila)	Mago_nashi;sex determination;1.7e-101
AF132363	HNRPH3	1.2	-1.5	-1.4	-1.7	-2.1	-1.5	-1.3	1.5	1.1	-1.4	210110_x_at	heterogeneous nuclear ribonucleoprotein H3 (2H9)	mRNA processing	RNA binding // rrm;nucleic acid binding;8e-12	nucleus // ribonucleoprotein complex
BC002510	RAB6B	2.2	-3.1	-2.5	2	1.3	3.5	12.2	-1.4	2.3	-1.4	210127_at	RAB6B, member RAS oncogene family	intracellular protein transport // retrograde transport, Golgi to ER // small GTPase mediated signal transduction	GTPase activity // GTP binding // protein transporter activity // ras;small monomeric GTPase activity;1e-85	Golgi apparatus
AF305239	HIPK3	1.6	-2.3	-1.4	-1	-2.9	1.1	1.5	-1.9	-2.7	2.5	210148_at	homeodomain interacting protein kinase 3	protein amino acid phosphorylation	protein serine/threonine kinase activity // ATP binding // transferase activity // pkinase;protein kinase activity;2.5e-48
M55905	ME2	-1.3	-1.5	1.1	-1	-3.5	-1.3	-1.1	-2.1	-1.4	-1	210153_s_at	malic enzyme 2, NAD(+)-dependent, mitochondrial	pyruvate metabolism // malate metabolism	malate dehydrogenase (decarboxylating) activity // electron transporter activity // oxidoreductase activity // malate dehydrogenase (oxaloacetate-decarboxylating) activity // malic;malic enzyme activity;3.2e-122	mitochondrion	Pyruvate metabolism
M55905	ME2	-1	-1.6	-1.3	-1.9	-3.8	-1.3	-1.4	-2	-1.2	1.5	210154_at	malic enzyme 2, NAD(+)-dependent, mitochondrial	pyruvate metabolism // malate metabolism	malate dehydrogenase (decarboxylating) activity // electron transporter activity // oxidoreductase activity // malate dehydrogenase (oxaloacetate-decarboxylating) activity // malic;malic enzyme activity;3.2e-122	mitochondrion	Pyruvate metabolism
J03189	GZMB	1	-3.2	1.1	-1.1	1.3	1.3	5.1	1	-1.1	-1.1	210164_at	granzyme B (granzyme 2, cytotoxic T-lymphocyte-associated serine esterase 1)	proteolysis and peptidolysis // apoptosis // cytolysis	chymotrypsin activity // granzyme B activity // trypsin activity // hydrolase activity	cytoplasm	Apoptosis // Apoptosis
AB007880	KIAA0420	-1	1	-1.1	1.2	1.2	3.9	3.7	-1.1	2.8	-1.1	210169_at	KIAA0420 gene product	transport	transporter activity	intracellular
D26121	SF1	1.2	1.1	1.1	1.1	-2.5	1	-1.4	1.2	1	-1	210172_at	splicing factor 1	nuclear mRNA splicing, via spliceosome // regulation of transcription, DNA-dependent	DNA binding // RNA polymerase II transcription factor activity // transcription corepressor activity // RNA binding // metal ion binding // KH;nucleic acid binding;0.0082	nucleus // spliceosome complex
AL050262	TLR1	-1	1	-1.1	-1.4	-1.7	2.5	2.1	-3.9	-1.9	-1.1	210176_at	toll-like receptor 1	immune response // activation of NF-kappaB-inducing kinase // macrophage activation // detection of triacylated bacterial lipoprotein // positive regulation of tumor necrosis factor-alpha biosynthesis // positive regulation of interleukin-6 biosynthesis	transmembrane receptor activity // triacylated lipoprotein binding	integral to membrane // phagocytic vesicle
AF047448	FUSIP1	1.3	-2	-1.9	-1.9	-3.7	-2.1	-1.7	1.6	-1.4	1	210178_x_at	FUS interacting protein (serine-arginine rich) 1	assembly of spliceosomal tri-snRNP // spliceosome assembly // nuclear mRNA 5'-splice site recognition // nuclear mRNA splicing, via spliceosome // mRNA processing // mRNA-nucleus export // cytoplasmic transport // regulation of transcription // negative regulation of nuclear mRNA splicing, via spliceosome	RNA binding // chaperone activity // protein binding // pre-mRNA splicing factor activity // RS domain binding // rrm;nucleic acid binding;1.8e-23	nucleus // nucleoplasm // cytoplasm
U87836	SFRS10	1.1	-2.7	-2.9	-2.3	-4.7	-2.6	-1.6	3.9	1.7	-1.3	210180_s_at	splicing factor, arginine/serine-rich 10 (transformer 2 homolog, Drosophila)	nuclear mRNA splicing, via spliceosome	RNA binding // pre-mRNA splicing factor activity // rrm;nucleic acid binding;6.4e-28	nucleus
BC005147	FKBP1A	4.1	-1.7	-1.3	-1.2	-5.5	-1.2	-1.1	-3.2	-4.7	1.3	210186_s_at	FK506 binding protein 1A, 12kDa	protein folding // positive regulation of I-kappaB kinase/NF-kappaB cascade	peptidyl-prolyl cis-trans isomerase activity // receptor activity // FK506 binding // isomerase activity		TGF_Beta_Signaling_Pathway
BC002447	PHTF1	-1.3	-1.8	-2.6	-1.3	-1.8	2.5	2	-1.5	1.1	1	210191_s_at	putative homeodomain transcription factor 1	regulation of transcription, DNA-dependent	transcription factor activity	nucleus
BC002600	MTCP1	1.1	-1.7	-1.5	-1.3	-2	-2.5	-2.3	1.5	1.7	-1.7	210212_x_at	mature T-cell proliferation 1	regulation of cell cycle // cell proliferation		mitochondrion
M35543	CDC42	1.1	-1.2	-1	-2.3	-5.2	-1.6	-2.3	2.4	1	2.6	210232_at	cell division cycle 42 (GTP binding protein, 25kDa)	actin filament organization // establishment and/or maintenance of cell polarity // endosome transport // cell-cell adhesion // macrophage differentiation	GTPase activity // protein binding // ras;small monomeric GTPase activity;4.8e-88 // ras;small monomeric GTPase activity;7.8e-89	cytoplasm // filopodium	Integrin-mediated_cell_adhesion
U22815	PPFIA1	1	1	-1	-1	2.3	2.2	1	1	-1	-1	210235_s_at	protein tyrosine phosphatase, receptor type, f polypeptide (PTPRF), interacting protein (liprin), alpha 1
U19970	CAMP	6.9	-3.6	1.9	1.4	-1.8	-4.2	1.1	-1.5	-1.5	-1.4	210244_at	cathelicidin antimicrobial peptide	xenobiotic metabolism // response to pest/pathogen/parasite // defense response to bacteria	Cathelicidins;antimicrobial peptide activity;4.4e-44	extracellular
AF067854	ADSL	-1.6	-1.6	-2.1	-1.2	-3	-2.3	-1.5	1.1	2.4	1.6	210250_x_at	adenylosuccinate lyase	purine ribonucleotide biosynthesis	adenylosuccinate lyase activity // lyase activity // lyase_1;catalytic activity;2.5e-95		Purine metabolism // Alanine and aspartate metabolism // Nucleotide_Metabolism
AF112221	RIPX	1.3	-1	-1.4	1	-2.4	-1.8	-3.4	1.2	1.4	-1.8	210251_s_at	rap2 interacting protein x
AF155159	AP4S1	2	-1.3	1.1	1.7	2.4	1	1.4	1.1	1.7	-1.2	210277_at	adaptor-related protein complex 4, sigma 1 subunit	transport // intracellular protein transport // endocytosis	transporter activity	coated pit // clathrin vesicle coat
AF261135	GPR18	-2	-2.4	-1.7	-2.9	-1.5	-1.8	-2.4	-1.9	2.8	1.3	210279_at	G protein-coupled receptor 18	G-protein coupled receptor protein signaling pathway	rhodopsin-like receptor activity // purinergic nucleotide receptor activity, G-protein coupled	integral to membrane	GPCRs_Other
AL136621	ZNF198	-2.4	-1.3	-1.8	-2.1	-2.3	-2.3	-2.5	-1.2	-1.7	-1.4	210281_s_at	zinc finger protein 198	regulation of transcription, DNA-dependent	zinc ion binding	nucleus
AF241230	MAP3K7IP2	1	-2.1	-1.4	-1.1	-2.8	1	1	-1.4	-1.7	1.8	210284_s_at	mitogen-activated protein kinase kinase kinase 7 interacting protein 2	positive regulation of I-kappaB kinase/NF-kappaB cascade	signal transducer activity // kinase activity		Circadian_Exercise // Circadian_Exercise
BC000383	WTAP	1.2	-1.7	-1.2	-1.8	-2.4	-1.8	-1.2	1.5	-1.1	1.4	210285_x_at	Wilms tumor 1 associated protein
AF041261	ILT7	1.4	-1	1.7	1.2	1.4	-1.2	-2	1.1	1.1	1.5	210313_at	leukocyte immunoglobulin-like receptor, subfamily A (without TM domain), member 4	immune response	receptor activity	integral to membrane
U18197	ACLY	1	-1.8	-1.4	-1.2	-2.1	-1.7	-1.5	-2.6	-1.4	-1.2	210337_s_at	ATP citrate lyase	tricarboxylic acid cycle // citrate metabolism // ATP catabolism // metabolism // lipid biosynthesis // coenzyme A metabolism	magnesium ion binding // ATP citrate synthase activity // citrate (Si)-synthase activity // ATP binding // transferase activity	citrate lyase complex	Fatty_Acid_Synthesis
AF212224	CLK1	1.2	-1.8	-1.6	-1.7	-1.7	-2.1	-1.5	1.3	1.2	-1.5	210346_s_at	CDC-like kinase 1	regulation of cell cycle // protein amino acid phosphorylation // cell proliferation	protein serine/threonine kinase activity // non-membrane spanning protein tyrosine kinase activity // ATP binding // transferase activity // pkinase;protein kinase activity;3.5e-82	nucleus	Phosphatidylinositol signaling system
AF080216	BCL11A	-3.4	1.6	-1.2	-1.1	-1	-1.1	-4.5	-1.9	-1.1	-1.1	210347_s_at	B-cell CLL/lymphoma 11A (zinc finger protein)	regulation of transcription, DNA-dependent // hemopoiesis	nucleic acid binding // zinc ion binding	nucleus // cytoplasm
BC002807	MS4A1	-1.4	-2	1	1.2	-1.4	-3.4	-5.7	-2.9	-1.7	-1.4	210356_x_at	membrane-spanning 4-domains, subfamily A, member 1	immune response // signal transduction // B-cell activation	receptor activity // receptor signaling protein activity	integral to plasma membrane
BC000669	SMOX	1.2	-2	-1.4	1.4	1.7	2.9	2.8	-1	2.7	1.1	210357_s_at	spermine oxidase	electron transport	monooxygenase activity
AF070670	PPM1A	1.8	-1.5	-1.3	-1.1	-1.4	-2.8	-1	1.6	1.2	-1.1	210407_at	protein phosphatase 1A (formerly 2C), magnesium-dependent, alpha isoform	protein amino acid dephosphorylation // positive regulation of I-kappaB kinase/NF-kappaB cascade	magnesium ion binding // signal transducer activity // protein phosphatase type 2C activity // hydrolase activity // manganese ion binding // PP2C;catalytic activity;3.2e-116	protein serine/threonine phosphatase complex
AF023265	IDH3B	-1	-1.4	-1.4	-1.5	-3.9	-1.2	-1.1	1.2	-1.3	-1.1	210418_s_at	isocitrate dehydrogenase 3 (NAD+) beta	carbohydrate metabolism // tricarboxylic acid cycle // isocitrate metabolism	isocitrate dehydrogenase (NAD+) activity // electron transporter activity // oxidoreductase activity	mitochondrion	Citrate cycle (TCA cycle) // Krebs-TCA_Cycle // Citrate cycle (TCA cycle) // Krebs-TCA_Cycle
L32185	SLC11A1	1	-1.1	1.1	1.7	1.2	-1.1	2.3	-1.1	-2	1.3	210423_s_at	solute carrier family 11 (proton-coupled divalent metal ion transporters), member 1	transport // iron ion transport // response to pest/pathogen/parasite // response to bacteria	transporter activity	membrane fraction // integral to plasma membrane // membrane
U04897	RORA	1.6	-1.8	-1.3	1.2	-2.6	-1.4	-1.4	5.5	4.4	2	210426_x_at	RAR-related orphan receptor A	regulation of transcription, DNA-dependent // signal transduction	transcription factor activity // steroid hormone receptor activity	nucleus	Nuclear_Receptors
U49396	P2RX5	-3.3	-1.4	-3.2	-3.2	-1.4	1	-2.1	1	1.3	1.4	210448_s_at	purinergic receptor P2X, ligand-gated ion channel, 5	ion transport	receptor activity // ion channel activity // ATP binding	membrane
BC003388	TANK	-1.2	-2.4	-1.1	-1.3	-2.4	1.1	1.2	1.1	1.1	1.8	210458_s_at	TRAF family member-associated NFKB activator	signal transduction	protein binding
L14611	RORA	2.1	-2.2	1	1.2	-3.9	-1.8	-1.3	4.1	3.6	1.5	210479_s_at	RAR-related orphan receptor A	regulation of transcription, DNA-dependent // signal transduction	transcription factor activity // steroid hormone receptor activity	nucleus	Nuclear_Receptors // Nuclear_Receptors
AF119846	eIF3k	1	-1.8	-1.3	-1.1	-2.3	-2.2	-1.6	1.2	-1.1	-1.1	210501_x_at	eukaryotic translation initiation factor 3 subunit k	protein biosynthesis	translation initiation factor activity
U34994	PRKDC	1	-1.3	-1.7	-1.5	-2.6	-2.1	-1.7	-1.4	-1	-1	210543_s_at	protein kinase, DNA-activated, catalytic polypeptide	double-strand break repair // DNA recombination // protein modification	DNA binding // inositol/phosphatidylinositol kinase activity // protein serine/threonine kinase activity // transferase activity	nucleus	Cell_cycle
U85430	NFATC3	1.7	-2.6	-2.3	-1.6	-2.5	-3.7	-3.9	-1.1	-1.1	-1.1	210555_s_at	nuclear factor of activated T-cells, cytoplasmic, calcineurin-dependent 3	regulation of transcription from Pol II promoter // inflammatory response	transcription factor activity // transcription coactivator activity	nucleus
D88357	CDC2	-1.3	-1.2	-1.7	-1	1	1	2.4	-1.3	-1.4	1.4	210559_s_at	cell division cycle 2, G1 to S and G2 to M	cytokinesis // protein amino acid phosphorylation // mitosis // traversing start control point of mitotic cell cycle	cyclin-dependent protein kinase activity // ATP binding // transferase activity // pkinase;protein kinase activity;1.4e-46 // pkinase;protein kinase activity;8.6e-105	nucleus	Cell_cycle
U97075	CFLAR	1.1	-1.7	1	1.2	-1.1	2.1	3.1	-1.4	-1.5	-1.1	210563_x_at	CASP8 and FADD-like apoptosis regulator	proteolysis and peptidolysis // anti-apoptosis // induction of apoptosis by extracellular signals // regulation of apoptosis // positive regulation of I-kappaB kinase/NF-kappaB cascade	signal transducer activity // protein binding // caspase activity // DED;apoptosis regulator activity;1.3e-28
AF009619	CFLAR	1	-1.2	1.1	1.4	1	2.1	2.7	-1.2	1	1.3	210564_x_at	CASP8 and FADD-like apoptosis regulator	proteolysis and peptidolysis // anti-apoptosis // induction of apoptosis by extracellular signals // regulation of apoptosis // positive regulation of I-kappaB kinase/NF-kappaB cascade	signal transducer activity // protein binding // caspase activity // DED;apoptosis regulator activity;1.3e-28
BC001052	RECQL	-1	-1.4	-1.6	-1.5	-1.8	-1.1	-2.1	-1.6	-1.7	-1.3	210568_s_at	RecQ protein-like (DNA helicase Q1-like)		DEAD;ATP binding;1.3e-42
L32610	HNRPH3	1.1	-1.7	-2	-1.4	-2.7	-1.4	-2	1.7	-1.1	-1.3	210588_x_at	heterogeneous nuclear ribonucleoprotein H3 (2H9)	mRNA processing	RNA binding // rrm;nucleic acid binding;8e-12	nucleus // ribonucleoprotein complex
M55580	SAT	1.4	-1.6	-1.1	1.3	1.4	1.7	2.9	1.1	1.2	1.7	210592_s_at	spermidine/spermine N1-acetyltransferase		diamine N-acetyltransferase activity // acyltransferase activity // transferase activity // Acetyltransf;N-acetyltransferase activity;1.7e-17		Arginine and proline metabolism // Nucleotide_Metabolism
U30610	KLRD1	-1.5	-2.8	-1.3	-1.7	-1.2	-1.3	2.1	-2.6	-1.5	-1.4	210606_x_at	killer cell lectin-like receptor subfamily D, member 1	heterophilic cell adhesion // cell surface receptor linked signal transduction // antimicrobial humoral response (sensu Vertebrata)	transmembrane receptor activity // sugar binding	plasma membrane // integral to membrane
M23612	RASA1	-1.5	-2	-1.8	-1.9	-2.5	-1.5	-1.8	-4.5	-2.8	-1	210621_s_at	RAS p21 protein activator (GTPase activating protein) 1	intracellular signaling cascade // cell growth and/or maintenance	Ras GTPase activator activity
AF000425	LST1	3.5	1	1.9	-1.1	-2.4	1.3	2.7	1	-1.3	-1.2	210629_x_at	leukocyte specific transcript 1	cellular morphogenesis // immune response // cellular defense response // dendrite morphogenesis // negative regulation of lymphocyte proliferation		Golgi apparatus // integral to plasma membrane // integral to membrane
M19156	KRT10	-1.4	-1	-1	-1.4	-1.1	-1.6	-2.7	1.2	1.4	-1.2	210633_x_at	keratin 10 (epidermolytic hyperkeratosis; keratosis palmaris et plantaris)	epidermis development	structural molecule activity // structural constituent of epidermis	intermediate filament
AF176704	FBXO9	1.4	-1.8	-1.1	1	-2.5	-1.3	1.4	-2.4	-1.9	-1.2	210638_s_at	F-box only protein 9	protein ubiquitination	ubiquitin-protein ligase activity	ubiquitin ligase complex
AF293841	APG5L	-1.1	-2	-2.3	-2.3	-2.7	-1.7	1	-1.1	-2	1.3	210639_s_at	APG5 autophagy 5-like (S. cerevisiae)	autophagy // apoptosis		cytoplasm
BC000284	GGA2	-4.7	-1.6	-3.1	-2.9	-3.4	-2.4	-7.2	-2.3	-1.6	-1.3	210658_s_at	golgi associated, gamma adaptin ear containing, ARF binding protein 2	intracellular protein transport // intra-Golgi transport	protein transporter activity // ADP-ribosylation factor binding	Golgi stack // Golgi trans face
AF021834	TFPI	1.6	-1.8	-1.7	1.2	1.1	2.3	4.2	-1.1	1.3	-1.4	210664_s_at	tissue factor pathway inhibitor (lipoprotein-associated coagulation inhibitor)	blood coagulation	serine-type endopeptidase inhibitor activity	extracellular
AF220028	TRIM5	1.1	-1.2	1.6	1.5	1.1	2.3	1.2	-1.6	-1.1	-1.1	210705_s_at	tripartite motif-containing 5		zinc ion binding // ligase activity	intracellular
AF027205	SPINT2	1.2	-2.5	-2.2	-1.1	-3.3	-1.5	-3	-1.5	1	-1.4	210715_s_at	serine protease inhibitor, Kunitz type, 2	cell motility	serine-type endopeptidase inhibitor activity	extracellular // soluble fraction // integral to membrane
M97501	RSN	1.2	-1.2	-1.2	-2.3	-2.3	-1.2	-1.3	1	1.2	-1	210716_s_at	restin (Reed-Steinberg cell-expressed intermediate filament-associated protein)		nucleic acid binding // microtubule binding	endosome // intermediate filament // microtubule cytoskeleton
AF130055	TRAM1	1.3	-1.9	-1.8	-2.2	-1.9	-2.2	-1.5	-1.1	-2	1	210733_at	translocation associated membrane protein 1
AF279372	ITPK1	1.3	1	1.7	1.2	1.1	1.3	2	1.3	1.1	1.3	210740_s_at	inositol 1,3,4-triphosphate 5/6 kinase	signal transduction	kinase activity
AF098482	PSIP1	1.8	-1.5	-1.3	-1.2	-3.4	-1.7	-1.8	1.6	1.1	-1.6	210758_at	PC4 and SFRS1 interacting protein 1
M64992	PSMA1	1.1	-1.8	-1.4	-1.4	-2.3	-1.2	1.4	-1.2	-1.1	-1.5	210759_s_at	proteasome (prosome, macropain) subunit, alpha type, 1	ubiquitin-dependent protein catabolism	RNA binding // endopeptidase activity	proteasome core complex (sensu Eukarya) // polysome	Proteasome // Proteasome_Degradation // Proteasome // Proteasome_Degradation
U81501	FPRL1	1	1	-1	-1	1	1	2.8	-1.1	-1.2	-1	210773_s_at	formyl peptide receptor-like 1	cell motility // chemotaxis // inflammatory response // cell adhesion // G-protein coupled receptor protein signaling pathway	rhodopsin-like receptor activity // N-formyl peptide receptor activity	plasma membrane // integral to membrane	GPCRs_Class_A_Rhodopsin-like // Peptide_GPCRs
AL162047	NCOA4	1.8	-2.1	-1.3	1.1	-1.2	1.2	2.7	-1.9	-1.3	1	210774_s_at	nuclear receptor coactivator 4	regulation of transcription, DNA-dependent // cell growth and/or maintenance // male gonad development	transcription coactivator activity	nucleus	Circadian_Exercise
M93255	FLI1	1	-2.6	-1.8	-1.4	-2.3	-1.2	-1.6	-5.1	-2.6	1.1	210786_s_at	Friend leukemia virus integration 1		SAM_PNT;DNA binding;9.4e-44
BC002841	HSA9761	-1.6	-1.7	-1.3	-1.3	-2	1.3	1	-1.3	-2.4	1.6	210802_s_at	putative dimethyladenosine transferase	rRNA modification // rRNA processing	rRNA (adenine-N6,N6-)-dimethyltransferase activity // rRNA methyltransferase activity // transferase activity
AF077048	SSBP2	-1.4	-1.5	-1.5	1.1	-2.7	-1.3	-1.4	-6.9	-4.7	1.5	210829_s_at	single-stranded DNA binding protein 2	regulation of transcription	single-stranded DNA binding // transcription regulator activity	nucleus
U12170	TCF8	-1.2	-1.2	-1.8	-1.2	-2.2	-1.4	1	1.3	1	-1.1	210875_s_at	transcription factor 8 (represses interleukin 2 expression)	negative regulation of transcription from Pol II promoter // regulation of transcription, DNA-dependent // immune response // cell proliferation	transcription factor activity // transcription coactivator activity // transcription corepressor activity // zinc ion binding	nucleus	Hypertrophy_model
AF306765	ASPH	-1.3	1.8	-1.1	-1	-2.1	-2.6	-4	-2	-1.9	1	210896_s_at	aspartate beta-hydroxylase	peptidyl-amino acid modification	peptide-aspartate beta-dioxygenase activity // iron ion binding // calcium ion binding	integral to endoplasmic reticulum membrane
M15564		1.1	-2.1	-1.7	-1.2	-2.4	-1.7	-1.4	-1.2	-1	1	210915_x_at	T cell receptor beta chain BV20S1 BJ1-5 BC1 mRNA, complete cds
AF098641	CD44	1.1	-2	-1.4	-1.2	-3.5	-2.3	-2.9	-1.2	-1.9	1	210916_s_at	CD44 antigen (homing function and Indian blood group system)	cell adhesion // cell-matrix adhesion // cell-cell adhesion	receptor activity // collagen binding // hyaluronic acid binding	integral to plasma membrane // membrane
AF293342	RNF6	3.3	-1.3	-1.9	1.1	-1.1	1.2	3.1	-1.1	1.2	-1	210932_s_at	ring finger protein (C3H2C3 type) 6		zinc ion binding
AF274954	WDR1	1	-2.7	-1.9	-1.7	-2	1.2	1.2	-1.4	-1.8	1.6	210935_s_at	WD repeat domain 1				Hypertrophy_model
AF294627	LEF1	1.2	-1.7	-1.1	1.1	-1.9	-2.5	-1.1	-1.1	1	1.5	210948_s_at	lymphoid enhancer-binding factor 1	regulation of transcription, DNA-dependent // Wnt receptor signaling pathway	DNA binding	nucleus	TGF_Beta_Signaling_Pathway
AF125393	RAB27A	1.3	-1.1	-1.4	-1.1	-1.6	1.2	2.3	-1.5	-1.6	-1	210951_x_at	RAB27A, member RAS oncogene family	small GTPase mediated signal transduction	GTPase activity // GTP binding // ras;small monomeric GTPase activity;2.7e-88
AB019691	AKAP9	-1.2	-1.3	-1.7	-1.6	-2	-1.6	-1	-1.5	1	-2.4	210962_s_at	A kinase (PRKA) anchor protein (yotiao) 9	transport // signal transduction // synaptic transmission	receptor binding // protein binding	centrosome // cytoskeleton
AB000815	ARNTL	2	-1.4	-1.7	-1.5	-3.4	-1.6	-2.1	-1.3	-2.2	1.2	210971_s_at	aryl hydrocarbon receptor nuclear translocator-like	regulation of transcription, DNA-dependent // signal transduction // circadian rhythm	transcription factor activity // signal transducer activity	nucleus	Circadian_Exercise // Circadian_Exercise
M60333	HLA-DRA	1.4	-1.2	-1.1	-1.3	-2.8	-2.2	-3	-2.1	-1.2	-1	210982_s_at	major histocompatibility complex, class II, DR alpha	immune response // antigen presentation, exogenous antigen // antigen processing, exogenous antigen via MHC class II	MHC class II receptor activity	integral to plasma membrane
AF230410	PML	1	1	-1	-1	2	1.6	1	1	1	-1	211014_s_at	promyelocytic leukemia	regulation of transcription, DNA-dependent // cell growth and/or maintenance	nucleic acid binding // transcription factor activity // transcription cofactor activity // zinc ion binding	intracellular // nucleus
BC002526	HSPA4	-1.9	-1.3	-1.5	-3.4	-3.8	-1.8	-1.9	1	-1.5	-1	211016_x_at	heat shock 70kDa protein 4		heat shock protein activity // ATP binding	cytoplasm
BC002521	ATRX	-1.5	-2.5	-2	-3	-2.4	-1.9	-2.4	-1.3	-1.9	-1.2	211022_s_at	alpha thalassemia/mental retardation syndrome X-linked (RAD54 homolog, S. cerevisiae)		SNF2_N;DNA binding;6.7e-142
BC006483	RPL3	-1.1	-1.2	-1.1	-1.3	-2.3	-1.7	-1.6	-1	-1.2	-1.2	211073_x_at	ribosomal protein L3	protein biosynthesis	RNA binding // structural constituent of ribosome	intracellular // nucleolus // ribosome // cytosolic large ribosomal subunit (sensu Eukarya)	Ribosomal_Proteins
Z25421	TLK1	-1.2	-1.4	-1.6	1.3	-3.3	-1	-1.8	-1.3	-1.3	-1.3	211077_s_at	tousled-like kinase 1	regulation of chromatin assembly/disassembly // protein amino acid phosphorylation // intracellular protein transport // response to DNA damage stimulus // cell cycle // intracellular signaling cascade // chromatin modification	protein serine/threonine kinase activity // ATP binding // transferase activity // pkinase;protein kinase activity;2e-69	nucleus
Z25429	PRKCN	-1.8	-1.6	-1.8	-2.4	-1.4	-2.1	-1.7	1	1	-1.6	211084_x_at	protein kinase C, nu	protein amino acid phosphorylation // protein kinase C activation // intracellular signaling cascade	protein kinase C activity // ATP binding // transferase activity // diacylglycerol binding		G_Protein_Signaling
Z25430	STK4	1.6	-2.4	-1.5	-1.1	-4.5	1.2	-1.1	-1.4	-1.6	1.1	211085_s_at	serine/threonine kinase 4	protein amino acid phosphorylation // signal transduction // cell surface receptor linked signal transduction	protein serine/threonine kinase activity // protein-tyrosine kinase activity // ATP binding // transferase activity // pkinase;protein kinase activity;2.4e-96	integral to membrane
Z25435	PRPF4B	1.3	-1.9	-1.4	-2.3	-3.8	-2.1	-1.5	-1.3	-3.2	1.4	211090_s_at	PRP4 pre-mRNA processing factor 4 homolog B (yeast)	nuclear mRNA splicing, via spliceosome // protein amino acid phosphorylation // RNA splicing	protein serine/threonine kinase activity // ATP binding // transferase activity // pkinase;protein kinase activity;4.4e-38	nucleus
AB037703	SIP1	-1.7	-1.2	-1.8	-2	-2.3	-1.6	-1.7	-2	-1.7	-1.3	211115_x_at	survival of motor neuron protein interacting protein 1	spliceosome assembly	pre-mRNA splicing factor activity	spliceosome complex // cytoplasm
BC005297	KMO	-2	1.7	-1.2	-2.1	2.4	2.3	1.3	-1.4	-1.3	-1.5	211138_s_at	kynurenine 3-monooxygenase (kynurenine 3-hydroxylase)	electron transport // aromatic compound metabolism	kynurenine 3-monooxygenase activity // electron transporter activity // Monooxygenase;monooxygenase activity;9e-54
AF000994	UTY	1.1	-1.5	-1.4	1.4	-1.6	-2.1	1	1.1	1.1	-1.2	211149_at	ubiquitously transcribed tetratricopeptide repeat gene, Y-linked			nucleus
AF130099	FLJ14753	1.1	-1.3	-1.1	-1.2	-2.3	-1.6	-1.2	-1.1	-1	-1.1	211185_s_at	hypothetical protein FLJ14753	tetracycline transport	tetracycline:hydrogen antiporter activity	integral to membrane
U96627	CD84	-1.1	-1	-1	2.6	1	1.3	2.2	1	1	-1	211188_at	CD84 antigen (leukocyte antigen)	defense response // homophilic cell adhesion		integral to plasma membrane
U78774	NFYC	1	-1.4	-1.1	1	-2	-1.2	-1.1	-1	-1.3	-1.1	211251_x_at	nuclear transcription factor Y, gamma	regulation of transcription, DNA-dependent	DNA binding // transcription factor activity	nucleus
AF031549	RHAG	1.3	-1	-1.9	2.2	1.3	2.9	3.3	1	1.5	1.1	211254_x_at	Rhesus blood group-associated glycoprotein	protein complex assembly // ammonium transport	ammonium transporter activity // ankyrin binding	integral to plasma membrane
BC004248	BMP7	1.1	-1.5	-1.1	1.5	-2	-1.1	1.2	-1.1	-1.4	-1.1	211260_at	bone morphogenetic protein 7 (osteogenic protein 1)	skeletal development // growth	cytokine activity // growth factor activity
AF064771	DGKA	1.1	-2.5	-4.5	-1.8	-5.2	-2.1	-1.2	-2.3	-1.7	-2.4	211272_s_at	diacylglycerol kinase, alpha 80kDa	protein kinase C activation // intracellular signaling cascade	diacylglycerol kinase activity // calcium ion binding // transferase activity // diacylglycerol binding		Glycerolipid metabolism // Phosphatidylinositol signaling system
U94506	TNFRSF25	1.1	-2.2	-1.3	-2	-3.2	-1.9	-1.5	-1.1	-1.4	1.2	211282_x_at	tumor necrosis factor receptor superfamily, member 25	cell surface receptor linked signal transduction // induction of apoptosis by extracellular signals // regulation of apoptosis // death;signal transduction;9e-25	receptor activity // tumor necrosis factor receptor activity	cytosol // integral to plasma membrane
BC000324	GRN	2.3	1.2	2.8	2.7	1.3	2.3	1.5	-1.5	-1.5	-1.7	211284_s_at	granulin	signal transduction // cell-cell signaling // cell proliferation // positive regulation of cell proliferation	cytokine activity // growth factor activity	extracellular
L20320	CDK7	-1.3	-2.5	-2.1	-1.2	-2.9	-1.6	1	-1.2	-1.3	-1.2	211297_s_at	cyclin-dependent kinase 7 (MO15 homolog, Xenopus laevis, cdk-activating kinase)	regulation of cyclin dependent protein kinase activity // cytokinesis // DNA repair // regulation of transcription, DNA-dependent // transcription initiation from Pol II promoter // protein amino acid phosphorylation	cyclin-dependent protein kinase activity // ATP binding // transferase activity // pkinase;protein kinase activity;2.5e-99	nucleus
AF041461	CFLAR	1.1	-1.5	-1.3	-1.1	1	1.1	2.1	1.1	1	-1.1	211317_s_at	CASP8 and FADD-like apoptosis regulator	proteolysis and peptidolysis // anti-apoptosis // induction of apoptosis by extracellular signals // regulation of apoptosis // positive regulation of I-kappaB kinase/NF-kappaB cascade	signal transducer activity // protein binding // caspase activity // DED;apoptosis regulator activity;1.3e-28
L38019	ITPR1	-1	-1.5	1.5	-1.4	-2.6	-1.7	-2	1.3	1.2	1.1	211323_s_at	inositol 1,4,5-triphosphate receptor, type 1	cation transport // calcium ion transport // signal transduction	inositol 1,4,5-triphosphate-sensitive calcium-release channel activity // calcium channel activity // inositol-1,4,5-triphosphate receptor activity	endoplasmic reticulum membrane // integral to membrane // MIR;membrane;1.3e-08	Calcium_Channels // G_Protein_Signaling
D13720	ITK	-1	-2.4	-1.6	-1	-2.8	-1.8	1.3	1.1	1.2	1.2	211339_s_at	IL2-inducible T-cell kinase	protein amino acid phosphorylation // cellular defense response // intracellular signaling cascade	non-membrane spanning protein tyrosine kinase activity // ATP binding // transferase activity
U80737	NCOA3	1.2	-1.2	-1.6	-1.3	-2	-1.9	-1.9	-1.4	-1.6	-1	211352_s_at	nuclear receptor coactivator 3	transcription // regulation of transcription, DNA-dependent // signal transduction	transcription coactivator activity // histone acetyltransferase activity // signal transducer activity // acyltransferase activity // transferase activity // thyroid hormone receptor binding	nucleus
U13699	CASP1	1.6	1	1.2	1.2	-1.6	2.5	2.9	-4	-2	-2.6	211367_s_at	caspase 1, apoptosis-related cysteine protease (interleukin 1, beta, convertase)	proteolysis and peptidolysis // signal transduction // regulation of apoptosis // positive regulation of I-kappaB kinase/NF-kappaB cascade	signal transducer activity // protein binding // cysteine-type peptidase activity // caspase activator activity // hydrolase activity // caspase activity // 3.4.22.36;caspase activity;1.65e-142 // 3.4.22.36;caspase activity;3.05e-115 // 3.4.22.36;caspase	intracellular	Apoptosis // Apoptosis
AF141870	ILF3	1.2	-2.1	-2.1	-1.7	-2.3	-1.2	-1.4	-1.9	-1	-1.3	211375_s_at	interleukin enhancer binding factor 3, 90kDa	M phase // regulation of transcription, DNA-dependent	DNA binding // RNA polymerase II transcription factor activity // double-stranded RNA binding	nucleus
BC005212	C10orf86	-1.5	-1.2	-1.3	-1.4	-2.1	-1.6	-1.6	-1.9	1	-1.2	211376_s_at	chromosome 10 open reading frame 86
BC004371	APLP2	1.8	1	1.4	1.6	-1	1.3	3.4	1.1	-1.2	1.1	211404_s_at	amyloid beta (A4) precursor-like protein 2	G-protein coupled receptor protein signaling pathway	DNA binding // serine-type endopeptidase inhibitor activity	nucleus // integral to membrane
AL583909	KIAA1539	-1.3	1.5	1.1	1.6	1.3	1.3	2.2	-1.3	-1.1	-1.5	211433_x_at	KIAA1539
AF333388	MT1H	1.8	-1.1	2.3	2.8	1.1	2.1	3.7	1.1	1.1	-1.2	211456_x_at	metallothionein 1H		metal ion binding
AF116273	BAG1	1.2	-1.4	1	1.4	-2.2	-1.6	-1.2	1.1	-1.8	1.2	211475_s_at	BCL2-associated athanogene		BAG;protein binding;5.5e-23
M74777	DPP4	2.8	-2.6	-2.3	-1.4	-5.2	-1.1	2.2	-2.2	1.1	-1.1	211478_s_at	dipeptidylpeptidase 4 (CD26, adenosine deaminase complexing protein 2)	proteolysis and peptidolysis // immune response	aminopeptidase activity // dipeptidyl-peptidase IV activity // prolyl oligopeptidase activity // hydrolase activity	integral to membrane
AF114011	TNFSF13	2.1	1	1.3	-1	-4.8	1.3	-1.2	-2.6	-2.5	-1.1	211495_x_at	tumor necrosis factor (ligand) superfamily, member 13	immune response // signal transduction // positive regulation of cell proliferation	tumor necrosis factor receptor binding	membrane
AF218074	MAP3K7	-1.2	-1.1	-1.5	-1.3	-2.8	-1.4	-1.1	-1.4	-1.9	-1	211537_x_at	mitogen-activated protein kinase kinase kinase 7	protein amino acid phosphorylation // transforming growth factor beta receptor signaling pathway	protein serine/threonine kinase activity // MAP kinase kinase kinase activity // protein-tyrosine kinase activity // ATP binding // transferase activity // pkinase;protein kinase activity;6.9e-78
L36674	SNCA	2.8	-2.4	-1.7	-2.9	-1.2	-3	-1.1	1.3	1.3	2.7	211546_x_at	synuclein, alpha (non A4 component of amyloid precursor)	anti-apoptosis // central nervous system development		cytoplasm
AF020340	GUCY1B3	2.3	-2.1	-5.4	1	-1.1	3	6.2	-2.1	-2.8	-1	211555_s_at	guanylate cyclase 1, soluble, beta 3	cGMP biosynthesis // nitric oxide mediated signal transduction // circulation	guanylate cyclase activity // receptor activity // lyase activity	cytoplasm // guanylate cyclase complex, soluble	Purine metabolism
AF130113	ALAS2	13.7	-13.3	1	-24.8	-1.2	-3.7	17.4	1.3	-6.6	4	211560_s_at	aminolevulinate, delta-, synthase 2 (sideroblastic/hypochromic anemia)	heme biosynthesis // biosynthesis	5-aminolevulinate synthase activity // acyltransferase activity // transaminase activity // transferase activity	mitochondrion	Glycine, serine and threonine metabolism // Heme_Biosynthesis
D32039	CSPG2	1.2	1.5	1.1	1.4	-3.2	-1.7	1.9	-2.8	-2	1.2	211571_s_at	chondroitin sulfate proteoglycan 2 (versican)	heterophilic cell adhesion // development // cell recognition	calcium ion binding // sugar binding // hyaluronic acid binding	extracellular matrix
AF000426	LST1	3.6	1.6	1.5	-1.1	-1.9	2	2.6	-1.3	-1.4	1.4	211581_x_at	leukocyte specific transcript 1	cellular morphogenesis // immune response // cellular defense response // dendrite morphogenesis // negative regulation of lymphocyte proliferation		Golgi apparatus // integral to plasma membrane // integral to membrane
AF000424	LST1	2.8	1.4	1.7	1.1	-2.1	1.3	2.5	-1.2	-1.8	-1.1	211582_x_at	leukocyte specific transcript 1	cellular morphogenesis // immune response // cellular defense response // dendrite morphogenesis // negative regulation of lymphocyte proliferation		Golgi apparatus // integral to plasma membrane // integral to membrane
AB050468	LRIG1	1.1	-2.1	-1.6	-1.1	-2.9	-1.8	-1	-1.2	1.1	-1	211596_s_at	leucine-rich repeats and immunoglobulin-like domains 1
AB059408	HOP	1.6	-3	-1.8	-2.2	-1.3	-2.1	1.2	-1.4	-1.6	2	211597_s_at	homeodomain-only protein	regulation of transcription, DNA-dependent	DNA binding // transcription factor activity	nucleus
U20489	PTPRO	1.2	1	1.4	1.2	1.1	-2.3	-2.1	-1.1	1.1	-1.5	211600_at	protein tyrosine phosphatase, receptor type, O	protein amino acid dephosphorylation	protein tyrosine phosphatase activity // receptor activity // transmembrane receptor protein tyrosine phosphatase activity // hydrolase activity	integral to plasma membrane // integral to membrane
M33384	ARF3	-1.1	-1.6	-1.2	1.1	-1.2	1.2	2.9	-1.2	-1.4	1.9	211622_s_at	ADP-ribosylation factor 3
L23516	IGHM	-1.6	-2.3	-1.7	-1.3	-2.7	-2.1	-1.6	-3.9	-4	1.3	211637_x_at	immunoglobulin heavy constant mu	immune response	antigen binding	membrane fraction // membrane
L23518		-1.1	-2	-1.9	-1.3	-2.6	-1.4	-1.3	-2.3	-3.1	1.3	211639_x_at	Partial mRNA for immunoglobulin heavy chain variable region (IGHV32-D-JH-Cmu gene), clone ET39
M85256	IGKC	1.1	-1.6	-2.4	-1.4	-3	-1.6	1.2	-4.7	-1.7	1	211645_x_at	immunoglobulin kappa constant	immune response	antigen binding
M17565	HLA-DQB1	-1	-1.5	-1.2	-1.6	-2.3	-2.7	-7.2	-1.2	1.1	-1	211654_x_at	major histocompatibility complex, class II, DQ beta 1	immune response // antigen presentation, exogenous antigen // antigen processing, exogenous antigen via MHC class II	MHC class II receptor activity	integral to membrane
M32577	HLA-DQB1	1.4	-1.2	1.1	-1.3	-2.8	-3.2	-9	-1.2	1.3	1.7	211656_x_at	major histocompatibility complex, class II, DQ beta 1	immune response // antigen presentation, exogenous antigen // antigen processing, exogenous antigen via MHC class II	MHC class II receptor activity	integral to membrane
L22453	RPL3	-1.2	-2	-1.6	-1.8	-4.2	-3	-2.4	-1	-1.5	-1	211666_x_at	ribosomal protein L3	protein biosynthesis	RNA binding // structural constituent of ribosome	intracellular // nucleolus // ribosome // cytosolic large ribosomal subunit (sensu Eukarya)	Ribosomal_Proteins
AF349571	HBA2	8.3	-6.4	1.3	-2.2	1.3	-1.2	3.7	1.4	-1.2	1.4	211699_x_at	hemoglobin, alpha 2
AF353990	BBP	1.4	-1.7	-1.3	-1.1	-2.7	-1.3	-1	-1.9	-1.7	-1.2	211703_s_at	beta-amyloid binding protein precursor
BC005806	IQCB1	-1.8	-1.1	-1.2	-1.7	-1.4	-1.1	-2.2	-1.2	-1.1	-1.2	211707_s_at	IQ motif containing B1
BC005817	RPL4	-1.1	-1.3	-1.2	-1.3	-2.2	-2.1	-1.4	1	-1.1	-1	211710_x_at	ribosomal protein L4	protein biosynthesis	RNA binding // structural constituent of ribosome	intracellular // ribosome // cytosolic large ribosomal subunit (sensu Eukaryota)	Ribosomal_Proteins
BC005912	FCER1A	4.8	-1.6	-1.2	-1.4	-4.4	-3	-1.7	1.2	1.1	1.5	211734_s_at	Fc fragment of IgE, high affinity I, receptor for; alpha polypeptide	immune response	receptor activity // receptor signaling protein activity // IgE binding	integral to plasma membrane
BC005931	HBA2	7.8	-7.4	1.1	-2.1	1.2	-1.1	3.3	1.4	-1.2	1.4	211745_x_at	hemoglobin, alpha 2
BC005968	TXNDC9	1	-1	-1	-1.3	1	1.1	2	-1.2	-1.1	-1	211758_x_at	thioredoxin domain containing 9	electron transport	electron transporter activity
BC005978	KPNA2	-1	-1.7	-2.6	-2	-1.2	1.1	2.6	-2.4	-1.6	-1.3	211762_s_at	karyopherin alpha 2 (RAG cohort 1, importin alpha 1)	regulation of DNA recombination // M phase specific microtubule process // G2 phase of mitotic cell cycle // DNA metabolism // NLS-bearing substrate-nucleus import // intracellular protein transport	protein binding // nuclear localization sequence binding // protein transporter activity	nucleoplasm // cytoplasm
BC006088	TDE1	1.2	-1.7	-2	-1.3	1.2	1.3	2.5	-2.4	-1.2	-1	211769_x_at	tumor differentially expressed 1			integral to membrane
BC006141	EPB41L3	2.5	1.1	1.2	1.4	-1.2	2.9	3.8	-1.8	-1.8	-1.3	211776_s_at	erythrocyte membrane protein band 4.1-like 3	cortical actin cytoskeleton organization and biogenesis	actin binding // structural molecule activity	cytoskeleton // plasma membrane
BC006177	MTA1	1.5	-2.1	-1.9	-2.2	-2.6	-1.4	-2.1	1.4	1.4	-1.4	211783_s_at	metastasis associated 1	regulation of transcription, DNA-dependent // protein biosynthesis // signal transduction	transcription factor activity // structural constituent of ribosome	nucleus // ribosome
AF198052	FYB	1.2	-1	1.6	1.3	-1.1	1.7	2.4	-1.1	1.1	-3	211794_at	FYN binding protein (FYB-120/130)	protein amino acid phosphorylation // NLS-bearing substrate-nucleus import // immune response // signal transduction // protein kinase cascade	receptor binding // protein binding	nucleus // actin cytoskeleton
AF043179		1.1	-2.3	-2	-1.4	-2.7	-2	-1.9	-1.4	-1	-1.1	211796_s_at
AF327066	FLI1	-1.3	-2.9	-1.6	-1.3	-3.9	-1.3	-1.7	-2.9	-6.4	1.6	211825_s_at	Friend leukemia virus integration 1	regulation of transcription, DNA-dependent // hemostasis // cell growth and/or maintenance // organogenesis	transcription factor activity	nucleus
AF172268	TNIK	1.6	-2.4	-1.9	-1.5	-3.5	-2.1	-1.2	1.6	1.3	1.3	211828_s_at	TRAF2 and NCK interacting kinase	regulation of translation // protein amino acid phosphorylation // response to stress // protein kinase cascade	protein serine/threonine kinase activity // small GTPase regulatory/interacting protein activity // ATP binding // transferase activity
U19599	BAX	-1.8	-2.5	-1.1	-1.9	-2.4	-1.3	1.3	1.1	1	1.1	211833_s_at	BCL2-associated X protein	apoptosis // induction of apoptosis // germ cell development // induction of apoptosis by extracellular signals // negative regulation of survival gene product activity // apoptotic mitochondrial changes // regulation of apoptosis // negative regulation of cell cycle		integral to membrane	Apoptosis // Apoptosis
AF015451	CFLAR	1.8	-2.3	1.4	1.2	-1	1.7	3.5	1	-1.1	-1	211862_x_at	CASP8 and FADD-like apoptosis regulator	proteolysis and peptidolysis // anti-apoptosis // induction of apoptosis by extracellular signals // regulation of apoptosis // positive regulation of I-kappaB kinase/NF-kappaB cascade	signal transducer activity // protein binding // caspase activity
AF207990	FER1L3	1.3	-1	1.9	-1	1	2.2	15.7	-1.1	1	-1	211864_s_at	fer-1-like 3, myoferlin (C. elegans)	muscle contraction // circulation		nuclear membrane // plasma membrane // integral to membrane
L32662	PTGER3	1.3	-2	1.2	-1.5	-2.3	-1.3	-1.4	-1.1	-1	-1.1	211909_x_at	prostaglandin E receptor 3 (subtype EP3)	transcription, DNA-dependent // G-protein coupled receptor protein signaling pathway // cell death	rhodopsin-like receptor activity // receptor activity // ligand-dependent nuclear receptor activity // prostaglandin E receptor activity	nuclear membrane // integral to plasma membrane // integral to membrane
AF348491	CXCR4	1.4	-3.2	-3.3	-2.2	-7.9	-7.4	-2.4	1	2.8	3.5	211919_s_at	chemokine (C-X-C motif) receptor 4				GPCRs_Class_A_Rhodopsin-like // Peptide_GPCRs
AA527502	HNRPA3	-1.4	-2.1	-1.8	-1.7	-2.2	-2.2	-1.9	-1.6	1.2	-1.2	211929_at	heterogeneous nuclear ribonucleoprotein A3
BG505670	HNRPA3 // HNRPA3P1	1.1	-1.6	-1.1	-1.3	-2	-1.1	-1.1	-1	1.3	-1.3	211931_s_at	heterogeneous nuclear ribonucleoprotein A3 // heterogeneous nuclear ribonucleoprotein A3 pseudogene 1
D31885	ARL6IP	1.7	-2.1	1.1	-1.2	-2	-1.2	1.4	-1.2	1.1	-1.9	211935_at	ADP-ribosylation factor-like 6 interacting protein			integral to membrane
NM_001417	EIF4B	1.5	-1.8	-1.4	-1.3	-3.7	-2.9	-1.7	1.4	-1.1	1.1	211937_at	eukaryotic translation initiation factor 4B	protein biosynthesis // regulation of translational initiation	RNA binding // translation initiation factor activity	eukaryotic translation initiation factor 4F complex
BF247371	EIF4B	1.8	-2	1.3	1.1	-2.5	-2	-1.6	1.1	1.3	-1.5	211938_at	eukaryotic translation initiation factor 4B	protein biosynthesis // regulation of translational initiation	RNA binding // translation initiation factor activity	eukaryotic translation initiation factor 4F complex
BE729523	XTP2	1.2	-2.1	-1.7	1.3	-3.3	-1.3	-1.8	1.8	-1	-1.1	211944_at	HBxAg transactivated protein 2
BG250310		1.2	-1.1	-1.1	1	-2.1	-1.1	-1.6	1.2	1.1	1.3	211962_s_at
AI953822	RPLP0	1	-1.3	-1.1	-1.1	-2.5	-1.7	-1.4	-1.1	-1.1	-1.1	211972_x_at	ribosomal protein, large, P0	protein biosynthesis // translational elongation	RNA binding // structural constituent of ribosome	intracellular // ribosome // cytosolic large ribosomal subunit (sensu Eukaryota)	Ribosomal_Proteins
AI653730	CALM1	1	-2.4	-1.6	-1.2	-3	-1.5	-1.4	-3.4	-2	1.2	211985_s_at	calmodulin 1 (phosphorylase kinase, delta)				G13_Signaling_Pathway // G_Protein_Signaling // Glycogen_Metabolism
BG287862	AHNAK	-1.1	-1.3	-1.1	-1.1	-1.5	-2.6	-3.2	-1.5	-1.3	1.1	211986_at	AHNAK nucleoprotein (desmoyokin)	neurogenesis		nucleus
NM_003079	SMARCE1	-1	-1.4	-1.7	-1.3	-2.8	-1.4	-1	1	-1.1	-1	211989_at	SWI/SNF related, matrix associated, actin dependent regulator of chromatin, subfamily e, member 1	nucleosome disassembly // regulation of transcription from Pol II promoter	chromatin binding // transcription coactivator activity	nuclear chromosome
M27487		7.3	1.1	1.1	-1.4	-1.1	2.4	2	-1.5	1.1	-1.3	211990_at
Z48950	H3F3B	-1.1	-1.5	1.4	1.3	-2.4	1.1	1	-1.1	-1.2	1.6	211999_at	H3 histone, family 3B (H3.3B)	nucleosome assembly // chromosome organization and biogenesis (sensu Eukaryota)	DNA binding	nucleosome // nucleus // chromosome
AV738039	SFRS14	-1.1	1	-1.6	-1.3	-1.8	-1.5	-2.4	1	-1	-1.6	212001_at	splicing factor, arginine/serine-rich 14	RNA processing	RNA binding	intracellular
AU149908	UBXD2	-1.1	-1.5	-1.1	-1.4	-2.5	-1.5	-1.1	1.1	-1.4	-1.4	212006_at	UBX domain containing 2
BF001806	MKI67	-1	1.1	-1.4	-1.5	-1.2	-1	3.1	-1.3	1	-1	212022_s_at	antigen identified by monoclonal antibody Ki-67	regulation of cell cycle	ATP binding	nucleolus
AI925305	RBM25	1.4	-2.2	-1	1.1	-2.1	-1.5	-1.4	1.9	1.4	-1.7	212027_at	RNA binding motif protein 25	nuclear mRNA splicing, via spliceosome	mRNA binding
BF508848	PNN	1.2	-2.5	-1.8	-1.3	-2	-2.3	-1.5	-1.3	-1.7	-1.1	212037_at	pinin, desmosome associated protein	cell adhesion	structural molecule activity	nucleus // intermediate filament // plasma membrane // intercellular junction
BG339228	RPL3	-1.1	-1.2	-1.1	-1.2	-2.1	-1.8	-1.6	1.1	-1.1	-1.1	212039_x_at	ribosomal protein L3	protein biosynthesis	RNA binding // structural constituent of ribosome	intracellular // nucleolus // ribosome // cytosolic large ribosomal subunit (sensu Eukaryota)	Ribosomal_Proteins
AB002330	SR140	1.2	-2.4	-1.5	-2	-2.5	-2.4	-1.6	1.5	-1	-1.7	212061_at	U2-associated SR140 protein
AW502434	USP34	-1.3	-2	-1.7	-2.9	-3.5	-2	-1.5	-1.2	-2.5	1	212065_s_at	ubiquitin specific protease 34	ubiquitin-dependent protein catabolism	cysteine-type endopeptidase activity // ubiquitin thiolesterase activity
AB018272	USP34	-1	-1.5	-1.5	-1.4	-2.3	-2	-1.5	-1.1	-1.2	-1.6	212066_s_at	ubiquitin specific protease 34	ubiquitin-dependent protein catabolism	cysteine-type endopeptidase activity // ubiquitin thiolesterase activity
AI701430	MLL	-1.4	-1.4	-1.7	-1.1	-2.4	-1.6	-2.9	-2	-1.9	-1.6	212076_at	myeloid/lymphoid or mixed-lineage leukemia (trithorax homolog, Drosophila)	regulation of transcription, DNA-dependent // transcription from Pol II promoter // cell growth and/or maintenance	transcription factor activity // RNA polymerase II transcription factor activity // zinc ion binding	nucleus
AL583520	CALD1	1.2	-2.6	-1.2	1.4	-1.1	-1.3	9.9	1.1	2.2	-1	212077_at	caldesmon 1	muscle contraction // muscle development	actin binding // calmodulin binding // tropomyosin binding // myosin binding	cytoskeleton
AA704766	MLL	-1.2	-1.2	-1.2	1.2	-1.6	-1.4	-2.1	1.2	-1.3	-1.7	212078_s_at	myeloid/lymphoid or mixed-lineage leukemia (trithorax homolog, Drosophila)	regulation of transcription, DNA-dependent // transcription from Pol II promoter // cell growth and/or maintenance	transcription factor activity // RNA polymerase II transcription factor activity // zinc ion binding	nucleus
AA715041	MLL	-2	-1.6	1	-1.2	-2.2	-1.4	-1.9	1.2	1.5	-1.4	212079_s_at	myeloid/lymphoid or mixed-lineage leukemia (trithorax homolog, Drosophila)	regulation of transcription, DNA-dependent // transcription from Pol II promoter // cell growth and/or maintenance	transcription factor activity // RNA polymerase II transcription factor activity // zinc ion binding	nucleus
AV714029	MLL	-1.7	-1.7	-1.3	-1	-1.2	-1.8	-2.2	-1.2	1.2	-2.4	212080_at	myeloid/lymphoid or mixed-lineage leukemia (trithorax homolog, Drosophila)	regulation of transcription, DNA-dependent // transcription from Pol II promoter // cell growth and/or maintenance	transcription factor activity // RNA polymerase II transcription factor activity // zinc ion binding	nucleus
AI263909	RHOB	3.1	-3.9	-1.9	-1.6	-2	1.6	1.9	-2.1	-1.4	1.4	212099_at	ras homolog gene family, member B
BF313832	DHX9	1.1	-1.2	-1	-1.8	-2.5	-2	-2.9	1	-1	2.1	212105_s_at	DEAH (Asp-Glu-Ala-His) box polypeptide 9		DNA binding // double-stranded RNA binding // ATP-dependent DNA helicase activity // ATP-dependent RNA helicase activity // ATP binding	nucleus // cytoplasm
AI816243	STX12	1	-1.2	-1	-1.1	-1.5	1	2.4	-1.8	-1	-1.6	212112_s_at	syntaxin 12
BG054966	C19orf13	1.1	-1.9	-1.4	-1.2	-2.2	-1.5	-1.3	1.4	1.3	-1.3	212131_at	chromosome 19 open reading frame 13
AL117499	C19orf13	1.1	-1.9	-1.6	-1.3	-3.1	-1.3	1.1	-1.4	-1.5	-1.1	212132_at	chromosome 19 open reading frame 13
AW517686	ATP2B4	1.5	-1.9	-1.5	-1.5	-3	-1.6	-1.3	-1.2	-1.3	-1	212136_at	ATPase, Ca++ transporting, plasma membrane 4	transport // cation transport // calcium ion transport // metabolism	magnesium ion binding // calcium-transporting ATPase activity // calcium ion binding // calmodulin binding // ATP binding // hydrolase activity // hydrolase activity, acting on acid anhydrides, catalyzing transmembrane movement of substances	integral to plasma membrane
AK021757	SCC-112	-1	-2	-2.8	-2	-2.6	-1.4	-1.4	-1.4	-1	-1	212138_at	SCC-112 protein
AL513611	AK2	-1	-1.3	1	-1	1	1.3	2.9	-1.4	-1.3	-1.3	212175_s_at	adenylate kinase 2		adenylate kinase activity // ATP binding // kinase activity // transferase activity	mitochondrion	Purine metabolism
AW081113	C6orf111	1.4	-1.6	-1.7	-1.9	-1.5	-2.2	-2	1.4	1.2	-1.7	212177_at	chromosome 6 open reading frame 111
AW157501	C6orf111	-1.4	-1.8	-1.9	-1.8	-2.2	-2.3	-2.5	-2.3	-2.1	-2.9	212179_at	chromosome 6 open reading frame 111
NM_005953	MT2A	2	-1	2.2	2.7	1.3	3	3.5	1.8	1.9	-1.4	212185_x_at	metallothionein 2A	copper ion homeostasis	copper ion binding // metal ion binding
AA551075	KCTD12	4.3	1.2	1.3	1.6	-3	1.2	1.5	-2	-3.9	1.3	212188_at	potassium channel tetramerisation domain containing 12	potassium ion transport	voltage-gated potassium channel activity	voltage-gated potassium channel complex // membrane
AI718937	KCTD12	1.9	1.2	1.9	2.1	-1.2	1.3	2.7	-1.7	-1.9	1.1	212192_at	potassium channel tetramerisation domain containing 12	potassium ion transport	voltage-gated potassium channel activity	voltage-gated potassium channel complex // membrane
AB020671	M-RIP	-1.4	-1.6	-1.7	-1.8	-2	-1.9	-2.4	1.1	2.4	-1.3	212197_x_at	myosin phosphatase-Rho interacting protein
AL566962	PP784	-1.2	-1.8	-1.4	-1.4	-1.9	-1	-2	-1.3	1	-1.1	212199_at	PP784 protein
BG493972	DKFZP564G2022	1.6	-1.9	-1.2	-1.3	-2	-1	-1	-1	-1.2	-1.1	212202_s_at	DKFZP564G2022 protein			integral to membrane
BG426689	THRAP2	1.6	-1.8	-1.1	-1.1	-3.8	-2.1	-1.8	2.4	2.1	-1.3	212207_at	thyroid hormone receptor associated protein 2		receptor activity
AB007896	KIAA0436	-2.3	-2	-1.4	-1	-2.1	1	-1.7	-2.5	-2.2	1.2	212215_at	putative prolyl oligopeptidase
AI972268	PSME4	1.9	-2.2	-2.1	-1	-2.3	1.9	1.3	1.7	1.1	1.3	212220_at	proteasome (prosome, macropain) activator subunit 4
AU143855	PSME4	1.5	-1.9	-1.2	1.1	-1.6	1.4	2.3	-1.3	-1.2	-1.6	212222_at	proteasome (prosome, macropain) activator subunit 4
AB023231	FNBP4	-1.3	1	-1.6	-1	-1.5	-1.5	-2.4	1.3	-1.2	-1	212232_at	formin binding protein 4
AI679268	PIK3R1	2.1	-1.8	-1.2	-1.1	-2.6	-1.6	1.3	2	3	1.3	212240_s_at	phosphoinositide-3-kinase, regulatory subunit, polypeptide 1 (p85 alpha)	intracellular signaling cascade	phosphatidylinositol binding // kinase activity // phosphatidylinositol 3-kinase activity	phosphoinositide 3-kinase complex
AA181179	CAMKK2	1	1	1	1.2	1.6	1.5	2.2	-1.6	-1.7	-1.4	212252_at	calcium/calmodulin-dependent protein kinase kinase 2, beta	MAPKKK cascade // protein amino acid phosphorylation // calcium-mediated signaling // regulation of protein kinase activity // positive regulation of transcription // autophosphorylation	protein serine/threonine kinase activity // calcium- and calmodulin-dependent protein kinase activity // protein-tyrosine kinase activity // calcium ion binding // calmodulin binding // ATP binding // transferase activity	intracellular
AI798790	DST	-1.6	-1.7	-1.3	-1.6	-1.5	-1.8	-9.6	-1.1	1	-1.5	212254_s_at	dystonin	cytoskeleton organization and biogenesis // cell cycle arrest // cell adhesion // integrin-mediated signaling pathway // intermediate filament cytoskeleton organization and biogenesis	actin binding // integrin binding // structural constituent of cytoskeleton // calcium ion binding // protein binding // protein C-terminus binding	basement membrane // extracellular space // cytoskeleton // intercellular junction // basal plasma membrane // hemidesmosome
AK001684	ATP2C1	1.3	-1.1	1	1.2	1.1	1.3	3.5	-1.4	1.2	1.1	212255_s_at	ATPase, Ca++ transporting, type 2C, member 1	cation transport // calcium ion transport // calcium ion homeostasis // metabolism // epidermis development // proton transport // positive regulation of I-kappaB kinase/NF-kappaB cascade	magnesium ion binding // catalytic activity // signal transducer activity // calcium-transporting ATPase activity // ATP binding // hydrolase activity // hydrolase activity, acting on acid anhydrides, catalyzing transmembrane movement of substances	integral to membrane
AW131754	SMARCA2	-1.2	-2.1	-1.1	-1.7	-3.7	-1.7	-2	-1.5	-1.6	-1.5	212257_s_at	SWI/SNF related, matrix associated, actin dependent regulator of chromatin, subfamily a, member 2	regulation of transcription from Pol II promoter	DNA binding // transcription coactivator activity // helicase activity // ATP binding	nucleoplasm
NM_030666	SERPINB1	2.3	-1.6	1.9	1.5	-1.4	1.9	5.3	-3.4	-1.2	-1	212268_at	serine (or cysteine) proteinase inhibitor, clade B (ovalbumin), member 1		serine-type endopeptidase inhibitor activity	cytoplasm
AA195999	MAPK1	1.3	-2.1	-1.2	-1.2	-2.4	-1.4	1.3	-2	-1.4	-1	212271_at	mitogen-activated protein kinase 1	protein amino acid phosphorylation // induction of apoptosis // chemotaxis // response to stress // cell cycle // signal transduction // synaptic transmission	protein serine/threonine kinase activity // MAP kinase activity // protein-tyrosine kinase activity // ATP binding // transferase activity		MAPK_Cascade // S1P_Signaling
BF382924	JJAZ1	-1.2	-1.7	-1.6	-1.6	-2	-1.8	-1.5	1.5	1.1	-1.3	212287_at	joined to JAZF1	regulation of transcription, DNA-dependent // cell growth and/or maintenance // chromatin modification	nucleic acid binding // zinc ion binding	nucleus
BG111260	HIPK1	1.3	-2.4	-2.1	1.1	-1.5	1.3	2.3	-1	1.7	1.1	212293_at	homeodomain interacting protein kinase 1	protein amino acid phosphorylation	protein kinase activity // protein serine/threonine kinase activity // ATP binding // transferase activity	nucleus
AA148507	SLC7A1	1.2	-1.3	-1.2	-1.4	-2	-1	-1	-1.2	1	1.5	212295_s_at	solute carrier family 7 (cationic amino acid transporter, y+ system), member 1	amino acid metabolism // transport // amino acid transport	receptor activity // basic amino acid transporter activity // amino acid permease activity	integral to plasma membrane
BF001665	OGT	-1.2	1	1	-1	-1.5	-1.9	-4.5	-1.1	-1.2	-1.4	212307_s_at	O-linked N-acetylglucosamine (GlcNAc) transferase (UDP-N-acetylglucosamine:polypeptide-N-acetylglucosaminyl transferase)	O-linked glycosylation // signal transduction // response to nutrients	protein binding // acetylglucosaminyltransferase activity // transferase activity // transferase activity, transferring glycosyl groups	nucleus // cytosol
BC004344	MGC29816	1	-1.9	-2.4	-1.6	-2.8	-1.4	-1	-1.1	-1	-1.2	212313_at	hypothetical protein MGC29816
D83782	SCAP	1.2	-1.1	-1.6	-1.4	-2.1	-1.3	-1.3	1.5	1.4	-1.4	212329_at	SREBP CLEAVAGE-ACTIVATING PROTEIN	lipid metabolism // sterol depletion response, SREBP target gene transcriptional activation // cholesterol metabolism // negative regulation of cholesterol biosynthesis // positive regulation of low-density lipoprotein receptor biosynthesis	unfolded protein binding	endoplasmic reticulum // Golgi apparatus // integral to membrane
BE880245	GNS	1.7	-1	2.2	1.2	1.1	2.7	3.5	-1.2	1.2	-2.2	212334_at	glucosamine (N-acetyl)-6-sulfatase (Sanfilippo disease IIID)	glycosaminoglycan catabolism // metabolism	N-acetylglucosamine-6-sulfatase activity // hydrolase activity	lysosome	Glycosaminoglycan degradation
U23028	EIF2B5	-1.2	-1.3	-1.6	-1.3	-3.5	-1	1	1.6	-1.1	1.1	212351_at	eukaryotic translation initiation factor 2B, subunit 5 epsilon, 82kDa	protein biosynthesis // regulation of translational initiation // amino acid metabolism	nucleic acid binding // translation initiation factor activity		Translation_Factors
AA972711	ZNF292	2.6	-1.2	1.1	1	-2.5	-1.3	1.2	1.1	-1.4	-1.2	212368_at	zinc finger protein 292
AI264312	ZNF384	-1.1	1.5	1.7	-1	2.1	1.2	-1.1	1.1	1.4	-1.3	212369_at	zinc finger protein 384	regulation of transcription, DNA-dependent // neurogenesis	nucleic acid binding // DNA binding // zinc ion binding	nucleus
NM_015322	FEM1B	-1.6	-1.9	-1.6	-3.1	-1.9	-2.5	-2.5	3.9	1.6	1.2	212374_at	fem-1 homolog b (C. elegans)	induction of apoptosis	receptor activity // death receptor binding
D43949	KIAA0082	1	-1.1	1.9	2.7	1.9	1.9	2.1	-1.1	-1	-1	212380_at	KIAA0082		nucleic acid binding	intracellular
BF433429	TCF4	-1.5	1.4	1	1.4	-1.6	-1.3	-4.2	-1.8	-1.3	-1.1	212382_at	transcription factor 4	regulation of transcription from Pol II promoter	DNA binding // RNA polymerase II transcription factor activity	nucleus
AU118026	TCF4	-1.8	-1	-2.5	1.3	-2.4	-1.8	-6.9	-2.4	-1.1	-1.9	212385_at	transcription factor 4	regulation of transcription from Pol II promoter	DNA binding // RNA polymerase II transcription factor activity	nucleus
BF592782	TCF4	-1.7	-1.6	-1.3	1	-1.6	-2.4	-5.9	-2.2	-2	-1.6	212386_at	transcription factor 4	regulation of transcription from Pol II promoter	DNA binding // RNA polymerase II transcription factor activity	nucleus
BG495771	TCF4	-2.8	-1.3	-1.6	-1.2	-1.3	-2.1	-8.9	-2.2	-1.4	-1.4	212387_at	transcription factor 4	regulation of transcription from Pol II promoter	DNA binding // RNA polymerase II transcription factor activity	nucleus
D50911	VGLL4	-1.4	-2	-2.3	-1.7	-1.8	-2.2	-1.3	-1.5	-1.8	-2.2	212399_s_at	vestigial like 4 (Drosophila)	regulation of transcription, DNA-dependent		nucleus
AB028973	C20orf36	-1.4	-1.9	-1.9	-2.8	-3.4	-2.5	-5	-1.9	-1.9	1.4	212406_s_at	chromosome 20 open reading frame 36	protein modification	protein-L-isoaspartate (D-aspartate) O-methyltransferase activity
AK021613	LAP1B	1.2	-2.1	-1.1	-1	-2.1	1.2	1.5	-1.8	-3.6	-1	212409_s_at	lamina-associated polypeptide 1B
D50918	6-Sep	-1.4	-2.1	-1.6	-1.3	-3.1	-2	-1.7	-1.5	-1.1	1.1	212414_s_at	septin 6	cytokinesis // cell cycle	protein binding // GTP binding
AL542571	GRPEL1	1	-1.6	-1.2	-1.3	-2.2	-1.2	2.1	1	-1.2	1.3	212432_at	GrpE-like 1, mitochondrial (E. coli)	protein folding // mitochondrial matrix protein import	adenyl-nucleotide exchange factor activity // protein homodimerization activity // unfolded protein binding // chaperone binding	mitochondrial matrix
AI984421	GRPEL1	1.1	-1.1	1	-1.5	-2.4	-1.4	1	1.7	1.6	-1.1	212434_at	GrpE-like 1, mitochondrial (E. coli)	protein folding // mitochondrial matrix protein import	adenyl-nucleotide exchange factor activity // protein homodimerization activity // unfolded protein binding // chaperone binding	mitochondrial matrix
BG252325	RY1	1.1	-1.3	-1.1	-1.5	-2.6	-1.2	-1	-1.4	-1.3	1.1	212438_at	putative nucleic acid binding protein RY-1		nucleic acid binding
AI357376	NEDD4L	-1	-1.2	-1.9	-1.7	-1.8	-2.5	-4.4	1.8	1.4	1.3	212445_s_at	neural precursor cell expressed, developmentally down-regulated 4-like	ubiquitin cycle // sodium ion transport // sodium ion homeostasis // excretion // response to metal ion // protein ubiquitination // water homeostasis // regulation of protein catabolism // positive regulation of endocytosis	ubiquitin-protein ligase activity // protein binding // ligase activity // sodium channel regulator activity	intracellular
AU144267	MYST4	1.1	-1.7	-1.6	-1.3	-2.8	-2.1	-2.2	1.8	1.3	1.2	212462_at	MYST histone acetyltransferase (monocytic leukemia) 4	nucleosome assembly // regulation of transcription, DNA-dependent // negative regulation of transcription // histone acetylation // positive regulation of transcription	DNA binding // histone acetyltransferase activity // transcriptional activator activity // transcriptional repressor activity // transferase activity	nucleosome // nucleus
AB019494	NIPBL	-1.3	-1.3	-2.1	-1.4	-2	-1.8	-1.2	1.1	-1.2	-1.2	212469_at	Nipped-B homolog (Drosophila)	cell cycle		nucleus
AI214061	TPM4	1.6	-1.8	1.2	1.1	-2.2	1.1	1.8	-1.5	1	-1.2	212481_s_at	tropomyosin 4	muscle development	actin binding // structural constituent of muscle	cytoskeleton // muscle thin filament tropomyosin
BF671894	FLJ13910	1.2	-2.7	-1.2	-1.4	-2	-1.5	-1.1	1.2	-1.2	-1.3	212482_at	hypothetical protein FLJ13910
AI761110	HYPB	-1.1	-1.5	-1.8	-1.6	-2	-1.6	-1	1.7	-1.1	-1	212493_s_at	huntingtin interacting protein B
AA135522	GPD1L	-1	-2	-1.3	-1.3	-3	-1.4	1.1	-1.3	1	-1.4	212510_at	glycerol-3-phosphate dehydrogenase 1-like	carbohydrate metabolism // glycerol-3-phosphate metabolism	glycerol-3-phosphate dehydrogenase (NAD+) activity // oxidoreductase activity, acting on CH-OH group of donors	glycerol-3-phosphate dehydrogenase complex
AI766247	PICALM	1.2	-1.8	-1.4	-1.5	-2.3	-1.2	1.4	-1.5	-1.3	-1.8	212511_at	phosphatidylinositol binding clathrin assembly protein	protein complex assembly // receptor mediated endocytosis // cell growth and/or maintenance	phospholipid binding // phosphatidylinositol binding // clathrin binding	Golgi apparatus // coated pit
AI348009		-1.1	-1.4	-1.4	1.6	1.1	2.8	2.4	-1.2	1.3	-1.1	212528_at	Full-length cDNA clone CS0DI082YE05 of Placenta Cot 25-normalized of Homo sapiens (human)
AI422099	CHD1L	-1	-1.5	-1.6	-1.5	-3.4	-2	-2	-1.1	-1.2	-1	212539_at	chromodomain helicase DNA binding protein 1-like		DNA binding // helicase activity // ATP binding
AI126634	KIAA0826	-1.1	-2	-2.1	-1.8	-2	-1.8	-1.5	1.1	1.2	-1.5	212546_s_at	KIAA0826
BE617588	HPCAL1	1.4	-1.1	-1.1	1.1	-2.2	1	1.7	-1.5	-1.6	1.1	212552_at	hippocalcin-like 1	vesicle-mediated transport	actin binding // calcium ion binding // tubulin binding // clathrin binding	cytosol // clathrin coat of trans-Golgi network vesicle
U00955	CHD8	1.1	-1.2	-1.4	-1	-2	1.1	-1.3	1.1	-1.2	-1	212571_at	chromodomain helicase DNA binding protein 8	chromatin assembly or disassembly // regulation of transcription, DNA-dependent // porphyrin biosynthesis // chromatin modification	chromatin binding // helicase activity // uroporphyrinogen decarboxylase activity // ATP binding // hydrolase activity // transcription regulator activity	chromatin // nucleus
AW779556	STK38L	1.4	-1.2	1.3	-2.3	-2.4	-1.4	-1.4	1.4	1.6	1.5	212572_at	serine/threonine kinase 38 like
AF131747	KIAA0830	-1.5	-2.7	-2.4	-1	1.8	3.5	3	-1.2	3.2	-1.2	212573_at	KIAA0830 protein
AA887480		-1.1	-1.1	-1.3	-1.3	-2.7	-1.3	1.2	1.2	1	1	212591_at
N92498	PDCD4	-1.2	-1.4	-1.6	-1.2	-1.7	-2.1	-1.2	-1.4	-1.7	-1.2	212593_s_at	programmed cell death 4 (neoplastic transformation inhibitor)	apoptosis
AL534321	DAZAP2	1.2	-2.3	-1.5	-1.3	-2.3	-1.3	-1.4	-1.3	-1.4	1.9	212595_s_at	DAZ associated protein 2				Circadian_Exercise
AK025759		-1.9	-1.8	-1.7	-1.9	-2.3	-4.7	-4.3	-1.4	-1	-1.3	212605_s_at	Clone 23872 mRNA sequence
N32526	AKT3	-1.9	-1.1	-1.1	-3	-1.7	-1.9	-2.6	-1.2	1.2	-1.2	212607_at	v-akt murine thymoma viral oncogene homolog 3 (protein kinase B, gamma)	protein amino acid phosphorylation // signal transduction	protein serine/threonine kinase activity // ATP binding // transferase activity		Integrin-mediated_cell_adhesion // S1P_Signaling
W85912		-1.3	-1.6	-1.2	-1	-1.7	-1.4	-2.4	1	-2.1	-1	212608_s_at	Clone 23872 mRNA sequence
U79271	SDCCAG8	-1.2	-2.3	-1.6	-2.2	-3	-2.9	-1.9	-1.1	-1.1	-1.2	212609_s_at	serologically defined colon cancer antigen 8
BG285011	ARID5B	-1.7	-1.5	-2	-2.1	-2.9	-2.4	1.1	-1.3	-1.4	-1.1	212614_at	AT rich interactive domain 5B (MRF1-like)	regulation of transcription, DNA-dependent	DNA binding	nucleus
AA664258	HNRPC	-1	-2	-1.9	-1.4	-4.5	-1.5	-1.1	-1.8	-1.2	1.2	212626_x_at	heterogeneous nuclear ribonucleoprotein C (C1/C2)	RNA splicing	RNA binding	heterogeneous nuclear ribonucleoprotein complex
AW298092	KIAA0776	-1.2	-1.1	1	-1.1	-2.3	-1.9	-1.7	-1.1	-1	-1.1	212634_at	KIAA0776
AL031781	QKI	1.3	-1.3	1.3	1.1	-1.3	2.5	2.1	-3.7	-1.6	-1.6	212636_at	quaking homolog, KH domain RNA binding (mouse)		nucleic acid binding
AB018283	RHOBTB1	-1.1	-1	-1.1	-1	1.7	1.2	3.2	-1.1	1.1	-1.1	212651_at	Rho-related BTB domain containing 1	small GTPase mediated signal transduction	protein binding // GTP binding
AB011151	ZCCHC14	-1	-2.2	-1.7	-1.2	-2.3	-1.3	-1.8	-1	1	-1	212655_at	zinc finger, CCHC domain containing 14		nucleic acid binding
U65590	IL1RN	1	1.3	1.5	2.2	1.6	10.6	15.3	-1.7	1	-1	212657_s_at	interleukin 1 receptor antagonist	inflammatory response // immune response	interleukin-1 receptor antagonist activity	extracellular space // intracellular
N66633	LHFPL2	1.2	1.3	2.1	1.5	-1.2	1.6	2.6	-1.3	2	-1.1	212658_at	lipoma HMGIC fusion partner-like 2
AL556438	TIPARP	1.7	-4.3	-2.9	-1.9	-1.6	-2.1	2.3	1.3	1.2	-1.1	212665_at	TCDD-inducible poly(ADP-ribose) polymerase		nucleic acid binding
U82828	ATM	-1.5	-1.7	-2.2	-1.9	-2.3	-1.7	-2.2	-1.7	-1.2	1.1	212672_at	ataxia telangiectasia mutated (includes complementation groups A, C and D)	DNA repair // regulation of transcription, DNA-dependent // meiotic recombination // signal transduction // negative regulation of cell cycle	DNA binding // transcription factor activity // protein serine/threonine kinase activity // transferase activity // phosphotransferase activity, alcohol group as acceptor	intracellular // nucleus	Cell_cycle // Ovarian_Infertility_Genes
AW293356	NF1	-1.1	-1.1	-1.2	-1.4	-1.1	-1.6	-2	-1.2	-1.1	1.1	212676_at	neurofibromin 1 (neurofibromatosis, von Recklinghausen disease, Watson disease)	Ras protein signal transduction // cell growth and/or maintenance // negative regulation of cell proliferation // negative regulation of cell cycle	enzyme inhibitor activity // Ras GTPase activator activity	cytoplasm
AW054826	NF1	-1.2	-1.2	-1	1.1	-1.8	1	-3.1	-2.4	-2.7	-1.6	212678_at	neurofibromin 1 (neurofibromatosis, von Recklinghausen disease, Watson disease)	Ras protein signal transduction // cell growth and/or maintenance // negative regulation of cell proliferation // negative regulation of cell cycle	enzyme inhibitor activity // Ras GTPase activator activity	cytoplasm
AI770004	EPB41L3	2.4	1	-1	1.7	1.1	2	3	-1.8	1.1	-1.4	212681_at	erythrocyte membrane protein band 4.1-like 3	cortical actin cytoskeleton organization and biogenesis	actin binding // structural molecule activity	cytoskeleton // plasma membrane
AL110164	LIMS1	1	-1.3	-1.5	1.3	1.2	2.1	3.2	-2.1	1.8	-1.1	212687_at	LIM and senescent cell antigen-like domains 1	cell aging
N45111	BICD2	1.1	-1.4	-1.3	-1.2	-1.6	-1.1	2	1.1	-1.2	-1.3	212702_s_at	bicaudal D homolog 2 (Drosophila)			Golgi apparatus // cytoskeleton
AV721987	LOC339287	-1.3	-2	-1.5	-1.4	-2.2	-1.3	-1.3	-2.2	-2.2	-1.6	212708_at	hypothetical protein LOC339287
AI670847	PAPOLA	1.1	-2.7	-4.2	-1.8	-4.1	-1.4	-1.2	-4.3	-4.3	1.9	212720_at	poly(A) polymerase alpha	transcription // mRNA polyadenylylation	nucleic acid binding // RNA binding // polynucleotide adenylyltransferase activity // transferase activity	nucleus // cytoplasm
U79297	LOC157567	1.1	-2.6	-2.2	-1.3	-2.3	-1.5	-1	-1.9	-1.7	-1	212731_at	hypothetical protein LOC157567
AL513583	GM2A	-1.4	-1.1	2.7	2	2.7	2.9	2.4	-1.5	1	-1.3	212737_at	GM2 ganglioside activator	glycosphingolipid metabolism // glycolipid catabolism // sphingolipid catabolism	sphingolipid activator protein activity	lysosome
BF111268	CAMK2G	1	-2	-2.2	-1.2	-2.1	-2	-1.4	-2	-1.2	1.1	212757_s_at	calcium/calmodulin-dependent protein kinase (CaM kinase) II gamma	protein amino acid phosphorylation // signal transduction // insulin secretion	protein serine/threonine kinase activity // calcium- and calmodulin-dependent protein kinase activity // protein-tyrosine kinase activity // calcium-dependent protein serine/threonine phosphatase activity // calmodulin binding // ATP binding // kinase act
AI373166	TCF8	-1.2	-1.2	-1.2	1.6	-2.8	-1.3	-1.1	1.5	-2.2	1.2	212758_s_at	transcription factor 8 (represses interleukin 2 expression)	negative regulation of transcription from Pol II promoter // regulation of transcription, DNA-dependent // immune response // cell proliferation	transcription factor activity // transcription coactivator activity // transcription corepressor activity // zinc ion binding	nucleus	Hypertrophy_model
AI703074	TCF7L2	2.9	-1	-1.1	1.2	1.2	2.6	2.3	1.2	1.2	-1.1	212759_s_at	transcription factor 7-like 2 (T-cell specific, HMG-box)	regulation of transcription, DNA-dependent // Wnt receptor signaling pathway	transcription factor activity	nucleus
AI949687	TCF7L2	5.7	-4	-1.4	-1.5	1.4	2.1	9.9	1	-1.1	-1.7	212761_at	transcription factor 7-like 2 (T-cell specific, HMG-box)	regulation of transcription, DNA-dependent // Wnt receptor signaling pathway	transcription factor activity	nucleus
AI375916	TCF7L2	4.6	-1.4	-1.2	-1.4	1.1	2.5	5.5	1.1	1	-1.2	212762_s_at	transcription factor 7-like 2 (T-cell specific, HMG-box)	regulation of transcription, DNA-dependent // Wnt receptor signaling pathway	transcription factor activity	nucleus
BF447105		-1.3	-2.6	-1.9	2.5	1.6	2.7	1.9	-1.4	1.7	1.1	212807_s_at
X17115	IGHM	-1.4	-1.5	-1.7	-1.2	-2.2	-1.7	-3.9	-1.4	1	-1	212827_at	immunoglobulin heavy constant mu	immune response	antigen binding	membrane fraction
D26018	POLD3	1	-1	1.2	-1.2	-2.1	-1.2	1.1	1.1	1.1	1.2	212836_at	polymerase (DNA-directed), delta 3, accessory subunit	DNA synthesis during DNA repair // mismatch repair	DNA binding // delta DNA polymerase activity	nucleus // delta DNA polymerase complex	DNA_replication
AB028976	SAMD4	1.4	1.2	4.2	12.7	9.7	10.7	17.6	-1.4	-1.2	-1.1	212845_at	sterile alpha motif domain containing 4
AL036840	NEXN	-1.2	-1.1	1.2	-1.5	-1.2	-1.7	-2	1.1	1.2	-2.5	212847_at	nexilin (F actin binding protein)
AB018310		-1.4	-1.1	-1.5	-1.6	-1.1	-1.6	-2.2	-2.1	-1.1	-1.3	212856_at
BF217861	MT1E	1.3	1	2.2	3	1	2	2.5	1	1	-1	212859_x_at	metallothionein 1E (functional)		copper ion binding // zinc ion binding // cadmium ion binding // metal ion binding	cytoplasm
Y16521	CDS2	1	-1	1.4	1.5	1	2	1.9	-1.1	1.4	1	212864_at	CDP-diacylglycerol synthase (phosphatidate cytidylyltransferase) 2	transcription // phospholipid biosynthesis	DNA-directed RNA polymerase activity // phosphatidate cytidylyltransferase activity // transferase activity	mitochondrial inner membrane // integral to membrane	Glycerolipid metabolism // Phosphatidylinositol signaling system
AA284075	KNS2	-1	-1.8	-2.1	-2	-2.7	-1.5	-1.4	-2.1	-1.2	-1.1	212878_s_at	kinesin 2 60/70kDa		microtubule motor activity	kinesin complex
AJ131244	SEC24A	1	-1.3	-1	-1.1	-1.5	1.2	2.5	-1.2	-1.6	-1.6	212900_at	SEC24 related gene family, member A (S. cerevisiae)	intracellular protein transport // ER to Golgi transport	protein binding	endoplasmic reticulum // Golgi apparatus // COPII vesicle coat
BE645231	SEC24A	1.2	-1.1	-1.7	1	-1.2	-1	2.5	-1.5	1.8	-1.1	212902_at	SEC24 related gene family, member A (S. cerevisiae)	intracellular protein transport // ER to Golgi transport	protein binding	endoplasmic reticulum // Golgi apparatus // COPII vesicle coat
W19873	THAP11	1.1	-1.8	-1.5	-1.6	-2.1	-1.2	1.2	-1.4	-1.8	-1.3	212910_at	THAP domain containing 11		DNA binding	nucleus
AI992251	RPS6KA2	-1.4	-1.4	-2.7	1	1.1	3.2	1.1	-1.4	4.9	-1.5	212912_at	ribosomal protein S6 kinase, 90kDa, polypeptide 2	protein amino acid phosphorylation // protein kinase cascade	protein serine/threonine kinase activity // ATP binding // transferase activity	nucleus	Ribosomal_Proteins
AV648364	CBX7	-1.2	-1.4	-1.1	-1.4	-2.1	-2.3	-1.4	-1.1	-1	-1	212914_at	chromobox homolog 7	chromatin assembly or disassembly // regulation of transcription, DNA-dependent // chromatin modification	chromatin binding	chromatin // nucleus
AL569804	PDZRN3	2	-1.9	-3.7	-1.5	-3	1.1	1.8	1.3	1.7	1.3	212915_at	PDZ domain containing RING finger 3	protein ubiquitination	ubiquitin-protein ligase activity // protein binding // zinc ion binding	ubiquitin ligase complex
AL050331	TSPYL4	-1.2	-1.3	-1.8	-1.7	-2.2	-1.6	-1.4	1.8	1.3	-1.4	212928_at	TSPY-like 4	nucleosome assembly	DNA binding	nucleus
AW576457	ATP2B1	1.4	-1.7	-1.3	-1.9	-2.1	-2.7	-1.7	-1.3	-1.7	1.2	212930_at	ATPase, Ca++ transporting, plasma membrane 1	transport // cation transport // calcium ion transport // metabolism	magnesium ion binding // calcium-transporting ATPase activity // calcium ion binding // calmodulin binding // ATP binding // hydrolase activity // hydrolase activity, acting on acid anhydrides, catalyzing transmembrane movement of substances	integral to plasma membrane
AI348094	KIAA0882	-1.2	-1.4	-1.9	-1.9	-1.3	-2.4	-2.5	-2.6	-1.3	-1.5	212956_at	KIAA0882 protein		calcium ion binding
AI022882	PAM	1.4	-1.2	-1	-1.3	-2.1	-1.4	-1.2	-1.9	1.2	-1.8	212958_x_at	peptidylglycine alpha-amidating monooxygenase	peptide amidation // protein modification // peptide metabolism	peptidylglycine monooxygenase activity // electron transporter activity // copper ion binding	soluble fraction // integral to plasma membrane // secretory granule
BE646554	KIAA0882	-1.1	-1	-1.5	-1.5	-1.9	-2	-2.5	1	-1.4	-1.3	212960_at	KIAA0882 protein		calcium ion binding
AI912206	HIC2	2	-1.8	-1.6	-2.5	-1.6	-2.2	1.1	1.6	1.1	-1.5	212964_at	hypermethylated in cancer 2	negative regulation of transcription, DNA-dependent	DNA binding // protein C-terminus binding // zinc ion binding	nucleus
AL043112	HIC2	1.1	-1.6	-1.6	-2.7	-1.5	-2	1	1.9	1	-1.8	212966_at	hypermethylated in cancer 2	negative regulation of transcription, DNA-dependent	DNA binding // protein C-terminus binding // zinc ion binding	nucleus
AW148801	NAP1L1	1	-1.8	-1.4	1.5	1.6	1.5	2.6	1.1	1.5	1.2	212967_x_at	nucleosome assembly protein 1-like 1	DNA replication // nucleosome assembly // positive regulation of cell proliferation	DNA binding	nucleus // chromatin assembly complex
AL137520	FBXO9	1.4	-1.4	-1.4	-2.5	-2.1	-1.4	-1.1	-1.4	1.1	-1.9	212991_at	F-box protein 9	protein ubiquitination	ubiquitin-protein ligase activity	ubiquitin ligase complex
AI583173	HLA-DQB1	2.4	-1.5	-1.3	-1.9	-2.6	-2	-7.8	-1.4	1	-1	212998_x_at	major histocompatibility complex, class II, DQ beta 1	immune response // antigen presentation, exogenous antigen // antigen processing, exogenous antigen via MHC class II	MHC class II receptor activity	integral to membrane
AA770596		1	1.5	1.1	1.8	2	1.4	1	1	1	-1.2	213002_at
BF448315	BBX	1.1	-1.1	-1.4	-1.4	-2.3	-1.2	-2	1	1	1.5	213015_at	bobby sox homolog (Drosophila)
AJ132258		1.4	-1.3	-1	1.1	-1.1	1.2	2.4	1.1	1.1	-1.3	213037_x_at
AB011093	ARHGEF18	-1.3	-1.1	-1.6	-1.1	-2	-1.7	-1.7	1.1	-1	-1.2	213039_at	rho/rac guanine nucleotide exchange factor (GEF) 18
AI130920	PABPN1	-1.1	-1.1	-1	-1.5	-1.3	-1.7	-2.5	1.4	1.3	-1.1	213046_at	poly(A) binding protein, nuclear 1
BG436400	GARNL1	-1.6	-2.3	-1.7	-1.7	-2.4	-1.5	-1.7	-1.5	-1.4	-1	213049_at	GTPase activating Rap/RanGAP domain-like 1
AU145019	FRMD4B	1.2	-1.1	-1	1.3	1	1.7	3.9	-1.1	1.9	1.4	213056_at	FERM domain containing 4B
AA643304	NTAN1	-1.9	-1.8	-2.5	-2	-1.6	-1.7	-2.9	1	1.2	1	213061_s_at	N-terminal asparagine amidase		hydrolase activity
AB011118	MGC23401	-1.1	-1.2	1.1	-1.1	-1.9	-2.5	-3.1	-1	1.2	-1.3	213065_at	hypothetical protein MGC23401	RNA processing		intracellular
BF690020	PP3856	1.8	-2.4	-1.2	-4.3	-2.4	-2.7	-1.7	1.1	1.1	-1.6	213087_s_at	similar to CG3714 gene product	pyridine nucleotide biosynthesis	nicotinate phosphoribosyltransferase activity
BE551340	DNAJC9	-1.5	-1.3	-1.2	-1.9	-1.2	-1.6	-2.1	1	-1.1	1	213088_s_at	DnaJ (Hsp40) homolog, subfamily C, member 9
N25621	TNIK	1.1	-1.6	-1.1	-1	-2.2	-1.6	1.2	-1.6	-1.3	-1.1	213109_at	TRAF2 and NCK interacting kinase	regulation of translation // protein amino acid phosphorylation // response to stress // protein kinase cascade	protein serine/threonine kinase activity // small GTPase regulatory/interacting protein activity // ATP binding // transferase activity
AL136821	KIAA0701	1	-1	-1.3	-2.1	-1.3	-2.1	1	1.3	1.1	-1.3	213118_at	KIAA0701 protein
AI096375	TSPYL5	-1.5	-1.2	-1.1	-2.9	-2.6	-2.3	-5.9	-1.1	-1.2	-1.5	213122_at	TSPY-like 5	nucleosome assembly	DNA binding	nucleus
R38389	OLFM1	3.7	1	2.1	1.1	-2.1	1.1	1.3	1	1	1.2	213131_at	olfactomedin 1	development // neurogenesis	latrotoxin receptor activity	endoplasmic reticulum // membrane
AI765445	BTG3	-1.5	-1.4	-3	-3.3	-1.6	-2.5	-1.6	1.8	4.2	-1.4	213134_x_at	BTG family, member 3	regulation of cell cycle // negative regulation of cell proliferation
U90902	TIAM1	1.1	-1.5	-1.5	-1.3	-3.2	-2.5	-2.5	-1.7	-1.5	-1.1	213135_at	T-cell lymphoma invasion and metastasis 1	intracellular signaling cascade	receptor signaling protein activity // Rho guanyl-nucleotide exchange factor activity // protein binding
AU157515	CDC10	1.1	-1.7	-1.3	-1.4	-2.1	-1.3	1.1	-1	-1.1	-1	213151_s_at	CDC10 cell division cycle 10 homolog (S. cerevisiae)	cytokinesis // cell cycle	structural molecule activity // GTP binding	actin cytoskeleton
AA045174		-1.9	-2.6	-1.3	-1.9	-2.3	-3.1	-4	1.4	-1.3	-1.6	213158_at	MRNA; cDNA DKFZp586B211 (from clone DKFZp586B211)
N95363		4.5	-2	-1.4	-6.5	-2.8	1.2	1.9	-1.2	-1.2	-1.4	213183_s_at
AI823896	MINA	-1.3	1.2	-1.1	-1	-1.2	-1.2	-2.5	-1.3	-1	-1.4	213188_s_at	MYC induced nuclear antigen
AL559122		1	-1.7	-1.5	-1	-2.4	-1.7	-1.2	-1.3	-1.1	1	213193_x_at
AL049593	PLCB1	2.2	-2	1.1	-1.1	-2.3	-1.2	1.1	-1.2	-1.9	-1	213222_at	phospholipase C, beta 1 (phosphoinositide-specific)	regulation of cell cycle // intracellular signaling cascade // lipid catabolism	phosphoinositide phospholipase C activity // signal transducer activity // hydrolase activity	nucleus // cytoplasm	Inositol phosphate metabolism // Phosphatidylinositol signaling system // S1P_Signaling
N64803	KIAA1093	1.2	-2	-2	-1.3	-3.4	-2.1	-1.4	-1.3	1.3	-1.2	213254_at	KIAA1093 protein
BF511231	TFPI	1.7	-1	-1.2	1.2	1.1	2.2	4.3	-1.6	1.2	-1.1	213258_at	tissue factor pathway inhibitor (lipoprotein-associated coagulation inhibitor)	blood coagulation	serine-type endopeptidase inhibitor activity	extracellular
AA035414	KIAA0342	-1	-1	-1	2.3	1.9	3.6	2.1	-1.8	1	-1	213261_at	KIAA0342 gene product
BE327172		-1.4	1.1	-1.1	-1.5	-2	-1.1	1	2	8.7	1	213281_at					Apoptosis // MAPK_Cascade // TGF_Beta_Signaling_Pathway // Wnt_signaling
X14487	KRT10	-1.2	-1.1	1.2	-1.4	-2	-2.4	-2.6	1.2	1.1	-1.1	213287_s_at	keratin 10 (epidermolytic hyperkeratosis; keratosis palmaris et plantaris)	epidermis development	structural molecule activity // structural constituent of epidermis	intermediate filament
AA555096	CYLD	1.6	-1.9	-1.3	1.4	-2.1	-1.5	-1.7	-1.5	-2.2	1.8	213295_at	cylindromatosis (turban tumor syndrome)
AI823592	KIAA0423	-1.3	-1.6	-1.1	-2.1	-2.1	-1.5	-1	-1.4	-1.3	-1.5	213304_at	KIAA0423
AL031778	C6orf130	-1.6	-1.5	-1.2	-1.6	-2.5	1.1	-1.7	-2	-1.7	-1.2	213322_at	chromosome 6 open reading frame 130
AI820101	USP12	-1.1	-1.5	-1.3	-2.3	-2.9	-2	-1.2	1.3	1	-1.3	213327_s_at	ubiquitin specific protease 12	protein modification // ubiquitin-dependent protein catabolism	cysteine-type endopeptidase activity // ubiquitin thiolesterase activity // hydrolase activity
BF062629	RIS1	-1.5	-3.6	-3.4	1.9	1.3	1.9	4.3	1.6	2.3	-1.1	213338_at	Ras-induced senescence 1
BE748563	LOC93081	-1.3	-2.3	-2.2	-2.4	-2.4	-1.5	1.3	-1.2	1.4	-1.8	213346_at	hypothetical protein BC015148
N64622	MGC16943	-1.1	-1.3	-3.6	-1.1	-1.4	-1.4	2.1	-1.6	1.1	-1.1	213365_at	similar to RIKEN cDNA 4933424N09 gene		exonuclease activity	intracellular
N80918	CG018	-1.4	-1.4	-1.6	-1.6	-2	-1.3	-1.4	-2.7	-1.5	-1.3	213375_s_at	hypothetical gene CG018
AI656706	ZBTB1	1.6	-2.1	-1.5	-2	-3.3	-3.5	-2.7	1.1	-1	1.1	213376_at	zinc finger and BTB domain containing 1	regulation of transcription, DNA-dependent	DNA binding // protein binding // zinc ion binding	nucleus
AF091086	CL640	-1.2	-1.3	1	-1.2	1.1	2.2	2.4	-1.2	-1.1	-1.8	213379_at	hypothetical protein CL640	biosynthesis	prenyltransferase activity	membrane // integral to membrane
Z37544	PLCB3	1.2	-1.2	-1	1.1	-2	-1.1	-1.2	1.4	1.9	-1	213384_x_at	phospholipase C, beta 3 (phosphatidylinositol-specific)	lipid metabolism // intracellular signaling cascade // lipid catabolism	phosphoinositide phospholipase C activity // signal transducer activity // hydrolase activity	membrane	Inositol phosphate metabolism // Phosphatidylinositol signaling system // G_Protein_Signaling // MAPK_Cascade // S1P_Signaling
AI768628	CLIC2	1.1	-1.1	-1	1.1	-1.2	1.1	2	1.2	1	1.1	213415_at	chloride intracellular channel 2	ion transport // chloride transport	voltage-gated chloride channel activity	membrane fraction // membrane
AI884858	TUSC3	1.3	-1.1	-3.1	1.4	1.6	6.5	14.7	-1.1	1.7	2.4	213423_x_at	tumor suppressor candidate 3	electron transport	electron transporter activity	integral to membrane
AI679073		2.1	-2.5	-1.7	-1.3	-3.8	-1.4	-1	1.1	-1.2	2	213446_s_at					G13_Signaling_Pathway
AI811577	ZNF184	1.2	-1	-1.3	-1.3	-2.5	-1.5	1.1	-1.2	1.4	-1	213452_at	zinc finger protein 184 (Kruppel-like)
BF718769	PPP1R7	-1.6	-1.7	-1.7	-1.9	-2.8	-1.4	-1.3	-1	-2	1.1	213465_s_at	protein phosphatase 1, regulatory subunit 7		protein phosphatase type 1 regulator activity	nucleus // cytoplasm
BF983406	HNRPH1	1.8	-1.3	1.3	1.6	-3	-1.5	-1.3	-1.2	-1.9	-1.2	213470_s_at	heterogeneous nuclear ribonucleoprotein H1 (H)	RNA processing	RNA binding // poly(U) binding	heterogeneous nuclear ribonucleoprotein complex
AI022387	HNRPH1	1.8	-1.3	-1	-1.3	-3.3	-1.3	-1.9	-1.4	-4	1.3	213472_at	heterogeneous nuclear ribonucleoprotein H1 (H)	RNA processing	RNA binding // poly(U) binding	heterogeneous nuclear ribonucleoprotein complex
AK025679	KIAA0073	-1.4	-1.6	-2.3	-2	-1.7	-2.1	-2.2	-1.3	-1.7	-2.1	213483_at	KIAA0073 protein	protein folding	peptidyl-prolyl cis-trans isomerase activity // isomerase activity
BE965369	F2RL1	-3	-1.4	-2	-2.5	-1.3	-1.3	-2.1	1.1	-1	1	213506_at	coagulation factor II (thrombin) receptor-like 1	G-protein coupled receptor protein signaling pathway // cytosolic calcium ion concentration elevation // blood coagulation	rhodopsin-like receptor activity // receptor activity // receptor binding // thrombin receptor activity	Golgi apparatus // integral to plasma membrane	GPCRs_Class_A_Rhodopsin-like
AI133353	HBG1	4.4	-2.5	1.4	-1.3	-1.1	-1.5	2.6	1.7	1.1	3.4	213515_x_at	hemoglobin, gamma A	transport // oxygen transport	oxygen transporter activity	hemoglobin complex
NM_015714	G0S2	2.8	-2.6	-4.5	-2.6	-4.5	-2.9	2.9	2.1	2.8	4	213524_s_at	putative lymphocyte G0/G1 switch gene	regulation of cell cycle			Circadian_Exercise
AI128225	HLA-DPA1	2.2	-1	1.5	-1.3	-1.5	-2	-5.5	-1.2	1.7	1.3	213537_at	major histocompatibility complex, class II, DP alpha 1	immune response // antigen presentation, exogenous antigen // antigen processing, exogenous antigen via MHC class II	MHC class II receptor activity	integral to plasma membrane
AI936458	SON	-1.2	-2	-1.7	-2.3	-2.6	-2.7	-2.6	2.6	1.6	-1.7	213538_at	SON DNA binding protein	anti-apoptosis	nucleic acid binding // DNA binding // double-stranded RNA binding	intracellular // nucleus
AL031228	HSD17B8	-1.3	-1.6	-1.2	-1.3	-2.6	-2.3	-2	-1.1	1	-1	213540_at	hydroxysteroid (17-beta) dehydrogenase 8	estrogen biosynthesis // metabolism	estradiol 17-beta-dehydrogenase activity // oxidoreductase activity		Androgen and estrogen metabolism
AI890972		-1.2	-1.4	-1.1	-1.3	-2.2	-1.7	1	2.2	1.4	-1	213549_at
BF431965		-1.3	-1	-1.4	-1.4	-1.2	-1.1	-2.7	1.1	-1	-1.7	213567_at	CDNA clone IMAGE:6503168, partial cds
AI554300	SERPINB1	1.9	-1.1	1.1	1.2	-1.1	1.3	12.8	-1.3	2.3	1.8	213572_s_at	serine (or cysteine) proteinase inhibitor, clade B (ovalbumin), member 1		serine-type endopeptidase inhibitor activity	cytoplasm
AU130523	FUSIP1	1.4	-1.9	-2.2	-2	-2.6	-2.5	-1.2	1.7	-1.8	-1.1	213594_x_at	FUS interacting protein (serine-arginine rich) 1	assembly of spliceosomal tri-snRNP // nuclear mRNA 5'-splice site recognition // nuclear mRNA splicing, via spliceosome // mRNA-nucleus export // cytoplasmic transport // regulation of transcription // negative regulation of nuclear mRNA splicing, via spliceosome	RNA binding // pre-mRNA splicing factor activity // RS domain binding // unfolded protein binding	nucleoplasm // cytoplasm
AI800419	LOC376745 // LOC348482 // MGC8902	-1.8	1.1	1.3	1.3	1	1.1	-2.4	1	1	-1	213612_x_at	AG1 // hypothetical protein LOC348482 // hypothetical protein MGC8902
AA126728	ICAM2	1.1	-2.1	-1.9	-1.2	-1.2	1.6	2.4	-1.6	1.6	-1.3	213620_s_at	intercellular adhesion molecule 2	cell-cell adhesion	integrin binding // protein binding	integral to plasma membrane
BF246115	MT1F	1.5	1	2.2	3.8	1	2.1	2.3	-1	-1.1	-1.4	213629_x_at	metallothionein 1F (functional)		copper ion binding // zinc ion binding // cadmium ion binding // metal ion binding	cytoplasm
AI979276	MGC33887	-2.9	-2	1.3	-1.1	1	-1.1	-2.9	1	1	1	213644_at	hypothetical protein MGC33887
AA524053	SFRS7	-1.9	-1.9	-2	-2.7	-4	-3.6	-2.6	1.2	1.2	-1.5	213649_at	splicing factor, arginine/serine-rich 7, 35kDa	nuclear mRNA splicing, via spliceosome // RNA splicing	nucleic acid binding // RNA binding // pre-mRNA splicing factor activity	nucleus
AW069290	METTL3	-1.5	-1.8	-1.4	-2.2	-3.2	-1.8	-4.3	-2	-1.9	-1.8	213653_at	methyltransferase like 3	RNA methylation // nucleobase, nucleoside, nucleotide and nucleic acid metabolism	RNA binding // methyltransferase activity // mRNA (2'-O-methyladenosine-N6-)-methyltransferase activity // transferase activity	nucleus
AA502643		1.3	1.1	1.1	1.2	2.4	1.9	2.5	-1.8	-1.2	1.9	213655_at
AA209420	ZNF75	-1.5	-1.4	-1.5	-1.1	-1.5	-1.4	-2.6	-2.4	-1.3	-2.1	213659_at	zinc finger protein 75 (D8C6)	regulation of transcription, DNA-dependent	DNA binding // zinc ion binding	nucleus
AK026589	6-Sep	1	-1.7	-1.4	-1.3	-1.7	-2.1	-1.8	1.3	1.1	-1	213666_at	septin 6	cytokinesis // cell cycle	protein binding // GTP binding
AA854017	YWHAQ	-1.2	-1.7	-1.5	-1.8	-2.8	-1.6	1.2	-1.7	-1.2	-1	213699_s_at	tyrosine 3-monooxygenase/tryptophan 5-monooxygenase activation protein, theta polypeptide	regulation of cell cycle // exocytosis	protein kinase C inhibitor activity // protein domain specific binding
AI557312	COX5B	1.5	1	1.4	1.3	1	1.2	2	1.2	1.1	-1.2	213735_s_at	cytochrome c oxidase subunit Vb	electron transport // respiratory gaseous exchange	cytochrome-c oxidase activity // oxidoreductase activity	mitochondrial membrane // inner membrane	Oxidative phosphorylation // Electron_Transport_Chain
AI587323	ATP5A1	1	-1.5	-1.4	-1.6	-3	-1.9	-1.1	-1.1	-1.1	-1.1	213738_s_at	ATP synthase, H+ transporting, mitochondrial F1 complex, alpha subunit, isoform 1, cardiac muscle	ATP synthesis coupled proton transport // proton transport	transporter activity // ATP binding // hydrolase activity // hydrolase activity, acting on acid anhydrides, catalyzing transmembrane movement of substances // hydrogen-transporting ATP synthase activity, rotational mechanism // hydrogen-transporting ATPas	membrane fraction // mitochondrion // proton-transporting ATP synthase complex (sensu Eukaryota) // proton-transporting two-sector ATPase complex	Electron_Transport_Chain
AW241752	SFRS11	-1.1	-1.5	-1.5	-1.7	-2.3	-1.9	-1.8	1.1	-2	1	213742_at	splicing factor, arginine/serine-rich 11	nuclear mRNA splicing, via spliceosome // RNA splicing	RNA binding // pre-mRNA splicing factor activity	nucleus
AW664850	MDM1	-1.6	-3.8	-3.7	1.6	1.5	1.8	2.2	-1.9	2	1.4	213761_at	nuclear protein double minute 1			nucleus
AI452524	RBMX	1	-1.4	-1.4	-1.7	-2.1	-1.4	1	-1.2	1.4	-1.4	213762_x_at	RNA binding motif protein, X-linked		RNA binding	heterogeneous nuclear ribonucleoprotein complex
BF196572	GGA2	-2.9	-1.9	-1.1	-1.9	-1.6	-2.1	-3.7	-1.2	-1.4	-1	213772_s_at	golgi associated, gamma adaptin ear containing, ARF binding protein 2	protein complex assembly // intracellular protein transport // intra-Golgi transport	protein transporter activity // ADP-ribosylation factor binding	Golgi stack // Golgi trans face // clathrin coat of trans-Golgi network vesicle
AA485908	INSR	1	1	1.1	-1	1	-1.1	2	1	1.1	-1	213792_s_at	insulin receptor	carbohydrate metabolism // energy pathways // protein amino acid phosphorylation // signal transduction // transmembrane receptor protein tyrosine kinase signaling pathway // development // cell growth and/or maintenance	receptor signaling protein tyrosine kinase activity // receptor activity // epidermal growth factor receptor activity // transmembrane receptor protein tyrosine kinase signaling protein activity // ATP binding // transferase activity	integral to plasma membrane
AI269117	C14orf120	-1.1	-1.9	-1.4	-1.8	-2.5	-1.7	1.1	-1.1	-1.1	-2	213794_s_at	chromosome 14 open reading frame 120
AI692428	ABHD5	-1	-1	-1.1	1.1	-1.5	1.3	6.7	1.1	1.1	-1.3	213805_at	abhydrolase domain containing 5	proteolysis and peptidolysis // aromatic compound metabolism	aminopeptidase activity // hydrolase activity
BE674466	ADAM23	2.7	-1.8	-1.1	-2.2	-2.4	1	1	1	1	1	213808_at	a disintegrin and metalloproteinase domain 23	proteolysis and peptidolysis // central nervous system development	metalloendopeptidase activity // integrin binding	integral to plasma membrane
AW007751	TRD@	1.1	-2.6	-1.1	1.1	1.2	1.1	2.5	-2	-1.2	-1	213830_at	T cell receptor delta locus
X00452	HLA-DQA2 // HLA-DQA1	-1.6	-2.1	1.4	1.7	1.3	-2.7	-6.6	-1.9	1	-1.1	213831_at	major histocompatibility complex, class II, DQ alpha 2 // major histocompatibility complex, class II, DQ alpha 1	immune response // antigen presentation, exogenous antigen // antigen processing, exogenous antigen via MHC class II	MHC class II receptor activity	integral to membrane
AI985751	NAP1L1	1.1	-2	-1.5	1.3	1.3	1.5	2.5	1.1	1.6	1.1	213864_s_at	nucleosome assembly protein 1-like 1	DNA replication // nucleosome assembly // positive regulation of cell proliferation	DNA binding	nucleus // chromatin assembly complex
AA012917	BBP	1.1	-1.7	-1.1	-1.8	-2.2	-1.1	1.5	-1.7	-1.5	-1.6	213883_s_at	beta-amyloid binding protein precursor
AI554759	POLR2E	1.9	-1.3	-1.5	-1.6	-2.5	-1.9	1.4	-1.6	-1.9	1.9	213887_s_at	polymerase (RNA) II (DNA directed) polypeptide E, 25kDa	transcription // transcription from Pol II promoter	DNA binding // DNA-directed RNA polymerase activity // protein binding // transferase activity	nucleus // DNA-directed RNA polymerase II, core complex	Purine metabolism // Pyrimidine metabolism // RNA polymerase
AI927067		-3.1	-1.3	-1.3	-1.1	-1.2	-2.4	-8.8	-2.3	-1.8	-2.2	213891_s_at
BF221673	NIPBL	-1	-1.3	-1.2	-1.4	-2.5	-1.3	-1.2	1.5	1.3	1.2	213918_s_at	Nipped-B homolog (Drosophila)	cell cycle		nucleus
AF007132	ABHD5	-1.3	-1.3	-1.2	-1.1	1	1.1	4.4	-1.2	-1.2	1.1	213935_at	abhydrolase domain containing 5	proteolysis and peptidolysis // aromatic compound metabolism	aminopeptidase activity // hydrolase activity
[truncated: 1,505 more rows]
