# Supplementary material for: Gene expression in primate liver during viral hemorrhagic fever
Source: Virol J. 2009 Feb 12;6:20. doi: 10.1186/1743-422X-6-20 (PMC2657139; doi:10.1186/1743-422X-6-20)
Supplement: Additional File 6 — Lists genes from the Venn diagram of Figure 1in the form of 963 probe sets. "Vir" means they were expressed in the viremic stage (day 4–7) in blood and liver. [file 1743-422X-6-20-S6.xls]

## Sheet: virm_liver_re
Probeset Id	Liver																			Blood
	description			WE91_vs_uninf		WE92_vs_uninf		WE93_vs_uninf		WE91_vs_nodisease		WE92_vs_nodisease		WE93_vs_nodisease		N fold
	genebank access ID	gene symbol	Gene Title	Nfold	p value	Nfold	p value	Nfold	p value	Nfold	p value	Nfold	p value	Nfold	p value	WE91_vs_Arm1_d3	WE92_vs_Arm2_d5	wed3_vs_Arm1_d3	WED6_vs_Arm2_d5	d1b-WE	d1a-WE	d2-WE	d3-WE	d4-WE	d6-WE	d7-WE	d3_ARM	d5-ARM	d7-ARM
1552701_a_at	NM_052889	COP1	caspase-1 dominant-negative inhibitor pseudo-ICE	2.22	0.177	5.62	0.00333	8.75	0.00279	-1.12	0.908	2.27	0.27	3.53	0.0698	1.23	6.02	1.3	7.26	1.2	1.1	1.1	1.6	1.6	2.2	2	-2.2	-1.1	-1.7
1552977_a_at	NM_006586	TNRC5	trinucleotide repeat containing 5	2.77	0.00926	2.22	0.0244	1.6	0.264	1.77	0.288	1.41	0.42	1.02	0.966	1.04	-4.76	-1.36	-4.11	1.2	-1.6	-1.5	-1.4	-2.6	-1.4	-1.7	1.1	-1.5	-1
1553678_a_at	NM_133376	ITGB1	integrin, beta 1 (fibronectin receptor, beta polypeptide, antigen CD29 includes MDF2, MSK12)	5.74	0.00985	6.19	0.00508	5.39	0.0241	2.24	0.371	2.41	0.292	2.1	0.281	1.21	2.43	1.28	3.71	1.5	-2.1	-1.8	-1.3	-2.2	1.2	1.2	-2.7	-1.1	1.1
1554089_s_at	BC010183	SBDS /// SBDSP	Shwachman-Bodian-Diamond syndrome /// Shwachman-Bodian-Diamond syndrome pseudogene	20.39	0.000987	18	0.000814	12.73	0.00714	3.86	0.218	3.41	0.214	2.41	0.29	1.35	1.65	1.73	2.78	1.3	-2.3	-2.2	-2.7	-5.6	-4.5	-1.6	2.6	2.1	1
1554167_a_at	BC012032	GOLGA7	golgi autoantigen, golgin subfamily a, 7	3.39	0.0158	3.73	0.00715	4.06	0.0154	2.16	0.269	2.38	0.159	2.59	0.0984	1.08	1.5	1.13	1.87	-1.5	-1.7	-1.5	-1.4	-3.6	-1.4	1.1	-1.9	-2.5	-1.6
1554351_a_at	BC009506	TIPRL	TIP41, TOR signalling pathway regulator-like (S. cerevisiae)	2.25	0.00992	2.24	0.00708	1.6	0.166	2.83	0.0101	2.81	0.00678	2.01	0.0564	1.37	2.04	1.59	2.53	-1.5	-2.2	-1.3	-2.2	-3.1	-1.3	1.1	-1.7	-3.1	-1.3
1554352_s_at	BC041706	DENND4A	DENN/MADD domain containing 4A	2.4	0.0428	2.31	0.0405	1.84	0.217	1.31	0.604	1.27	0.623	1.01	0.992	1.33	1.23	2.91	1.28	-1.2	-1.2	1	-2.9	-1.8	-2.3	-1.1	2.6	1.7	1.8
1554441_a_at	AF479418	WAPAL	wings apart-like homolog (Drosophila)	2.51	0.0439	2.64	0.0258	2.45	0.0838	1.72	0.387	1.8	0.321	1.67	0.295	1.27	1.33	1.23	1.89	1.1	-1.5	-2.6	-2	-2.5	-1.5	-1	-1.2	-1.5	-1.3
1554678_s_at	AB066484	HNRPDL	heterogeneous nuclear ribonucleoprotein D-like	8.23	0.00515	8.82	0.00269	7.36	0.015	1.96	0.444	2.1	0.388	1.75	0.452	-1.04	-1.03	1.74	1.46	1.2	-2.2	-1.7	-1.8	-4.6	-2.2	-1.3	-1	-1.1	-1.1
1555411_a_at	AF367476	CCNL1	cyclin L1	17.27	0.000801	18.64	0.000421	19.03	0.00165	1.39	0.715	1.5	0.608	1.53	0.599	1.77	2.3	4.86	3.12	1.1	-1.9	-1.7	-1.9	-3	-2.8	-1.6	1.7	1.4	-1.7
1555780_a_at	AF493921	RHEB	Ras homolog enriched in brain	5.43	0.0127	7.11	0.00357	7.52	0.01	1.83	0.453	2.4	0.305	2.53	0.193	1.12	2.4	1.18	3.35	1.1	-2	-1.2	-1.5	-2.1	-1.1	1.1	1.2	1.1	-1.3
1555797_a_at	AF017807	ARPC5	actin related protein 2/3 complex, subunit 5, 16kDa	2.09	0.184	3.43	0.0164	4.63	0.0146	1.83	0.403	3.01	0.0964	4.06	0.0356	-1.22	2.77	-1.2	3.81	1.1	-2.3	-1.5	-1.7	-2.9	-1.3	-1.3	-1.9	-2.9	1.3
1555882_at	AJ271379	SPIN3	spindlin family, member 3	-3.29	0.0396	-3.29	0.0305	-3.29	0.0693	-1.51	0.557	-1.51	0.524	-1.51	0.523	-1	-1	-1	1	-2.3	-1.3	-1.3	-1.7	-1.6	-2.4	-1.6	1.2	1.1	-2.3
1555961_a_at	AK054976	HINT1	histidine triad nucleotide binding protein 1	4.72	0.0109	4.11	0.013	3.05	0.0905	1.51	0.56	1.31	0.675	-1.03	0.973	1.03	-1.14	1.01	1.11	-1.1	-1.4	-1.3	-1.3	-2.3	-1.2	-1	-1.1	1	1
1557081_at	AA580691	RBM25	RNA binding motif protein 25	3.97	0.0156	3.66	0.0154	6.68	0.00522	1.73	0.435	1.59	0.447	2.91	0.0989	1.27	2.57	2.08	3.29	1.7	-1.6	1	1.1	-3	-1.9	-2	1.3	1	-1.2
1557370_s_at	AK000968	MYCBP2	MYC binding protein 2	2.03	0.0931	2.2	0.0466	2.04	0.132	1.22	0.696	1.33	0.535	1.23	0.66	-1.03	1.17	1.35	1.04	-1.1	-1	-1.3	-1	-2.2	-1.9	-1.6	-1.1	-1.7	-1
1557910_at	BG612458	HSP90AB1	heat shock protein 90kDa alpha (cytosolic), class B member 1	15.24	0.00421	28.05	0.000703	8.34	0.0346	1.17	0.911	2.16	0.437	-1.56	0.659	-1.39	-1.39	1.09	-1.04	-1.5	-2.3	-3.3	-2.4	-4.3	-1.3	-1.6	-1.4	-3.8	1.2
1558675_s_at	AV724508	SDCCAG1	serologically defined colon cancer antigen 1	3.1	0.000839	4.44	7.63e-05	4.5	0.000266	1.25	0.519	1.79	0.0993	1.82	0.0804	-1.02	2.51	1.06	2.68	-1.2	-1	-1.5	-1.5	-2.2	-1.6	-1.5	-1.1	-1.1	-1.6
1560339_s_at	AK095320	NAP1L4	nucleosome assembly protein 1-like 4	1.95	0.0193	2.25	0.00425	2.14	0.0188	1.37	0.408	1.58	0.2	1.51	0.18	1.12	1.72	1.05	2.14	1.1	-2.2	-1.8	-1.4	-2.5	-1.6	-1.2	1.1	-1.1	-1.4
1564494_s_at	AK075503	P4HB	procollagen-proline, 2-oxoglutarate 4-dioxygenase (proline 4-hydroxylase), beta polypeptide	11.88	0.00106	7.46	0.00276	4.23	0.0509	3.48	0.163	2.19	0.355	1.24	0.788	1.01	-1.77	-1.19	-1.8	1.2	-1.9	-1.5	-2	-3.2	-1.7	-1.1	-1.3	-1.5	-1.2
1565743_at	BG545582	---	Phosphonoformate immuno-associated protein 5	2.59	0.00829	2.3	0.0123	1.65	0.201	1.26	0.571	1.12	0.771	-1.25	0.558	-1.09	1.73	-1.22	1.52	1.2	-1.9	1.2	-1	-1.6	-1.9	-3.3	-1.2	-1	-1.3
1566785_x_at	AK025172	LOC728806	Similar to N-ethylmaleimide-sensitive factor	2.64	0.0262	3.32	0.00558	2.62	0.0495	-1.64	0.399	-1.3	0.579	-1.65	0.281	-1.58	-1.07	-1.64	1.37	1.6	1.2	1.9	1.7	1.3	1.2	2.2	1.8	2.1	1.4
1567214_a_at	U59479	PNN	pinin, desmosome associated protein	7.11	0.00212	7.89	0.000919	5.62	0.0108	2.91	0.176	3.23	0.0974	2.3	0.183	1.56	1.37	1.71	2.01	-1.4	-1.7	-1.6	-2	-2.8	-2.8	-3.2	1.3	1.2	-1.6
1568763_s_at	BC020552	LOC728613 /// PDCD6	programmed cell death 6 /// programmed cell death protein 6-like	2.11	0.0793	2.25	0.0445	1.82	0.22	1.22	0.701	1.3	0.566	1.05	0.924	-1.52	-2.07	-1.42	-1.55	-1.4	-1.6	-2.1	-1.9	-2.3	-3.7	1.1	2.8	1.9	1.7
1568954_s_at	BG403486	C16orf72	chromosome 16 open reading frame 72	3.46	0.000253	4.5	3.88e-05	5.21	6.73e-05	-1.05	0.911	1.24	0.472	1.43	0.214	-1.02	1.59	-1	1.85	1.1	-2	-1.1	-1.8	-2.8	-1.5	-1	-1	-2.1	1.8
200002_at	NM_007209	RPL35	ribosomal protein L35 /// ribosomal protein L35	13.74	5.79e-06	10.34	8.06e-06	11.16	2.07e-05	1.34	0.486	1.01	0.997	1.09	0.852	1.23	-1.6	1.19	-1.35	-1.1	-1.3	-1.4	-1.3	-2.1	-1.8	-1.4	1.2	1.1	-1.1
200005_at	NM_003753	EIF3S7	eukaryotic translation initiation factor 3, subunit 7 zeta, 66/67kDa /// eukaryotic translation initiation factor 3, subunit 7 zeta, 66/67kDa	8.34	0.000619	6.5	0.000916	8.06	0.00179	1.28	0.692	-1	0.997	1.24	0.723	1.36	-1.63	1.28	-1.15	1.1	-1.7	-1.4	-1.5	-3.4	-2.6	-1.7	1.4	1	-1.3
200007_at	NM_003134	SRP14	signal recognition particle 14kDa (homologous Alu RNA binding protein) /// signal recognition particle 14kDa (homologous Alu RNA binding protein)	2.73	0.0277	2.93	0.0143	2.64	0.0587	1.4	0.541	1.5	0.431	1.35	0.551	1.15	-1.36	1.08	-1.02	1.2	-1.4	-1	-1	-2	-1.2	1.2	-1	1	-1.2
200008_s_at	D13988	GDI2	GDP dissociation inhibitor 2 /// GDP dissociation inhibitor 2	9.32	0.000323	6.45	0.000701	2.83	0.0606	3.27	0.0725	2.27	0.185	-1.01	0.996	1.27	1.71	1.53	2.18	-1	-1.7	-1.4	-1.7	-3.8	-2.1	-2.5	-3	-2.5	1.1
200010_at	NM_000975	RPL11	Ribosomal protein L11 /// Ribosomal protein L11	11.16	0.000873	7.62	0.00179	6.32	0.0115	1.69	0.482	1.16	0.85	-1.04	0.959	1.28	-2.1	1.43	-1.76	1.3	-1.3	1	1.2	-2.1	-1.5	-1.2	1	1	-1.1
200024_at	NM_001009	RPS5	ribosomal protein S5 /// ribosomal protein S5 /// similar to ribosomal protein S5 /// similar to ribosomal protein S5	9.92	0.000944	5.66	0.00394	3.73	0.0499	2.41	0.297	1.38	0.626	-1.1	0.896	1.36	-1.6	1.2	-1.55	-1.1	-1.4	-1.2	-1.1	-3.2	-2	-1.6	1	1	1.1
200026_at	NM_000995	RPL34	ribosomal protein L34 /// ribosomal protein L34 /// similar to ribosomal protein L34 /// similar to ribosomal protein L34 /// similar to ribosomal protein L34 /// similar to ribosomal protein L34 /// hypothetical protein LOC729536 /// hypothetical protein	2.57	0.0182	2.25	0.0281	2.97	0.0167	1.19	0.73	1.04	0.937	1.38	0.442	1.1	-1.31	-1.01	-1.14	1.1	-1.6	-1.2	-1.4	-2.1	-1.6	-1.2	1.1	1	-1.3
200036_s_at	NM_007104	RPL10A	ribosomal protein L10a /// ribosomal protein L10a	26.91	0.000718	20.97	0.000763	16.45	0.00509	1.71	0.588	1.33	0.767	1.04	0.972	1.04	-1.99	-1.07	-1.68	-1.3	-1.6	-1.4	-1.4	-3.5	-2.1	-1.5	1	-1.1	-1.3
200039_s_at	NM_002794	PSMB2	proteasome (prosome, macropain) subunit, beta type, 2 /// proteasome (prosome, macropain) subunit, beta type, 2	4.6	0.0208	7.62	0.00263	10.27	0.00393	2.07	0.405	3.43	0.126	4.63	0.0545	-1.06	3.39	-1	5.86	1.3	-1.1	1.3	1.5	-1.1	2	2.6	-1.3	1.2	1
200044_at	NM_003769	SFRS9	splicing factor, arginine/serine-rich 9 /// splicing factor, arginine/serine-rich 9	5.54	0.000284	5.13	0.000258	5.7	0.000645	1.47	0.421	1.37	0.451	1.52	0.294	1.09	1.2	1.2	1.54	1.3	-1.3	1	-1.2	-2.5	-1.5	-1	-1.1	1	-1.3
200046_at	NM_001344	DAD1	defender against cell death 1 /// defender against cell death 1	6.54	0.0117	7.46	0.00533	9.38	0.00919	2.36	0.382	2.69	0.288	3.39	0.132	1.12	1.52	-1.17	2.04	-1	-1.7	-1.5	-1.2	-2	-1.6	-1.3	-2.1	-1.2	-1
200048_s_at	NM_006694	JTB	jumping translocation breakpoint /// jumping translocation breakpoint	9	0.000995	8.23	0.000814	7.57	0.00418	2.41	0.282	2.2	0.287	2.03	0.249	1.22	-1.01	1.23	1.44	-1.3	-1.4	-1.6	-1.3	-2.2	-1.3	-1.2	-1.1	-1.2	1.1
200072_s_at	AF061832	HNRPM	heterogeneous nuclear ribonucleoprotein M /// heterogeneous nuclear ribonucleoprotein M	2.81	0.121	3.43	0.0482	4.99	0.0334	1.46	0.63	1.79	0.435	2.6	0.184	-1	1.97	1.16	3.58	1.4	-1.8	-1.5	-1	-2.2	-1.6	-1.3	1.3	-1.2	-1.1
200074_s_at	U16738	RPL14	ribosomal protein L14 /// ribosomal protein L14 /// ribosomal protein L14-like /// ribosomal protein L14-like /// similar to 60S ribosomal protein L14 (CAG-ISL 7) /// similar to 60S ribosomal protein L14 (CAG-ISL 7)	6.68	0.00818	4.66	0.0184	4.23	0.0605	1.71	0.514	1.19	0.834	1.08	0.93	1.3	-1.99	1.01	-1.87	-1	-1.2	-1.2	-1.1	-2.1	-1.6	-1.4	1	1	-1.1
200082_s_at	AI805587	RPS7	ribosomal protein S7 /// ribosomal protein S7 /// similar to 40S ribosomal protein S7 (S8) /// similar to 40S ribosomal protein S7 (S8) /// similar to 40S ribosomal protein S7 (S8) /// similar to 40S ribosomal protein S7 (S8)	10.7	0.000157	7.31	0.000363	5.39	0.00414	1.8	0.37	1.23	0.692	-1.1	0.884	1.32	-2.27	1.54	-1.83	1	-1.9	-1.2	-1.3	-3.1	-2.4	-1.6	-1.2	-1.1	-1.2
200093_s_at	N32864	HINT1	histidine triad nucleotide binding protein 1 /// histidine triad nucleotide binding protein 1	20.11	0.000403	17.88	0.000343	11.08	0.00439	1.85	0.461	1.65	0.501	1.02	0.981	-1.09	-1.17	-1.02	1.13	-1.1	-1.5	-1.6	-1.5	-2.4	-1.3	-1.2	-1.2	-1.1	1
200097_s_at	AI701949	HNRPK	heterogeneous nuclear ribonucleoprotein K /// heterogeneous nuclear ribonucleoprotein K	4.08	0.0145	4.38	0.00771	4.53	0.0203	1.67	0.455	1.79	0.395	1.85	0.305	1.22	2.06	1.35	2.66	1.2	-2	1	-1.4	-2.5	-1.4	-1.4	1.1	1.1	-1
200594_x_at	NM_004501	HNRPU	heterogeneous nuclear ribonucleoprotein U (scaffold attachment factor A)	6.06	0.00416	6.23	0.00243	9.13	0.00258	1.24	0.782	1.28	0.707	1.87	0.31	1.53	1.1	1.36	1.85	1.2	-1.6	-1.1	-1	-2.4	-1.3	-1.1	1	-1.2	-1
200598_s_at	AI582238	HSP90B1	heat shock protein 90kDa beta (Grp94), member 1	7.11	0.00148	8.94	0.000439	8.06	0.00242	1.61	0.469	2.03	0.313	1.83	0.296	1.28	1.66	-1.01	2.1	-1.1	-2.4	-2.3	-1.8	-3.9	-1.1	1.5	-1.4	-1.1	-1.2
200607_s_at	BG289967	RAD21	RAD21 homolog (S. pombe)	1.99	0.0799	2.13	0.0434	2.81	0.0234	-1.13	0.835	-1.05	0.923	1.26	0.604	-1.1	1.38	-1.03	1.02	1.1	-1.3	-1.5	-1.6	-2.4	-1.3	-1.1	-1	-2.4	1.1
200610_s_at	NM_005381	NCL	nucleolin	3.25	0.0631	3.32	0.0461	3.41	0.087	1.24	0.803	1.27	0.748	1.3	0.727	1.08	-1.04	1.28	1.28	1.1	-1.7	-1.1	-1.2	-2.2	-1.3	1	1.3	1.2	-1.2
200613_at	NM_004068	AP2M1	adaptor-related protein complex 2, mu 1 subunit	5.28	0.02	6.87	0.00597	6.06	0.0259	1.35	0.745	1.75	0.466	1.55	0.577	1.13	-1.28	-1.05	1.16	1.1	-3	-2.1	1.3	1.2	2.1	3.3	-1.3	1.7	-1.3
200624_s_at	AA577695	MATR3	matrin 3	10.78	0.000436	9.58	0.000396	8.63	0.00208	1.65	0.457	1.46	0.524	1.32	0.649	1.21	1.28	1.54	1.66	1.2	-1.8	-1.4	-1.5	-3.3	-1.6	-1.2	1.5	1.1	1
200626_s_at	NM_018834	MATR3	matrin 3	3.23	0.00377	3.01	0.00367	2.95	0.0134	1.14	0.799	1.06	0.909	1.04	0.935	1.18	-1.09	1.57	1.19	1.4	-2.4	-1.2	-1.4	-2.4	-1.6	-1.1	1.2	1.4	-1.3
200642_at	NM_000454	SOD1	superoxide dismutase 1, soluble (amyotrophic lateral sclerosis 1 (adult))	4.6	0.0257	3.71	0.0413	1.24	0.83	1.57	0.577	1.27	0.762	-2.36	0.237	1.38	-1.65	1.83	-1.48	-1.1	-1.6	-1.6	-1.9	-2	-1.2	1.1	-1.5	1.1	-1.3
200648_s_at	NM_002065	GLUL	glutamate-ammonia ligase (glutamine synthetase)	6.64	0.0159	4.14	0.0483	5.54	0.049	5.06	0.116	3.16	0.241	4.23	0.105	4.56	4.06	14.72	5.22	2.2	-1.5	1.6	3	-1.6	2.9	7.5	-1.2	-2.2	3.8
200651_at	NM_006098	GNB2L1	guanine nucleotide binding protein (G protein), beta polypeptide 2-like 1	11.71	0.00119	7.67	0.00264	7.89	0.00862	1.72	0.497	1.13	0.894	1.16	0.869	1.21	-2.43	1.06	-2.35	1.1	-1.3	-1.2	-1.1	-3.3	-2	-1.5	-1	-1.1	-1.1
200661_at	NM_000308	CTSA	cathepsin A	2	0.118	3.07	0.00915	4.29	0.00633	-1.14	0.829	1.35	0.535	1.88	0.187	-1.91	1.26	-1.55	1.53	1.1	-1.1	1.1	1.2	1.1	2.3	2.3	-1.2	1.3	-1.5
200675_at	NM_004356	CD81	CD81 molecule	3.05	0.0168	3.41	0.00683	4.38	0.00729	1.27	0.677	1.41	0.492	1.82	0.225	-1.14	-1.37	1.18	-1.06	1.9	-1.7	-1.2	-1.2	-2.1	1	1.2	1	1.2	1.1
200678_x_at	NM_002087	GRN	granulin	1.61	0.0163	2.36	0.000239	1.78	0.0117	1.01	0.972	1.49	0.0988	1.12	0.602	-1.01	1.38	1.13	1.56	2.1	1.1	3.1	2.1	1.8	2.3	-1	-1.1	1	1.4
200679_x_at	BE311760	HMGB1	high-mobility group box 1	5.82	0.0013	5.03	0.00152	6.96	0.00171	1.73	0.398	1.5	0.449	2.07	0.163	1.19	-1.47	1.38	-1.25	1.3	-2	-1.6	-1.1	-2.1	-1.3	1.2	1	-1.1	-1.1
200689_x_at	NM_001404	EEF1G /// LOC729998	eukaryotic translation elongation factor 1 gamma /// similar to Elongation factor 1-gamma (EF-1-gamma) (eEF-1B gamma)	6.28	0.0026	3.68	0.0144	3.07	0.0705	1.63	0.469	-1.05	0.948	-1.26	0.722	1.07	-2.24	-1.31	-2.07	1	-1.6	-1.2	-1.2	-3.3	-2.5	-1.9	1.1	-1	1.1
200693_at	NM_006826	YWHAQ	tyrosine 3-monooxygenase/tryptophan 5-monooxygenase activation protein, theta polypeptide	8.06	0.000483	7.41	0.000411	6.82	0.00216	1.89	0.353	1.74	0.37	1.6	0.366	1.07	1.87	1.29	2.37	1	-1.8	-1.6	-1.6	-2.4	-1.7	1.1	-2.3	-1.2	-1
200703_at	NM_003746	DYNLL1	dynein, light chain, LC8-type 1	5.98	0.0109	10.56	0.00121	32.9	0.000299	1.11	0.93	1.96	0.405	6.11	0.0317	-1.4	3.95	-2.79	6.59	-1.2	-1.4	-1.4	-1.2	-1.2	1.1	2	-5.5	-1.6	-1.4
200705_s_at	NM_001959	EEF1B2	eukaryotic translation elongation factor 1 beta 2	5.54	0.00266	3.01	0.0247	2.4	0.132	1.51	0.508	-1.22	0.724	-1.54	0.437	1.31	-2.13	1.14	-2.14	-1.1	-1.4	-1.2	-1.1	-2.5	-2.1	-1.1	1.1	-1	-1.1
200716_x_at	NM_012423	RPL13A	ribosomal protein L13a	13.45	0.000956	10.13	0.00135	9.51	0.0059	1.54	0.595	1.16	0.87	1.09	0.927	1.21	-1.93	-1.01	-1.77	1.2	-1.3	-1.3	-1.2	-2.6	-1.7	-1.4	1	-1	-1.2
200728_at	BE566290	ACTR2	ARP2 actin-related protein 2 homolog (yeast)	6.02	0.000228	6.82	8.89e-05	11.55	4.77e-05	1.41	0.453	1.6	0.339	2.71	0.0342	1.06	1.6	1.39	2.04	1.2	-1.5	1.1	-1.2	-2	-1.4	-1.2	-1.7	-1.3	-1
200729_s_at	NM_005722	ACTR2	ARP2 actin-related protein 2 homolog (yeast)	11.39	0.000333	12.47	0.000163	19.84	0.000178	1.28	0.726	1.4	0.574	2.22	0.179	1.15	3.01	1.25	4.1	1.2	-1.7	-1.1	-1.4	-2.5	-1.5	-1.3	-1.3	-1.3	1.1
200735_x_at	NM_005594	NACA	nascent-polypeptide-associated complex alpha polypeptide	5.1	0.00317	3.76	0.00771	2.75	0.0753	1.55	0.475	1.14	0.825	-1.2	0.762	1.2	-1.63	1.27	-1.42	-1	-1.2	-1.2	-1.2	-2.1	-1.7	-1.3	-1	-1.1	-1.1
200738_s_at	NM_000291	PGK1	phosphoglycerate kinase 1	4.79	0.0447	5.39	0.0241	3.86	0.126	1.45	0.696	1.64	0.564	1.17	0.873	-1.03	1.38	-1.29	2.14	1.5	-1.5	1	-1.2	-2.1	1	1.4	-2.2	1.2	-1.3
200751_s_at	BE898861	HNRPC	heterogeneous nuclear ribonucleoprotein C (C1/C2)	10.2	0.000987	9.19	0.000838	8.69	0.00389	2.25	0.34	2.03	0.362	1.92	0.311	1.27	1.47	1.3	2.61	-1.3	-2.8	-3.7	-2.9	-6.7	-2.1	-1.8	-1.9	-2.3	1.5
200753_x_at	BE866585	SFRS2	splicing factor, arginine/serine-rich 2	3.1	0.0108	3.25	0.00579	3.16	0.0203	1.21	0.714	1.28	0.604	1.24	0.657	1.16	1.29	1.38	1.53	1.4	-1.6	-1.1	-1.5	-2.2	-1.3	-1.3	-1.7	1.1	1
200754_x_at	NM_003016	SFRS2	splicing factor, arginine/serine-rich 2	2.81	0.115	3.53	0.0406	3.84	0.0674	1.01	0.987	1.28	0.743	1.39	0.659	1.07	1.64	1.3	2.01	1.3	-1.5	1.1	-1.2	-2.8	-1.3	-1.2	-2.1	-1.1	-1.1
200775_s_at	BC000355	HNRPK	heterogeneous nuclear ribonucleoprotein K	4.66	0.00592	4.99	0.00288	6.59	0.00375	1.64	0.447	1.75	0.384	2.31	0.147	1.21	-1.07	1.62	1.25	1.3	-2.1	-1.1	-1	-2.6	-1.2	1.1	-1.3	-1.1	-1
200800_s_at	NM_005345	HSPA1A /// HSPA1B	heat shock 70kDa protein 1A /// heat shock 70kDa protein 1B	1.91	0.531	7.36	0.0126	5.66	0.0625	-1.38	0.772	2.81	0.338	2.16	0.38	1.21	-1.01	1.6	1.06	2.1	1.2	-1	2.2	5.1	14.1	3.2	-3.2	1.3	-2.9
200803_s_at	AF033095	TEGT	testis enhanced gene transcript (BAX inhibitor 1)	3.05	0.0389	3.03	0.0311	1.84	0.328	1.64	0.458	1.63	0.431	-1.01	0.977	-1.04	1.14	1.04	1.3	1.1	-1.3	1.3	1.3	-1.1	1.7	2.6	-1.7	-1.4	1.2
200806_s_at	BE256479	HSPD1	heat shock 60kDa protein 1 (chaperonin)	106.89	1.52e-05	106.89	9.38e-06	49.18	0.000157	3.56	0.192	3.56	0.142	1.64	0.515	1.36	-1.04	1.28	1.41	-1.5	-2.4	-3.7	-3.2	-2.6	1.3	2	-2.2	-2	1.2
200807_s_at	NM_002156	HSPD1	heat shock 60kDa protein 1 (chaperonin)	3.63	0.034	4	0.0173	3.86	0.05	1.35	0.688	1.49	0.548	1.43	0.59	1.13	-1.11	1.04	1.18	-1.1	-1.6	-2.3	-1.5	-1.3	1.8	2.7	-1.3	1.1	-1.1
200818_at	NM_001697	ATP5O	ATP synthase, H+ transporting, mitochondrial F1 complex, O subunit (oligomycin sensitivity conferring protein)	7.67	0.00107	7.62	0.000699	8.11	0.00224	1.61	0.462	1.6	0.43	1.71	0.347	-1.01	-1.29	-1.36	1.17	1	-1.5	-1.5	-1	-2	-1.5	1	-1.1	1	-1.4
200839_s_at	NM_001908	CTSB	cathepsin B	2.62	0.0844	2.95	0.04	5.7	0.00927	1.11	0.909	1.25	0.719	2.41	0.155	1.19	-1.09	1.16	1.01	2.5	1.2	1.8	1.7	1	1.9	3.1	-1.2	-1	-1.5
200842_s_at	AI475965	EPRS	glutamyl-prolyl-tRNA synthetase	2.16	0.029	2.11	0.026	3.12	0.00756	1.09	0.856	1.07	0.887	1.58	0.228	1.27	1.44	1.2	1.61	-1	1	-1	1.1	-2.4	-1.1	1.1	-1.1	-1.2	-1
200846_s_at	NM_002708	PPP1CA	protein phosphatase 1, catalytic subunit, alpha isoform	8.69	0.000109	7.95	9.64e-05	9.06	0.000228	1.78	0.325	1.63	0.364	1.85	0.172	-1.17	-1.96	-1.52	-1.38	2.3	-2	1.1	1.1	-2.9	-1.3	-1.3	-1.3	-1.1	-1.4
200858_s_at	NM_001012	RPS8	ribosomal protein S8	22.63	0.000233	13.93	0.000477	14.22	0.00181	1.41	0.667	-1.15	0.868	-1.13	0.891	1.15	-2.06	-1.1	-1.87	1.1	-1.4	-1.1	-1.1	-2.7	-1.8	-1.6	1.1	1	-1.2
200863_s_at	AI215102	RAB11A	RAB11A, member RAS oncogene family	2.25	0.07	2.6	0.0242	3.01	0.0312	1.55	0.438	1.79	0.309	2.07	0.141	1.3	1.6	1.51	2.5	1.1	-1.6	-1.4	1.1	1.1	1.6	2.1	-1.8	1	1.6
200866_s_at	M32221	PSAP	prosaposin (variant Gaucher disease and variant metachromatic leukodystrophy)	5.13	0.00309	5.5	0.0015	4.23	0.0146	1.74	0.41	1.87	0.34	1.43	0.507	1.05	-1.22	1.19	1	2.8	1.1	1.5	1	-2.1	1.1	-1.1	-1.3	-1.5	-1
200881_s_at	NM_001539	DNAJA1	DnaJ (Hsp40) homolog, subfamily A, member 1	6.45	0.0112	11.47	0.00132	7.95	0.013	1.09	0.951	1.93	0.418	1.34	0.727	-1.13	1.22	1.14	1.45	-1.1	-1.7	-1.5	-1.4	-1.1	2.7	4.2	-2.6	-1.8	-2
200883_at	NM_003366	UQCRC2	ubiquinol-cytochrome c reductase core protein II	8.52	0.0037	7.16	0.00414	5.86	0.0239	3.29	0.208	2.77	0.241	2.27	0.258	-1.05	-1.58	1.39	-1.13	-1	-1.6	-1.5	-1.4	-2.1	-1.2	1.3	-2.9	-1.5	-1.4
200887_s_at	NM_007315	STAT1	signal transducer and activator of transcription 1, 91kDa	2.31	0.238	4.38	0.0228	5.86	0.024	2.28	0.379	4.32	0.0813	5.78	0.0378	-1.37	4.38	2.58	7.59	2	-1.9	3	3.6	1.3	3.3	9.1	-2	1	-1
200888_s_at	NM_000978	RPL23	ribosomal protein L23	7.84	0.000454	5.5	0.00104	5.21	0.00484	1.42	0.538	-1	1	-1.06	0.932	1.13	-1.85	1.04	-1.69	1.2	-1.7	-1.3	-1.2	-2.1	-1.8	-1.5	-1.1	-1.1	-1.1
200889_s_at	AI016620	SSR1	signal sequence receptor, alpha (translocon-associated protein alpha)	5.43	0.0136	7.16	0.00364	6.73	0.0143	2.11	0.405	2.79	0.225	2.62	0.182	1.04	2.69	-1.32	4.72	1.8	-1.9	-1.2	-1.6	-2.2	-1.2	1	-2.6	-2.1	-1.6
200892_s_at	BC000451	SFRS10	splicing factor, arginine/serine-rich 10 (transformer 2 homolog, Drosophila)	4.53	0.0282	4	0.0323	5.7	0.027	3.27	0.218	2.89	0.223	4.11	0.0834	2.51	2.48	2.91	4.5	-1.1	-2.6	-2.1	-2.7	-3.5	-2.7	-1.6	1	-1.5	-1.2
200898_s_at	AK002091	MGEA5	meningioma expressed antigen 5 (hyaluronidase)	2.89	0.0492	2.83	0.0424	6.15	0.00584	1.44	0.571	1.41	0.56	3.07	0.0825	1.84	1.13	2.35	1.07	-1.3	-1.7	-1.5	-1.5	-2.9	-2	-2.4	2.3	1.6	-1.1
200903_s_at	NM_000687	AHCY	S-adenosylhomocysteine hydrolase	7.46	5.43e-05	4.03	0.000483	4.14	0.00171	1.56	0.362	-1.19	0.659	-1.16	0.732	1.71	-3.61	1.84	-3.25	-1.1	-2	-1.1	-1.1	-2	1	1.7	-1.4	1	-1.3
200909_s_at	NM_001004	RPLP2	ribosomal protein, large, P2	21.56	5.43e-05	18.9	4.57e-05	17.27	0.000242	1.35	0.644	1.18	0.798	1.08	0.921	-1.04	-1.66	-1.15	-1.45	-1.2	-1.4	-1.5	1	-2.5	-1.5	-1.7	1.1	1	1.1
200910_at	NM_005998	CCT3	chaperonin containing TCP1, subunit 3 (gamma)	7.46	0.00413	9.65	0.00118	12.47	0.00227	1.24	0.81	1.6	0.507	2.07	0.294	1.04	-1.09	-1.15	1.39	1.1	-1.8	-1.8	-1.3	-2.2	-1.1	1	-1.3	1.1	-1.5
200914_x_at	BF589024	KTN1	kinectin 1 (kinesin receptor)	4.2	0.00486	5.13	0.00129	6.02	0.00273	-1.21	0.751	1.01	0.99	1.18	0.774	-1.22	1.21	1.09	1.29	1.7	-1.8	-1.2	-1.2	-2.9	-1.1	1.1	-1.1	1.2	-1.7
200920_s_at	AL535380	BTG1	B-cell translocation gene 1, anti-proliferative	6.02	0.00721	8.4	0.00156	1.29	0.761	-1.22	0.819	1.14	0.87	-5.7	0.0275	-1.45	1.45	-2.04	1.41	-1.4	-2.4	-2.5	-2.3	-4.4	-3	-3.5	-1.2	-1.6	1.7
200921_s_at	NM_001731	BTG1	B-cell translocation gene 1, anti-proliferative	4.11	0.0374	5.78	0.00863	2.89	0.166	-2.11	0.409	-1.51	0.584	-3.01	0.146	-1.55	-1.14	-1.99	-1.07	-1.3	-1.3	-1.1	-1.3	-2.1	-1.7	-1.4	1.1	1.1	1.2
200929_at	NM_006827	TMED10	transmembrane emp24-like trafficking protein 10 (yeast)	4.6	0.0243	6.68	0.00491	7.01	0.0138	1.92	0.44	2.79	0.229	2.93	0.151	1.25	2.14	1.14	3.47	1.3	-1.5	1.1	-1.1	-2.5	1.3	1.6	1.5	-1.1	1.2
200946_x_at	AI339331	GLUD1	glutamate dehydrogenase 1	2.35	0.0604	2.6	0.0264	1.33	0.61	1.72	0.386	1.91	0.272	-1.03	0.961	1.04	1.21	1.07	1.39	-1	-1.1	-1.2	-1.5	-2.3	-1.4	1.1	-1.2	-1	1
200965_s_at	NM_006720	ABLIM1	actin binding LIM protein 1	2.4	0.0411	2.24	0.0471	1.75	0.249	-2.03	0.241	-2.17	0.141	-2.77	0.0522	-1.14	-1.5	-1.04	-1.3	1.2	-1.8	-1.6	-1.4	-2.9	-1.8	1	1.3	1.1	-1.5
200966_x_at	NM_000034	ALDOA	aldolase A, fructose-bisphosphate	2.03	0.0136	3.05	0.000451	4.89	0.000131	-1.2	0.591	1.26	0.446	2.01	0.04	1.08	-1.13	1.19	1.06	1.5	-1.7	1	1.7	-1	2.1	2.4	1.1	1.2	-1.1
200968_s_at	NM_000942	PPIB	peptidylprolyl isomerase B (cyclophilin B)	5.28	0.00789	5.06	0.00603	4.72	0.0235	2.22	0.344	2.13	0.328	1.99	0.28	1.27	-1.25	-1.11	1.08	1.4	-1.5	-1.2	1.1	-2	-1.2	1.3	1.1	1.1	-1.2
200978_at	NM_005917	MDH1	malate dehydrogenase 1, NAD (soluble)	9.51	0.00569	9.25	0.00399	8	0.0191	2.1	0.441	2.04	0.416	1.77	0.491	-1.12	-1.13	-1.39	1.48	-1.1	-1.9	-1.5	-1.3	-2.1	-1.6	-1.1	-1.4	-1.3	-1.6
200986_at	NM_000062	SERPING1	serpin peptidase inhibitor, clade G (C1 inhibitor), member 1, (angioedema, hereditary)	2.43	0.105	3.07	0.0297	1.89	0.303	1.34	0.666	1.69	0.413	1.04	0.956	1.02	-1.04	1.24	1.24	1	-1	-1	-1	1	3	34.1	1	1	-1
200992_at	AL137335	IPO7	importin 7	4.35	0.0711	4.66	0.0458	6.36	0.0467	1.31	0.808	1.4	0.708	1.92	0.462	-1.01	1.4	1.3	1.62	-1.2	-1.5	-2.3	-2.4	-3.8	-1.5	1	-1.5	-1.4	-1.7
200993_at	AA939270	IPO7	importin 7	8.52	0.000872	9.38	0.000414	10.41	0.00123	1.01	0.988	1.12	0.877	1.24	0.737	-1.43	2.2	-1	2.53	-1.3	-1.6	-2.1	-2	-2	-1.5	-1.5	-1.7	1.1	-1.2
200996_at	NM_005721	ACTR3	ARP3 actin-related protein 3 homolog (yeast)	2.2	0.295	4.06	0.035	9.85	0.007	1.66	0.55	3.05	0.209	7.41	0.023	-1.13	3.89	-1.14	6.57	1.3	-1.6	-1.2	-1.2	-2	1	1.7	-3.5	-1.4	-1.1
201021_s_at	BF697964	DSTN	destrin (actin depolymerizing factor)	9.71	0.000545	7.67	0.000731	6.73	0.00439	1.22	0.777	-1.04	0.964	-1.18	0.798	1.1	-1.32	-1.04	1	1.4	-2.1	-1.2	-2.4	-3.4	-1.2	1.4	-1.2	-1.5	-1.1
201054_at	BE966599	HNRPA0	heterogeneous nuclear ribonucleoprotein A0	2.77	0.0277	2.46	0.0385	2.77	0.0499	-1.04	0.965	-1.17	0.772	-1.04	0.959	1.03	-1	1.03	1.54	-1.2	-2	-1.3	-1.4	-2.7	-1.7	-1.3	-2.1	-1.1	-1.2
201068_s_at	NM_002803	PSMC2	proteasome (prosome, macropain) 26S subunit, ATPase, 2	5.98	0.0238	6.06	0.0165	5.94	0.0452	2.93	0.331	2.97	0.283	2.91	0.206	1.15	1.85	-1.01	3.1	-1.2	-1.9	-1.3	-1	-1.3	1.5	2.1	1	-1.1	-1.2
201071_x_at	NM_012433	SF3B1	splicing factor 3b, subunit 1, 155kDa	2.64	0.0307	2.66	0.0224	2.11	0.139	1.28	0.657	1.28	0.615	1.02	0.971	1.13	1.58	1.73	2.36	1.2	-1.6	-1.3	-1.2	-2.3	-1.6	-1.5	-1.2	1	-1.1
201077_s_at	AF155235	NHP2L1	NHP2 non-histone chromosome protein 2-like 1 (S. cerevisiae)	5.94	0.00146	8.69	0.000251	16.68	0.000131	-1.06	0.943	1.38	0.553	2.64	0.0929	-1.13	1.32	-1.43	1.76	-1.5	-1.6	-1.6	-1.6	-2.7	-1.6	-1.7	1.2	1.1	1.1
201078_at	NM_004800	TM9SF2	transmembrane 9 superfamily member 2	8.17	0.00626	7.01	0.00654	5.5	0.0379	1.88	0.477	1.61	0.546	1.27	0.787	1.11	1.55	1.54	1.55	1.3	-1.6	-1.2	-1.5	-2.1	-1.5	-1.2	-2	-1.5	-1.1
201083_s_at	AA740754	BCLAF1	BCL2-associated transcription factor 1	3.25	0.0188	2.75	0.0297	3.73	0.0211	-1.21	0.777	-1.42	0.516	-1.05	0.941	-1.05	-1.06	-1.12	1.18	-1.4	-1.6	-1.3	-2.3	-2	-1.9	-1.5	1.7	1.7	-1.1
201088_at	NM_002266	KPNA2	karyopherin alpha 2 (RAG cohort 1, importin alpha 1) /// similar to Importin alpha-2 subunit (Karyopherin alpha-2 subunit) (SRP1-alpha) (RAG cohort protein 1)	1.36	0.526	2.24	0.0273	11	6.56e-05	-1.21	0.683	1.36	0.466	6.68	0.000491	1.5	2.51	1.75	2.9	-1.3	-1.5	-2.2	-2.2	1.1	1.4	2.6	-1.9	-1.1	-1.1
201092_at	NM_002893	RBBP7	retinoblastoma binding protein 7	5.03	0.00888	5.1	0.00562	9.38	0.00263	1.66	0.481	1.68	0.433	3.1	0.0997	1.01	1.17	-1.01	1.52	-1.3	-1.8	-1.7	-1.5	-2.1	-1.8	-1.2	1	1.1	-1.2
201113_at	NM_003321	TUFM	Tu translation elongation factor, mitochondrial	5.06	0.00121	4.08	0.00199	5.06	0.00289	1.33	0.593	1.07	0.915	1.33	0.55	-1.47	-3.03	-1.57	-2.42	1.1	-1.3	-1.2	-1	-3.1	-1.1	-1.2	1.3	1	1
201114_x_at	NM_002792	PSMA7	proteasome (prosome, macropain) subunit, alpha type, 7	5.1	0.0204	6.06	0.00819	9.38	0.00742	1.19	0.863	1.41	0.648	2.19	0.293	-1.2	1.09	-1.66	1.79	-1	-1.4	-1	1	-2.1	-1.2	1.3	-1	1.1	-1.4
201138_s_at	BG532929	SSB	Sjogren syndrome antigen B (autoantigen La)	7.84	0.00151	10.41	0.000405	15.03	0.000573	1.52	0.538	2.01	0.344	2.91	0.103	1.09	2.51	1.31	3.89	1.3	-2.1	-1.8	-1.6	-2.9	-1.6	-1.2	-1.1	-1.1	-1.3
201139_s_at	NM_003142	SSB	Sjogren syndrome antigen B (autoantigen La)	9	0.00496	11	0.0018	11.55	0.00577	1.84	0.49	2.25	0.379	2.36	0.269	1.26	1.26	1.49	1.95	1	-1.5	-1.4	-1.3	-2.4	-1.4	1.1	1.1	1.2	-1.3
201164_s_at	BG474429	PUM1	ring finger protein (C3H2C3 type) 6 /// pumilio homolog 1 (Drosophila)	4.56	0.00364	4.08	0.00391	3.2	0.0338	2.04	0.293	1.83	0.338	1.43	0.489	1.17	1.42	1.95	1.95	-1	-1.6	-1.5	-1.2	-2.4	-1.9	-1.2	1.1	-1	-1.5
201173_x_at	NM_006600	NUDC	nuclear distribution gene C homolog (A. nidulans)	3.29	0.0962	3.92	0.0439	8.52	0.0116	2.46	0.365	2.93	0.241	6.36	0.0376	1.03	1.22	-1.55	2	-1.5	-2	-1.9	-1.6	-2.3	1.3	1	1.5	1.2	-1.2
201177_s_at	NM_005499	SAE2	SUMO1 activating enzyme subunit 2	1.91	0.0539	2.51	0.00611	4.79	0.000668	-1.12	0.819	1.18	0.654	2.25	0.0494	1.34	1.68	1.39	1.73	-1	-1.4	-1.5	-1.7	-2.2	-1.5	-1.3	-1.3	-1.1	-1.3
201198_s_at	AI860431	PSMD1	proteasome (prosome, macropain) 26S subunit, non-ATPase, 1	2.62	0.012	2.69	0.00704	2.28	0.0497	1.56	0.386	1.6	0.335	1.36	0.446	-1.19	1.38	-1.38	1.95	-1	-1.8	-1.2	-1.4	-2.6	1	1.4	-1.9	-2.8	-1.2
201202_at	NM_002592	PCNA	proliferating cell nuclear antigen	3.07	0.0179	5.58	0.000808	39.67	7.86e-06	-1.13	0.863	1.61	0.396	11.47	0.0003	-1.72	3.27	-1.58	4.72	-1.2	-1.5	-1.6	-1.5	-1.8	1	3.4	-1.8	-1	1.5
201239_s_at	BF530535	LOC653566 /// SPCS2	signal peptidase complex subunit 2 homolog (S. cerevisiae) /// similar to Signal peptidase complex subunit 2 (Microsomal signal peptidase 25 kDa subunit) (SPase 25 kDa subunit)	10.34	0.000909	8.28	0.00113	4.79	0.0238	3.97	0.087	3.18	0.117	1.84	0.341	1.38	2.48	-1.13	3.51	-1.1	-1.7	-1.8	-1.9	-2.6	-1.5	-1.9	-2.2	-1.7	1.5
201241_at	NM_004939	DDX1	DEAD (Asp-Glu-Ala-Asp) box polypeptide 1	4.26	0.0473	4.32	0.0347	5.1	0.0501	1.93	0.462	1.96	0.421	2.31	0.284	1.04	1.01	-1.03	1.62	-1.2	-1.6	-1.7	-1.6	-2.4	-1.7	-1.1	1.2	-1.4	-2
201244_s_at	NM_002880	RAF1	v-raf-1 murine leukemia viral oncogene homolog 1	3.41	0.00637	3.66	0.00301	3.53	0.0119	-1.22	0.703	-1.14	0.781	-1.18	0.734	-1.73	-1.55	-1.22	-1.31	1.5	-1.3	-1.2	-1.4	-2	-1.5	-1	1.2	1.2	1.1
201245_s_at	AL523776	OTUB1	OTU domain, ubiquitin aldehyde binding 1	2.85	0.00617	3.36	0.00155	2.09	0.0692	1.37	0.477	1.61	0.305	-1	1	-1.21	1.05	-1.27	1.21	1.3	-1.5	-1.5	-1.2	-2	1	1.3	-2.1	-2.1	-1.2
201258_at	NM_001020	RPS16	ribosomal protein S16	10.2	0.0078	7.06	0.0145	5.86	0.0584	1.83	0.544	1.27	0.814	1.05	0.963	1.21	-2.01	1.16	-1.61	-1	-1.5	-1.4	-1.4	-2.1	-2.1	-1.4	1	-1	-1
201259_s_at	AI768845	SYPL1	synaptophysin-like 1	6.32	0.000204	6.02	0.000159	3.41	0.00778	2.2	0.128	2.1	0.116	1.19	0.704	1.85	4.03	2.33	5.1	-1.4	-1.9	-2.5	-2.6	-3.4	-2.3	-3.6	-1.5	-2.4	1.5
201266_at	NM_003330	TXNRD1	thioredoxin reductase 1	1.57	0.202	2.06	0.0263	2.46	0.0228	1.29	0.534	1.69	0.229	2.03	0.084	1.08	2.57	1.25	3.31	1.1	-1.3	-1	-1.1	1	1.2	2.3	-1.3	-1.1	-1
201268_at	NM_002512	NME1-NME2 /// NME2	non-metastatic cells 2, protein (NM23B) expressed in /// NM23-LV	3.97	0.0285	3.23	0.0468	2.93	0.125	1.73	0.475	1.4	0.622	1.28	0.739	1.33	-2.16	-1.4	-1.76	1	-1.3	-1.2	-1.1	-2.2	-1.9	-1.6	1.1	1.1	-1.4
201273_s_at	NM_003133	SRP9	signal recognition particle 9kDa	7.78	0.00992	7.95	0.00633	10.2	0.0104	1.69	0.565	1.73	0.51	2.22	0.325	-1.16	2.4	-1.02	3.82	-1.1	-1.8	-1.4	-1.3	-2.7	1.2	1.7	-4.7	-1.8	-1.9
201306_s_at	NM_006401	ANP32B	acidic (leucine-rich) nuclear phosphoprotein 32 family, member B	2.87	0.0065	2.46	0.0112	4.66	0.00138	1.13	0.801	-1.03	0.96	1.84	0.137	1.19	-1.36	1.13	-1.24	-1.3	-1.6	-1.6	-1.8	-2.3	-1.9	-1.1	1.1	1	-1.1
201315_x_at	NM_006435	IFITM2	interferon induced transmembrane protein 2 (1-8D)	8.57	0.0116	38.85	0.000237	25.81	0.00205	3.46	0.287	15.67	0.00775	10.41	0.0231	-2.04	17.88	1.65	23.51	-1.1	-1	1.4	2.6	1.6	2.7	2.7	-1.1	-1.2	1.9
201316_at	AL523904	PSMA2	proteasome (prosome, macropain) subunit, alpha type, 2	2.5	0.0807	3.18	0.0216	3.36	0.0423	1.03	0.973	1.31	0.642	1.39	0.57	-1.2	1.45	-1.25	2.23	1.2	-1.9	-1.2	-1.3	-2.3	1	2.4	-1	1.2	-2.2
201351_s_at	AF070656	YME1L1	YME1-like 1 (S. cerevisiae)	5.98	0.00651	7.06	0.0024	6.15	0.0129	1.46	0.609	1.73	0.431	1.51	0.549	-1.04	1.29	-1.1	1.75	-1.1	-1.8	-1.7	-1.5	-2.2	-1.4	1.1	-1.2	-1.1	-1
201359_at	NM_016451	COPB1	coatomer protein complex, subunit beta 1	10.13	0.00493	7.95	0.00648	9.58	0.0123	2.17	0.428	1.71	0.523	2.06	0.373	-1.06	2.17	1.04	3.58	-1.2	-1.4	-1.7	-1.5	-2.1	-1.5	1.6	-1.3	-1.3	1.1
201360_at	NM_000099	CST3	cystatin C (amyloid angiopathy and cerebral hemorrhage)	16.11	2.16e-05	10.93	4.3e-05	4.38	0.00515	1.4	0.526	-1.06	0.924	-2.64	0.062	-1.24	-2.31	-1.14	-1.89	4.1	1.2	1.6	4.1	1.3	3	1.4	-1.1	-1.5	-1.3
201362_at	AF205218	IVNS1ABP	influenza virus NS1A binding protein	5.21	0.0149	4.72	0.0148	4.76	0.0379	-1.28	0.77	-1.41	0.625	-1.4	0.645	-1.24	1.21	-1.18	1.46	1.3	-1.8	-1.4	-1.6	-2.1	-1.9	-2	-1.5	-1.2	-1
201386_s_at	AF279891	DHX15	DEAH (Asp-Glu-Ala-His) box polypeptide 15	7.31	0.00205	8.57	0.000762	7.41	0.00462	1.96	0.389	2.3	0.264	1.99	0.264	1.34	3.58	2.19	5.17	1.3	-1.7	-1.1	-1.2	-2.2	-1.8	-1.3	-2.6	-1.3	-1.4
201399_s_at	NM_014294	TRAM1	translocation associated membrane protein 1	9.19	0.000918	9.19	0.000588	6.96	0.00542	2.99	0.162	2.99	0.118	2.27	0.188	1.17	5.21	1.45	7.7	1.9	-3	-1.4	-1.7	-2.5	-1.5	-1.2	-1.2	-1.7	2.3
201400_at	NM_002795	PSMB3	proteasome (prosome, macropain) subunit, beta type, 3	7.01	0.000524	9.51	0.000119	11.79	0.000233	2.17	0.232	2.95	0.0561	3.66	0.0251	-1.4	1.19	-1.61	1.56	7.3	-1.2	4.2	5.7	-1.1	1.6	2.4	-1.1	-1.4	-1.6
201444_s_at	NM_005765	ATP6AP2	ATPase, H+ transporting, lysosomal accessory protein 2	2.85	0.008	2.57	0.0104	2.4	0.0404	1.04	0.952	-1.06	0.894	-1.14	0.771	1.25	1.55	1.95	1.8	2	-1.9	-1.8	-1	-3.3	-1.2	1.3	-2.9	-2.4	1.7
201456_s_at	AU160695	BUB3	BUB3 budding uninhibited by benzimidazoles 3 homolog (yeast)	3.51	0.000428	3.36	0.000351	5.94	6.99e-05	1.13	0.748	1.08	0.831	1.91	0.0656	-1.17	1.11	1.35	1.3	1	-1.9	-2.2	-1.9	-4.9	-2.3	-1.4	-2.1	-2.6	-1.2
201457_x_at	AF081496	BUB3	BUB3 budding uninhibited by benzimidazoles 3 homolog (yeast)	2.85	0.0167	2.81	0.013	3.86	0.00851	1.69	0.372	1.67	0.356	2.3	0.0974	1.01	1.66	1.61	1.77	1.1	-1.9	-2.1	-1.6	-2.2	-1.3	1.2	-3.5	-2.5	-1.1
201458_s_at	NM_004725	BUB3	BUB3 budding uninhibited by benzimidazoles 3 homolog (yeast)	2.66	0.029	2.59	0.0255	4.66	0.00497	1.4	0.534	1.36	0.535	2.45	0.0903	-1.01	1.16	1.21	1.33	1.1	-1.7	-1.6	-1.5	-2.3	-1.7	-1.2	-1.6	-1.4	-1.7
201493_s_at	BE778078	PUM2	pumilio homolog 2 (Drosophila)	2.85	0.00351	3.07	0.00137	3.78	0.00176	-1.11	0.816	-1.03	0.957	1.2	0.625	-1.16	-1.05	-1.09	1.12	1.2	-1.5	-1.4	-1.2	-3.4	-1.2	1.2	-1.9	-1.8	-1.2
201502_s_at	AI078167	NFKBIA	nuclear factor of kappa light polypeptide gene enhancer in B-cells inhibitor, alpha	2.33	0.0934	2.79	0.0313	3.1	0.0486	1.05	0.959	1.26	0.682	1.4	0.55	1.26	1.02	1.82	1.27	1.3	-1.8	-1.5	-1.7	-1.9	-1.7	2.3	7.1	9.1	1.1
201508_at	NM_001552	IGFBP4	insulin-like growth factor binding protein 4	4.56	0.000642	5.24	0.000222	8.23	0.000137	-1.12	0.822	1.03	0.959	1.61	0.228	-1.09	-1.64	-1.28	-1.45	3.1	1.5	2.9	2.3	2.9	3.1	2.3	-1.3	1.8	-1.8
201527_at	NM_004231	ATP6V1F	ATPase, H+ transporting, lysosomal 14kDa, V1 subunit F	1.57	0.37	2.36	0.0445	2.87	0.0401	1.64	0.41	2.46	0.106	2.99	0.0478	-1.21	1.47	-1.33	1.94	-1.1	-1.4	-1.4	-1.8	-2.1	-1.4	-1.5	-1	1.1	-1.3
201552_at	NM_005561	LAMP1	lysosomal-associated membrane protein 1	2.89	0.0292	3.18	0.0138	2.03	0.197	1.21	0.768	1.33	0.595	-1.18	0.781	-1.23	1.09	-1.25	1.33	2.3	-1.4	1.5	1.4	-1	1.4	2.1	1.1	1.3	-1.3
201565_s_at	NM_002166	ID2	inhibitor of DNA binding 2, dominant negative helix-loop-helix protein	3.1	0.0549	4.23	0.0123	2.97	0.103	-1.85	0.421	-1.36	0.633	-1.93	0.292	-1.23	1.19	-1.07	1.68	2	-3.3	1.1	1.1	-4.5	-1.1	1.2	1.2	1.4	1.4
201566_x_at	D13891	ID2 /// ID2B	inhibitor of DNA binding 2, dominant negative helix-loop-helix protein /// inhibitor of DNA binding 2B, dominant negative helix-loop-helix protein	2.2	0.212	3.48	0.0299	2.24	0.246	-1.74	0.458	-1.1	0.911	-1.72	0.406	-1.24	1.84	-1	2.24	1.3	-2	1.2	1	-2	1	1.7	1	1.7	1.4
201573_s_at	M75715	ETF1	eukaryotic translation termination factor 1	3.73	0.094	5.46	0.0229	7.16	0.0283	-1.13	0.919	1.29	0.779	1.69	0.538	1.01	1.61	-1.06	2.07	1.9	-1.9	-1.3	-2.1	-2	-1.5	1.3	2.3	2.8	-1
201583_s_at	NM_006363	SEC23B	Sec23 homolog B (S. cerevisiae)	8.57	0.00291	5.32	0.00924	6.59	0.0141	4.23	0.103	2.62	0.251	3.25	0.115	1.51	3.03	1.22	4.92	-1.1	-1.4	-1.1	-1.5	-2.7	-1.1	1.5	-1.7	-1.6	-1.8
201584_s_at	NM_005804	DDX39	DEAD (Asp-Glu-Ala-Asp) box polypeptide 39	3.07	0.00417	4.38	0.000415	4.86	0.00107	1.11	0.84	1.58	0.33	1.75	0.158	1.05	2.48	1.04	2.92	-1	-1.6	-2.2	-1.9	-2.3	-1.5	-1.2	-1.3	1	-1.1
201593_s_at	AV716798	ZC3H15	zinc finger CCCH-type containing 15	5.9	0.000105	6.92	3.41e-05	8.06	6.66e-05	-1.09	0.871	1.08	0.855	1.26	0.531	1.2	-1.2	1.2	1.14	-1.1	-1.9	-1.9	-1.3	-2.3	-1.2	1.2	1.2	1.1	-3.7
201600_at	NM_007273	PHB2	prohibitin 2	3.51	0.00358	3.07	0.0049	3.58	0.00737	1.83	0.282	1.6	0.358	1.87	0.151	1.17	-1.37	1.01	1.05	1.2	-1.3	-1.2	-1.1	-2	-1.3	-1.1	-1.1	-1.1	-1.1
201601_x_at	NM_003641	IFITM1	interferon induced transmembrane protein 1 (9-27)	7.06	0.0592	129.79	0.00016	70.52	0.00164	3.32	0.398	60.97	0.00267	33.13	0.00844	-2.04	55.33	3.76	86.52	1.1	-1.6	-1.1	2.1	1	2	2.1	-1.7	-1.1	1.4
201616_s_at	AL577531	CALD1	caldesmon 1	12.38	2.91e-05	14.12	1.18e-05	11.79	7.51e-05	1.13	0.829	1.28	0.573	1.07	0.892	-1.38	1.65	-1.26	2.31	1	-1.4	-1	1.2	2.1	-1.4	3.4	1	1.3	-1
201627_s_at	NM_005542	INSIG1	insulin induced gene 1	14.12	0.0015	10.85	0.00193	3.53	0.125	-1.43	0.69	-1.87	0.443	-5.74	0.0521	-2.14	-1.36	-2.77	-1.6	2.5	-2.4	-1.9	-1.1	-2.7	-1.3	1.2	1.2	2.5	1.8
201635_s_at	AI990766	FXR1	fragile X mental retardation, autosomal homolog 1	3.68	0.00563	4.5	0.00146	3.61	0.0138	-1.97	0.283	-1.61	0.382	-2.01	0.151	1.59	-1.71	1.03	-2.06	-1.3	-2.4	-1.8	-1.8	-2.7	-1.2	-1.2	2	1.1	1.1
201641_at	NM_004335	BST2	bone marrow stromal cell antigen 2	1.99	0.279	7.16	0.00174	5.58	0.014	1.4	0.635	5.06	0.026	3.95	0.0575	-2.36	3.68	1.16	4.69	1.6	-1.6	2	2.8	3	6.6	8.3	-1.3	1.5	-1
201646_at	AA885297	SCARB2	scavenger receptor class B, member 2	6.77	0.0172	10.41	0.00352	7.41	0.0262	3.27	0.287	5.03	0.0972	3.58	0.143	1.3	7.21	2.81	10.59	4.4	-1.8	1.6	1.5	-2.2	2	2.2	-2.8	-2.5	-1.1
201647_s_at	NM_005506	SCARB2	scavenger receptor class B, member 2	1.24	0.903	3.41	0.0363	4.2	0.0423	1.57	0.547	4.32	0.0552	5.32	0.0308	-1.21	5.39	1.62	7.65	2.5	-1.2	-1.1	-1.1	-1.3	2.1	3	-1.1	-1.5	1
201649_at	NM_004223	UBE2L6	ubiquitin-conjugating enzyme E2L 6	3.32	0.193	28.25	0.000731	26.17	0.00336	2.09	0.491	17.75	0.00978	16.45	0.0132	-2.64	39.95	2.36	44.17	1.2	-1.5	2.1	2.9	2	3.5	8	-1.7	1.5	-1.3
201652_at	NM_006837	COPS5	COP9 constitutive photomorphogenic homolog subunit 5 (Arabidopsis)	3.12	0.0285	3.25	0.0173	4	0.0206	1.92	0.365	2	0.295	2.46	0.123	-1.28	1.16	-1.25	1.66	-1.4	-1.8	-1.7	-1.4	-2	-1	1.2	-1.7	-1.7	-2.6
201666_at	NM_003254	TIMP1	TIMP metallopeptidase inhibitor 1	2.31	0.229	12.47	0.000694	44.02	0.000139	1.63	0.544	8.75	0.00919	30.91	0.00033	1.47	1.73	2.11	2.2	4.2	1	1.4	1.8	1.4	2.3	2.9	1.3	4	1.3
201669_s_at	NM_002356	MARCKS	myristoylated alanine-rich protein kinase C substrate	24.76	0.000114	68.12	8.06e-06	89.26	1.61e-05	1.13	0.907	3.1	0.137	4.06	0.0621	2.6	6.96	2.55	12.55	3.4	1.1	4.7	2.6	3.2	6.5	2.6	1.1	2	1.3
201675_at	NM_003488	AKAP1	A kinase (PRKA) anchor protein 1	2.59	0.00474	2.33	0.00632	1.73	0.117	-1.17	0.684	-1.3	0.454	-1.75	0.118	1.13	-1.13	1.34	1.03	-1.5	-1.1	-1.7	-1.6	-1.2	-2.1	-2.1	-1.4	-1.7	-1.3
201676_x_at	NM_002786	PSMA1	proteasome (prosome, macropain) subunit, alpha type, 1	3.48	0.0495	3.71	0.0297	4.23	0.0459	1.85	0.441	1.97	0.386	2.25	0.232	1.08	1.37	1.12	1.69	1.1	-1.8	-1.2	-1.4	-2	1	1.8	-1.1	1.2	-1.4
201682_at	NM_004279	PMPCB	peptidase (mitochondrial processing) beta	2.87	0.0115	2.33	0.0262	2.25	0.0735	1.37	0.519	1.11	0.831	1.07	0.896	1.01	-1.41	1.14	-1.16	-1.1	-1.7	-1.7	-1.3	-2.6	-1.8	-1	-1.2	-1	-1.2
201696_at	NM_005626	SFRS4	splicing factor, arginine/serine-rich 4	2.38	0.00904	2.66	0.00278	3.07	0.00417	1.26	0.549	1.4	0.387	1.63	0.164	1.12	1.53	1.49	1.87	1.2	-1.6	-2.2	-1.6	-2.2	-1.6	-1.2	1.4	1.2	1
201699_at	NM_002806	PSMC6	proteasome (prosome, macropain) 26S subunit, ATPase, 6	3.41	0.0317	3.86	0.0141	3.18	0.0716	1.75	0.437	1.99	0.354	1.64	0.42	-1.06	2	-1.25	3.46	-1	-1.5	-1.2	-1.3	-2.2	1.1	1.8	-1.1	-1.1	-1.3
201730_s_at	BF110993	TPR	translocated promoter region (to activated MET oncogene) /// beta-transducin repeat containing	3.27	0.017	3.1	0.0155	3.95	0.0157	-1.02	0.979	-1.08	0.91	1.18	0.776	1.13	-1.02	1.53	-1.09	-1.2	-1.6	-1.5	-1.3	-3.2	-1.4	-1.7	1.1	-1.3	-1.7
201742_x_at	NM_006924	SFRS1	splicing factor, arginine/serine-rich 1 (splicing factor 2, alternate splicing factor)	5.78	0.00822	5.24	0.00777	5.46	0.0202	3.12	0.198	2.83	0.192	2.95	0.129	2.1	3.84	2.93	7.16	1.2	-1.8	-1.7	-1.6	-4.5	-2.5	-3.6	-2.4	-2.4	1.2
201754_at	NM_004374	COX6C	cytochrome c oxidase subunit VIc	4.53	0.000234	3.95	0.000304	3.61	0.00184	1.3	0.491	1.13	0.724	1.04	0.924	-1.01	-1.4	-1.01	-1.2	-1	-1	-1.2	-1.5	-3.1	-1.7	-1.2	1	1.1	-1.6
201762_s_at	NM_002818	PSME2	proteasome (prosome, macropain) activator subunit 2 (PA28 beta)	3.14	0.0076	7.16	0.000126	10.27	0.000131	1.63	0.383	3.71	0.00985	5.32	0.00212	-1.55	6.36	1.14	8.69	2.5	-1.4	1.8	1.9	1.1	2.4	3.5	-1.7	1.1	-1.6
201773_at	NM_015339	ADNP	activity-dependent neuroprotector	5.35	0.0127	6.5	0.00449	7.16	0.0108	-1.14	0.902	1.06	0.946	1.17	0.84	1.09	1.29	1.34	1.76	-1	-1.4	-1.1	1	-2.1	-1.4	-1.5	-1.8	-2.1	1.1
201786_s_at	NM_001111	ADAR	adenosine deaminase, RNA-specific	2.69	0.0844	4.96	0.00558	4.69	0.021	2.33	0.302	4.29	0.0401	4.06	0.0493	-1.3	7.52	2.43	9.48	-1.1	-1.5	1.8	2.1	1.8	2.3	2.5	-1.8	-1.1	-1
201821_s_at	BC004439	TIMM17A	translocase of inner mitochondrial membrane 17 homolog A (yeast)	7.06	0.00618	5.9	0.00738	6.87	0.0145	2.64	0.309	2.2	0.358	2.57	0.195	1.33	2.41	-1.11	4.17	1.5	-1.9	-1.3	-2	-2.3	-1.2	1.2	1	1.3	-1.2
201833_at	NM_001527	HDAC2	histone deacetylase 2	2.69	0.00974	2.57	0.00901	4.06	0.00267	-1.04	0.964	-1.09	0.863	1.45	0.34	1.1	-1.06	1.28	1.13	-1	-1.5	-1.5	-1.5	-2.9	-1.6	-1.2	-1.1	-1.1	-1.5
201856_s_at	BC000376	ZFR	zinc finger RNA binding protein	2.77	0.00124	2.79	0.000728	3.34	0.00098	1.28	0.468	1.28	0.419	1.54	0.152	1.18	1.74	1.39	1.78	-1.2	-1.7	-1.4	-1.5	-2.3	-1.3	-1.2	1.1	-1.1	-1.3
201857_at	NM_016107	ZFR	zinc finger RNA binding protein	3.12	0.0442	3.2	0.0308	3.78	0.0401	1.41	0.608	1.45	0.55	1.72	0.372	1.53	1.22	1.84	1.85	-1.1	-1.9	-1.2	-1.5	-2	-1.4	1.1	-1.1	1	-1.4
201889_at	NM_014888	FAM3C	family with sequence similarity 3, member C	2.19	0.0157	2.46	0.00477	4.86	0.000389	-1.04	0.952	1.09	0.837	2.14	0.049	1.02	1.15	1.08	1.36	-2.6	-1.8	-1.7	-2.2	-1.1	-1.6	-3.1	-2.8	-1.3	-1.1
201897_s_at	NM_001826	CKS1B	CDC28 protein kinase regulatory subunit 1B	8.4	2.62e-05	13.09	4.14e-06	11.96	1.5e-05	-1.03	0.965	1.52	0.349	1.39	0.373	-1.36	1.42	-1.2	1.77	1.7	-2	-2.2	-1.4	-1.4	1.5	3	-2.6	1	-1.3
201914_s_at	AK001465	SEC63	SEC63 homolog (S. cerevisiae)	3.25	0.0282	2.83	0.0392	2.07	0.232	1.6	0.47	1.4	0.569	1.02	0.978	1.13	-1.01	1.3	1.66	1.4	-3.5	-2.3	-1.6	-3.6	-1.7	-1.2	1.3	-1.1	-1.3
201922_at	NM_014886	TINP1	TGF beta-inducible nuclear protein 1	3.71	0.0117	2.85	0.0281	2.75	0.0723	1.17	0.816	-1.11	0.87	-1.15	0.83	1.15	-1.89	-1.09	-1.68	-1.1	-1.4	-1.4	-1.5	-3	-3.3	-2.8	-1.2	-1.4	-1.2
201923_at	NM_006406	PRDX4	peroxiredoxin 4	7.21	0.00863	6.82	0.00683	4.99	0.0476	1.87	0.475	1.77	0.466	1.29	0.763	1.19	-1.01	-1.16	1.23	-1.2	-1.6	-2.2	-2	-5.8	-1.5	-1.2	-2.1	1.4	-1.5
201935_s_at	AI768122	EIF4G3	eukaryotic translation initiation factor 4 gamma, 3	1.29	0.681	2.28	0.0328	3.2	0.0147	-1.02	0.973	1.73	0.3	2.43	0.0711	-1.56	1.92	-1.41	2.03	-1.5	-1	-1.9	-1.5	-1.8	-2.4	-2.1	-1.4	-1.5	-1.5
201946_s_at	AL545982	CCT2	chaperonin containing TCP1, subunit 2 (beta)	1.83	0.219	2.59	0.0324	1.74	0.296	1.4	0.551	1.97	0.26	1.33	0.577	1.23	1.95	1.36	2.59	1.1	-2	-2.7	-2.6	-3.5	-1.6	-1.1	-1.6	-2.2	-1.4
201947_s_at	NM_006431	CCT2	chaperonin containing TCP1, subunit 2 (beta)	8.75	0.00712	13.74	0.00135	19.56	0.00226	1.22	0.853	1.92	0.442	2.73	0.219	-1.24	1.65	-1.13	2.57	1.3	-1.3	-1.8	-1.3	-2	-1.2	1.2	-1.2	-1	-1.7
201955_at	AL137784	CCNC	cyclin C	2.69	0.0142	2.73	0.00924	2.45	0.0446	1.5	0.427	1.52	0.391	1.36	0.467	1.17	1.53	1.22	2.15	-1.1	-1.6	-1.6	-1.9	-2	-1.8	-1.2	1.5	-1.1	-1
201959_s_at	AA488899	MYCBP2	MYC binding protein 2	2.22	0.0112	2.35	0.005	2.35	0.0162	1.05	0.914	1.11	0.751	1.11	0.767	1.05	1.4	1.2	1.36	-1.3	-1.2	-1.4	-1.2	-2.1	-1.5	-1.4	1.1	1.2	1.1
201972_at	AF113129	ATP6V1A	ATPase, H+ transporting, lysosomal 70kDa, V1 subunit A	2.38	0.0144	2.69	0.00428	2.66	0.0153	1.4	0.435	1.59	0.293	1.57	0.224	-1.01	2.03	-1.16	2.63	1.5	1.1	2.4	1.8	1.1	2.6	5.3	-2.7	-1.2	-1.9
201995_at	NM_000127	EXT1	exostoses (multiple) 1	7.01	0.000463	8.11	0.000178	6.32	0.00171	1.55	0.444	1.79	0.322	1.4	0.497	1.19	1.32	2.22	1.27	-1	1	1.4	2.5	2.2	2.1	2.4	1.3	1.3	-1
201999_s_at	NM_006519	DYNLT1	dynein, light chain, Tctex-type 1	9.06	0.00199	31.78	5.01e-05	49.87	7.21e-05	1.71	0.484	5.98	0.0222	9.38	0.00643	-1.16	5.35	1.37	8	1.2	-1.6	1.2	1.4	-1.2	1	2.7	-1.1	1.7	1.4
202006_at	NM_002835	PTPN12	protein tyrosine phosphatase, non-receptor type 12	5.21	0.00684	6.77	0.00171	12.82	0.000971	2.81	0.2	3.66	0.0674	6.92	0.00882	-1.13	5.24	1.11	7.39	1.2	-1.3	-1.3	1.1	1	2	2.4	-1.9	-1.4	1.6
202034_x_at	NM_014781	RB1CC1	RB1-inducible coiled-coil 1	2.55	0.0693	3.1	0.0221	2.41	0.128	-1.27	0.715	-1.04	0.953	-1.34	0.621	-1.8	1.26	-1.43	1.11	-1.1	-1.5	-1.7	-1.6	-2.3	-1.5	1	1.1	-1.4	-1.3
202077_at	NM_005003	NDUFAB1	NADH dehydrogenase (ubiquinone) 1, alpha/beta subcomplex, 1, 8kDa	3.73	0.0269	3.34	0.0315	2.79	0.123	1.32	0.708	1.18	0.82	-1.01	0.984	-1.3	-1.18	-1.55	1.23	1	-1.5	-1.1	-1.1	-2.1	-1.7	1	-1.5	-1.6	-1.3
202097_at	NM_005124	NUP153	nucleoporin 153kDa	2.27	0.0555	2.35	0.0356	3.01	0.0253	-1.08	0.916	-1.04	0.947	1.23	0.664	-1.01	1.2	-1.01	1.25	1.1	-1.5	-1.2	-1.6	-2	-1.4	-1.2	1.2	1.1	-1.1
202127_at	AB011108	PRPF4B	PRP4 pre-mRNA processing factor 4 homolog B (yeast)	3.97	0.00588	4.93	0.00153	4.93	0.00562	1.53	0.458	1.89	0.295	1.89	0.211	1.09	2.59	1.39	2.8	1.1	-1.9	-1.2	-1.9	-1.9	-1.7	-2.1	1.2	1	-2.2
202143_s_at	NM_006710	COPS8	COP9 constitutive photomorphogenic homolog subunit 8 (Arabidopsis)	3.23	0.0181	4.89	0.00191	3.25	0.0338	1.52	0.481	2.3	0.174	1.53	0.415	-1.17	2.69	1.07	4.2	-1.1	-1.9	-1.7	-1.7	-3.2	-1.5	-1.2	-1.1	-1	1.3
202144_s_at	NM_000026	ADSL	adenylosuccinate lyase	3.05	0.00506	3.07	0.00318	3.71	0.00433	-1.04	0.951	-1.04	0.947	1.17	0.732	-1.39	1.5	-1.17	1.87	-2.3	-1.5	-1.9	-1.6	-2.5	-1.8	-1.6	1.3	1.5	1.1
202194_at	AL117354	TMED5	transmembrane emp24 protein transport domain containing 5	3.53	0.0138	4.14	0.00448	4.96	0.00737	1.73	0.411	2.03	0.271	2.43	0.117	-1.05	1.45	-1.17	1.78	1.3	-1.4	-1	-1	1	1.3	2.7	-1.9	1.1	-1.2
202209_at	NM_014463	LSM3	LSM3 homolog, U6 small nuclear RNA associated (S. cerevisiae)	9.45	0.000453	8.11	0.000462	4.82	0.0107	3.43	0.0768	2.95	0.0931	1.75	0.308	1.55	-1	1.28	1.36	-1.1	-1.6	-1.7	-1.2	-2.5	-1.5	-1.3	-1.4	-1.2	-1.3
202220_at	NM_014949	KIAA0907	KIAA0907	5.06	0.00202	5.86	0.000718	7.11	0.00143	-1.04	0.962	1.11	0.863	1.35	0.566	1.07	1.64	1.69	2.08	-1.5	-1.4	-1.5	-1.9	-2	-2.4	-2.7	1.1	1.2	-1.6
202228_s_at	NM_017455	NPTN	neuroplastin	1.87	0.322	3.03	0.0416	4.76	0.0199	-1.34	0.683	1.21	0.763	1.91	0.291	-1.34	1.82	1.06	2.69	1.3	-2.4	-1.3	1.5	1.3	1.8	2.3	-1.9	1.1	1.6
202232_s_at	NM_006360	PCID1	PCI domain containing 1 (herpesvirus entry mediator)	7.21	0.00528	4.89	0.0133	5.03	0.0329	2.03	0.417	1.38	0.664	1.41	0.649	1.29	-2.1	1.16	-1.64	1.2	-2	-1.3	-1.6	-2.4	-1.9	-1.3	-1.1	1	-1.4
202233_s_at	NM_006004	UQCRH	ubiquinol-cytochrome c reductase hinge protein	3.68	0.0429	4.17	0.0204	4.82	0.0326	1.29	0.765	1.46	0.59	1.69	0.445	1.26	-1.42	1.16	1.1	1.7	-1.7	-1.3	-1.1	-2.6	-1.6	1.2	-1.1	1.2	-1.3
202243_s_at	NM_002796	PSMB4	proteasome (prosome, macropain) subunit, beta type, 4	7.26	0.00751	6.92	0.00585	5.28	0.0378	2.89	0.287	2.75	0.265	2.1	0.322	-1.01	-1.39	-1.02	1.09	-1	-1.9	-1.5	-1.4	-2.5	-1.5	1.1	-1.7	-1.1	-1.1
202246_s_at	NM_000075	CDK4	cyclin-dependent kinase 4	2.27	0.0166	2.95	0.00199	7.16	0.000108	1.3	0.514	1.69	0.215	4.11	0.00184	1.38	1.3	1.52	1.71	-1.3	-1.1	-2.1	1.2	-2.2	-1.1	-1	-2.9	-1.6	1
202269_x_at	BC002666	GBP1	guanylate binding protein 1, interferon-inducible, 67kDa /// guanylate binding protein 1, interferon-inducible, 67kDa	4.56	0.116	36.25	0.000731	76.64	0.000819	2.31	0.469	18.38	0.0139	38.85	0.00363	1.02	86.22	4.66	110.66	3.5	-1.3	6.5	4.7	5.2	12.5	37.1	-3.9	-1.8	-1.4
202270_at	NM_002053	GBP1	guanylate binding protein 1, interferon-inducible, 67kDa /// guanylate binding protein 1, interferon-inducible, 67kDa	1.49	0.648	3.07	0.05	15.35	0.000871	1.49	0.589	3.07	0.137	15.35	0.00106	1.46	3.05	4.63	3.25	2.4	-1.7	3.2	4.1	3.2	7.3	19.4	-2.2	1	-1.2
202302_s_at	NM_023012	RSRC2	similar to splicing factor, arginine/serine-rich 4	1.92	0.0471	2.57	0.0047	2.3	0.0289	-1.21	0.639	1.11	0.795	-1.01	0.978	-1.12	1.89	1.09	2.61	-1.2	-1.7	-1.9	-2.9	-2.1	-1.9	-1.3	2	1.6	-1.1
202304_at	NM_014923	FNDC3A	fibronectin type III domain containing 3A	7.21	0.00809	7.16	0.00551	5.66	0.0322	-1.13	0.917	-1.14	0.892	-1.44	0.653	-1.24	1.06	1.08	1.3	-1.4	-1.5	-1.5	-1.4	-2.5	-1.6	-1.1	-2.2	-1.4	1.3
202307_s_at	NM_000593	TAP1	transporter 1, ATP-binding cassette, sub-family B (MDR/TAP)	1.35	0.843	6.02	0.00769	13.55	0.00254	1.32	0.754	5.9	0.0351	13.27	0.00381	1.34	5.98	2.45	10.82	1.2	-1.6	1.3	1.3	1.2	2.5	2.9	-1.2	-1	-1.2
202318_s_at	AF306508	SENP6	SUMO1/sentrin specific peptidase 6	4.89	0.00356	5.03	0.00207	5.32	0.00597	1.21	0.764	1.25	0.688	1.32	0.615	1.09	1.28	1.33	1.78	-1.2	-1.4	-1.5	-1.5	-2	-1.9	-1.8	-1	-1	-1.5
202345_s_at	NM_001444	FABP5 /// LOC728641 /// LOC729163 /// LOC731043 /// LOC732031	fatty acid binding protein 5 (psoriasis-associated) /// similar to Fatty acid-binding protein, epidermal (E-FABP) (Psoriasis-associated fatty acid-binding protein homolog) (PA-FABP) /// similar to Fatty acid-binding protein, epidermal (E-FABP) (Psoriasis-	-1.1	0.967	3.95	0.00486	27.67	2.76e-05	-1.39	0.569	3.14	0.0556	22.01	4.56e-05	-1.09	3.95	-1.11	5.74	4.2	-1.6	2.1	3	1.2	3.8	4.8	-1	1.7	-1.6
202375_at	NM_014822	SEC24D	SEC24 related gene family, member D (S. cerevisiae)	5.58	0.00641	4.69	0.00815	5.98	0.0109	1.52	0.562	1.28	0.713	1.63	0.443	-1.49	4.08	-1.91	5.26	1.2	-1.1	1.1	1.6	-1.1	2.2	5.7	-3.1	-1.4	-1.1
202396_at	NM_006706	TCERG1	transcription elongation regulator 1	3.23	0.0415	3.46	0.0236	7.06	0.00533	1.27	0.754	1.36	0.628	2.77	0.118	1.4	4.66	1.74	6.04	1.1	-1.3	-1.1	-1.2	-2.2	-1.7	-1.8	1.3	1.1	-1.3
202397_at	NM_005796	NUTF2	nuclear transport factor 2	2.27	0.136	2.87	0.0387	3.61	0.037	1.11	0.901	1.4	0.559	1.77	0.318	1.14	-1.51	1.35	-1.12	1.6	-1.2	1.4	2.8	-1	1.7	2.1	-1.2	1	-1.2
202406_s_at	NM_003252	TIAL1	TIA1 cytotoxic granule-associated RNA binding protein-like 1	2.36	0.0163	2.36	0.0115	2.16	0.0513	1.54	0.374	1.54	0.344	1.4	0.355	-1.09	1.05	1.14	1.24	-1.2	-1.4	-1.5	-1.4	-2	-1.1	1.2	-1	-1.1	-2.3
202411_at	NM_005532	IFI27	interferon, alpha-inducible protein 27	3.66	0.0739	21.11	0.000351	17.88	0.00201	1.14	0.911	6.59	0.0351	5.58	0.053	-2.66	6.77	1.08	12.68	-1	1	4	9.1	45	93.4	126.2	-3.5	1	1.1
202428_x_at	NM_020548	DBI	diazepam binding inhibitor (GABA receptor modulator, acyl-Coenzyme A binding protein)	4.96	0.0039	5.06	0.00233	3.2	0.0442	1.5	0.512	1.53	0.454	-1.04	0.963	-1.36	-1.12	-1.48	1.22	1.1	-1.4	-1.2	1	-2.5	-1.4	-1.1	-1.3	1.1	-1.5
202433_at	NM_005827	SLC35B1	solute carrier family 35, member B1	7.57	0.0063	8.46	0.00294	8	0.0116	2.27	0.388	2.53	0.301	2.4	0.24	-1.39	2.06	-2.58	3.35	1.9	-1.5	-1.2	-1.3	-2.4	1.1	1.5	-1.1	-1.1	-1.4
202446_s_at	AI825926	PLSCR1	phospholipid scramblase 1	2.62	0.357	7.67	0.0233	13.36	0.0181	2.28	0.473	6.68	0.104	11.63	0.0361	1.21	14.22	6.23	19.36	5.2	-1.1	3	3.5	4.8	2.5	29	-2.7	-1.8	1.4
202487_s_at	NM_012412	H2AFV	H2A histone family, member V	2.04	0.162	2.75	0.0315	4.06	0.0159	2.19	0.267	2.95	0.077	4.35	0.0188	-1.06	1.82	-1.09	2.49	-1.3	-1.6	-2	-1.5	-2.1	-1.7	-1.1	-1.4	-1.2	1.2
202491_s_at	NM_003640	IKBKAP	inhibitor of kappa light polypeptide gene enhancer in B-cells, kinase complex-associated protein	2.04	0.033	2.16	0.0168	1.72	0.151	1.3	0.516	1.38	0.415	1.09	0.829	1.17	-1.18	1.01	1.2	-1.1	-1.6	-2.6	-1.6	-2.3	-1.3	-1.1	-1.6	-1.1	-1.3
202533_s_at	BC003584	DHFR /// LOC643509	dihydrofolate reductase /// similar to Dihydrofolate reductase	5.32	0.00165	3.73	0.00515	8.94	0.000653	2.2	0.232	1.55	0.42	3.71	0.026	-1.06	-1.01	-1.16	1.42	-1	-1.7	-1.2	-1.8	-1.9	-1.1	2.6	-1.2	-1.2	-1.2
202583_s_at	NM_005493	RANBP9	RAN binding protein 9	2.35	0.0225	2.22	0.0229	3.05	0.0108	1.77	0.279	1.67	0.279	2.3	0.0631	-1.68	2.1	-1.09	2.51	1	-1.6	-1.6	-1.8	-2	-1.4	-1.3	-1.7	-1.7	-2
202591_s_at	NM_003143	SSBP1	single-stranded DNA binding protein 1	5.78	0.0194	5.74	0.0141	6.15	0.0312	2.93	0.307	2.91	0.262	3.12	0.161	1.31	1.44	1.03	2.17	-1.5	-2.3	-1.6	-1.3	-2.4	-1.5	-1.2	-1.7	-1.9	-1.2
202592_at	NM_001487	BLOC1S1	biogenesis of lysosome-related organelles complex-1, subunit 1	3.01	0.012	3.89	0.00214	3.25	0.0172	1.24	0.677	1.6	0.376	1.34	0.528	1.56	-2.46	1.12	-2.15	1.3	-1.6	-1	-1	-1.5	-1	2	1	1.2	-1.6
202599_s_at	NM_003489	NRIP1	nuclear receptor interacting protein 1	5.35	0.00297	4.17	0.0055	7.62	0.00207	2.99	0.111	2.33	0.192	4.26	0.0244	1.68	2.07	2.13	2.77	1.8	-1.4	1.5	1.2	-1.4	1	2.4	2.4	1.6	1.5
202600_s_at	AI824012	NRIP1	nuclear receptor interacting protein 1	7.26	4.13e-05	6.64	3.48e-05	8.75	4.06e-05	2.01	0.115	1.84	0.135	2.43	0.0312	1.4	2.83	1.48	2.54	1.1	-1.2	1	-1.1	-2.3	-1	2.4	3.1	-1.1	1.3
202629_at	AV681579	APPBP2	amyloid beta precursor protein (cytoplasmic tail) binding protein 2	2.22	0.0289	2.16	0.0257	2.69	0.0196	1.23	0.633	1.2	0.647	1.5	0.304	1.4	-1.23	1.14	-1.18	1	1.4	-1.4	1.3	1.2	1.5	2	-1.3	-1.8	-2
202644_s_at	NM_006290	TNFAIP3	tumor necrosis factor, alpha-induced protein 3	-1.44	0.474	2.35	0.0347	5.21	0.00238	-1.75	0.348	1.93	0.229	4.29	0.00805	-1.33	4.47	-1.33	4.47	1.1	-2	-1.9	-2.7	-1.8	-1.6	2.4	4.8	7.9	1.3
202659_at	NM_002801	PSMB10	proteasome (prosome, macropain) subunit, beta type, 10	1	1	3.34	0.0116	12.3	0.000327	-1	0.998	3.34	0.0445	12.3	0.000352	-1	3.34	1.01	5.5	1.8	-1.4	1.4	1.8	-1.3	1.5	2.3	-1.6	-1.2	-1.5
202675_at	NM_003000	SDHB	succinate dehydrogenase complex, subunit B, iron sulfur (Ip)	5.98	0.012	6.68	0.00562	4.99	0.0403	1.27	0.801	1.41	0.643	1.06	0.954	-1.61	-1.29	-1.42	1.09	1.2	-1.2	-1.3	-1.1	-2.1	1	1.2	-1.6	-1.1	-1.1
202688_at	NM_003810	TNFSF10	tumor necrosis factor (ligand) superfamily, member 10 /// tumor necrosis factor (ligand) superfamily, member 10	8	0.00621	9.51	0.00245	6.59	0.0223	2.1	0.424	2.5	0.327	1.73	0.474	-1.68	1.78	2.14	2.13	-1.8	1.6	1.4	1.7	3.2	5.3	6.5	-2.6	1.4	-1.1
202697_at	NM_007006	NUDT21	nudix (nucleoside diphosphate linked moiety X)-type motif 21	2.62	0.017	2.46	0.0177	3.63	0.00686	1.54	0.411	1.44	0.418	2.13	0.0995	1.14	-1.85	1.27	-2.2	1.1	-1.8	-1.5	-1.4	-2.4	-1.4	1.4	-1.2	-1.2	-1.6
202704_at	AA675892	TOB1	transducer of ERBB2, 1	7.01	0.00371	7.26	0.00215	4	0.0479	-2.85	0.228	-2.75	0.194	-4.99	0.0363	-2.24	-2.3	-1.66	-2.23	2	-3	-1.7	-1.8	-3.5	-2.3	1.3	1.3	1.2	1.5
202717_s_at	NM_003903	CDC16	cell division cycle 16 homolog (S. cerevisiae)	4.93	0.00475	4.79	0.00345	7.46	0.00248	1.91	0.376	1.85	0.361	2.89	0.0867	1.31	1.28	1.28	1.98	-1.9	-1.3	-1.9	-1.2	-2.4	-1.5	-2	-3.6	-1.5	-1.6
202736_s_at	AA112507	LSM4	LSM4 homolog, U6 small nuclear RNA associated (S. cerevisiae)	4.11	0.0322	3.68	0.0375	4.44	0.047	2.69	0.288	2.41	0.304	2.91	0.145	2.41	-1.09	1.95	1.31	1.4	-2.2	-1.8	-1.6	-3.4	-2.2	-1.5	-1.1	-1.2	1
202748_at	NM_004120	GBP2	guanylate binding protein 2, interferon-inducible /// guanylate binding protein 2, interferon-inducible	1.5	0.413	3.16	0.00658	5.82	0.00156	1.4	0.51	2.95	0.0393	5.43	0.00272	-1.1	3.97	1.19	2.79	2.7	1.8	2.5	3.3	4.4	8.1	12.9	-1.6	-1.1	-1.1
202753_at	NM_014814	PSMD6	proteasome (prosome, macropain) 26S subunit, non-ATPase, 6	6.87	0.00519	5.1	0.00977	4.5	0.0402	2.69	0.28	2	0.385	1.77	0.409	1.46	1.09	1.57	1.77	-1.1	-2	-1.6	-1.9	-2	-1.3	1.2	1.6	1.2	-1
202759_s_at	BE879367	AKAP2 /// PALM2-AKAP2	A kinase (PRKA) anchor protein 2 /// PALM2-AKAP2 protein	3.51	0.0146	2.73	0.0334	3.29	0.0356	1.68	0.422	1.31	0.621	1.58	0.382	1.26	1.28	1.43	1.56	-1.5	-1.5	-1.3	-1	-1.7	-1.4	-3.1	-1.5	-1.6	-1.2
202769_at	AW134535	CCNG2	cyclin G2	-2.36	0.238	-3.84	0.0394	-4.76	0.0471	-1.61	0.568	-2.62	0.283	-3.25	0.131	-2.83	-1.72	-2.13	-2.36	1	-1.8	-1.4	-1.8	-2.6	-2.6	-2.2	1	-1.2	-1.1
202784_s_at	NM_012343	NNT	nicotinamide nucleotide transhydrogenase	7.11	0.00857	4.53	0.025	4.41	0.0641	2.97	0.281	1.89	0.425	1.84	0.421	1.43	1.14	1.95	1.29	1	-1.7	-1	-1.2	-3.4	1.1	1	-1.5	-1.3	1.1
202798_at	NM_006323	SEC24B	SEC24 related gene family, member B (S. cerevisiae)	8.63	0.00249	8.11	0.00192	6.87	0.0113	-2.09	0.398	-2.22	0.339	-2.62	0.168	-2.31	-1.17	-1.72	-1.05	-1.1	-1.5	-1.7	-2.1	-2	-2.1	-1	1.2	1.2	1.1
202799_at	NM_006012	CLPP	ClpP caseinolytic peptidase, ATP-dependent, proteolytic subunit homolog (E. coli)	3.39	0.0171	3.27	0.014	2.75	0.0721	1.57	0.464	1.52	0.451	1.28	0.674	-1.09	-2.16	1.08	-1.65	1.3	-1.7	-1.9	-1.1	-2.5	-1.1	1	-1.1	-1.4	-1
202853_s_at	NM_002958	RYK	RYK receptor-like tyrosine kinase	2.68	0.000338	2.59	0.000287	2.2	0.00365	-1.26	0.417	-1.3	0.35	-1.53	0.0981	-1.01	-1.11	-1.11	-1.14	1	-1.1	-1.3	-1.8	-2.6	-1.8	-1.8	1.3	-1	-1
202863_at	NM_003113	SP100	SP100 nuclear antigen	2.64	0.161	5.32	0.011	6.11	0.0203	1.97	0.429	3.97	0.0976	4.56	0.0631	-2.79	5.03	1.25	6	-1.3	-1.2	1.9	1.7	1.5	2	1.9	1.1	1	1.3
202899_s_at	NM_003017	SFRS3	splicing factor, arginine/serine-rich 3	6.82	0.00348	4.69	0.00908	5.17	0.0191	2.89	0.207	1.99	0.369	2.19	0.225	2.14	1.93	2.31	3.01	1.1	-1.9	1.1	1.4	-2.3	-1.4	-1.1	-2.1	-1.4	-1.1
202905_x_at	AI796269	NBN	nibrin	1.61	0.326	3.01	0.0111	3.14	0.0253	-1.22	0.708	1.53	0.415	1.59	0.328	1.01	2.57	1.92	2.94	2.1	-1.3	1.3	1.2	-1	1.1	2.4	1.1	-1.1	2
202906_s_at	AF049895	NBN	nibrin	3.01	0.0586	6.82	0.00184	13.36	0.000971	1.31	0.712	2.97	0.133	5.82	0.0174	-1.5	2.64	1.39	2.99	2	-2.3	1.3	-1.3	1.5	1.3	3.8	1.4	-1.4	3.1
202941_at	NM_021074	NDUFV2	NADH dehydrogenase (ubiquinone) flavoprotein 2, 24kDa	12.55	0.00112	15.67	0.000405	19.16	0.000989	2.38	0.358	2.97	0.201	3.63	0.0991	-1.12	1.17	-1.06	1.7	1	-1.7	-1.4	-1.4	-2.4	-1.1	1.5	1.1	1.4	-1.1
202953_at	NM_000491	C1QB	complement component 1, q subcomponent, B chain	3.66	0.114	12.21	0.00289	8.23	0.0249	-1.47	0.702	2.27	0.403	1.53	0.649	-1.4	1.46	-1.02	2.22	1	-1.2	-1	-1	1.1	5.6	2.1	1	1	-1.1
202979_s_at	NM_021212	CREBZF	CREB/ATF bZIP transcription factor	2.83	0.0108	2.1	0.0455	2.24	0.0687	1.69	0.342	1.26	0.596	1.34	0.491	1.03	1.8	1.47	1.97	-1	-1.3	-1.3	-1.5	-2.5	-2.2	-4.1	-2	1.2	-1
202990_at	NM_002863	PYGL	phosphorylase, glycogen; liver (Hers disease, glycogen storage disease type VI)	4.96	0.012	3.14	0.0485	2.57	0.177	2.45	0.309	1.55	0.52	1.27	0.751	-1.16	-1.01	-1.14	1.47	1.2	1.6	1.2	1.1	-1.3	1	3	-1.4	-1.1	-1.8
203007_x_at	AF077198	LYPLA1	lysophospholipase I	7.16	6.82e-06	3.81	8.26e-05	3.14	0.00108	2.07	0.034	1.1	0.735	-1.1	0.744	1.13	3.58	1.85	3.86	1	-1.7	-1.1	-1.4	-2.4	1.3	1.1	-2.1	-2.7	1.3
203037_s_at	NM_014751	MTSS1	metastasis suppressor 1	8	0.000536	5.21	0.00163	5.13	0.00614	-1.34	0.616	-2.06	0.251	-2.09	0.173	1.26	1.09	1.91	1.53	-1.7	-1.5	-1.4	-1.2	-1.2	-1.5	-3.8	-1.6	1	-1.1
203039_s_at	NM_005006	NDUFS1	NADH dehydrogenase (ubiquinone) Fe-S protein 1, 75kDa (NADH-coenzyme Q reductase)	2.93	0.00912	2.36	0.0219	3.1	0.0143	1.08	0.905	-1.15	0.762	1.14	0.779	-1.13	-1.49	-1.19	-1.26	-1.3	-1.5	-1.7	-1.3	-2	-1.3	1.3	-1.4	-1.1	-1.2
203048_s_at	BE566023	KIAA0372	KIAA0372	2.83	0.066	2.93	0.0441	2.93	0.0904	1.36	0.663	1.4	0.584	1.4	0.588	-1.51	1.29	-1.55	1.51	-1.8	-1.6	-2.1	-2.1	-2.8	-1.9	-1.5	-2.3	-1.1	-1.5
203102_s_at	NM_002408	MGAT2	mannosyl (alpha-1,6-)-glycoprotein beta-1,2-N-acetylglucosaminyltransferase	3.92	5.86e-05	3.63	5.49e-05	3.34	0.000382	1.19	0.546	1.1	0.706	1.01	0.965	-1.06	1.35	1.13	1.44	1	-1	1.1	-1	-1.2	1.4	2.7	-1.1	-1	-1.3
203113_s_at	NM_001960	EEF1D	eukaryotic translation elongation factor 1 delta (guanine nucleotide exchange protein)	3.71	0.00811	2.48	0.0409	2.06	0.178	1.04	0.968	-1.44	0.471	-1.74	0.264	-1.15	-2.19	-1.27	-1.99	-1	-1.6	-1.4	-1.2	-2.8	-2	-1.8	1.3	1.1	-1.3
203117_s_at	NM_014871	USP52	ubiquitin specific peptidase 52	5.17	0.000406	3.92	0.000917	2.97	0.014	1.57	0.382	1.19	0.682	-1.11	0.813	1.23	-1.17	1.12	1.23	-1	1	-1.7	-1.5	-1.5	-2.1	-1	1.1	1.6	-2
203147_s_at	BE962483	TRIM14	tripartite motif-containing 14	2.85	0.281	11.88	0.00635	12.13	0.0189	2.13	0.49	8.88	0.0506	9.06	0.0493	-2.45	21.71	1.37	34.18	1.2	-1.1	2.5	3.2	3.3	3.1	1.7	-2.3	-1.6	-1.6
203152_at	NM_003776	MRPL40	mitochondrial ribosomal protein L40	2.14	0.0719	2.31	0.0365	2.5	0.0563	1.3	0.612	1.4	0.468	1.52	0.361	1.07	-1.05	-1.13	1.46	-1.1	-1.4	-1.3	1.1	-2	1.5	1.6	-1.2	1	-1
203153_at	NM_001548	IFIT1	interferon-induced protein with tetratricopeptide repeats 1 /// interferon-induced protein with tetratricopeptide repeats 1	11.88	0.177	144.01	0.00529	66.72	0.0381	12.91	0.313	156.5	0.0212	72.5	0.05	1.01	315.17	24.76	365.82	1	-1.1	19.6	43.1	29.7	54.5	72.2	-3.2	-1	-1
203156_at	NM_016248	AKAP11	A kinase (PRKA) anchor protein 11	7.73	8.08e-05	6.23	0.000119	11.88	3.74e-05	1.54	0.395	1.24	0.598	2.36	0.0582	-1.16	3.89	1.14	4.82	1	-2.2	-1.5	-1.3	-2.7	-2	-1.2	-2.4	-2.6	-1.2
203242_s_at	BG054550	PDLIM5	PDZ and LIM domain 5	4.79	0.0182	5.17	0.0102	5.46	0.0241	2.36	0.349	2.55	0.27	2.69	0.167	-1.15	1.67	1.16	2.13	-1.1	-2.7	-1.2	-1.5	-2.2	1.8	-1	-1.5	1.2	1.2
203243_s_at	NM_006457	PDLIM5	PDZ and LIM domain 5	6.64	0.00722	7.06	0.00383	5.82	0.0221	1.58	0.568	1.68	0.471	1.39	0.664	-1.57	2.66	-1.74	3.39	1	-1.8	-1.2	-1	1.1	2	1.6	-2	1.2	-1.3
203316_s_at	NM_003094	SNRPE	small nuclear ribonucleoprotein polypeptide E	6.41	0.00328	6.92	0.00163	7.21	0.00527	1.49	0.569	1.6	0.462	1.67	0.411	1.13	1.19	-1.01	1.78	-1.1	-1.6	-1.4	-1.5	-2.2	-1.6	1	-1.1	-1.2	-1.2
203338_at	NM_006246	PPP2R5E	protein phosphatase 2, regulatory subunit B (B56), epsilon isoform	4.72	0.0266	6.28	0.00744	8.11	0.0108	1.42	0.682	1.89	0.421	2.45	0.228	1.04	2.46	1.16	3.62	-1.8	-1.5	-1.7	-1.8	-1.9	-1.5	-2	-1.4	-1.3	-1.2
203392_s_at	NM_001328	CTBP1	C-terminal binding protein 1	8.46	0.000616	7.16	0.000699	10.56	0.000792	2.14	0.302	1.82	0.368	2.68	0.102	-1.25	3.14	-1.65	5.13	1.5	-1.1	1.2	1.6	-1.7	-1.3	-2.2	-1.5	-1.1	-1.5
203396_at	NM_002789	PSMA4	proteasome (prosome, macropain) subunit, alpha type, 4	1.75	0.268	2.73	0.0267	4.32	0.0102	1.52	0.471	2.36	0.144	3.73	0.0272	1.03	2.27	-1.09	2.95	1.2	-1.5	-1.3	-1.2	-1.6	1.7	2.8	-1.4	-1.1	-1.4
203454_s_at	NM_004045	ATOX1	ATX1 antioxidant protein 1 homolog (yeast)	1.19	0.789	2.3	0.0126	2.25	0.0378	-1.1	0.842	1.75	0.195	1.72	0.152	-1.22	1.06	-1.28	1.21	-1.2	-1.2	-1.3	-1	1.1	2.2	3.5	1.2	1.5	1.7
203484_at	NM_014302	SEC61G	Sec61 gamma subunit	9.78	0.0018	11.08	0.000789	8.63	0.00605	1.5	0.605	1.69	0.463	1.32	0.711	-1.04	1.71	-1.64	2.91	-1.1	-1.6	-1.3	-1.4	-2.2	-1.5	1.3	1.3	1.3	-1.3
203505_at	AF285167	ABCA1	ATP-binding cassette, sub-family A (ABC1), member 1	2.4	0.0785	2.81	0.0288	3.61	0.0253	1.64	0.436	1.92	0.316	2.46	0.114	1.04	1.22	1.09	1.6	1.9	-1.4	1.5	-1.2	-1.1	1	2	2.2	1.1	1.6
203525_s_at	AI375486	APC	adenomatosis polyposis coli	13.36	0.000338	8.46	0.000794	6.06	0.0088	2.89	0.19	1.83	0.394	1.31	0.684	2.03	1.19	2.35	2.21	-1.1	-1.6	-1.4	-2	-2.3	-2	-1.2	-1.4	-1.4	-1.4
203543_s_at	NM_001206	KLF9	Kruppel-like factor 9	8.52	0.008	6.02	0.0152	2.31	0.341	-1.51	0.661	-2.13	0.407	-5.54	0.0649	-1.82	-1.3	-1.28	-1.91	1	-2.2	-1.6	-1.1	-2.8	-1.3	1.4	1.9	1.6	1.5
203553_s_at	NM_006575	MAP4K5	mitogen-activated protein kinase kinase kinase kinase 5	2.75	0.0141	3.25	0.00388	3.23	0.0132	-1.38	0.508	-1.17	0.731	-1.17	0.728	-1.05	1.12	-1.05	1.05	1.7	-1.9	-1.4	-1.7	-3.9	-1.1	1.2	1.1	-1.1	-1.4
203582_s_at	NM_004578	RAB4A	RAB4A, member RAS oncogene family	3.86	0.00425	3.1	0.00852	2.11	0.126	2.16	0.207	1.73	0.336	1.18	0.739	1.43	-1.36	-1.11	-1	-1.1	-2.3	-1.6	-1.5	-2.5	-1.3	-1	-1.2	-1	1.4
203588_s_at	BG034328	TFDP2	transcription factor Dp-2 (E2F dimerization partner 2)	1.97	0.12	3.03	0.00867	3.68	0.0108	-1.1	0.874	1.4	0.476	1.69	0.254	-1.06	1.83	1.14	2.81	2.8	-2.9	-1.1	-2.2	1.5	-3.70945	2.6	2.11821	2.1	3.9
203651_at	NM_014733	ZFYVE16	zinc finger, FYVE domain containing 16	1.61	0.136	2.13	0.0138	1.84	0.0852	1.26	0.547	1.66	0.208	1.43	0.284	1.21	2.3	1.18	2.76	1.1	1	-1.1	-1.9	-1.6	-2	-1.6	-1.1	1.1	-1.4
203714_s_at	NM_003193	TBCE	tubulin folding cofactor E	2.85	0.0246	2.36	0.0489	2.43	0.0896	1.34	0.593	1.11	0.856	1.14	0.82	-1.11	1.21	1.29	1.53	-2.1	-1.4	-1.5	-1.9	-2	-1.3	-1.8	-1.2	1	-1
203739_at	NM_006526	ZNF217	zinc finger protein 217	3.32	0.105	5.66	0.0148	7.11	0.0214	-1.07	0.958	1.59	0.566	2	0.377	-1.13	5.7	1.52	8.37	1.4	-1.7	-1.2	-1.1	-2.9	-1.6	-1.3	-2.7	-2.2	1.2
203753_at	NM_003199	TCF4	transcription factor 4	2.68	0.101	4.47	0.0104	4.99	0.0201	-2.31	0.323	-1.39	0.622	-1.24	0.77	1.43	1.19	1.61	1.27	-3	-1.4	-1.3	-1.1	-1.4	-1.7	-6.2	-2.4	-1.5	-1.3
203822_s_at	NM_006874	ELF2	E74-like factor 2 (ets domain transcription factor)	3.16	0.00597	2.6	0.012	4.23	0.00332	-1.22	0.679	-1.49	0.406	1.09	0.85	-1.55	-1.07	-1.23	1.02	1.2	-1.6	-1.2	-1.4	-2	-2.4	-2.2	1.7	1.5	1.1
203880_at	NM_005694	COX17	COX17 cytochrome c oxidase assembly homolog (S. cerevisiae)	2.46	0.0336	2.64	0.017	2.31	0.0771	-1.05	0.943	1.02	0.977	-1.12	0.833	-1.47	1.04	-1.44	1.27	1.3	1	-1.1	-1.2	-1.2	-1.1	2.2	-1.3	1	-1.2
203923_s_at	NM_000397	CYBB	cytochrome b-245, beta polypeptide (chronic granulomatous disease)	1.13	0.908	3.43	0.00181	6.96	0.000297	-1.15	0.781	2.64	0.0359	5.35	0.00109	-1.1	3.18	1.03	3.9	2.8	-1.3	2	1.2	-1.2	1.8	3.2	-2.3	-1.4	-2.1
203935_at	NM_001105	ACVR1	activin A receptor, type I	10.85	0.000826	7.62	0.00156	18.51	0.000517	7.46	0.0125	5.24	0.0259	12.73	0.00184	2.64	4.53	5.39	7.24	1.3	-2.1	-1.3	1.2	-1	2.6	2	-2.1	1.1	-1.1
203964_at	NM_004688	NMI	N-myc (and STAT) interactor	1.92	0.192	3.78	0.00569	3.51	0.0239	2.99	0.0898	5.9	0.00398	5.46	0.00638	1.23	2.33	2.36	3.27	1.4	-1.4	1.8	1.5	1.4	2	3.8	-1.5	-1.6	-1
204053_x_at	U96180	PTEN	phosphatase and tensin homolog (mutated in multiple advanced cancers 1)	3.32	0.0167	4.66	0.00247	4.03	0.0149	1.56	0.457	2.19	0.205	1.89	0.221	1.2	1.47	1.57	2.19	1.6	-1.3	-1.2	-1.3	-3	-1.1	1.6	-1.3	-1.2	1.1
204079_at	NM_003595	TPST2	tyrosylprotein sulfotransferase 2	2.79	0.00215	2.33	0.00488	5.54	0.000135	-1.37	0.425	-1.64	0.197	1.45	0.244	-1.78	1.2	-1.99	1.16	1.3	-2	-1.8	1.4	1.1	1.4	3.1	-2.7	1.1	-1.5
204102_s_at	NM_001961	EEF2	eukaryotic translation elongation factor 2	14.83	0.000122	9.78	0.000275	11.79	0.000612	1.14	0.861	-1.33	0.617	-1.1	0.884	-1.19	-2.71	-1.01	-2.45	1.5	-1.2	1	1.1	-2	-1.9	-1.7	1.2	-1	-1
204170_s_at	NM_001827	CKS2	CDC28 protein kinase regulatory subunit 2	1.13	0.948	3.12	0.0162	28.84	2.76e-05	-2.06	0.301	1.34	0.591	12.38	0.000347	-2.04	3.27	-2.45	3.14	1.5	-2.1	-1.9	-2.4	-1.7	-1	3.2	-1.4	1.7	-1.2
204185_x_at	NM_005038	PPID	peptidylprolyl isomerase D (cyclophilin D)	1.95	0.153	2.46	0.0374	2.6	0.0632	1.19	0.768	1.51	0.429	1.59	0.338	-1.03	1.23	-1.02	1.13	-1.1	-2.2	-1.6	-1.5	-1.1	1.6	2.1	-1.9	-1.3	-1.3
204186_s_at	AI014573	PPID	peptidylprolyl isomerase D (cyclophilin D)	2.14	0.219	3.48	0.0278	4.47	0.0285	1.4	0.637	2.28	0.289	2.93	0.115	-1.57	1.53	-2.23	1.52	1	-2	-1.4	-1.2	-1.4	1.9	5.6	-2.8	-1.7	-2
204194_at	NM_001186	BACH1	BTB and CNC homology 1, basic leucine zipper transcription factor 1	1.83	0.0755	2.95	0.00234	2.41	0.0255	-1.23	0.607	1.31	0.473	1.07	0.888	-2.19	1.39	-1.62	1.39	1.7	-1.4	1.2	-1.1	-1.4	1.1	2.1	1.2	1.4	1.7
204279_at	NM_002800	PSMB9	proteasome (prosome, macropain) subunit, beta type, 9 (large multifunctional peptidase 2)	1.23	0.966	11.16	0.012	34.78	0.00382	1.31	0.846	11.88	0.0407	37.01	0.00497	1.2	11	1.82	25.99	-1.1	-2.3	-1.1	1.1	-1.8	2	2.7	-2.4	-1.5	1.1
204290_s_at	NM_005589	ALDH6A1	aldehyde dehydrogenase 6 family, member A1	37.01	5.41e-05	22.78	0.000101	11.47	0.00226	2.87	0.231	1.77	0.426	-1.13	0.885	1.2	-1.49	1.39	-1.28	-2.2	1.4	-1.3	-1.3	-3	-2.7	-1.9	-2.6	-2	-1.3
204299_at	NM_021993	FUSIP1 /// LOC727922	FUS interacting protein (serine/arginine-rich) 1 /// similar to FUS-interacting serine-arginine-rich protein 1 (TLS-associated protein with Ser-Arg repeats) (TLS-associated protein with SR repeats) (TASR) (TLS-associated serine-arginine protein) (TLS-asso	2.59	0.0137	2.46	0.0125	4.96	0.00121	1.54	0.4	1.46	0.398	2.95	0.0214	1.05	1.55	1.04	2.23	1.2	-2.1	-1.3	-1.8	-2.3	-1.9	-1.3	1.8	-1	1.1
204373_s_at	NM_014810	CEP350	centrosomal protein 350kDa	3.01	0.00415	2.85	0.00373	2.77	0.0148	1.33	0.506	1.26	0.555	1.22	0.624	-1.14	1.69	1.03	1.98	-1.2	-1.9	-2.5	-2.6	-3.7	-2	-1.2	-2.1	-2.9	-1.4
204396_s_at	NM_005308	GRK5	G protein-coupled receptor kinase 5	2.45	0.00859	2.6	0.00366	3.61	0.00206	-1.21	0.633	-1.13	0.741	1.22	0.579	1.04	1.02	1.04	1.13	-2.1	-2.8	-2.1	-1.5	-1.5	-1.3	-3.1	1.1	1.5	-1.2
204427_s_at	NM_006815	TMED2	transmembrane emp24 domain trafficking protein 2	10.78	0.000936	6.77	0.00262	3.46	0.0727	4.93	0.0509	3.1	0.137	1.58	0.489	1.55	2.1	1.78	3.07	2.9	-2.7	1.5	-1.1	-4.7	-1.2	-1.2	-2.4	-5.1	1.2
204496_at	NM_014574	STRN3	striatin, calmodulin binding protein 3	3.29	0.0134	3.78	0.00469	5.43	0.00363	1.68	0.408	1.93	0.276	2.77	0.0709	1.13	2.45	1.04	3.57	-1.4	-1.3	-1.4	-1.5	-2.3	-1.1	-1.3	-2.1	-1.7	-2
204533_at	NM_001565	CXCL10	chemokine (C-X-C motif) ligand 10	1.73	0.75	17.15	0.0047	35.51	0.0039	3.05	0.406	30.27	0.00679	62.68	0.00201	-1.52	54.57	5.24	51.09	1.1	1.1	1	3.9	12.3	134	49.6	-1.5	1.1	-1
204645_at	NM_001241	CCNT2	cyclin T2	5.94	0.00573	5.06	0.00664	7.01	0.00729	1.29	0.742	1.1	0.9	1.53	0.513	-1.21	3.07	1.05	4.13	1.2	-2.2	-1	-2.1	-2.6	-1.9	-2	1.1	1.1	-1.1
204670_x_at	NM_002125	HLA-DRB1 /// LOC730415	major histocompatibility complex, class II, DR beta 1 /// hypothetical protein LOC730415	-1.52	0.592	3.12	0.038	3.05	0.0855	-2.16	0.345	2.19	0.298	2.14	0.221	-2.04	3.61	-2.36	6.34	1.1	-1.1	1	-1.1	-1.7	-1.7	-4.1	-1.2	-1	1.2
204698_at	NM_002201	ISG20	interferon stimulated exonuclease gene 20kDa	-1.01	1	4.08	0.00881	5.62	0.00853	-1.01	0.993	4.08	0.0375	5.62	0.0133	1.01	4.06	1.02	3.35	-1.4	-1.9	1.7	3.6	2.8	4.5	4.8	-2.2	-1.2	1
204745_x_at	NM_005950	MT1G	metallothionein 1G	3.58	0.0533	3.46	0.0474	4.93	0.0359	-1.09	0.943	-1.13	0.891	1.26	0.776	-1.01	-2.17	1.84	-2.9	1.5	1	1.7	2.6	1	2	3	1.2	1	-1.1
204793_at	NM_014710	GPRASP1	G protein-coupled receptor associated sorting protein 1	8.23	1.27e-05	2.97	0.00108	1.63	0.162	2.83	0.0107	1.02	0.961	-1.79	0.102	2.66	-1.43	3.12	-1.17	1.2	-1.3	-1.9	-1.4	-2.2	-1.7	1.3	1.2	1.1	-1
204809_at	NM_006660	CLPX	ClpX caseinolytic peptidase X homolog (E. coli)	3.63	0.0141	3.1	0.0203	2.53	0.105	2.51	0.192	2.14	0.241	1.75	0.301	1.08	-1.25	1.43	1.19	1.2	-1.9	-1.4	-1.1	-2	-1.3	-1.3	1.1	-1.6	1.1
204831_at	R59697	CDK8	cyclin-dependent kinase 8	1.79	0.32	3.73	0.0124	4.14	0.0236	1.23	0.765	2.57	0.163	2.85	0.0989	-1.23	2.11	-1.16	2.63	-1.1	-1.7	-2	-1.7	-1.7	1.1	2.2	-3.3	-1.9	-1.2
204839_at	NM_015918	POP5	processing of precursor 5, ribonuclease P/MRP subunit (S. cerevisiae)	6.11	0.00126	6.77	0.000536	9.06	0.000803	2.38	0.205	2.64	0.106	3.53	0.0362	-1.01	1.66	-1	2.14	-1.9	1.3	-1.3	1.3	-3	-1.6	1.2	-2.3	-2.5	-1.4
204881_s_at	NM_003358	UGCG	UDP-glucose ceramide glucosyltransferase	3.84	0.0327	5.17	0.00815	4.76	0.0307	-1.33	0.721	1.01	0.987	-1.07	0.934	-1.08	1.68	1.22	2.35	-1.8	-1.5	-1.5	-2	-3	-2	-2.9	1.9	2.6	-1
204897_at	AA897516	PTGER4	prostaglandin E receptor 4 (subtype EP4)	1.33	0.676	2.36	0.0404	3.32	0.0202	-1.6	0.415	1.11	0.85	1.56	0.35	-1.09	1.32	1.09	1.74	-1.1	-1.8	-1.8	-1.2	-2.2	-1.1	1.4	-1.1	1.1	1.1
204905_s_at	NM_004280	EEF1E1	eukaryotic translation elongation factor 1 epsilon 1	7.01	0.00468	8.52	0.00162	14.03	0.00156	2.13	0.387	2.59	0.25	4.26	0.0623	-1.03	3.76	1.28	6.23	-1.5	-1.9	-2	-1.3	-2.4	-1.2	-1.1	-2.6	-1.7	-1.5
204959_at	NM_002432	MNDA	myeloid cell nuclear differentiation antigen /// myeloid cell nuclear differentiation antigen	1.28	0.781	3.63	0.00753	3.03	0.0454	-1.04	0.966	2.73	0.0974	2.28	0.134	1.6	5.43	1.75	7.54	1.9	1.5	2.3	2	1.4	2.3	2.4	-4.5	-3.2	-1.1
204972_at	NM_016817	OAS2	2'-5'-oligoadenylate synthetase 2, 69/71kDa	4.82	0.0587	20.39	0.000943	7.67	0.0328	1.85	0.54	7.84	0.0442	2.95	0.228	-1.09	7.62	4.72	7.78	1.2	1	7.6	7.2	12.2	17	15.1	-2.4	-1.3	-1
204994_at	NM_002463	MX2	myxovirus (influenza virus) resistance 2 (mouse)	1.19	0.844	2.68	0.0112	2.22	0.0747	1.14	0.809	2.57	0.0542	2.13	0.101	1.14	2.73	1.71	2.1	1	-1	15.8	15.3	12.2	16.2	13.2	-2.1	1	-1.3
205020_s_at	NM_005738	ARL4A	ADP-ribosylation factor-like 4A	1.69	0.295	2.97	0.0154	2.55	0.074	-1	0.998	1.75	0.353	1.51	0.407	1.25	-1.3	1.1	-1.18	1.3	-1.6	1.1	-2	-1.6	-1.1	4.6	1.7	4.9	1.1
205040_at	NM_000607	ORM1	orosomucoid 1	5.78	0.00865	13.09	0.000439	16.22	0.00103	1.6	0.536	3.63	0.0988	4.5	0.0524	-2.28	5.7	-2.22	7.19	2.1	-9.4	-1	-1.2	1	-2.2	1	-1.3	1.2	-1.3
205041_s_at	NM_000607	ORM1 /// ORM2	orosomucoid 1 /// orosomucoid 2	6.77	0.00887	15.24	0.000563	17.15	0.0017	2.19	0.405	4.93	0.0633	5.54	0.0468	-2.09	5.62	-1.93	6.57	2.1	-15.3	-1	-1	1	-2.2	1	-2.2	1.1	-2.4
205089_at	NM_003416	ZNF7	zinc finger protein 7	3.58	0.00347	3.01	0.00564	3.53	0.00838	1.11	0.861	-1.07	0.902	1.09	0.859	1.27	1.05	1.77	1.13	-1.6	1	1.2	-1	-1.5	-2.1	-2.8	1.5	1	-1.4
205133_s_at	NM_002157	HSPE1	heat shock 10kDa protein 1 (chaperonin 10)	9.92	0.00675	14.83	0.00156	14.22	0.00625	1.75	0.554	2.62	0.353	2.51	0.278	-1.01	1.6	-1.11	2.4	-1.2	-1.6	-1.5	-1.4	-1.4	1.5	2.2	-1.9	-1.1	-1.5
205158_at	NM_002937	RNASE4	ribonuclease, RNase A family, 4	45.25	8.46e-06	25.81	1.73e-05	21.86	9.59e-05	2.77	0.15	1.58	0.429	1.34	0.613	1.09	1.6	1.58	1.8	1.2	-1.3	1.1	-1	-2.9	-1.7	-2.1	-3.6	-1.8	-1
205221_at	NM_000187	HGD	homogentisate 1,2-dioxygenase (homogentisate oxidase)	11.79	0.00437	9.32	0.00546	5.86	0.0517	3.81	0.234	3.01	0.289	1.89	0.459	-1.09	-1.33	-1.43	-1.04	1.6	-14.2	-3	2.3	2	1.5	12.1	-1.2	1.7	2
205361_s_at	AI718295	PFDN4	prefoldin subunit 4	2.04	0.14	3.14	0.0135	3.92	0.0144	1.37	0.583	2.1	0.223	2.62	0.0871	1.01	1.71	1.1	2.73	-1.3	-2.2	-1.3	-1.7	-2.7	-1.8	1.2	1.3	1.5	-1.6
205483_s_at	NM_005101	ISG15	ISG15 ubiquitin-like modifier	2.71	0.305	25.46	0.00104	8.11	0.0428	2.53	0.426	23.75	0.00593	7.57	0.066	-2.87	24.76	1.49	30.48	1	-1.1	8.6	11.3	10.2	15.8	11	-2.3	1.1	1
205583_s_at	NM_024810	CXorf45	chromosome X open reading frame 45	2.95	0.00935	2.27	0.0297	2.73	0.0284	-1.66	0.362	-2.16	0.117	-1.79	0.176	-1.28	2.13	1.11	2.34	-1.7	-1.1	-1.9	-1.9	-1.8	-1.9	-2.3	-2.1	-1.7	-1.4
205633_s_at	NM_000688	ALAS1	aminolevulinate, delta-, synthase 1	8.06	0.00305	4.11	0.0215	5.24	0.0252	2.2	0.375	1.13	0.896	1.43	0.618	3.73	1.78	3.34	2.47	-1.2	-1	-1.1	-1	1.4	1.2	2.8	-1.2	-1.4	-1
205660_at	NM_003733	OASL	2'-5'-oligoadenylate synthetase-like	3.78	0.271	21.86	0.00638	21.56	0.0201	2.77	0.465	16	0.0468	15.78	0.049	1.6	9.51	11.88	17.81	1	-1	1.7	8.6	6.7	21.4	24.5	-1.9	1	-1
205687_at	NM_019116	UBFD1	ubiquitin-binding protein homolog	2.45	0.0901	4.79	0.00367	6.59	0.00398	-1.13	0.885	1.74	0.394	2.4	0.14	-1.45	1.58	-1.44	2.17	-1	-1.1	-1.3	-1.3	1	2.4	3.7	-1.8	-1	-1.5
205776_at	NM_001461	FMO5	flavin containing monooxygenase 5	4.99	0.00333	4.03	0.00558	1.14	0.866	1.02	0.975	-1.21	0.735	-4.29	0.0213	-1.24	-1.6	1.71	-1.93	-1.9	1.1	1.6	1.3	-1.4	1.1	-2.4	-1.1	1	1.1
205981_s_at	NM_001564	ING2	inhibitor of growth family, member 2	1.99	0.00901	2.11	0.00337	2.64	0.00237	1.4	0.348	1.49	0.211	1.85	0.0468	1.71	1.33	2.53	1.54	-1.1	-2.8	-1.8	-1.7	-2.4	1.1	2.2	1.4	1.1	-2.3
206116_s_at	NM_000366	TPM1	tropomyosin 1 (alpha)	2.83	0.0453	2.69	0.044	3.01	0.0613	2.41	0.229	2.3	0.208	2.57	0.114	1.24	1.17	1.01	1.85	1.3	-2.1	-2.4	-1.1	-2.5	1	1	-1.1	1.6	-1.4
206245_s_at	NM_006469	IVNS1ABP	influenza virus NS1A binding protein	1.96	0.0882	2.25	0.0294	1.96	0.129	-1.06	0.93	1.09	0.869	-1.06	0.912	-1.26	-1.56	-1.12	-1.54	1.3	-1.7	-1.7	-2.3	-2.2	-1.9	-2.4	-1.3	-1.5	-1
206272_at	NM_006542	SPHAR	S-phase response (cyclin-related)	5.06	0.00541	3.76	0.0124	6.23	0.00585	1.09	0.929	-1.24	0.728	1.34	0.637	-1.17	1.17	-1.07	1.69	1	-1.9	-1.2	-1	1.4	2.6	8.5	-3.8	-1.3	-1.5
206488_s_at	NM_000072	CD36	CD36 molecule (thrombospondin receptor)	47.18	0.000125	16.11	0.000802	10.48	0.00896	4.14	0.17	1.41	0.674	-1.09	0.932	1.3	1.33	2.79	1.04	2.3	1.9	-1.1	-1.1	-3.5	1	1.2	-1.4	-1.5	-1
206491_s_at	NM_003827	NAPA	N-ethylmaleimide-sensitive factor attachment protein, alpha	3.14	0.0322	8.11	0.000551	3.71	0.0315	2.51	0.216	6.5	0.0056	2.97	0.084	1.13	3.68	2.07	5.8	-1.1	-1.3	1.4	1.3	1	1.9	2.1	1.1	1.3	1
206562_s_at	NM_001892	CSNK1A1	casein kinase 1, alpha 1	3.66	0.0166	4.53	0.00454	4.17	0.0198	1.11	0.902	1.38	0.579	1.27	0.698	1.43	1.52	1.64	1.94	1.9	-1.7	-1.1	-1.2	-3.4	-1.6	1.2	2.2	1.4	-1.2
206662_at	NM_002064	GLRX	glutaredoxin (thioltransferase)	1.22	0.773	2.53	0.0132	2.46	0.0409	-1.28	0.597	1.63	0.339	1.58	0.271	-1.25	2.01	1.04	2.14	1.1	-1.1	1.1	1.1	1	2.8	5	-2.6	-2.2	-1.2
206715_at	NM_012252	TFEC	transcription factor EC	1.55	0.0837	3.68	7.98e-05	5.7	2.7e-05	-1	0.994	2.38	0.00652	3.68	0.000326	1.01	2.69	-1.01	3.96	1.1	1.3	2.3	-1.1	1.1	3.2	5.1	-2.5	-1.2	-2.1
206809_s_at	NM_005758	HNRPA3 /// HNRPA3P1	heterogeneous nuclear ribonucleoprotein A3 pseudogene 1 /// heterogeneous nuclear ribonucleoprotein A3	4.03	0.0197	3.16	0.0383	7.06	0.00617	2.03	0.382	1.59	0.468	3.56	0.0734	-1.11	1.37	-1.3	1.9	1.2	-1.7	1	-1.2	-2.5	-1.5	-1.2	-1.9	-1.3	-1.4
206976_s_at	NM_006644	HSPH1	heat shock 105kDa/110kDa protein 1	2.07	0.418	10.41	0.00322	9.78	0.0127	-2.6	0.371	1.93	0.446	1.82	0.481	-2.36	2.4	-2.08	3.26	-1	-1.5	-2.7	-1.4	-1.1	2.2	2.1	1.3	1.4	-2.2
206989_s_at	NM_004719	SFRS2IP	splicing factor, arginine/serine-rich 2, interacting protein	2.89	0.00541	2.11	0.0258	2.62	0.0199	1.5	0.405	1.09	0.831	1.36	0.429	1.2	1.05	1.89	1.59	-1.1	-1.7	-1.3	-1.1	-2.5	-1.3	-1	-1.4	-1.7	-1.1
207040_s_at	NM_003932	ST13	suppression of tumorigenicity 13 (colon carcinoma) (Hsp70 interacting protein)	5.06	0.00759	3.73	0.0174	2.36	0.189	1.84	0.419	1.36	0.631	-1.17	0.829	1.57	-1.24	1.49	-1.03	-1	-1.8	-1.7	-1.6	-4.4	-1.8	-1.2	1.2	1.2	-1.3
207108_s_at	NM_015384	NIPBL	Nipped-B homolog (Drosophila)	3.73	0.00429	4.66	0.000961	4.82	0.0032	1.55	0.426	1.93	0.223	2	0.142	1.01	1.26	1.13	1.22	-1.1	-1.3	-1.7	-1.3	-2.5	-1.4	-1.3	-1.3	-1.5	-1.4
207132_x_at	NM_002624	PFDN5	prefoldin subunit 5	11.88	0.000122	8.69	0.00022	5.86	0.00329	1.23	0.725	-1.11	0.863	-1.65	0.332	1.49	-2.09	1.52	-1.98	1.1	-1.7	-1.3	1.2	-2	-1.8	-1.7	1.1	-1	-1.3
207275_s_at	NM_001995	ACSL1	acyl-CoA synthetase long-chain family member 1	9.92	0.00159	5.13	0.00908	2.57	0.193	2.64	0.285	1.37	0.653	-1.46	0.595	1.52	1.12	1.83	1.74	1.7	-1.1	-1.2	-1.8	-2.5	1.1	5.6	-1.1	-1	1.3
207318_s_at	AJ297710	CDC2L5	cell division cycle 2-like 5 (cholinesterase-related cell division controller)	3.97	0.00234	2.87	0.0087	4.72	0.00264	1.22	0.683	-1.13	0.794	1.45	0.388	1.06	1.17	1.21	1.36	-1.6	-1.2	-1.5	-1.4	-2.2	-1.7	-1.4	-1.9	-2.6	1
207483_s_at	NM_018448	CAND1	cullin-associated and neddylation-dissociated 1	2.85	0.00762	2.99	0.00365	3.2	0.00862	1.33	0.533	1.4	0.426	1.5	0.312	1.21	1.22	1.27	1.43	1	-1.5	-1.5	-1.8	-2.1	-1.7	-1.3	1.7	1.4	-1.1
207507_s_at	NM_001689	ATP5G3	ATP synthase, H+ transporting, mitochondrial F0 complex, subunit C3 (subunit 9)	6.11	0.0167	7.31	0.00664	6.77	0.0245	1.96	0.457	2.35	0.365	2.17	0.321	1.04	1.43	-1.13	2.24	1.2	-1.9	-1.3	-1.1	-2.7	-1.4	1.3	-1.2	1.1	-1.1
207508_at	NM_001689	ATP5G3	ATP synthase, H+ transporting, mitochondrial F0 complex, subunit C3 (subunit 9)	4.38	0.018	5.21	0.0066	5.5	0.0171	1.89	0.421	2.25	0.304	2.38	0.193	1.04	1.42	-1.04	2.34	1.4	-1.6	-1.1	-1	-2.2	-1.4	1.1	-1.3	-1	-1.1
207543_s_at	NM_000917	P4HA1	procollagen-proline, 2-oxoglutarate 4-dioxygenase (proline 4-hydroxylase), alpha polypeptide I	-1.28	0.856	3.41	0.0293	4.23	0.034	-5.43	0.0318	-1.24	0.748	-1	0.995	-8.63	-1.75	-6.23	-1.91	1.4	-1	-1.8	-1.5	-1.3	-1.1	2.9	1.2	1.1	-1.5
207585_s_at	NM_001001	RPL36AL	ribosomal protein L36a-like	13.18	0.000323	13.09	0.000206	7.89	0.00353	1.64	0.475	1.63	0.441	-1.02	0.981	1.13	-1.24	1.01	1.05	-1.1	-1.6	-1.6	-1.6	-2.6	-1.4	-1	-1	1	-1.1
207606_s_at	NM_018287	ARHGAP12	Rho GTPase activating protein 12	5.24	0.000437	4.86	0.000384	5.46	0.000918	1.45	0.437	1.35	0.47	1.52	0.298	-1.31	1.46	1.32	1.82	-1	-2.2	-1.9	-2.1	-2.4	-2.3	-1.1	-1.1	-1.2	-1.2
207614_s_at	NM_003592	CUL1	cullin 1	4.6	0.012	4.08	0.0133	4.56	0.0249	1.83	0.425	1.63	0.451	1.82	0.339	1.53	-1.4	2.55	-1.13	-1.1	-1.3	-1	1.2	-1.3	2.1	3.1	-1.7	-1.8	-1.9
207655_s_at	NM_013314	BLNK	B-cell linker	2.91	0.26	6.11	0.033	2.64	0.344	1.59	0.672	3.34	0.298	1.44	0.728	-1.71	-1.04	1.41	-1.02	-3	-2.7	-1	-1.1	-2	-2.4	-6.5	-1.4	-1.5	-1.4
207668_x_at	NM_005742	PDIA6	protein disulfide isomerase family A, member 6	4.41	0.0246	6.28	0.00512	6.64	0.014	1.93	0.429	2.75	0.223	2.91	0.145	-1.46	3.86	-1.97	6.19	1.2	-1.7	-1.6	1.1	-3.5	1.3	1.9	-2.3	-1.1	-1.1
207738_s_at	NM_013436	NCKAP1	NCK-associated protein 1	3.46	0.0198	3.63	0.0114	4.44	0.0149	1.49	0.531	1.56	0.444	1.91	0.248	1.05	1.28	1.13	1.71	1.2	-1.7	-3	1.5	-1	4	6.5	1.1	1.7	1.1
207791_s_at	NM_004161	RAB1A	RAB1A, member RAS oncogene family	17.51	0.000745	15.24	0.000677	11.47	0.00522	3.66	0.191	3.18	0.201	2.4	0.252	1.14	5.17	1.02	8.57	1.6	-2.4	-1.6	-1.7	-2.2	-1.1	1.8	-1.3	-1.7	-1.4
207871_s_at	NM_018412	ST7	suppression of tumorigenicity 7	6.11	0.0061	3.51	0.032	4.53	0.0332	2.68	0.264	1.54	0.527	1.99	0.303	-1.02	-2.01	-1.13	-1.44	-1	1	-1.2	1	-1	4.9	1.3	-1	1.1	-1
207974_s_at	NM_006930	SKP1A	S-phase kinase-associated protein 1A (p19A)	12.47	0.003	15.03	0.0012	8.75	0.0167	2.28	0.417	2.75	0.314	1.6	0.584	1.02	1.61	1.31	2.36	1.5	-1.8	-1.2	-1.2	-2	-1.1	1.2	-1.5	-1.2	-1.1
207980_s_at	NM_006079	CITED2	Cbp/p300-interacting transactivator, with Glu/Asp-rich carboxy-terminal domain, 2	6.06	0.00276	2.89	0.0392	1.58	0.477	2.97	0.142	1.41	0.555	-1.29	0.68	1.29	1.18	2.14	1.62	3.4	-2.9	-1	1.3	-1.5	2.2	2.9	-1.3	-3	-2.3
208055_s_at	NM_015601	HERC4	hect domain and RLD 4	1.96	0.186	3.68	0.00722	1.63	0.386	1.23	0.749	2.31	0.174	1.02	0.978	1.18	2.25	1.41	2.66	-1.5	-1.8	-3.3	-1.9	-1.8	-1.5	-2.1	-3	-5.8	-1.6
208074_s_at	NM_021575	AP2S1	adaptor-related protein complex 2, sigma 1 subunit	19.16	3.74e-06	19.56	1.79e-06	19.16	4.34e-06	1.59	0.348	1.63	0.29	1.59	0.222	-1.06	-1.83	-1.27	-1.44	1.5	-1.3	-1.1	1.1	-2.1	-1.1	1.4	1.1	-1.3	-1.3
208151_x_at	NM_030881	DDX17	DEAD (Asp-Glu-Ala-Asp) box polypeptide 17 /// DEAD (Asp-Glu-Ala-Asp) box polypeptide 17	3.48	0.00871	2.79	0.018	3.89	0.0115	1.28	0.652	1.03	0.965	1.43	0.465	1.32	-1.26	1.48	-1.05	1.1	-1.3	1.1	1.3	-1.2	-1.2	-2	-1.8	-1.2	-1.7
208290_s_at	NM_001969	EIF5	eukaryotic translation initiation factor 5	6.23	0.00697	11.96	0.000594	7.36	0.00909	1.06	0.961	2.03	0.378	1.25	0.769	-1.42	1.84	-1.13	2.37	2.1	-2	-1.6	-1.5	-2	-1.9	-1.1	1.2	1.2	1.6
208308_s_at	NM_000175	GPI	glucose phosphate isomerase	4.14	0.00199	4.32	0.00104	5.7	0.00131	-1.01	0.983	1.03	0.965	1.36	0.493	-1.89	-1.56	-2.1	-1.11	1.4	-1.7	-1.3	-1.1	-2.8	-1.5	-1.2	1.1	1	-1.3
208490_x_at	NM_003522	HIST1H2BF	histone cluster 1, H2bf	2.04	0.392	5.66	0.0147	3.84	0.104	1.47	0.663	4.08	0.119	2.77	0.199	-1.14	3.73	2.01	6.15	1.3	-2.2	-2	1.7	1.7	2.7	6.2	-1.5	-1.3	1.9
208523_x_at	NM_003525	HIST1H2BI	histone cluster 1, H2bi	2.31	0.178	6.59	0.00255	3.36	0.0749	1.36	0.684	3.86	0.0689	1.97	0.295	-1.3	4.17	1.39	6.5	1.2	-2	-1.5	1.2	1.9	2.9	4.7	-1.2	1	1.3
208527_x_at	NM_003523	HIST1H2BE	histone cluster 1, H2be	1.54	0.605	5.78	0.00447	3.27	0.0846	1.26	0.779	4.72	0.0394	2.68	0.147	-1.95	4	1.05	6.48	1.4	-3	-1.9	1.6	1.3	3.2	7	-2	-1.5	1.6
208579_x_at	NM_017445	H2BFS /// HIST1H2BK	histone cluster 1, H2bk	4.56	0.136	23.1	0.00255	14.03	0.0228	2.35	0.485	11.88	0.0445	7.21	0.0938	-3.34	5.54	1.25	11.16	1.1	-2.2	-2	1.2	1.3	2.9	5.7	-1.6	-1	2
208627_s_at	BE966374	YBX1	Y box binding protein 1	3.81	0.0308	3.81	0.0226	2.95	0.117	2.22	0.358	2.22	0.316	1.72	0.406	1.09	1.63	1.22	2.03	1.3	-1.5	-1.3	-1.3	-2.7	-2.2	-1.6	-1.2	-1.1	-1
208639_x_at	BC001312	PDIA6	protein disulfide isomerase family A, member 6	5.94	0.0194	8.4	0.00484	9.19	0.0123	2.28	0.409	3.23	0.219	3.53	0.135	-1.3	2.13	-1.87	3.62	1.2	-2.3	-1.4	1.4	-2	1.1	2.3	-2	-1.3	1.3
208653_s_at	AF263279	CD164	CD164 molecule, sialomucin	4.6	0.00687	8.57	0.000455	9	0.00158	1.36	0.638	2.53	0.164	2.66	0.11	1.17	2.04	1.78	2.65	1.8	-2.3	1.6	1.5	-2.1	1.6	2	-1.1	-1.6	1.2
208654_s_at	BF669455	CD164	CD164 molecule, sialomucin	7.11	0.00544	7.31	0.00322	4.56	0.043	2.68	0.295	2.75	0.229	1.72	0.448	1.27	3.18	2.97	4.45	1.7	-2.1	1.2	1.6	-2	1.2	1.1	-2.8	-2.3	1.4
208671_at	AF164794	SERINC1	serine incorporator 1	3.43	0.00651	3.23	0.00606	2.77	0.0371	1.06	0.938	-1.01	0.993	-1.17	0.755	-1.3	1.17	1.23	1.36	-1.1	-1.8	-1.2	-1.5	-2.8	-1.1	-1.1	1	1.1	1.3
208675_s_at	D29643	DDOST	dolichyl-diphosphooligosaccharide-protein glycosyltransferase	15.24	0.000176	14.22	0.00014	12.21	0.000857	1.97	0.373	1.84	0.379	1.58	0.439	1.06	1.32	1.17	1.84	1.7	-1.5	-1.1	-1	-2.8	-1.4	1	-1.2	-1.1	-1.3
208680_at	L19184	PRDX1	peroxiredoxin 1	2.85	0.142	8.34	0.00307	22.32	0.000945	1.16	0.9	3.39	0.162	9.06	0.013	-2.36	2.73	-2.99	3.96	1.2	-1.8	-1.2	-1.1	-2.5	1	1.2	-1.9	-1.3	-1
208689_s_at	BC003560	RPN2	ribophorin II	22.47	5.81e-05	30.48	1.74e-05	31.78	5.72e-05	1.65	0.457	2.24	0.256	2.33	0.163	-1.28	1.8	-1.46	2.67	1.5	-1.9	-1.3	-1.5	-2.6	-1.1	1.3	-1.2	-1.1	-1.2
208698_s_at	L14599	NONO	non-POU domain containing, octamer-binding	5.39	0.00275	5.98	0.00114	5.82	0.00481	2.2	0.275	2.45	0.155	2.38	0.13	1.04	1.03	1.16	1.35	1.1	-2	-1.7	-1.8	-5.1	-1.9	-1.3	-1.2	-1.5	1
208702_x_at	AI525212	APLP2	amyloid beta (A4) precursor-like protein 2	1.66	0.169	2.31	0.0154	2.53	0.0252	1.31	0.534	1.83	0.186	2	0.1	-1.01	1.12	-1.01	1.36	1.4	1.1	1.5	1.4	-1.3	1.4	3.3	-1.2	-1.5	1.1
208705_s_at	BG481972	EIF5	eukaryotic translation initiation factor 5	4.29	0.00613	6.96	0.000597	4.96	0.00768	1.02	0.976	1.66	0.401	1.18	0.778	-1.57	1.05	-1.39	1.29	1.9	-2.8	-1.3	-1.4	-2.2	-1.7	-1.5	2.7	1.7	-1
208708_x_at	AL080102	EIF5	eukaryotic translation initiation factor 5	3.07	0.0627	6.23	0.00312	3.51	0.0648	-1.19	0.84	1.71	0.429	-1.04	0.963	-1.83	1.63	-1.62	2.11	2.2	-2.1	-1.3	-1.5	-2.5	-1.6	1.2	1.2	-1.1	1.2
208719_s_at	U59321	DDX17	DEAD (Asp-Glu-Ala-Asp) box polypeptide 17	16.11	7.97e-05	13	9.03e-05	13.93	0.000288	2.83	0.131	2.28	0.198	2.45	0.121	1.91	-1.09	2.53	1.22	1.2	-2	-1	1.2	-1.8	-1.6	-2.8	-2.1	-1.2	-1.6
208720_s_at	AI890947	RBM39	RNA binding motif protein 39	3.29	0.000233	3.41	0.000123	3.01	0.00105	1.28	0.444	1.32	0.383	1.17	0.589	1.06	1.3	1.51	1.68	1.5	-1.5	-1.2	-1.3	-2.1	-1.9	-1.4	1.5	1.2	-1.5
208722_s_at	BC001081	ANAPC5	anaphase promoting complex subunit 5	3.63	0.00964	2.97	0.0173	3.58	0.0204	1.58	0.444	1.29	0.623	1.56	0.374	1.02	-1.25	1.75	1	-1.4	-2.2	-2.6	-1.6	-2.1	1.1	1.1	-1.2	1.6	1
208739_x_at	L76416	SUMO2	SMT3 suppressor of mif two 3 homolog 2 (S. cerevisiae)	12.38	0.000123	13.83	5.49e-05	15.45	0.000161	2.5	0.174	2.79	0.0894	3.12	0.0568	1.34	1.84	1.77	2.41	1.7	-1.8	-1.2	1	-2.3	-1.1	1.2	-2.2	-1.4	1.1
208743_s_at	BC001359	YWHAB	tyrosine 3-monooxygenase/tryptophan 5-monooxygenase activation protein, beta polypeptide	10.78	8.9e-06	12.82	3.64e-06	20.53	1.6e-06	1.95	0.135	2.31	0.0375	3.71	0.00268	-1.07	1.38	-1.04	1.83	1.2	-1.5	-1.4	-1.2	-3.1	-1.5	-1.6	-1.3	-1.3	-1.3
208744_x_at	BG403660	HSPH1	heat shock 105kDa/110kDa protein 1	1.29	0.842	3.39	0.0267	3.97	0.0372	-1.35	0.679	1.95	0.365	2.28	0.188	-1.17	2.55	-1.39	2.63	-1.1	-1.4	-3.2	-2.1	1.1	3.4	3	-1.1	1.1	-2.1
208756_at	U36764	EIF3S2	eukaryotic translation initiation factor 3, subunit 2 beta, 36kDa	2.66	0.0172	2.85	0.00792	1.84	0.175	1.3	0.593	1.4	0.454	-1.11	0.835	-1.23	-1.73	-1.59	-1.53	-1.1	-1.8	-2.2	-1.5	-3.6	-1.9	1.2	-1.3	-1	-1.1
208761_s_at	U67122	SUMO1	SMT3 suppressor of mif two 3 homolog 1 (S. cerevisiae)	4.17	0.0394	3.66	0.0481	3.76	0.0897	2.28	0.386	2	0.405	2.06	0.331	1.11	1.21	1.21	1.61	1.2	-2.1	-1.5	-1.6	-2.1	-1.4	1.1	-1.4	-1.2	-1.3
208772_at	AU160676	ANKHD1 /// MASK-BP3	ankyrin repeat and KH domain containing 1 /// MASK-4E-BP3 alternate reading frame gene	4.17	0.00514	4.2	0.00322	4.29	0.01	1.37	0.592	1.38	0.545	1.4	0.514	1.25	1.92	1.27	2.95	1.3	-1.6	-1.1	-1.1	-1.9	-2.2	-1.5	1.2	-1.2	-1.6
208773_s_at	AL136943	ANKHD1 /// MASK-BP3	ankyrin repeat and KH domain containing 1 /// MASK-4E-BP3 alternate reading frame gene	8.82	0.00937	5.46	0.0256	5.86	0.0515	2.85	0.354	1.77	0.517	1.89	0.458	1.32	3.61	1.6	7.39	-1.7	-1.5	-1.2	-1.2	-2.5	-2	-1.9	-1.6	-1.1	-1.1
208777_s_at	AF001212	PSMD11	proteasome (prosome, macropain) 26S subunit, non-ATPase, 11	5.46	0.00199	7.62	0.000373	8.11	0.00123	1.68	0.418	2.35	0.16	2.5	0.104	-1.22	2.06	-1.52	3.27	1	-2	-1.6	-1.2	-2	1.1	1.1	1	1	-1
208778_s_at	BC000665	TCP1	t-complex 1	3.12	0.043	4.23	0.00921	5.62	0.0101	1.69	0.449	2.3	0.251	3.05	0.0926	1.5	1.47	1.4	2.41	-1.3	-2.3	-1.7	-1.8	-2.1	-1	1.4	1.1	-1.1	-2.4
208781_x_at	AF062483	SNX3	sorting nexin 3	3.29	0.0255	4.41	0.00514	3.58	0.0352	2.25	0.281	3.01	0.0911	2.45	0.134	1.04	3.16	-1	4.17	-1.1	-1.2	-1.2	-1.4	-2	-1.3	-1.4	-1.8	-1.8	1.3
208791_at	M25915	CLU	clusterin	4.69	0.0105	5.58	0.00365	3.73	0.0465	1.56	0.526	1.85	0.388	1.24	0.763	-1.58	-1.06	-1.19	1.23	-1.7	-2	-2.5	1.5	1.6	2.8	6.6	-1	2.3	-1.6
208792_s_at	M25915	CLU	clusterin	2.79	0.0616	3.36	0.0215	2.04	0.256	1.42	0.593	1.72	0.41	1.04	0.957	-1.27	1.04	1.24	1.44	-1.5	-1.1	-1.8	1.7	1.7	2.9	4.2	-1.2	2	1
208800_at	AV702627	SRP72	signal recognition particle 72kDa	2.51	0.155	3.25	0.0485	3.1	0.113	2.31	0.347	2.99	0.165	2.85	0.139	1.2	4.41	-1.16	7.34	1.1	-1.3	-1.1	-2.2	-2.7	1	-1.1	-1.8	-2.5	-2
208805_at	BC002979	PSMA6	proteasome (prosome, macropain) subunit, alpha type, 6	9.51	0.0021	13.64	0.000476	13.45	0.00199	3.05	0.222	4.38	0.0659	4.32	0.0649	1.16	2.71	1.34	3.97	1.1	-1.5	1.1	-1.1	-1.6	1.2	2.6	1.1	-1.1	-1.3
208810_at	AF080569	DNAJB6 /// LOC387820	DnaJ (Hsp40) homolog, subfamily B, member 6 /// similar to DnaJ (Hsp40) homolog, subfamily B, member 6 isoform a	4.38	0.0112	8.06	0.000789	7.41	0.00396	-1.13	0.883	1.63	0.442	1.5	0.512	-1.42	1.66	-1.54	2.35	2	-1.5	1.2	1.2	-2	-1.6	1.1	1.5	1.3	-1
208819_at	BC002977	RAB8A	RAB8A, member RAS oncogene family	1.4	0.213	2.33	0.00205	2.35	0.00726	1.08	0.842	1.79	0.0719	1.8	0.0661	1.1	2.57	1.09	3.57	1.7	-1	1.4	2.2	1.7	2.5	2.3	-2.1	1.3	-1.2
208820_at	AL037339	PTK2	PTK2 protein tyrosine kinase 2	2.99	0.0141	2.31	0.0398	2.5	0.0611	1.74	0.361	1.35	0.527	1.45	0.419	1.44	2.57	1.66	3.35	1.5	-3.9	-3.1	-1.6	1.4	3	9.9	-3	-1.7	1.1
208863_s_at	M72709	SFRS1	splicing factor, arginine/serine-rich 1 (splicing factor 2, alternate splicing factor)	3.18	0.0153	2.43	0.0432	3.16	0.031	1.44	0.51	1.1	0.87	1.43	0.474	1.27	-1.46	1.65	1.01	1.2	-1.5	-1.3	-1.2	-2.4	-1.7	-1.7	-1.5	1.3	-1.6
208864_s_at	AF313911	TXN	thioredoxin	3.73	0.0278	3.71	0.0212	5.9	0.0117	1.97	0.399	1.96	0.369	3.12	0.1	1.14	1.78	-1.1	2.34	1.6	-1.3	1.6	1.6	1.1	1.5	3.3	-1.2	1	-1.2
208865_at	BG534245	CSNK1A1	casein kinase 1, alpha 1	6.36	0.00276	7.01	0.00121	9.78	0.0017	1.64	0.473	1.8	0.391	2.51	0.14	1.2	1.13	1.26	1.69	1.1	-1.8	-1.2	-1.4	-1.5	1.4	2.3	-2.1	-1.1	-1.3
208872_s_at	AA814140	REEP5	receptor accessory protein 5	8.23	0.00214	11.24	0.000535	12.21	0.00172	1.39	0.665	1.89	0.396	2.06	0.275	1.01	2.97	-1.31	3.35	1.2	-1.8	-1.2	-1.4	-2.5	1	1	-2.1	-2.8	-1.2
208884_s_at	AF006010	EDD1 /// LOC730429	E3 ubiquitin protein ligase, HECT domain containing, 1 /// similar to E3 ubiquitin protein ligase, HECT domain containing, 1	3.18	0.0254	3.51	0.0124	4.03	0.0198	1.15	0.849	1.27	0.684	1.45	0.504	1.05	1.4	1.24	1.69	1.4	-1.1	-1.3	-1.6	-2	-2	-1.6	1.6	1.1	-1.1
208891_at	BC003143	DUSP6	dual specificity phosphatase 6	5.7	0.00773	3.29	0.0412	8.69	0.00456	4.63	0.0641	2.68	0.208	7.06	0.0129	4.63	1.42	10.13	1.72	3.7	1.6	3.4	3.5	2.1	2.4	1.9	1.3	1.3	-1.6
208894_at	M60334	HLA-DRA	major histocompatibility complex, class II, DR alpha /// major histocompatibility complex, class II, DR alpha	6.02	0.019	29.65	0.000217	11.71	0.00678	1.15	0.907	5.66	0.061	2.24	0.313	1.96	3.03	2.35	4.42	1.3	-1	1	-1.2	-2.6	-1.8	-2.6	-1.9	-1.4	1.2
208900_s_at	AW025108	TOP1	topoisomerase (DNA) I	2.62	0.0367	3.84	0.00409	5.21	0.00396	-1.61	0.427	-1.1	0.881	1.23	0.688	1.3	1.31	1.62	1.81	1.9	-1.9	-1.6	-1	-2.2	1.2	2.6	1.9	2.1	-1.2
208901_s_at	J03250	TOP1	topoisomerase (DNA) I	2.22	0.0588	2.53	0.0212	4.99	0.0026	-1.28	0.612	-1.13	0.81	1.75	0.219	-1	1.53	-1.01	2.06	1.5	-1.7	1	-1.3	-1.4	1.3	2.3	1.6	1.9	1.1
208905_at	BC005299	CYCS	cytochrome c, somatic	2.03	0.251	3.03	0.0439	5.17	0.016	1.04	0.967	1.56	0.479	2.66	0.134	-1.12	2.51	-1.14	3.56	1.1	-1.4	-1.6	-1.4	-1.3	1.3	2.5	-1.3	1.1	-1.3
208909_at	BC000649	UQCRFS1	ubiquinol-cytochrome c reductase, Rieske iron-sulfur polypeptide 1	5.21	0.0208	5.46	0.0129	4.72	0.0515	1.66	0.547	1.74	0.47	1.51	0.598	-1.04	-1.05	-1.16	1.46	1.2	-1.8	-1.6	-1.5	-2	-1.3	1.1	1.2	1.2	-1.2
208910_s_at	L04636	C1QBP	complement component 1, q subcomponent binding protein	5.28	0.0642	5.5	0.0453	7.11	0.0552	2.53	0.425	2.64	0.384	3.41	0.208	1.08	1.35	1.38	2.23	1	-1.5	-1.4	-1.2	-2.9	-1.6	-1	-1.9	-1.4	1
208912_s_at	BC001362	CNP	2',3'-cyclic nucleotide 3' phosphodiesterase	1.65	0.414	5.1	0.00299	6.28	0.00503	1.58	0.482	4.89	0.0166	6.02	0.00882	-1.38	4.93	2.13	6.94	1.1	-1.8	1.7	1.4	1.9	2.1	2.8	-1.1	1.8	-1
208924_at	AB024703	RNF11	ring finger protein 11	4.89	0.00262	4.53	0.00238	3.92	0.0144	1.55	0.457	1.43	0.496	1.24	0.698	1.35	1.79	2.2	1.99	1.4	-2.4	-1.6	-1.1	1	1.2	2.5	-1	1.6	1.2
208929_x_at	BC004954	RPL13	ribosomal protein L13	6.96	0.00129	5.5	0.00193	6.64	0.00364	1.33	0.657	1.05	0.945	1.27	0.691	1.26	-2.75	-1.16	-2.65	-1.2	-1.7	-1.2	-1.2	-2.5	-2	-1.6	1.1	-1.2	-1.1
208944_at	D50683	TGFBR2	transforming growth factor, beta receptor II (70/80kDa)	2.1	0.0726	2.38	0.0275	2.11	0.107	1.4	0.507	1.58	0.38	1.4	0.448	1.13	1.35	1.3	1.7	1.2	-2.2	-1.3	-1.3	-3.5	-1.9	-1.2	1.1	1.3	1.5
208948_s_at	BC000830	STAU1	staufen, RNA binding protein, homolog 1 (Drosophila)	3.18	0.052	3.56	0.0256	3.63	0.0567	1.4	0.636	1.57	0.486	1.6	0.461	1.04	1.17	1.28	1.29	1.3	-1.5	-1.2	1.2	1	1.3	2.3	-1.1	1.1	-1.3
208956_x_at	U62891	DUT	dUTP pyrophosphatase	3.05	0.0153	3.41	0.00592	7.67	0.000788	1.04	0.964	1.17	0.769	2.62	0.0744	-1.06	-1.54	1.14	-1.34	1.2	-1.4	-1.2	1.1	-2	-1.3	1.1	-1.5	-1.3	-1.2
208961_s_at	AB017493	KLF6	Kruppel-like factor 6	4.08	0.0332	7.46	0.00294	8.57	0.00685	-2.51	0.32	-1.38	0.662	-1.2	0.826	-1.41	1.25	-1.27	1.21	1.5	-4.8	-1.7	1	-3	-1.2	-1.1	1.2	1.4	-2.5
208979_at	AF128458	NCOA6	nuclear receptor coactivator 6	2.5	0.0454	2.57	0.0306	2.33	0.103	1.26	0.684	1.29	0.615	1.17	0.781	1.07	1.14	1.28	1.52	-1.1	-1.5	-1.9	-1.4	-2.1	-1.1	-1.2	1.1	1	1
208988_at	BE675843	FBXL11	F-box and leucine-rich repeat protein 11	2.87	0.00985	3.63	0.00176	4.72	0.00195	-1.02	0.975	1.24	0.611	1.61	0.246	-1.16	1.72	1.21	2.61	-1.2	-1.7	-1.7	-1.4	-2.2	-1.3	1.3	-1.3	-1.5	-1.5
208993_s_at	AW340788	PPIG	peptidylprolyl isomerase G (cyclophilin G)	4.86	0.00311	4.41	0.00306	7.57	0.00154	-1.06	0.95	-1.17	0.789	1.47	0.465	1.29	-1.01	1.52	1.27	-1.2	-1.6	-1.5	-1.4	-2.3	-1.3	-1.6	1.3	1.1	-1.3
209007_s_at	AF267856	C1orf63	chromosome 1 open reading frame 63	2.45	0.0424	3.32	0.00649	2.79	0.0417	-1.29	0.633	1.05	0.941	-1.13	0.819	-1.14	1.09	1.58	1.3	-2	-1.1	-1.3	-1.2	-1.2	-2.1	-3.4	1	1.2	-1.3
209009_at	BC001169	ESD	esterase D/formylglutathione hydrolase	5.28	0.00283	3.68	0.00874	2.69	0.0812	2.59	0.174	1.8	0.364	1.32	0.623	-1.17	-1.31	-1.21	1.06	-1.7	-1.5	-1.4	-1.1	-2.3	-1.5	-1.1	-1.8	-1.6	-1.1
209027_s_at	BF673013	ABI1	abl-interactor 1	4.23	0.00665	6.19	0.000915	6.11	0.00368	1.4	0.569	2.06	0.264	2.03	0.191	1.1	4.82	1.53	7.36	1.2	-1.6	-1.3	-1.3	-2.2	-1.4	1	-1.1	-1.1	1.3
209036_s_at	BC001917	MDH2	malate dehydrogenase 2, NAD (mitochondrial)	2.77	0.0739	3.48	0.0221	3.05	0.0832	1.06	0.951	1.34	0.638	1.17	0.821	-1.34	1.08	-1.61	1.22	1.1	-1.1	-1.2	-1	-2.1	-1	1.2	-1.1	1.2	-1
209049_s_at	BC001004	ZMYND8	protein kinase C binding protein 1	4.23	0.00628	5.43	0.00146	9.38	0.000877	1.09	0.917	1.4	0.541	2.41	0.121	1.63	2.75	1.26	4.69	-1.5	-1.4	-1.9	-1.6	-2.4	-1.7	-1.8	-1	-1.9	-1.1
209059_s_at	AB002282	EDF1	endothelial differentiation-related factor 1	3.27	0.0178	3.81	0.00613	5.03	0.00645	1.65	0.427	1.92	0.304	2.53	0.102	1.09	-1.28	-1.08	1.14	-1.1	-2.1	-1.5	-1.4	-2.1	-1.4	-1.3	1	-1.1	-1.5
209080_x_at	AF118652	TXNL2	thioredoxin-like 2	6.06	0.00308	6.36	0.00168	5.06	0.0133	2.14	0.331	2.25	0.259	1.79	0.328	1.24	1.6	1.42	2.23	-1.1	-1.5	-1.8	-1.5	-2.5	-1.2	1.1	-2.5	-1.5	1
209091_s_at	AF263293	SH3GLB1	SH3-domain GRB2-like endophilin B1	4.89	0.00303	8.11	0.000309	10.85	0.000476	2.33	0.216	3.86	0.025	5.17	0.00858	1.28	1.84	1.95	2.35	1.4	-1.3	1.2	-1	-1.3	1.7	4	-1.5	1	1.8
209137_s_at	BC000263	USP10	ubiquitin specific peptidase 10	2	0.0435	2.64	0.00494	4.23	0.0014	1.13	0.811	1.49	0.367	2.38	0.0419	-1.13	2.53	-1.15	3.81	1.2	-1.4	-1.5	-1.5	-2.4	-1.4	-1.1	-1.6	-2	-1
209180_at	U49245	RABGGTB	Rab geranylgeranyltransferase, beta subunit	1.8	0.0821	2.25	0.0143	2.04	0.0653	1.56	0.355	1.95	0.116	1.77	0.14	1.21	1.97	1.21	2.2	-1.5	-2.2	-1.9	-1.7	-4.2	-2.3	-2.4	-1.2	-1	-1.2
209181_s_at	U49245	RABGGTB	Rab geranylgeranyltransferase, beta subunit	2.25	0.0844	2.43	0.046	3.39	0.024	1.58	0.441	1.71	0.371	2.38	0.107	-1.08	2.4	1.02	3.17	-1.3	1.1	-1.1	-1.4	-2.5	-1.6	-2	1.2	1.3	-1
209240_at	AF070560	OGT	O-linked N-acetylglucosamine (GlcNAc) transferase (UDP-N-acetylglucosamine:polypeptide-N-acetylglucosaminyl transferase)	5.1	0.000117	3.86	0.000294	5.28	0.000241	1.2	0.638	-1.1	0.787	1.24	0.526	1.01	-1.39	1.51	-1.16	1.2	-1.2	-1.2	1.2	-1.8	-2.6	-3.5	-1.3	-2.2	-1.9
209251_x_at	BC004949	TUBA1C	tubulin, alpha 6	8.17	0.00589	9.92	0.00215	23.59	0.000994	3.01	0.278	3.66	0.142	8.69	0.0168	1.54	3.34	1.38	5.68	1.7	-2.4	-1.3	-1.2	-2.7	-1	1.4	-1.3	1.1	-1.2
209258_s_at	AI373676	SMC3	structural maintenance of chromosomes 3	3.39	0.0121	4.63	0.00188	6.02	0.00258	-1.28	0.668	1.07	0.913	1.4	0.523	1.21	-1.51	1.16	-1.35	1.2	-2	-1.1	-1.3	-3	-1.3	1.1	2	1.4	-1.2
209265_s_at	BC001650	METTL3	methyltransferase like 3	2.38	0.00521	2.27	0.00505	2.07	0.0287	2	0.0736	1.91	0.0722	1.74	0.101	1.23	1.08	1.56	1.16	-1.7	-1.3	-1.7	-2.3	-3.4	-2.2	-2.7	-2.9	-1.6	-2
209267_s_at	AB040120	SLC39A8	solute carrier family 39 (zinc transporter), member 8	4.79	0.0013	2.97	0.00912	3.84	0.00821	1.47	0.45	-1.09	0.874	1.18	0.727	-1.06	-1.13	1.02	1.01	-1.5	-1	-1.1	-1	-1.1	1.6	5	-1.1	1.2	-1.4
209276_s_at	AF162769	GLRX	glutaredoxin (thioltransferase)	2	0.415	6.23	0.0109	3.03	0.186	1.38	0.737	4.29	0.11	2.09	0.35	1.16	3.97	1.62	5.8	1.4	-1.7	-1.1	1.1	-1.9	2.6	3.6	-6.6	-5.3	-1.1
209303_at	BC005270	NDUFS4	NADH dehydrogenase (ubiquinone) Fe-S protein 4, 18kDa (NADH-coenzyme Q reductase)	5.24	0.0101	4.5	0.0121	3.95	0.0499	1.5	0.59	1.28	0.715	1.13	0.882	-1.16	-1.1	-1.33	1.18	-1.2	-1.2	-1.5	-1.5	-2.4	-1.3	1.1	-1.3	1.1	-1.2
209311_at	D87461	BCL2L2	BCL2-like 2	2.53	0.00596	2.13	0.0137	1.92	0.0664	1.09	0.853	-1.09	0.821	-1.21	0.594	-1.15	1.02	-1.01	1.12	-1.5	-2	-1.5	-1.3	1	2.2	1.5	-1.3	1.1	-1
209312_x_at	U65585	HLA-DRB1	major histocompatibility complex, class II, DR beta 1 /// major histocompatibility complex, class II, DR beta 1 /// hypothetical protein LOC730415 /// hypothetical protein LOC730415	3.58	0.104	19.43	0.000685	14.93	0.00477	-2.1	0.444	2.59	0.35	1.99	0.412	-2.2	2.48	-2.62	4.66	1.2	-1.2	-1	-1.3	-3.1	-2.2	-5.7	-1.3	-1.1	1.1
209329_x_at	BC000587	HIGD2A	HIG1 domain family, member 2A	2.59	0.000997	2.14	0.00274	2.11	0.0108	1.35	0.378	1.12	0.667	1.1	0.728	-1.6	-1.21	1.04	-1.17	1.1	-1.6	-1.1	1.1	-2	-1.3	-1.2	-1.1	1	-1.6
209357_at	AF109161	CITED2	Cbp/p300-interacting transactivator, with Glu/Asp-rich carboxy-terminal domain, 2	45.89	6.82e-06	25.99	1.41e-05	20.68	9.5e-05	2.14	0.289	1.21	0.735	-1.04	0.957	1.13	-1.09	1.96	1.33	2.7	-2.6	1	1.2	-1	3	3.3	-1.3	-1.6	-1.2
209389_x_at	M15887	DBI	diazepam binding inhibitor (GABA receptor modulator, acyl-Coenzyme A binding protein)	10.34	0.000745	11.16	0.000382	5.39	0.0138	1.55	0.533	1.67	0.431	-1.24	0.757	-1.61	1.13	-1.71	1.56	1	-1.6	-1.3	-1.3	-2	-1.4	-1.2	-1.3	-1.1	-1.2
209404_s_at	AF151867	TMED7	transmembrane emp24 protein transport domain containing 7	2.28	0.0544	2.51	0.024	2.62	0.0488	1.36	0.551	1.5	0.415	1.56	0.331	-1.03	2.09	-1	2.95	1.7	-1.4	1.2	1.1	-1.5	1.1	2	1.1	1	-1.1
209476_at	AL080080	TXNDC1	thioredoxin domain containing 1	18.13	9.95e-06	27.47	2.3e-06	21.56	1.23e-05	1.5	0.437	2.27	0.103	1.78	0.193	-1.39	3.01	-1.08	3.85	1.3	-1.9	-1.2	-1.3	-1.1	1.4	2.4	-2.4	-1.6	-1.3
209510_at	AF064801	RNF139	ring finger protein 139	2.97	0.0164	3.01	0.011	3.43	0.017	-1.05	0.955	-1.04	0.954	1.1	0.86	1.02	1.79	1.48	1.95	1	-2.2	-1.5	-1.7	-2.1	-2.3	-1.2	2.1	2.2	1.5
209581_at	BC001387	HRASLS3	HRAS-like suppressor 3	3.25	0.0234	3.56	0.0113	3.14	0.0499	2.4	0.225	2.62	0.127	2.31	0.142	1.27	1.06	1.16	1.54	1.3	-2.5	-2.3	1.2	-1.1	1.1	2.7	-1.5	-1.1	1
209674_at	D83702	CRY1	cryptochrome 1 (photolyase-like)	6.45	0.000974	4.32	0.00318	2.57	0.0831	1.45	0.518	-1.03	0.971	-1.73	0.289	-1.13	1.73	-1.29	2.38	1.5	-1.8	-1.8	-1.7	-2.4	-1.7	1.1	1.4	1.3	1.1
209744_x_at	AB056663	ITCH	itchy homolog E3 ubiquitin protein ligase (mouse)	2.3	0.0194	2.22	0.0179	1.95	0.0893	1.66	0.309	1.6	0.299	1.4	0.356	1.21	1.17	1.36	1.42	2	-1.6	-1.1	-1	-4.3	-1.6	-1.1	1.1	-1.2	1.1
209796_s_at	BC001027	TMEM4	transmembrane protein 4	10.2	0.000999	9.71	0.000731	5.35	0.0177	3.01	0.192	2.87	0.165	1.58	0.492	-1.09	-1	-1.2	1.3	-1.2	-1.9	-2	-1.6	-2.2	1	1.1	-2.1	-1.4	-1.3
209803_s_at	AF001294	PHLDA2	pleckstrin homology-like domain, family A, member 2	1.09	0.996	4.44	0.0424	78.79	0.000158	1.03	0.985	4.17	0.138	74.03	0.000189	1.04	4.17	-1.05	6.32	14.2	-1.3	3.1	-1	1	1.7	2.9	4.8	4.4	1.1
209861_s_at	U13261	METAP2	methionyl aminopeptidase 2	5.54	0.00396	4.79	0.00455	4.66	0.0164	2.4	0.257	2.07	0.301	2.01	0.234	1.75	1.31	2.45	1.8	-1.2	-1.6	-1.7	-1.8	-2.6	-1.4	1.1	-1.5	-1.1	1
209911_x_at	BC002842	HIST1H2BD	histone cluster 1, H2bd	1.74	0.53	7.26	0.00499	4.32	0.0657	1.17	0.882	4.89	0.0664	2.91	0.167	-2.16	3.86	1.3	5.68	1.5	-2.5	-2.9	1.7	1.7	3.5	8.1	-1.6	-1	1.8
209932_s_at	U90223	DUT	dUTP pyrophosphatase	2.13	0.0246	2.03	0.0252	3.92	0.00162	1.39	0.441	1.32	0.452	2.55	0.0248	1.1	-1.06	1.27	1.05	1.2	-1.6	-1.3	-1.1	-2.1	-1.6	-1.2	-1.8	-1.5	-1.4
209969_s_at	BC002704	STAT1	signal transducer and activator of transcription 1, 91kDa	6.82	0.213	49.52	0.00771	49.87	0.0226	5.03	0.411	36.5	0.0475	36.76	0.048	-3.1	138.14	3.89	176.07	4.5	-1.4	8.2	4.8	4.5	7.6	16.2	-1.7	-1.4	-1.5
209970_x_at	M87507	CASP1	caspase 1, apoptosis-related cysteine peptidase (interleukin 1, beta, convertase)	2.04	0.0269	2.85	0.00192	4.14	0.000984	1.34	0.457	1.87	0.115	2.71	0.0143	1.13	1.59	-1.01	1.95	1.6	1.5	1.5	1.7	1.6	2.8	2.8	-2.5	-2.3	-1.4
210092_at	AF067173	MAGOH	mago-nashi homolog, proliferation-associated (Drosophila)	3.51	0.0444	3.66	0.0291	3.76	0.0601	2.31	0.344	2.41	0.279	2.48	0.181	1.23	2.25	1.1	3.63	1.1	-1.9	-1.8	-1.2	-2.4	-1.1	1.6	-2.3	-1.7	-1.4
210101_x_at	AF257318	SH3GLB1	SH3-domain GRB2-like endophilin B1	2.06	0.357	4.63	0.0233	7.62	0.0145	1.19	0.867	2.68	0.286	4.41	0.0805	-1.09	2.24	1.44	4.38	1.1	-1.3	-1.1	-1.3	-1.3	1.4	3	-1.7	-1.1	-1
210149_s_at	AF061735	ATP5H	ATP synthase, H+ transporting, mitochondrial F0 complex, subunit d	23.92	8.46e-05	26.54	4.11e-05	19.16	0.00036	1.95	0.401	2.16	0.314	1.56	0.485	1.3	-1.03	1.3	1.38	-1.1	-1.4	-1.4	-1.6	-2	-1.2	1	-1.5	-1.2	-1.3
210211_s_at	AF028832	HSP90AA1	heat shock protein 90kDa alpha (cytosolic), class A member 1	7.46	0.00731	9.51	0.00226	8.57	0.0106	1.13	0.917	1.44	0.635	1.3	0.754	-1.08	1.17	-1.09	1.69	1.5	-1.4	1.1	-1.1	-1.2	2.6	2.7	-1.2	1.5	-1.4
210338_s_at	AB034951	HSPA8	heat shock 70kDa protein 8	82.14	5.43e-05	114.56	1.87e-05	42.22	0.000475	2.03	0.453	2.83	0.293	1.04	0.969	-1.15	1.01	1.21	1.48	1.1	-1.8	-2.3	-2.2	-2.3	-1.5	-1.2	-3.4	-2.5	-1.4
210361_s_at	AF256223	ELF2	E74-like factor 2 (ets domain transcription factor)	2.62	0.0111	2.83	0.00475	3.34	0.00654	-1.17	0.736	-1.09	0.86	1.09	0.858	-1.58	1.41	-1.19	1.36	1.1	-1.7	-2.1	-1.3	-4.8	-2.7	-2.3	-1.1	-1.4	-1.4
210371_s_at	BC003092	RBBP4	retinoblastoma binding protein 4	5.82	0.00474	4.89	0.0059	7.31	0.005	2.1	0.361	1.77	0.406	2.64	0.135	1.14	1.17	-1.01	1.59	1.5	-2.1	-1.1	-1.4	-2.5	-1.1	-1.3	-2.2	1.1	-1.1
210460_s_at	AB033605	PSMD4	proteasome (prosome, macropain) 26S subunit, non-ATPase, 4	9.51	0.000377	11.96	0.00012	10.56	0.000677	1.61	0.45	2.03	0.283	1.79	0.282	-1.36	1.31	-1.34	2.05	-1.1	-1.8	-1.5	-1.5	-2.8	-1.1	1.5	-1.2	-1.6	-1
210470_x_at	BC003129	NONO	non-POU domain containing, octamer-binding	2.28	0.0232	2.41	0.0116	2.99	0.01	1.57	0.368	1.66	0.273	2.06	0.0873	1.17	-1.23	1.19	1.09	1	-2	-1.4	-1.5	-2.9	-1.7	-1.1	-1.3	-1.5	-1.1
210512_s_at	AF022375	VEGFA	vascular endothelial growth factor A	4.96	0.00536	3.43	0.0171	4.47	0.0168	2	0.357	1.39	0.583	1.8	0.3	1.84	2.24	2.36	3.56	3	-1.8	-1.6	-3	-3.4	-2.09045		2.4977	8.5	2.8
210574_s_at	AF241788	NUDC	nuclear distribution gene C homolog (A. nidulans)	2.36	0.102	2.64	0.0488	5.17	0.00858	1.87	0.386	2.09	0.279	4.08	0.0306	-1.12	1.07	-1.42	1.77	-1.1	-1.5	-1.5	-1.5	-2.1	1.1	1.1	1.4	1.7	-1.5
210646_x_at	BC001675	RPL13A	ribosomal protein L13a	14.03	0.000472	10.85	0.000602	11.63	0.00196	1.4	0.65	1.09	0.924	1.17	0.842	1.1	-1.77	-1.01	-1.6	1.1	-1.1	-1.1	1	-2	-1.4	-1.4	-1.1	-1.1	-1.2
210691_s_at	AF275803	CACYBP	calcyclin binding protein	3.73	0.0187	6.06	0.00183	5.03	0.0127	1.04	0.966	1.69	0.412	1.4	0.577	-1.02	1.06	-1.13	1.63	-1.2	-1.8	-1.8	-2	-2.3	1.2	1.2	-1.2	-1.4	-1.4
210788_s_at	AF126782	DHRS7	dehydrogenase/reductase (SDR family) member 7	5.21	0.00885	5.35	0.00536	3.41	0.0698	1.85	0.426	1.91	0.385	1.21	0.786	-1.84	1.04	-1.37	1.19	1.4	-1.4	1.2	1.5	-2.5	-1.4	1	-1.5	-1.7	1.2
210797_s_at	AF063612	OASL	2'-5'-oligoadenylate synthetase-like	1.65	0.523	4.14	0.0185	2.11	0.296	1.44	0.626	3.63	0.0976	1.85	0.357	1.25	3.53	3.2	4.92	1	-1.1	2.8	8.5	3.5	14.3	14.1	-2.1	1.1	-1
210817_s_at	BC004130	CALCOCO2	calcium binding and coiled-coil domain 2	5.13	0.00183	5.86	0.000685	4.89	0.00518	1.55	0.45	1.77	0.35	1.47	0.434	1.21	1.72	1.44	2.03	1.3	-1.7	-2.1	1.4	-1.5	1.2	2.1	-3.3	-1.3	-1
210908_s_at	AB055804	PFDN5	prefoldin subunit 5	12.04	4.13e-05	9.13	5.86e-05	6.15	0.00103	1.31	0.59	-1.01	0.989	-1.5	0.362	1.51	-2.04	1.29	-1.82	1.2	-2.3	-1.3	-1	-3.2	-2.2	-1.6	1.2	1.1	-1.3
210949_s_at	BC000533	EIF3S8 /// LOC728689	eukaryotic translation initiation factor 3, subunit 8, 110kDa /// similar to eukaryotic translation initiation factor 3, subunit 8, 110kDa	13.55	0.000117	12.91	8.78e-05	14.83	0.000223	1.5	0.505	1.42	0.517	1.64	0.351	-1.13	-1.17	-1.02	1.11	-1.1	-1.4	-1.5	-1.4	-2	-1.5	-1.1	-1	1.2	-1.1
210968_s_at	AF333336	RTN4	reticulon 4	13.18	0.00141	6.87	0.00623	3.48	0.116	6.11	0.0539	3.18	0.195	1.61	0.534	1.11	1.47	1.37	2.2	1.2	-1.6	-1.2	-1.3	-2.6	1	1.2	-2.9	-1.5	1.2
211345_x_at	AF119850	EEF1G /// LOC729998	eukaryotic translation elongation factor 1 gamma /// similar to Elongation factor 1-gamma (EF-1-gamma) (eEF-1B gamma)	6.15	0.0037	3.61	0.0198	3.71	0.0454	1.4	0.626	-1.21	0.767	-1.18	0.807	1.2	-2.11	-1.06	-2.03	1	-1.5	-1.3	-1.1	-3	-2.4	-1.8	1.2	-1.1	1.1
211366_x_at	U13698	CASP1	caspase 1, apoptosis-related cysteine peptidase (interleukin 1, beta, convertase)	1.37	0.307	2.09	0.00866	1.91	0.0476	-1.01	0.995	1.52	0.252	1.39	0.286	1.08	1.52	1.08	1.87	1.2	1.3	1.5	1.4	1.5	2.5	2.2	-2	-2.2	-1.2
211368_s_at	U13700	CASP1	caspase 1, apoptosis-related cysteine peptidase (interleukin 1, beta, convertase)	1.28	0.602	2.73	0.00499	3.61	0.00372	1.06	0.93	2.25	0.0659	2.97	0.016	1.06	2.38	1.04	3.42	1.6	1.1	1.5	1.7	1.1	3	2.9	-2.9	-2.1	-1.7
211395_x_at	U90940	FCGR2C	Fc fragment of IgG, low affinity IIc, receptor for (CD32)	2.91	0.0359	6.82	0.000726	4.32	0.0144	1.71	0.42	4	0.0264	2.53	0.111	-1.38	-1.05	-1.27	1.53	1.1	-1.2	-1	-1.3	-3.3	-1.3	-1	-2.1	-2.7	2.1
211530_x_at	M90686	HLA-G	HLA-G histocompatibility antigen, class I, G	1.88	0.144	4	0.00186	2.24	0.0927	1.4	0.506	2.99	0.036	1.67	0.262	1.07	2.07	1.51	3.17	-1.2	-1.7	-1.5	-1.1	-2.4	-1.5	-1.1	1	-1.4	1.2
211609_x_at	U51007	PSMD4	proteasome (prosome, macropain) 26S subunit, non-ATPase, 4 /// proteasome (prosome, macropain) 26S subunit, non-ATPase, 4	5.86	0.00382	6.28	0.0019	5.39	0.0115	1.31	0.696	1.4	0.579	1.21	0.785	-1.31	1.08	-1.59	1.5	1	-1.6	-1.3	-1.1	-2.1	-1.2	1.2	-1.1	-1.5	-1.1
211623_s_at	M30448	FBL	fibrillarin /// fibrillarin	3.41	0.0232	3.39	0.0174	4.23	0.0203	1.06	0.947	1.06	0.941	1.32	0.649	1.17	-1.84	-1	-1.59	-1.2	-1.7	-1.5	-1.4	-2.3	-2.6	-2.2	1.1	1.1	-1.3
211652_s_at	M35533	LBP	lipopolysaccharide binding protein /// lipopolysaccharide binding protein	1.35	0.873	6.96	0.00968	15.78	0.0037	1.02	0.984	5.28	0.0773	11.96	0.0108	-1.21	1.6	-1.11	1.07	-1	1	-1	-1	3.6	1.2	1	1	1	1.7
211678_s_at	AF090934	ZNF313	zinc finger protein 313 /// zinc finger protein 313	1.6	0.346	2.69	0.0227	4.17	0.00891	-1.03	0.975	1.64	0.383	2.53	0.0864	1.01	1.68	1.62	2.08	-1.2	1	1.1	1.1	1	2.2	2.4	-1.4	-1.1	-1.4
211711_s_at	BC005821	PTEN	phosphatase and tensin homolog (mutated in multiple advanced cancers 1) /// phosphatase and tensin homolog (mutated in multiple advanced cancers 1)	11.39	0.000646	10.85	0.000467	10.63	0.00199	1.52	0.554	1.44	0.566	1.41	0.596	1.35	1.09	1.33	1.33	1.2	-1.4	-1.5	-2	-2.2	-1.3	1.9	-1.1	1.1	-1.4
211747_s_at	BC005938	LSM5	LSM5 homolog, U6 small nuclear RNA associated (S. cerevisiae) /// LSM5 homolog, U6 small nuclear RNA associated (S. cerevisiae)	6.32	0.0126	6.02	0.0102	10.27	0.00702	1.26	0.817	1.2	0.838	2.04	0.35	-1.11	-1.07	-1.33	1.2	1.1	-1.6	-1.4	-1.2	-2.8	-1.5	1	-1.1	1	-1.3
211750_x_at	BC005946	TUBA1C	tubulin, alpha 6 /// tubulin, alpha 6	4.99	0.00445	6.19	0.00123	14.72	0.000317	2.46	0.218	3.05	0.0826	7.26	0.00385	1.35	2.16	1.02	3.42	1.6	-1.8	-1.3	-1.3	-2.7	-1.3	1.4	-1.4	1.1	-1.1
211764_s_at	BC005980	UBE2D1	ubiquitin-conjugating enzyme E2D 1 (UBC4/5 homolog, yeast) /// ubiquitin-conjugating enzyme E2D 1 (UBC4/5 homolog, yeast)	1.72	0.126	2.19	0.0188	5.62	0.000408	-1.08	0.875	1.18	0.672	3.03	0.0121	-1	3.25	1.36	3.34	1.3	-1	1.9	1.3	1	1.7	3.3	-1.4	-1.4	-3.1
211922_s_at	AY028632	CAT	catalase /// catalase	10.2	0.0015	5.17	0.00913	1.41	0.662	2.95	0.232	1.5	0.569	-2.45	0.198	-1.05	-1.09	1.46	1.09	1.4	-1.9	-1.7	-1.9	-4.1	-1.6	-1.5	-3.5	-1.9	1.1
211927_x_at	BE963164	EEF1G /// LOC729998	eukaryotic translation elongation factor 1 gamma /// similar to Elongation factor 1-gamma (EF-1-gamma) (eEF-1B gamma)	5.35	0.00584	3.12	0.0351	3.27	0.0639	1.56	0.521	-1.1	0.895	-1.05	0.951	1.26	-1.96	1.01	-1.89	1	-1.4	-1.2	-1.1	-2.9	-2.1	-1.8	1.2	-1.2	1.1
211936_at	AF216292	HSPA5	heat shock 70kDa protein 5 (glucose-regulated protein, 78kDa)	19.16	0.00291	15.35	0.00317	20.68	0.00583	2.64	0.414	2.11	0.451	2.85	0.277	-1.36	1.71	-1.95	3.24	1.2	-1.5	-1.1	-1.3	-3.9	-1.3	1.7	1.6	1.5	-1.2
211941_s_at	BE969671	PEBP1	phosphatidylethanolamine binding protein 1	11.16	0.000208	7.52	0.000455	2.53	0.0968	1.58	0.458	1.06	0.929	-2.79	0.0852	1.41	-2.06	1.56	-1.93	-1	-1.5	-1.3	-1.5	-1.5	-1.8	-2	1	-1.1	1.1
211942_x_at	BF979419	LOC283340 /// LOC642209 /// LOC644511 /// LOC728658 /// RP11-365K22.1 /// RPL13A	ribosomal protein L13a /// similar to ribosomal protein L13a /// similar to ribosomal protein L13a; 60S ribosomal protein L13a; 23 kD highly basic protein /// similar to ribosomal protein L13a /// similar to ribosomal protein L13a /// similar to ribosomal	30.48	0.000454	18.51	0.000828	18.64	0.00324	1.99	0.475	1.21	0.848	1.21	0.844	1.23	-2.64	1.09	-2.51	1.1	-1.5	-1.2	-1.2	-2.6	-1.7	-1.6	1.1	1	-1.1
211954_s_at	BC000947	RANBP5	RAN binding protein 5	2.33	7.81e-05	2.51	2.38e-05	2.66	5.25e-05	-1.05	0.82	1.03	0.877	1.09	0.621	1.08	-1.41	1.13	-1.46	1.3	-1.5	-1.7	-1.3	-1.9	-2.1	-1.2	-1.1	-1.2	-1.4
211955_at	NM_002271	RANBP5	RAN binding protein 5	4.56	0.00113	2.38	0.0238	2.99	0.0189	1.61	0.386	-1.19	0.695	1.06	0.914	1.31	-4.03	1.29	-3.96	1.3	-2.1	-1.5	-1.6	-4.4	-2.8	-1.7	1.2	-1	-1.3
211968_s_at	AI962933	HSP90AA1	heat shock protein 90kDa alpha (cytosolic), class A member 1	3.34	0.0502	4.76	0.00994	5.35	0.0195	-1	1	1.42	0.602	1.6	0.48	-1.19	1.35	-1.54	1.45	1.3	-1.6	-1.5	1.1	-1.1	2.5	2.1	-1.4	1.1	-2.6
211969_at	BG420237	HSP90AA1	heat shock protein 90kDa alpha (cytosolic), class A member 1	5.94	0.0267	8.82	0.00617	8.34	0.0214	1.27	0.838	1.88	0.471	1.78	0.505	-1.09	1.17	-1.13	1.4	1.6	-1.8	-1.6	1	-1.2	2.3	2.2	-1	1.3	-1.7
211987_at	NM_001068	TOP2B	topoisomerase (DNA) II beta 180kDa	5.74	0.00446	7.46	0.0011	12.47	0.000964	1.31	0.705	1.71	0.417	2.85	0.11	1.23	1.65	1.19	2.66	1	-1.3	-1.1	-1.3	-2.1	-1.8	-1.2	-1.1	-1.3	-1.3
211991_s_at	M27487	HLA-DPA1	major histocompatibility complex, class II, DP alpha 1	2.59	0.171	10.27	0.00129	4.76	0.0421	-1.54	0.593	2.59	0.276	1.2	0.831	-1.24	2.4	1.06	4.04	1.9	-1.2	1.1	-1.3	-2.8	-1.5	-3	-1.9	-1.2	-1.1
212036_s_at	AW152664	PNN	pinin, desmosome associated protein	4.89	0.00661	5.9	0.00211	4.26	0.0232	2.38	0.267	2.87	0.12	2.07	0.22	1.26	1.37	1.62	2.36	-1.5	-1.6	-1.7	-2.2	-2	-3.3	-3.8	1.3	-1.2	-1.6
212042_x_at	BG389744	RPL7	ribosomal protein L7	7.11	0.00339	5.1	0.00722	5.24	0.0197	1.64	0.506	1.17	0.835	1.21	0.802	1.21	-1.67	1.06	-1.47	-1	-1.1	-1.1	-1.1	-2	-1.6	-1.3	1	-1.1	-1.2
212071_s_at	BE968833	SPTBN1	spectrin, beta, non-erythrocytic 1	4.41	0.00859	5.43	0.0025	6.11	0.0057	-1.15	0.86	1.07	0.932	1.21	0.77	-1.75	1.68	-1.22	1.83	-1.6	-1.3	-2	-1.3	-2.4	-2.2	-1.9	-1.7	-1.3	-1.1
212074_at	BE972774	UNC84A	unc-84 homolog A (C. elegans)	3.25	0.0331	2.99	0.0362	3.39	0.0515	1.04	0.966	-1.04	0.958	1.09	0.908	-1.21	-1.13	1.26	1.33	-1.2	-1.1	-1.2	-1.5	-2.9	-2.4	-3	-1.5	-1.3	-1.6
212075_s_at	AI161318	CSNK2A1	casein kinase 2, alpha 1 polypeptide	3.89	0.0133	4.38	0.00552	6.77	0.00374	-1.33	0.664	-1.18	0.794	1.31	0.649	-1.3	-1.1	-1.3	-1.1	1.2	-2.9	-1.7	-1.7	-2.7	-1.5	-1	1.3	-1.1	-1.4
212085_at	AA916851	SLC25A6	solute carrier family 25 (mitochondrial carrier; adenine nucleotide translocator), member 6	3.46	0.0101	2.95	0.0158	2.48	0.0824	1.6	0.426	1.37	0.54	1.15	0.804	1.13	-2.03	1.09	-1.85	1.2	-1.6	-1.2	-1.5	-3.1	-3.1	-2.7	1.2	-1	-1
212124_at	AF070622	ZMIZ1	zinc finger, MIZ-type containing 1	1.69	0.169	2.09	0.0382	3.56	0.00555	-1.04	0.966	1.19	0.672	2.03	0.103	1.59	2.62	2.1	3.51	-1.4	-1.1	1.2	1.1	-1.5	-1.6	-2.2	-1.3	-1.3	1
212191_x_at	AW574664	RPL13	ribosomal protein L13	24.08	5.43e-05	16	9.93e-05	14.93	0.000483	1.89	0.399	1.26	0.713	1.17	0.82	1.4	-3.29	-1.05	-3.22	-1.4	-1.8	-1.4	-1.4	-3	-2.3	-2	1.1	-1.4	-1.1
212203_x_at	BF338947	IFITM3	interferon induced transmembrane protein 3 (1-8U)	6.82	0.0191	29.04	0.000355	17.39	0.00414	3.07	0.323	13.09	0.0104	7.84	0.0389	-2.09	14.42	1.6	18.38	-1.4	-1.1	2	2.6	2.6	3.5	2.6	-1.3	-1.3	1.9
212211_at	AI986295	ANKRD17	ankyrin repeat domain 17	2.24	0.0227	2.06	0.0283	3.32	0.00481	1.78	0.245	1.64	0.274	2.64	0.0253	1.5	1.78	1.96	2.39	-1.2	-1.6	-1.5	-1.3	-2.2	-1.1	-1.4	-1.8	-1.2	-1.2
212219_at	D38521	PSME4	proteasome (prosome, macropain) activator subunit 4	3.63	0.0207	3.81	0.0123	3.56	0.043	1.06	0.955	1.11	0.888	1.04	0.965	1.04	-1.18	1.01	-1.22	1.6	-1.6	-1.1	-1	1.1	1.9	2.7	1.4	1.9	-1.3
212224_at	NM_000689	ALDH1A1	aldehyde dehydrogenase 1 family, member A1	9	0.00343	5.82	0.00908	3.84	0.0811	2.19	0.401	1.41	0.651	-1.07	0.939	-1.21	-1.02	-1.02	1.37	3.1	1.3	2	1.6	-1.5	1.2	2.6	-2.8	-2.7	-1.7
212229_s_at	AK001699	FBXO21	F-box protein 21	2.68	0.0627	2.68	0.0488	1.28	0.722	-2.77	0.161	-2.77	0.117	-5.78	0.00935	-2.06	1.4	-2.07	-1.35	-1.1	-1.3	-2.7	1.1	-1.6	1.5	-2.3	-1.9	-2.9	-1
212245_at	AL567779	MCFD2	multiple coagulation factor deficiency 2	6.68	0.00207	5.06	0.0037	4.35	0.0212	1.87	0.403	1.41	0.563	1.21	0.774	-1.09	1.52	-1.06	2.04	-1.2	-1.2	-1.2	-1.4	-1.3	1.5	2	-1.5	1.3	-1.4
212250_at	AV700332	MTDH	metadherin	8.11	0.000748	7.31	0.000677	8.46	0.00169	1.77	0.413	1.59	0.429	1.84	0.274	-1.06	2.28	-1.13	3.48	1.2	-1.7	-1.1	-1.4	-2.2	-1.2	1.1	-1.1	1.3	-1.6
212264_s_at	BE645850	WAPAL	wings apart-like homolog (Drosophila)	2.68	0.0103	3.48	0.00148	5.62	0.000634	1.14	0.791	1.49	0.384	2.4	0.0521	-1.12	1.13	-1.04	1.57	-1.1	-1.7	-2.3	-1.6	-2.1	-1.5	1.4	1.1	1.1	-1.2
212266_s_at	AW084582	SFRS5	splicing factor, arginine/serine-rich 5	7.62	0.000453	5.03	0.00135	4.76	0.00634	3.76	0.0332	2.48	0.117	2.35	0.114	1.87	-1.01	3.25	1.11	1.1	-1.6	-1.8	-1.3	-2.2	-1.9	-1.5	-1.3	-1.4	-1.4
212335_at	AW167793	GNS	glucosamine (N-acetyl)-6-sulfatase (Sanfilippo disease IIID)	3.51	0.0109	5.98	0.00071	5.06	0.00519	1.14	0.843	1.95	0.274	1.65	0.321	1.03	1.55	1.03	2.19	2.1	-1.3	1.5	-1	-1.1	1.9	4.5	-1.6	-1.1	1.1
212373_at	AW139179	FEM1B	fem-1 homolog b (C. elegans)	1.83	0.107	2.14	0.0312	2.27	0.055	-1.4	0.467	-1.2	0.673	-1.13	0.78	-1.55	1.13	-1.32	1.46	1.2	-2.4	-1.4	-1.5	-2.6	-1.5	-1.5	-1	1	-1.7
212428_at	AW001101	KIAA0368	KIAA0368	4.89	0.00047	5.46	0.000187	4.89	0.00123	1.74	0.291	1.95	0.144	1.74	0.172	1.17	1.03	1.27	1.29	-1	-1.1	-1.1	-1.2	-1.2	1.4	2	-1.1	1.3	-1.6
212454_x_at	AI762552	HNRPDL	Heterogeneous nuclear ribonucleoprotein D-like	5.21	0.0031	4.93	0.00251	4.38	0.0132	1.26	0.728	1.19	0.774	1.06	0.932	1.06	1.17	1.38	1.56	-1.1	-1.5	-1.4	-1.7	-1.8	-2.3	-1.6	-1.1	1.1	-1.1
212455_at	N36997	YTHDC1	YTH domain containing 1	3.61	0.0208	3.25	0.0233	3.05	0.069	-1.19	0.814	-1.32	0.643	-1.4	0.574	1.22	-1	1.77	1.36	-1.1	-2.3	-1.4	-1.6	-2.6	-2	-1.6	1.7	1.3	-1.7
212457_at	AL161985	TFE3	transcription factor binding to IGHM enhancer 3	2.07	0.022	2.48	0.00428	3.12	0.00361	-1.13	0.758	1.06	0.901	1.33	0.395	-1.36	-1	-1.45	1.28	-1.1	1.2	1.5	1.3	-1	1.7	2	1.3	1.1	-1
212459_x_at	BF593940	SUCLG2	succinate-CoA ligase, GDP-forming, beta subunit	4.03	0.0113	2.71	0.046	1.72	0.372	1.34	0.653	-1.11	0.881	-1.75	0.319	-1.37	1.01	-1.46	1.08	-1.6	-1.6	-1.2	-1.6	-2.4	-1.9	-2	-1.2	-1.2	-1.1
212492_s_at	AW237172	JMJD2B	jumonji domain containing 2B	1.23	0.824	2.79	0.0176	2.41	0.0831	-1.6	0.421	1.41	0.48	1.22	0.705	-2.03	3.41	-2.75	3.1	-2.4	-1.4	-2.6	-1.6	-1.7	-2	-5.2	-1.3	-1.3	-1.1
212501_at	AL564683	CEBPB	CCAAT/enhancer binding protein (C/EBP), beta	4.2	0.0615	5.94	0.0161	5.86	0.043	-2.22	0.422	-1.57	0.591	-1.59	0.584	-1.91	-1.15	-1.33	-1.03	1.7	1.3	1.7	1.4	-1.2	2.1	4.1	1.8	-1.3	1.6
212514_x_at	R60068	DDX3X	DEAD (Asp-Glu-Ala-Asp) box polypeptide 3, X-linked	5.32	0.0132	5.86	0.00653	9.19	0.00542	1.05	0.966	1.16	0.863	1.82	0.391	1.13	3.32	2.23	4.69	1.6	-1.9	-1.3	-1.6	-3.4	-1.7	-1.2	-1.4	-1.8	1.3
212515_s_at	BG492602	DDX3X	DEAD (Asp-Glu-Ala-Asp) box polypeptide 3, X-linked	13.18	0.0049	11.55	0.00448	11	0.0162	1.57	0.665	1.38	0.744	1.31	0.796	1.4	5.66	3.66	8.17	1.3	-1.8	-1.1	-1.1	-2.2	-1.6	-1.2	-1.2	-1	-1.1
212526_at	AK002207	SPG20	spastic paraplegia 20, spartin (Troyer syndrome)	2.13	0.021	2.17	0.0128	2.31	0.0241	1.04	0.945	1.06	0.88	1.13	0.746	-1.01	1.05	1.13	1.15	-1.1	-1	1.1	1.1	-1	1.3	2	-1.2	-1.3	-1
212531_at	NM_005564	LCN2	lipocalin 2 (oncogene 24p3)	1.27	0.925	5.5	0.0215	47.18	0.000419	-1.01	0.996	4.32	0.127	37.01	0.000788	-1.01	5.7	-1.01	4.79	2	-7.8	-1	-1.3	1	-2.1	1.2	-2.1	1	-2.5
212542_s_at	BF224151	PHIP	pleckstrin homology domain interacting protein	6.73	5.43e-05	7.52	2.17e-05	11.55	1.49e-05	1.2	0.655	1.34	0.431	2.06	0.072	1.49	-1.02	1.92	1.19	-1.4	-1.3	-1.1	-1.2	-2	-1.8	-1.6	1.7	1.4	-1.1
212560_at	AV728268	C11orf32	chromosome 11 open reading frame 32	1.11	0.955	-2.3	0.0463	-3.48	0.0159	-1.56	0.435	-3.97	0.0129	-6.02	0.00242	-1.13	-1.44	-1.09	-1.17	1	-1.3	-1.5	-1.7	-2.8	-2.9	-2.2	-1.2	-1.7	1.9
212587_s_at	AI809341	PTPRC	protein tyrosine phosphatase, receptor type, C	-1.56	0.629	3.97	0.0264	12.73	0.00232	-4.6	0.0822	1.35	0.683	4.32	0.0657	-1.1	4.93	-1.04	7.44	1.6	-1.5	1.2	1.4	-2.2	-1.4	-1.3	-1.3	-1	-1.2
212599_at	AK025298	AUTS2	autism susceptibility candidate 2	4.89	0.000539	3.66	0.00134	4.38	0.00217	3.23	0.0189	2.41	0.0585	2.89	0.0245	2.57	3.81	2.71	4.52	-1.8	-1.5	-1.8	-1.6	-3.9	-1.4	-2.8	-1.3	-1.9	-2.4
212600_s_at	AV727381	UQCRC2	ubiquinol-cytochrome c reductase core protein II	4.03	0.0186	3.58	0.0212	3.07	0.0846	1.8	0.428	1.6	0.459	1.38	0.623	1.07	-1.23	1.05	1.13	-1.2	-1.8	-1.6	-1.4	-2.4	-1.2	1.1	-2.1	-1.5	-1.1
212615_at	AI742305	CHD9	chromodomain helicase DNA binding protein 9	5.82	0.000158	3.29	0.00155	3.76	0.00292	2.3	0.0777	1.3	0.493	1.49	0.294	1.74	2.2	1.85	2.56	-1.4	-1.6	-1.4	-1.2	-2.3	-1.4	-1.9	-1.5	-1.1	-1.2
212629_s_at	AI633689	PKN2	protein kinase N2	2.95	0.0132	2.17	0.0496	2.71	0.0378	-1.15	0.798	-1.56	0.391	-1.25	0.635	-1.12	-1.2	-1.21	-1.44	1.8	1	1.6	1.5	-3.3	1.1	-1.3	1.6	1	-1.1
212638_s_at	BF131791	WWP1	WW domain containing E3 ubiquitin protein ligase 1	3.89	0.0143	3.41	0.0176	3.16	0.0578	1.73	0.427	1.52	0.476	1.4	0.561	1.22	1.65	1.38	1.87	1	-1.1	-1.4	-1.2	-2.2	-1.7	-1.4	-1.5	-1.2	-1.2
212639_x_at	AL581768	TUBA1B	alpha tubulin	6.64	0.000587	9.85	9.71e-05	19.29	4.53e-05	1.78	0.365	2.64	0.0826	5.17	0.00541	1.15	2.38	1.09	3.32	1.7	-2	-1.2	-1.1	-2.4	-1.3	1.3	-1.2	1	-1.1
212671_s_at	BG397856	HLA-DQA1 /// HLA-DQA2 /// LOC731682	major histocompatibility complex, class II, DQ alpha 1 /// major histocompatibility complex, class II, DQ alpha 2 /// similar to HLA class II histocompatibility antigen, DQ(1) alpha chain precursor (DC-4 alpha chain)	1.3	0.819	3.51	0.0193	1.66	0.428	-1.07	0.942	2.51	0.194	1.19	0.794	1.17	3.16	-1.05	4.2	1.8	-1.9	-1.2	-1.6	-2.4	-2.6	-9.3	-2.7	-1.4	1.2
212688_at	BC003393	PIK3CB	phosphoinositide-3-kinase, catalytic, beta polypeptide	1.72	0.105	2.01	0.0265	4.41	0.000913	1.21	0.632	1.42	0.39	3.12	0.00774	1.06	2.24	-1	2.54	-1.1	-1.6	-1.4	1.4	1.7	1.8	5.4	-1.1	2	1.1
212700_x_at	AJ002220	LOC440456 /// PLEKHM1	pleckstrin homology domain containing, family M (with RUN domain) member 1 /// similar to pleckstrin homology domain containing, family M (with RUN domain) member 1; adapter protein 162	-3.14	0.000545	-3.51	0.000186	-3.29	0.00107	1.01	0.995	-1.11	0.727	-1.04	0.902	1.14	-1.06	1.09	-1.13	1.1	-1.3	-1.3	-1.2	-2	1.2	1.1	1.1	1	1.1
212704_at	AI049962	ZCCHC11	zinc finger, CCHC domain containing 11	2.45	0.0349	2.71	0.015	1.67	0.288	-1.11	0.874	-1	0.999	-1.63	0.287	-1.32	1.41	1.21	1.28	-1.1	-1.7	-1.8	-1.8	-3.2	-2	-1.5	1.1	-1.3	1.3
212716_s_at	AW083133	EIF3S12	eukaryotic translation initiation factor 3, subunit 12	15.35	4.57e-05	12.13	5.17e-05	12.3	0.000204	1.42	0.525	1.13	0.837	1.14	0.827	-1	-1.93	-1	-1.57	1.1	-1.8	-1.5	-1.3	-2.4	-2.1	-1.6	1.2	-1	-1.1
212721_at	AI810380	SFRS12	splicing factor, arginine/serine-rich 12	5.03	0.00421	5.58	0.0018	4.72	0.0119	-1.01	0.989	1.09	0.899	-1.08	0.907	-1.04	1.96	1.65	2.69	1.3	-1.9	-1.5	-1.8	-2	-2.4	-1.4	2	1.8	-1.4
212734_x_at	AI186735	RPL13	ribosomal protein L13	11.31	0.000132	7.78	0.000303	9.06	0.000719	1.47	0.499	1.01	0.982	1.18	0.774	1.39	-3.25	-1.1	-3.13	-1.2	-1.8	-1.2	-1.4	-2.9	-1.8	-1.5	1.1	-1.2	-1.2
212746_s_at	AA126789	CEP170	centrosomal protein 170kDa	2.13	0.0874	2.97	0.0119	5.5	0.0025	1.1	0.885	1.54	0.412	2.85	0.0542	1.28	1.82	1.26	2.73	-1.2	-1.3	-1.3	-1.4	-2.3	-1.5	-1.3	-1.2	-1.5	-1.5
212764_at	AI806174	---	---	2.51	0.0202	3.23	0.00337	4.35	0.00285	-1.08	0.898	1.19	0.697	1.6	0.264	-1.13	2.75	1.24	4.2	-1.1	-1.8	-1.7	-1.5	-2.7	-2.2	1.1	1.1	1.2	1.6
212773_s_at	BG165094	TOMM20	translocase of outer mitochondrial membrane 20 homolog (yeast)	11.88	0.000326	9.85	0.000358	6.96	0.00414	1.43	0.583	1.19	0.787	-1.19	0.791	1.28	-1.6	1.36	-1.55	1.1	-1.8	-1.2	-1.2	-2.4	-1.6	-1.2	1.4	1.3	-1.1
212788_x_at	BG537190	FTL	ferritin, light polypeptide	3.14	0.0106	2.75	0.0146	2.79	0.0356	1.34	0.574	1.17	0.745	1.19	0.725	1.14	-1.33	1.08	-1.21	1.5	-1.2	1.1	1.2	1.6	1.8	2.8	1.1	1.2	1.1
212790_x_at	BF942308	RPL13A	ribosomal protein L13a	14.12	0.000258	11.08	0.000336	11.08	0.00133	1.43	0.595	1.13	0.874	1.13	0.87	1.11	-1.75	-1.02	-1.61	1.1	-1.2	-1.1	1	-2.2	-1.4	-1.4	-1	-1.1	-1.2
212794_s_at	AK001728	KIAA1033	KIAA1033	5.54	0.00125	7.52	0.000267	8.46	0.0007	1.18	0.787	1.6	0.398	1.8	0.236	-1.02	1.46	1.41	1.89	1.1	-1.8	1.4	1.2	-1.7	-1.5	-2.2	-1.1	1	-1.6
212820_at	AB020663	DMXL2	Dmx-like 2	2.03	0.034	2.2	0.0141	3.86	0.00171	1.21	0.638	1.32	0.456	2.31	0.0417	-1.01	1.27	-1.05	1.65	1.6	1.6	1.9	1.3	1.1	1.9	2.6	-1.4	-1.4	-1.4
212824_at	U69127	FUBP3	far upstream element (FUSE) binding protein 3	3.73	0.00326	2.77	0.0104	2.28	0.0735	1.53	0.427	1.13	0.793	-1.07	0.888	1.14	1.5	1.12	1.91	1.2	-1.3	-1.1	-1	-2.2	1	1.2	-1.7	-1.4	-1.3
212826_s_at	AI961224	SLC25A6	solute carrier family 25 (mitochondrial carrier; adenine nucleotide translocator), member 6	2.1	0.0631	2.16	0.042	2.22	0.0769	-1.07	0.921	-1.04	0.946	-1.01	0.984	-1.04	-1.97	-1	-1.95	1.4	-1.4	1.1	-1.1	-3.3	-2.6	-1.9	1.2	1.1	-1.1
213047_x_at	AI278616	SET	SET translocation (myeloid leukemia-associated)	8.34	0.000478	8.23	0.000317	7.26	0.00189	2.06	0.309	2.03	0.27	1.79	0.271	-1.08	2	1.3	2.75	-1.3	-2	-1.8	-1.8	-2.2	-1.9	-1.3	-1.4	1	-1.4
213111_at	AB023198	PIP5K3	phosphatidylinositol-3-phosphate/phosphatidylinositol 5-kinase, type III	2.1	0.000434	2.46	6.27e-05	2.3	0.000475	-1.09	0.671	1.07	0.689	-1	0.988	-1.29	1.69	-1.21	1.91	-1.3	-1.6	-1.6	-1.8	-1.1	-2	-2.8	-1.1	-1.4	-1.3
213133_s_at	AW237404	GCSH /// LOC730107	glycine cleavage system protein H (aminomethyl carrier) /// similar to Glycine cleavage system H protein, mitochondrial precursor	5.78	0.00427	4.41	0.0081	2.79	0.107	2.04	0.365	1.56	0.471	-1.01	0.989	1.21	-1.28	1.1	1.09	-1.8	-2.1	-1.5	-1.1	-2.2	-1.5	-1.8	-1.1	1.1	-1.6
213156_at	BG251521	---	Homo sapiens, clone IMAGE:4214654, mRNA	4.82	0.00778	3.27	0.0259	3.76	0.0386	-1.43	0.593	-2.11	0.302	-1.84	0.306	-1.41	-1.79	-1.29	-1.37	-2.2	-2.9	-1.6	-2.1	-3.1	-4.8	-5.6	2.2	1.2	1.2
213187_x_at	BG538564	FTL	ferritin, light polypeptide	6.02	0.01	5.06	0.0124	3.86	0.0723	2	0.426	1.68	0.477	1.28	0.757	1.07	-1.46	1.01	-1.36	1.5	-1.5	-1.1	1.2	1	1.9	2.5	1.1	1	1.2
213294_at	AV755522	---	Full-length cDNA clone CS0DK002YF13 of HeLa cells Cot 25-normalized of Homo sapiens (human)	4.35	0.094	6.5	0.0249	5.03	0.102	2.6	0.412	3.89	0.224	3.01	0.244	-1.36	6.82	2.6	6.34	1	-1	3.6	3.9	3.7	4.5	4.8	-1.6	1.4	-1
213359_at	W74620	HNRPD	Heterogeneous nuclear ribonucleoprotein D (AU-rich element RNA binding protein 1, 37kDa)	2.45	0.0178	2.93	0.00409	2.6	0.0243	1.28	0.59	1.53	0.368	1.36	0.441	1.52	1.06	1.96	1.04	-1	-1.6	-1.3	-1.3	-2	-2.6	-2.5	1.4	1.2	-2.4
213399_x_at	AI560720	RPN2	ribophorin II	1.84	0.205	2.81	0.0193	3.78	0.0143	-1	1	1.53	0.421	2.06	0.158	-1.18	2.06	-1.4	3.02	1.6	-2	-1.4	-1.3	-2.8	-1.3	1.6	-1	1.1	-1.2
213457_at	BF739959	MFHAS1	malignant fibrous histiocytoma amplified sequence 1	3.23	0.00397	3.48	0.0017	4.47	0.00196	1.92	0.216	2.07	0.116	2.66	0.0365	1.42	3.78	1.05	4.87	-1.2	-1.6	-1.5	-1.4	-1.7	-2.5	-3.2	1.2	-1.1	-1.2
213485_s_at	AK000002	ABCC10	ATP-binding cassette, sub-family C (CFTR/MRP), member 10	2.41	0.0357	3.29	0.00477	3.12	0.0197	1.45	0.463	1.99	0.195	1.88	0.169	1.07	2.89	1.52	4.36	-1.1	-1.7	-3.5	-1.7	-2.6	-1.7	-1.3	-1.3	-1.1	-1.7
213491_x_at	AL514285	RPN2	ribophorin II	1.68	0.278	2.66	0.0219	3.71	0.0132	-1.04	0.955	1.52	0.418	2.11	0.138	-1.18	2.33	-1.39	3.27	1.5	-1.8	-1.2	-1	-2.4	-1.1	1.4	-1.2	1	-1.2
213517_at	AW103422	PCBP2	Poly(rC) binding protein 2	6.11	0.00318	6.54	0.0016	7.62	0.00364	-1.33	0.68	-1.24	0.734	-1.06	0.929	1.07	-1.09	1.12	-1.01	1.3	-1.2	-1.6	-1.4	-1.4	-2.1	-3.5	2.6	1.3	-2.1
213579_s_at	AI459462	EP300	E1A binding protein p300	1.75	0.111	2.35	0.0124	1.78	0.143	-1.15	0.764	1.17	0.698	-1.13	0.774	-1.03	1.88	1.01	2.09	1	-1.4	-1.5	-1.1	-2	-1.3	-1.3	-1	-1.3	-1.1
213604_at	AW451236	---	CDNA FLJ42849 fis, A-BRHIP2004902	5.35	0.000382	2.91	0.00499	2.71	0.0231	1.65	0.353	-1.12	0.809	-1.2	0.672	1.06	-1.45	1.61	-1.42	1.5	-1.1	1.2	-1.1	-2.3	-1.2	-1.1	1.2	1	1.5
213624_at	AA873600	SMPDL3A	sphingomyelin phosphodiesterase, acid-like 3A	3.81	0.011	3.27	0.0152	3.14	0.0471	1.93	0.354	1.66	0.4	1.59	0.386	1.38	1.25	1.95	1.42	1.1	-1.2	-1.2	-1.4	-2	3.5	13.9	-2.8	-1.7	-1.2
213677_s_at	BG434893	PMS1	PMS1 postmeiotic segregation increased 1 (S. cerevisiae)	3.66	0.000545	3.51	0.000415	4.82	0.00033	-1.04	0.939	-1.09	0.84	1.27	0.47	-1	-1.01	-1.04	-1.17	-1.8	-1.3	-2.6	-2	-2.1	-1.8	-2.3	-2.1	-1.8	-1.8
213684_s_at	BF671400	PDLIM5	PDZ and LIM domain 5	5.21	0.00694	3.53	0.0216	8.4	0.00324	2.07	0.365	1.4	0.585	3.34	0.0804	2.03	4.79	1.3	7.29	-1.8	1.2	-1.1	1.8	-1.1	1.1	-3	-1.3	-1.4	-1.5
213687_s_at	BE968801	RPL35A	ribosomal protein L35a	11.31	0.00207	8.82	0.00272	9	0.00904	1.59	0.579	1.24	0.79	1.27	0.781	1.14	-2.03	1.11	-1.73	1.2	-1.9	-1.3	-1.2	-3.7	-2.5	-1.6	1	-1.1	-1.4
213694_at	AW027347	RSBN1	round spermatid basic protein 1	2.77	0.0271	3.1	0.0115	3.14	0.0298	-1.18	0.785	-1.06	0.928	-1.04	0.941	-2	-1.13	-1.95	1.01	-1.2	-1.4	-1.5	-1.4	-2.7	-1.5	-1.9	-2	-1.4	-1.2
213734_at	BG260658	---	---	5.35	0.0294	6.82	0.0105	11	0.00899	3.23	0.283	4.11	0.137	6.64	0.0461	1.41	3.81	1.6	4.86	1.8	-1.4	1.1	-1.2	-1	-1.2	2	-1.1	-1.1	1.3
213775_x_at	AI357871	ZNF638	zinc finger protein 638	3.61	0.00575	3.84	0.00277	3.51	0.0142	1.24	0.695	1.32	0.566	1.21	0.721	1.09	-1.04	1.49	1.04	-1.4	-1.6	-1.3	-1.7	-2.1	-1.7	-1.4	1.2	-1.2	-1.1
213797_at	AI337069	RSAD2	radical S-adenosyl methionine domain containing 2	2.35	0.348	5.43	0.0304	3.68	0.162	2.51	0.405	5.82	0.0828	3.95	0.137	1.39	6.06	6.63	6.48	1	1.1	3.2	10.8	8.4	10	3.4	-1.9	1	-1
213860_x_at	AW268585	CSNK1A1	casein kinase 1, alpha 1	6.02	0.0174	6.96	0.00776	9.13	0.0115	1.78	0.519	2.06	0.411	2.69	0.216	1.66	1.54	1.85	2.49	1.5	-1.8	1	-1	-2.1	-1.1	1.3	1.1	1.1	-1.1
213875_x_at	BG252842	C6orf62	chromosome 6 open reading frame 62	3.89	0.00662	6.11	0.00064	3.68	0.0178	1.17	0.823	1.83	0.33	1.1	0.881	-1.06	2.41	1.88	2.9	1.5	-3.5	1.3	1.3	-2.6	1.2	-1.2	-1.8	-3.1	2
213897_s_at	AI832239	MRPL23	mitochondrial ribosomal protein L23	5.82	0.00155	4.23	0.00379	3.95	0.0164	1.54	0.475	1.12	0.862	1.04	0.951	1.44	-3.39	1.16	-3.31	1.3	-1.5	-1.1	-1.1	-2.5	-1.2	-1.1	1.1	1.1	-1.4
213926_s_at	AI742626	HRB	HIV-1 Rev binding protein	2.69	0.119	5.35	0.00721	7.06	0.00932	-1.06	0.965	1.88	0.401	2.48	0.182	1.28	2.71	1.21	5.3	1.4	-1.3	-1.4	-1	-1.9	-1	2.5	1.2	1.2	-1.3
213998_s_at	AW188131	DDX17	DEAD (Asp-Glu-Ala-Asp) box polypeptide 17	7.41	0.0012	3.73	0.0116	3.18	0.0552	2.04	0.348	1.03	0.976	-1.14	0.845	1.63	-2.45	2.39	-2.37	-1.2	-2.1	-1.2	1.1	-2.7	-1.1	-1.4	-1.9	-2.1	-1.1
214041_x_at	BE857772	RPL37A	Ribosomal protein L37a	6.32	0.00258	4.14	0.00869	3.03	0.0742	-1.03	0.975	-1.57	0.46	-2.14	0.201	2.46	-1.64	3.92	-1.12	-1	-1.7	-1.4	-1.4	-1.1	-2.3	-1.5	1.3	1.8	-1.2
214086_s_at	AK001980	PARP2	poly (ADP-ribose) polymerase family, member 2	5.32	0.00878	3.92	0.019	7.95	0.00533	2.01	0.399	1.49	0.556	3.01	0.115	-1.01	-1.2	-1.29	1.53	-1.9	-2.1	-2.2	-2.1	-2.7	-3.5	-1.7	2.1	1.6	-1.6
214119_s_at	AI936769	FKBP1A	FK506 binding protein 1A, 12kDa	1.8	0.0286	2.04	0.00719	2	0.0258	1.5	0.292	1.69	0.113	1.66	0.107	-1.25	1.26	-1.27	1.6	2	-2	1.2	-1	-2.1	1.1	1	-2.7	-2.3	1.2
214141_x_at	BF033354	SFRS7	splicing factor, arginine/serine-rich 7, 35kDa	6.77	0.0044	6.32	0.00358	7.16	0.00814	1.08	0.947	1.01	0.991	1.14	0.864	1.09	1.8	1.46	2.71	-1.4	-1.8	-1.6	-1.6	-2	-1.8	-1.3	-1.4	1.2	-1.3
214155_s_at	AI743740	LARP4	La ribonucleoprotein domain family, member 4	3.56	0.00311	4.26	0.000795	5.21	0.00138	-1.29	0.582	-1.08	0.881	1.13	0.801	-1.21	1.08	1.1	1.12	2.4	1	1.1	-1.2	1.5	1.4	6.4	1	1.1	-1.1
214290_s_at	AI313324	HIST2H2AA3 /// HIST2H2AA4	histone cluster 2, H2aa3 /// histone cluster 2, H2aa4	7.73	0.00118	12.38	0.00018	6.28	0.0056	2	0.361	3.2	0.0814	1.63	0.396	1.09	1.13	2.66	1.14	1.6	-2.3	-1.4	-1.1	-1.8	1.9	2.3	1.3	3.6	2.1
214308_s_at	AI478172	HGD	homogentisate 1,2-dioxygenase (homogentisate oxidase)	7.01	0.00585	4.99	0.0126	2.46	0.234	5.7	0.0502	4.06	0.0897	2	0.328	-1.05	1.06	-1.29	1.24	1.4	-5.7	-3.9	1.5	1.2	1.2	4.9	-1.6	1.5	2.3
214316_x_at	AI378706	CALR	Calreticulin	-2.35	0.0288	-2.1	0.043	-3.97	0.0042	1.2	0.713	1.34	0.495	-1.41	0.407	1.28	-1.28	1.4	1.04	1.2	-1.9	-1.8	-2.1	-2.3	-1.2	-1.1	1.2	1.8	-1.1
214328_s_at	R01140	HSP90AA1	heat shock protein 90kDa alpha (cytosolic), class A member 1	2.64	0.103	3.27	0.0352	3.81	0.0471	-1.13	0.901	1.1	0.909	1.28	0.721	1.13	-1.01	1.01	1.01	1.1	-1.4	-1.2	-1.1	1.1	2.6	2.4	-1.3	1	-1.4
214356_s_at	AI272899	KIAA0368	KIAA0368	2.57	0.00715	2.66	0.0037	3.34	0.00336	1.14	0.767	1.18	0.649	1.49	0.257	1.34	1.06	1.48	1.23	-1.1	1.1	1.5	1.5	1.5	1.5	2.6	1.3	1.3	-1.8
214359_s_at	AI218219	HSP90AB1	heat shock protein 90kDa alpha (cytosolic), class B member 1	13.18	0.00608	13.83	0.00359	5.13	0.0988	1.83	0.565	1.92	0.495	-1.4	0.751	-1.13	-2.1	1.26	-1.4	-1.3	-2.3	-2.8	-1.9	-2.3	1.1	-1.2	-1.5	-1.4	-1.1
214453_s_at	NM_006417	IFI44	interferon-induced protein 44	19.43	0.049	198.09	0.0012	95.67	0.0111	3.71	0.476	37.79	0.0506	18.25	0.0996	-3.76	183.55	4.5	275.33	2.7	-1.4	22.5	6.9	16.8	31.7	23.1	-3.7	1	-1
214499_s_at	AF249273	BCLAF1	BCL2-associated transcription factor 1	7.01	0.00215	5.74	0.00285	7.84	0.00365	1.14	0.876	-1.07	0.93	1.28	0.718	1.02	1.18	1.35	1.53	-1.2	-1.6	-1.5	-1.6	-2.7	-2.3	-1.9	1.6	1.3	-1.4
214501_s_at	AF044286	H2AFY	toll-like receptor 4 /// H2A histone family, member Y	2.17	0.108	2.89	0.0213	6.59	0.00223	-1.21	0.77	1.1	0.877	2.51	0.1	-1.14	1.96	-1.07	2.95	1.9	-1.4	1.3	1.6	-2.4	-1	-1.3	1.4	1.2	-1.2
214531_s_at	AF065484	SNX1	sorting nexin 1	5.78	0.00561	7.84	0.00123	7.73	0.00496	2.66	0.243	3.61	0.0783	3.56	0.0763	-1.07	1.65	1.09	2.94	-1.1	-1.5	-1.5	-1.2	-1.8	1.6	2.3	-3.7	-2.5	-1.5
214687_x_at	AK026577	ALDOA	aldolase A, fructose-bisphosphate	1.53	0.21	2.45	0.00598	3.92	0.00147	-1.2	0.653	1.34	0.429	2.14	0.0564	-1.1	-1.24	-1.29	-1.02	1.5	-1.3	1.1	1.8	1	2	2.6	1.2	1.2	1.1
214730_s_at	AK025457	GLG1	golgi apparatus protein 1 /// sema domain, transmembrane domain (TM), and cytoplasmic domain, (semaphorin) 6C /// CDC42 small effector 1	3.66	0.00126	4.26	0.000382	3.92	0.00226	1.6	0.339	1.87	0.15	1.72	0.162	1.15	1.42	1.22	1.48	-1.1	-1.8	-1.6	-1.5	-2.4	-1.8	-1.4	-1	1.1	1
214853_s_at	AI091079	SHC1	SHC (Src homology 2 domain containing) transforming protein 1	2.79	0.0817	3.34	0.0313	5.17	0.0172	1.36	0.67	1.63	0.456	2.51	0.157	1.21	1.2	1.18	1.7	1.1	-1.2	-1.1	1.2	1.3	1.7	2.5	-2.3	-1.3	-1.5
214882_s_at	BG254869	SFRS2	splicing factor, arginine/serine-rich 2	3.25	0.0441	3.97	0.015	4.53	0.0258	1.12	0.909	1.37	0.632	1.56	0.491	1.2	1.45	1.6	1.89	1.2	-1.5	-1.1	-1.3	-2.2	-1.4	-1.2	-2	-1.2	-1.3
214895_s_at	AU135154	ADAM10	ADAM metallopeptidase domain 10	1.41	0.474	2.28	0.0298	2.46	0.0486	-1.14	0.802	1.41	0.442	1.53	0.329	-2.22	1.64	-2.19	2.31	1.3	-2.8	-1.3	1	-2.8	-1.2	-1.1	-2.2	-1.1	-1.4
214953_s_at	X06989	APP	amyloid beta (A4) precursor protein (peptidase nexin-II, Alzheimer disease)	4.99	0.0251	6.19	0.00903	5.98	0.0284	1.24	0.832	1.54	0.581	1.49	0.62	1.82	2.71	3.56	3.2	1.8	-1.9	-1.7	1.1	-1.4	2	1.9	-1.2	1.5	-1
215016_x_at	BC004912	DST	dystonin	2.07	0.192	2.89	0.0365	3.53	0.0385	-1.28	0.711	1.09	0.903	1.33	0.629	-1.07	1.71	-1.01	2.21	-2.2	1.1	-1.2	-1.7	1.1	-1.5	-9.6	-1.1	1.1	-1.1
215049_x_at	Z22969	CD163	CD163 molecule	1.36	0.477	2.17	0.0219	1.99	0.0852	1.05	0.938	1.68	0.252	1.54	0.255	-1.08	1.49	-1.15	1.54	-1	1.5	1.5	1.9	-1.2	1.9	5	-2	-1.4	-1.9
215071_s_at	AL353759	HIST1H2AC	histone cluster 1, H2ac	1.71	0.591	3.97	0.0499	5.46	0.0448	-1.16	0.906	2.01	0.416	2.77	0.205	-1.28	2	3.12	3.85	1.2	-1.4	-2.2	1.5	1.5	4.8	5.8	-1.2	2.3	1.9
215136_s_at	AL050353	EXOSC8	exosome component 8	3.01	0.0203	2.99	0.0154	4.26	0.00952	1.99	0.295	1.97	0.259	2.81	0.0675	1.09	1.96	-1.15	2.91	-1.2	-2	-2.3	-1.8	-2.4	-1.6	-1.2	1.1	1.7	-1.4
215193_x_at	AJ297586	HLA-DRB1 /// HLA-DRB3 /// LOC730415	major histocompatibility complex, class II, DR beta 1 /// major histocompatibility complex, class II, DR beta 3 /// hypothetical protein LOC730415	1.54	0.684	4.89	0.0168	3.51	0.106	-1.21	0.851	2.64	0.277	1.89	0.385	-1.53	2.4	-1.71	4.01	1.1	-1.2	-1.1	-1.2	-2.3	-2.2	-5.4	-1.3	-1.1	1.1
215223_s_at	W46388	SOD2	superoxide dismutase 2, mitochondrial	3.53	0.236	11.88	0.0122	39.4	0.00367	2.28	0.499	7.67	0.105	25.46	0.0123	1.19	1.87	1.95	1.88	2.7	-1.8	1.1	1	-1.1	2.6	9.2	-1.1	-1.4	3.2
215416_s_at	AC004472	STOML2	stomatin (EPB72)-like 2	5.62	0.0013	5.46	0.000928	5.46	0.00359	2.07	0.27	2.01	0.246	2.01	0.172	-1.16	-1.26	-1.48	1.11	-1.4	-1.6	-1.9	-1.6	-2.9	-1.5	-1.2	-1.6	-1.3	-1.1
215450_at	W87901	---	---	5.66	0.00469	4.93	0.0051	3.76	0.041	2.03	0.371	1.77	0.401	1.35	0.645	2.3	1.95	2.79	3.76	-1.3	-2.5	-1.5	-2	-1.1	-2.1	-1.1	-1.1	-1.1	-1.2
215691_x_at	AV702994	C1orf41	interleukin 17 receptor B	2.43	0.0567	2.43	0.0437	3.86	0.0139	1.32	0.624	1.32	0.587	2.1	0.152	-1.13	1.2	-1.27	1.5	1.2	-2.1	-1.7	-1.7	1	1.1	2.8	-2	1.4	1.1
215772_x_at	AL050226	SUCLG2	succinate-CoA ligase, GDP-forming, beta subunit	4.23	0.0108	2.83	0.0442	1.85	0.319	1.31	0.683	-1.14	0.843	-1.74	0.342	-1.52	1.17	-1.55	1.23	-1.6	-1.4	-1.1	-1.6	-3	-1.8	-2	-1.3	-1.2	1.1
215778_x_at	AJ006206	HAB1	B1 for mucin	-2.27	0.0149	-2.93	0.00181	-3.81	0.00168	1.34	0.464	1.04	0.94	-1.26	0.525	1.31	-2.55	1.65	-2.34	1.4	-2.1	-1.7	-2.1	-2	-1.1	-1.8	1	1	1.1
215794_x_at	AC006144	GLUD2	glutamate dehydrogenase 2	11.08	0.00158	10.27	0.00125	4.06	0.0636	2.99	0.247	2.77	0.236	1.09	0.92	1.16	1.13	1.55	1.33	1	-1.4	-1.3	-1.7	-3	-1.7	-1.3	-1.8	1	1.1
215933_s_at	Z21533	HHEX	homeobox, hematopoietically expressed	15.14	0.000102	18	3.88e-05	13	0.000389	2.83	0.136	3.36	0.0544	2.43	0.126	1.4	1.75	1.52	2.6	-1.2	-1.1	1.2	-1.4	-1.9	-1.9	-3	-1.6	-2.3	-1.1
216032_s_at	AF091085	ERGIC3	ERGIC and golgi 3	5.58	0.00482	5.28	0.0039	3.58	0.0476	1.91	0.399	1.8	0.394	1.22	0.763	1.01	-2.1	-1	-1.81	-1.6	-2.6	-1.6	-2	-4.2	-1.7	-1.5	1.1	1.1	-1.3
216336_x_at	AL031602	MT1M	metallothionein 1M	3.86	0.0934	4.6	0.0444	6.19	0.0454	-1.13	0.923	1.05	0.97	1.41	0.711	-1.18	-2.01	2	-2.81	1.2	-1	2.1	2.7	1	2.2	3.2	-1.1	1.2	-1.5
216348_at	AL049693	LOC402057 /// RPS17	ribosomal protein S17 /// similar to 40S ribosomal protein S17	5.82	0.000826	4.32	0.00186	4.41	0.00606	1.52	0.448	1.13	0.826	1.15	0.787	1.34	-2.45	1.38	-1.97	1.2	-1.2	1	1	-2.1	-1.6	-1.1	-1	1	1
216450_x_at	AK025862	HSP90B1	heat shock protein 90kDa beta (Grp94), member 1	5.74	0.000873	5.32	0.000746	4.38	0.00648	1.3	0.629	1.21	0.713	-1.01	0.981	3.32	2.68	3.81	3.57	1	-4	-2.5	-4.6	-4.4	-1.8	1.2	-1.6	-1	-1.3
216483_s_at	AC005339	C19orf10	chromosome 19 open reading frame 10	2.33	0.021	2.43	0.0115	1.75	0.171	1.34	0.503	1.4	0.419	1.01	0.991	-1.04	1.16	1.05	1.38	1.3	-1.7	-1.6	-1.1	-3	-1.5	-1.2	-1.2	1.3	-1.5
216505_x_at	AL118502	LOC133569 /// LOC649303 /// LOC654029 /// LOC728791 /// LOC730965 /// LOC732348 /// RPS10 /// RPS10P3	ribosomal protein S10 /// similar to ribosomal protein S10 /// ribosomal protein S10 pseudogene 3 /// similar to ribosomal protein S10 /// similar to 40S ribosomal protein S10 /// similar to 40S ribosomal protein S10 /// similar to 40S ribosomal protein S	7.73	0.000999	6.36	0.00127	6.64	0.00414	1.42	0.581	1.17	0.808	1.22	0.753	1.2	-2.16	1.12	-1.89	1.1	-1.3	-1	1	-2.2	-1.6	-1.1	1	1	-1.1
216565_x_at	AL121994	LOC391020	similar to Interferon-induced transmembrane protein 3 (Interferon-inducible protein 1-8U)	5.58	0.0192	23.75	0.000259	15.89	0.0025	3.01	0.283	12.82	0.00534	8.57	0.0181	-1.99	6.77	1.57	9.06	1.1	-1.3	-1.1	1.7	1	2.3	2	-1.4	-1.3	1.8
216591_s_at	AF080579	hCG_1776980 /// SDHC	succinate dehydrogenase complex, subunit C, integral membrane protein, 15kDa /// similar to succinate dehydrogenase complex, subunit C isoform 3 precursor	14.12	0.000332	11.63	0.000361	5.74	0.012	3.07	0.166	2.53	0.211	1.25	0.755	-1.08	1.37	1.06	1.97	1.1	-2.2	-2.6	-2	-5.7	-1.6	-1.5	-1.9	-1.7	1.9
216607_s_at	U40053	CYP51A1	cytochrome P450, family 51, subfamily A, polypeptide 1	3.68	0.0622	12.04	0.00108	2.89	0.183	1.32	0.763	4.32	0.0911	1.04	0.971	-1.63	2.85	-1.26	4.2	-1.2	-1.6	-1.6	-1.4	-1.2	1.2	-2	1.6	2.3	-1.3
216640_s_at	AK026926	PDIA6	protein disulfide isomerase family A, member 6	4.69	0.0471	6.64	0.0128	8.17	0.0207	2.91	0.335	4.11	0.146	5.06	0.0834	-1.46	4.35	-2	7.24	1.2	-2.2	-1.9	-1.1	-2.5	1	2.1	-2.5	-1.6	-1
216841_s_at	X15132	SOD2	superoxide dismutase 2, mitochondrial	1	1	4.93	0.0294	27.28	0.00124	-2.13	0.439	2.31	0.383	12.82	0.0097	-1.26	4.89	-1.58	5.9	2.6	-1.3	-1.1	1.1	2.2	2.5	26.2	-1.2	1.1	1.7
217094_s_at	AL109923	ITCH	itchy homolog E3 ubiquitin protein ligase (mouse)	3.2	0.0142	2.71	0.023	2.31	0.106	1.82	0.357	1.54	0.416	1.31	0.599	1.35	-1.45	1.56	-1.19	2.1	-2	-1.2	-1.2	-4.4	-1.2	-1.1	-1	1	1
217165_x_at	M10943	MT1F	metallothionein 1F (functional)	5.43	0.057	5.24	0.0487	7.21	0.0508	1.15	0.925	1.11	0.932	1.53	0.677	-1.16	-2.73	1.96	-3.71	1.7	-1.2	2.5	3.3	1.1	3.1	3.7	1.1	1.4	-1.6
217266_at	Z97353	LOC646672 /// LOC653232 /// LOC728002 /// LOC728088 /// LOC728576 /// LOC730925 /// LOC731527 /// LOC731822 /// RPL15 /// tcag7.350	ribosomal protein L15 /// similar to ribosomal protein L15 /// similar to ribosomal protein L15 /// similar to ribosomal protein L15 /// similar to ribosomal protein L15 /// similar to ribosomal protein L15 /// similar to ribosomal protein L15 /// similar	8.46	0.000997	4.79	0.00505	5.66	0.00901	1.93	0.386	1.09	0.906	1.29	0.686	1.15	-2.36	1.09	-2.28	1.1	-1.2	-1.1	-1.4	-1.5	-2.3	-1.5	-1.2	-1	-1
217299_s_at	AK001017	NBN	nibrin	1.61	0.0763	2.24	0.00357	2.48	0.00571	-1.05	0.908	1.32	0.397	1.46	0.193	-1.22	1.37	1.13	1.51	1.9	-2.3	1.5	-1.1	1.4	-1.1	2.7	-1.2	-1.1	2.3
217356_s_at	S81916	PGK1	phosphoglycerate kinase 1	23.59	0.000909	23.43	0.000585	13.18	0.00811	3.73	0.25	3.71	0.204	2.09	0.395	-1.1	1.14	-1.4	1.8	1.6	-1.7	-1.3	-1.5	-4.3	-1.2	1.3	-2.5	-1.1	-1.2
217491_x_at	AF042165	COX7C	cytochrome c oxidase subunit VIIc	4.23	0.0152	2.97	0.0461	3.63	0.0499	1.45	0.587	1.02	0.977	1.25	0.746	1.1	-1.84	-1.13	-1.33	1.2	-1.4	-1.1	1	-2.4	-1.3	1	-1	1	-1.3
217502_at	BE888744	IFIT2	interferon-induced protein with tetratricopeptide repeats 2	2.48	0.459	8	0.0349	4.53	0.2	2.45	0.477	7.89	0.109	4.47	0.185	2.46	8.06	15.56	7.94	1	-1	15.5	21.2	15.6	51.4	57.4	-5.1	1	-1
217747_s_at	NM_001013	RPS9	ribosomal protein S9	16.34	0.000166	12.91	0.000207	10.27	0.00158	1.75	0.435	1.39	0.6	1.1	0.895	-1.08	-1.89	-1.33	-1.53	1.2	-1.7	-1.1	-1	-2.3	-1.6	-1.2	1	-1.1	-1.1
217757_at	NM_000014	A2M	alpha-2-macroglobulin	3.32	0.0219	2.71	0.0417	4.38	0.0148	1.02	0.978	-1.2	0.759	1.35	0.604	-1.01	-1.22	1.07	-1.29	1	1.1	-1.9	1.1	1.8	2.8	9	1.2	-1.1	1
217774_s_at	NM_016404	HSPC152	hypothetical protein HSPC152	2.62	0.0307	2.38	0.0392	2.46	0.0718	1.4	0.522	1.28	0.615	1.32	0.567	1.06	-1.87	1.17	-1.73	-1	-1.7	-1.2	-1.1	-2	-1.6	-1.4	-1.9	1.2	-1.1
217798_at	AI123426	CNOT2	CCR4-NOT transcription complex, subunit 2	5.17	0.0119	5.82	0.00537	6.82	0.0103	-1.04	0.975	1.09	0.926	1.28	0.739	1.01	1.02	1.13	1.39	1.2	-1.2	-1.2	-1.4	-2	-1.9	-1.4	1.6	1.4	-1.2
217805_at	NM_004516	ILF3	interleukin enhancer binding factor 3, 90kDa	2.48	0.0213	2.91	0.00595	3.32	0.00986	1.08	0.901	1.27	0.578	1.44	0.377	1.24	1.41	1.24	1.95	1.3	-1.4	-1.9	-1.3	-2.6	-1.2	-1.3	-1.9	-1.2	-1.5
217811_at	NM_016275	SELT	selenoprotein T	18.51	0.000748	17.39	0.00055	15.78	0.00271	3.51	0.219	3.29	0.195	2.99	0.17	1.28	3.27	1.65	5.45	2.3	-2.2	1.3	1.1	-2.7	1.1	1.1	-2.3	-1.4	1.3
217816_s_at	NM_020357	PCNP	PEST proteolytic signal containing nuclear protein	2.77	0.00706	3.25	0.00182	3.01	0.0101	1.17	0.714	1.38	0.429	1.28	0.538	-1.28	1.66	1.05	2.16	1.2	-1.5	-1.2	-1.4	-2.2	-1.3	1.1	1.2	1.3	1.2
217835_x_at	NM_018840	C20orf24	chromosome 20 open reading frame 24	5.9	0.0274	7.95	0.0084	10.34	0.013	2.45	0.405	3.29	0.245	4.29	0.111	1.25	2.38	-1.08	3.96	1.5	-1.2	1.5	1	-1.5	1.8	3.7	-1.1	-1	-1.5
217846_at	NM_005051	QARS	glutaminyl-tRNA synthetase	3.43	0.0193	2.68	0.0448	4.03	0.0205	1.33	0.644	1.04	0.961	1.56	0.419	1.06	-2.43	-1.44	-2.11	1	-1.7	-1.2	-1.5	-2.7	-3	-1.8	1	-1.2	-1.6
217848_s_at	NM_021129	PPA1	pyrophosphatase (inorganic) 1	4.96	0.0604	8.94	0.00916	7.26	0.0415	1.64	0.634	2.95	0.335	2.4	0.336	-1.21	3.61	1.62	5.58	1.1	-1.6	-1.4	-1	-2	2	6.4	-1.5	-1.4	1.1
217850_at	NM_014366	GNL3	guanine nucleotide binding protein-like 3 (nucleolar)	2.75	0.0374	3.48	0.00895	4.99	0.00644	-1.74	0.399	-1.38	0.548	1.04	0.953	1.04	-1.27	-1	1.14	-1	-1.4	-1.4	-1.9	-2.5	-1.3	-1.2	1.2	1.1	-1
217853_at	NM_022748	TNS3	tensin 3	4.89	0.00868	4.11	0.012	6.68	0.00666	1.12	0.902	-1.06	0.936	1.53	0.503	1.17	1.06	1.21	1.15	-3.4	1	-1.2	-1.7	-1.2	1	-3.2	-1	-1.1	1
217871_s_at	NM_002415	MIF	macrophage migration inhibitory factor (glycosylation-inhibiting factor)	12.21	0.000285	7.78	0.000712	8.69	0.00195	2.19	0.314	1.4	0.578	1.56	0.443	1.52	-1.78	1.48	-1.41	1.7	-1.7	-1.5	1	-2.8	-1.2	1.2	-1.2	-1.3	-1.2
217906_at	NM_014315	KLHDC2	kelch domain containing 2	4	0.00315	3.07	0.00771	1.43	0.471	1.61	0.406	1.24	0.642	-1.73	0.232	-1.09	-1.06	1.38	-1.03	-1.2	-1.8	-1.6	-1.7	-2.4	-2.5	-2.3	1.1	1	-1
217915_s_at	NM_016304	C15orf15	chromosome 15 open reading frame 15	5.39	0.00339	4.6	0.00421	3.78	0.0278	1.2	0.804	1.02	0.982	-1.19	0.777	1.03	1.04	1.57	1.1	-1	-2	-1.4	-1.6	-2.9	-2.3	-1.8	1.1	-1	-1.2
217919_s_at	BE782148	MRPL42	mitochondrial ribosomal protein L42	3.53	0.0101	5.5	0.000928	5.1	0.00482	1.83	0.36	2.85	0.0695	2.64	0.0833	-1.28	1.85	-1.09	2.58	1	-1.1	-1.3	-1.1	-1.2	2.4	3.1	-3	-2	-1.4
217933_s_at	NM_015907	LAP3	leucine aminopeptidase 3	4.86	0.00293	5.13	0.00155	5.58	0.00404	2.4	0.194	2.53	0.12	2.75	0.0801	1.06	1.47	1.39	1.95	2	-1.5	2.1	1.8	1.1	3.6	6.5	-1.4	-1	-1.4
217937_s_at	NM_016596	HDAC7A	histone deacetylase 7A	-7.62	3.4e-05	-6.96	2.88e-05	-6.73	0.000122	1.12	0.801	1.22	0.575	1.27	0.519	1.09	1.09	-1.03	1.49	-1.2	-1.5	-1.7	-1.1	-2.4	-1.5	1.1	-1.1	-1.2	-1.7
217959_s_at	NM_016146	TRAPPC4	trafficking protein particle complex 4	12.3	0.000338	15.56	0.000117	13.93	0.000617	2.14	0.332	2.71	0.148	2.43	0.152	-1.03	-1.11	-1.28	1.44	1.2	-2.2	-1.3	-1.7	-2.4	1	1.8	-3.2	-1.2	-1.7
217983_s_at	NM_003730	RNASET2	ribonuclease T2	2.59	0.0322	3.29	0.00676	3.03	0.03	1.28	0.635	1.64	0.377	1.51	0.389	-1.05	-2.2	1.03	-1.8	1.4	-1	1.1	-1.2	-2.6	-1.3	-1.8	-1.1	-1.1	1.5
218003_s_at	NM_002013	FKBP3	FK506 binding protein 3, 25kDa	2.59	0.0121	2.85	0.00463	3.12	0.00933	1.2	0.683	1.32	0.483	1.44	0.344	1.04	-1.15	-1.27	1.13	-1.2	-1.7	-1.8	-1.5	-2.3	-1.6	-1.3	-1.1	1	-1.3
218011_at	NM_024292	UBL5	ubiquitin-like 5	3.61	0.0657	3.81	0.0424	3.86	0.0847	1.55	0.606	1.64	0.521	1.66	0.505	-1.06	-1.17	-1.2	1.27	-1.3	-2	-1.6	-1.7	-2.1	-1.3	1.1	-1.2	1.5	-1.6
218016_s_at	NM_018119	POLR3E	polymerase (RNA) III (DNA directed) polypeptide E (80kD)	2.81	0.117	4.69	0.0145	4.66	0.039	2.09	0.404	3.48	0.121	3.46	0.102	1.09	4.99	2.16	5.88	-1.2	-1.1	-1.4	-1.4	-2	-1.4	-2	-1	-1.1	-2.3
218034_at	NM_016068	FIS1	fission 1 (mitochondrial outer membrane) homolog (S. cerevisiae)	6.32	0.000326	6.41	0.000193	3.97	0.00542	1.95	0.247	1.97	0.186	1.22	0.662	1.3	-2.25	1.16	-1.91	1.1	-1.7	-1	-1.1	-2	-1.2	-1.2	-1.1	-1.1	-1.4
218041_x_at	NM_018573	SLC38A2	solute carrier family 38, member 2	3.07	0.387	9.78	0.0359	8.28	0.101	-3.95	0.384	-1.24	0.89	-1.46	0.787	-5.13	2.36	-3.07	1.52	-1.4	-1.9	-1.8	-3.2	-2.6	-1.7	-1.2	-1.4	2	-1.2
218046_s_at	NM_016065	MRPS16	mitochondrial ribosomal protein S16	5.39	0.000377	4.26	0.000694	4.29	0.00255	2.07	0.163	1.64	0.322	1.65	0.222	1.32	-1.13	1.27	1.07	-1.3	-1.1	-1.4	-1.3	-3.7	1	-1.1	-1.1	-1.1	-1.7
218074_at	NM_016062	FAM96B	family with sequence similarity 96, member B	5.28	0.0182	6.02	0.00827	5.82	0.0269	1.32	0.761	1.51	0.591	1.45	0.636	-1	-1.63	-1.2	-1.4	-1.3	-1.2	-1.7	-1.5	-2.6	1	-1.1	-2.2	1	-1.3
218088_s_at	NM_022157	RRAGC	Ras-related GTP binding C	1.83	0.438	3.81	0.0333	4.32	0.0524	-1.36	0.717	1.54	0.552	1.74	0.435	-1.43	1.25	-1.05	1.82	-2.3	-1.5	-1.4	-1.9	-2.2	-1.8	-1.3	2.6	1.8	-1.1
218138_at	NM_018848	MKKS	McKusick-Kaufman syndrome	2.75	0.053	3.01	0.0269	3.16	0.0534	1.83	0.399	2	0.31	2.1	0.195	-1.21	1.29	-1.24	1.69	-2.6	2	-1.7	-1.4	-1.2	1.3	2.1	-2.8	-4	-1.9
218163_at	NM_014060	MCTS1	malignant T cell amplified sequence 1	4.86	0.0291	6.59	0.0081	6.59	0.0236	1.96	0.45	2.66	0.295	2.66	0.209	-1.14	1.39	-1.78	2.44	-1.3	-1.7	-1.4	-1.2	-2.8	-1.1	1.2	-2.2	-1.5	-1.4
218213_s_at	NM_014206	C11orf10	chromosome 11 open reading frame 10	8.34	0.0114	9.78	0.00499	15.45	0.00546	1.12	0.939	1.31	0.776	2.07	0.397	-1.66	2.33	-2.93	2.91	-1.1	-1.7	-1.5	-1.1	-2.5	-1.3	-1	-2.1	-1.1	-1.4
218231_at	NM_017567	NAGK	N-acetylglucosamine kinase /// N-acetylglucosamine kinase	6.11	0.0015	8.82	0.000275	9.92	0.000742	1.47	0.523	2.13	0.24	2.4	0.125	-1.34	1.69	-1.08	2.28	-1.1	-1.1	2.5	2	2.3	3.6	2.1	-7.9	-4.1	-2
218250_s_at	NM_013354	CNOT7	CCR4-NOT transcription complex, subunit 7	2.97	0.0311	4.23	0.00456	3.71	0.0245	1.04	0.971	1.47	0.48	1.29	0.662	-1.09	1.22	1.39	1.31	1.9	-2.2	-1.1	-1.1	-2.9	-1.1	-1.3	1.3	1.1	-1.4
218280_x_at	NM_003516	HIST2H2AA3 /// HIST2H2AA4	histone cluster 2, H2aa3 /// histone cluster 2, H2aa4	4.35	0.0316	9	0.00212	4.82	0.0432	2.14	0.406	4.44	0.077	2.38	0.239	-1.04	1.15	2.48	1.23	1.3	-2	-1.5	1	1.2	2	2.1	1.3	3.1	1.7
218295_s_at	NM_007172	NUP50	nucleoporin 50kDa	1.51	0.659	3.46	0.0375	4.03	0.0519	-1.2	0.843	1.92	0.394	2.24	0.234	-1.06	2.17	1.04	2.61	1	-1.2	-1.4	-1.8	-2.4	-1.3	1.2	1.6	4	1.3
218319_at	NM_020651	PELI1	pellino homolog 1 (Drosophila)	3.12	0.0127	4.86	0.00104	8.28	0.00055	-1.14	0.843	1.37	0.517	2.33	0.0994	-1.04	3.1	1.17	5.43	1.4	-1.7	-1.2	-1	-3.3	-1.7	-1.2	2.3	1.4	2.1
218348_s_at	NM_014153	ZC3H7A	zinc finger CCCH-type containing 7A	2.22	0.00121	2.17	0.000881	2.64	0.000799	-1.03	0.942	-1.05	0.867	1.16	0.534	1.08	1.82	1.3	2.03	-1.4	-1.5	-1.6	-1.6	-2.7	-1.8	-1.2	2	1.5	-1.1
218398_at	NM_016640	MRPS30	mitochondrial ribosomal protein S30	4.79	0.0138	5.39	0.00618	5.35	0.0194	2.28	0.344	2.57	0.23	2.55	0.166	1.33	1.79	2.27	2.92	-1.3	-2.3	-2	-1.9	-2.2	-1.6	-1.3	2	2.4	1
218401_s_at	NM_012482	ZNF281	zinc finger protein 281	7.26	0.000132	8.46	4.62e-05	6.54	0.000524	-1.6	0.378	-1.38	0.458	-1.78	0.175	-1.8	-1.1	-1.42	1.05	1.8	-1.7	-1	1.1	-2	-1.9	1	1.3	1.2	-1.4
218404_at	NM_013322	SNX10	sorting nexin 10	-1.09	0.999	4.38	0.0487	19.97	0.00284	-1.13	0.925	4.23	0.144	19.29	0.00439	-1.07	4.35	-1.01	8.03	3.3	-1	1.9	1.4	-1	2.9	6.9	-2.3	-1.5	-1.6
218407_x_at	NM_013349	NENF	neuron derived neurotrophic factor	2.81	0.0278	2.6	0.0305	3.18	0.0312	-1.04	0.962	-1.13	0.838	1.09	0.898	1.01	-2.77	-1.23	-2.23	1.3	-1.9	-2.3	1.4	2.6	1.6	4.5	-1	2.3	2
218429_s_at	NM_018381	FLJ11286	hypothetical protein FLJ11286	2.57	0.00841	2.91	0.00259	2.87	0.00986	2.01	0.132	2.28	0.0506	2.25	0.0541	1.35	2.1	2.28	2.02	1.1	1.1	2.8	2.3	2.2	1.6	1.4	-1.4	1	-1.7
218450_at	NM_015987	HEBP1	heme binding protein 1	15.56	0.00171	19.97	0.000598	22.78	0.00179	3.07	0.309	3.95	0.152	4.5	0.0972	1.27	3.03	1.35	5.37	1.1	-1.1	1.4	1.3	-1.3	1.2	2.4	-1.6	-1.1	-1.4
218456_at	NM_023925	CAPRIN2	C1q domain containing 1	2.68	0.00675	2.35	0.0106	4.11	0.00154	1.8	0.221	1.58	0.298	2.77	0.018	1.52	1.52	2.3	2.05	-1.7	-1.4	-1.9	-1.4	-2.3	-3.2	-2.5	-1.3	-1.3	-1.8
218462_at	NM_025065	BXDC5	brix domain containing 5	3.51	0.0643	4.17	0.0269	3.78	0.0817	1.35	0.729	1.6	0.525	1.45	0.621	1.08	1.45	1.01	1.82	-1.1	-2	-1.6	-1.6	-2.5	-1.9	-1.3	1.3	-1.1	-1.2
218472_s_at	NM_015946	PELO	pelota homolog (Drosophila)	2.59	0.0577	3.12	0.018	2.53	0.0981	1.47	0.519	1.78	0.366	1.44	0.496	1.39	2.45	1.72	4.26	-1	-1.5	-2.8	-2.4	-2.2	-1.6	1.4	1.9	7.7	1.1
218491_s_at	NM_014174	THYN1	thymocyte nuclear protein 1	3.29	0.0178	2.95	0.0214	2.87	0.058	1.82	0.382	1.63	0.408	1.58	0.384	1.18	-1.03	1.34	1.29	1.1	-1.4	-2.1	-1.2	-2.1	-1.5	-1	-1.4	-1.1	-1.4
218516_s_at	NM_017813	IMPAD1	inositol monophosphatase domain containing 1	2.01	0.199	3.1	0.0238	2.93	0.068	1.74	0.421	2.68	0.131	2.53	0.12	-1.59	3.27	-1.31	4.06	-1.1	-1.1	1	-1.5	-1.3	1.7	2.3	-1.4	1.1	-1.1
218519_at	NM_017945	SLC35A5	solute carrier family 35, member A5	2.06	0.0242	2.01	0.0197	1.65	0.165	1.13	0.777	1.1	0.777	-1.11	0.784	-1.16	1.14	1.22	1.02	1.1	-1.2	-1.1	-1	-1	1.5	2	-4.3	-1.4	-1.3
218576_s_at	NM_007240	DUSP12	dual specificity phosphatase 12	2.95	0.0109	2.71	0.0121	2.69	0.0332	1.63	0.387	1.5	0.409	1.49	0.36	1.14	-1.08	1.06	1.4	-1.5	-1.6	-1.1	-1.5	-2.2	-1.7	-1.4	-2	-1.6	-1.1
218589_at	NM_005767	P2RY5	purinergic receptor P2Y, G-protein coupled, 5	1.68	0.227	2.19	0.0445	3.2	0.0163	-1.19	0.749	1.09	0.863	1.6	0.289	-1.13	1.45	1.39	1.83	1.1	-2.9	-1.9	-2.5	-2.5	-2.2	-2.5	-1.8	1.2	-1
218604_at	NM_014319	LEMD3	LEM domain containing 3	1.97	0.0127	2.06	0.00597	2.83	0.00207	-1.06	0.89	-1.01	0.974	1.36	0.277	-1.04	1.42	-1.04	1.47	1.1	-1.6	-1.4	-1.5	-2.3	-2.2	-1.9	1.4	1.1	-1.1
218618_s_at	NM_022763	FNDC3B	fibronectin type III domain containing 3B	4.93	0.0035	4.63	0.00294	7.52	0.00178	-1.75	0.4	-1.87	0.336	-1.15	0.825	-1.07	-1.28	1.09	-1.33	1.2	1	1.3	1.2	-1	1.2	2.2	1.5	-2.4	4.6
218728_s_at	NM_014184	CNIH4	cornichon homolog 4 (Drosophila)	6.23	0.00455	8.94	0.000861	15.24	0.000792	1.73	0.457	2.48	0.237	4.23	0.0505	1.34	2.5	1.73	3.34	1.6	-1.8	-1.2	-1.4	-1.4	1.6	3.3	-1.8	-1.5	-2.1
218761_at	NM_017610	RNF111	ring finger protein 111	1.99	0.0927	2.55	0.0166	3.23	0.0143	1.04	0.956	1.34	0.508	1.69	0.227	-1.06	1.8	1.57	2.59	-1.6	-1.5	-1.6	-1.3	-2	-1.3	-1.3	-2.3	-2	-1.3
218793_s_at	NM_006746	SCML1	sex comb on midleg-like 1 (Drosophila)	4.63	0.00604	5.39	0.00212	3.16	0.0535	-1.69	0.433	-1.45	0.522	-2.48	0.126	-2.03	-1.37	-1.25	-1.37	-2.3	-1.6	-3.2	-4.4	-1.7	-2.8	-1.9	1.3	1.5	1.2
218823_s_at	NM_017634	KCTD9	potassium channel tetramerisation domain containing 9	1.67	0.122	2	0.025	3.63	0.002	1.09	0.858	1.31	0.451	2.38	0.032	1.01	2.53	-1.06	4.06	1.1	-1.4	-1.5	-1.7	-2.1	-1.4	1.2	-1.2	1.2	1.7
218909_at	NM_012424	RPS6KC1	ribosomal protein S6 kinase, 52kDa, polypeptide 1	1.85	0.123	2.64	0.0123	2.38	0.0556	1.06	0.927	1.51	0.396	1.36	0.48	-1.01	1.97	1.02	3.05	1.2	-1.8	-1.9	-1.3	1.3	1.8	3	-2.3	1	-2.3
218946_at	NM_015700	NFU1	NFU1 iron-sulfur cluster scaffold homolog (S. cerevisiae)	4.23	0.0125	4.17	0.00924	2.73	0.109	1.43	0.591	1.41	0.574	-1.08	0.916	-1.13	-1.35	1.02	-1.01	-1.7	-1.7	-1.8	-2	-2.2	-1.6	-1.7	-1.6	-1.2	-1.1
218949_s_at	NM_018292	QRSL1	glutaminyl-tRNA synthase (glutamine-hydrolyzing)-like 1	4.03	0.00622	7.11	0.000413	9.25	0.000681	-1.14	0.848	1.55	0.422	2.01	0.181	-1.38	2.14	1.16	3.33	-2.4	-1.1	-1.9	-1.5	-2.6	1	-1.2	-2	-2	-1.2
218982_s_at	NM_015969	MRPS17	mitochondrial ribosomal protein S17	4.26	0.0227	5.13	0.00817	6.06	0.0144	1.07	0.957	1.29	0.72	1.53	0.541	1.26	1.95	-1.13	2.37	-1.3	-1.1	-1.3	-1.6	-1.3	1.2	2.7	-1.8	-1.4	-1.2
218986_s_at	NM_017631	FLJ20035	hypothetical protein FLJ20035	5.32	0.0574	22.78	0.00108	14.03	0.0114	2.73	0.4	11.71	0.0231	7.21	0.0649	-1.54	13.74	4.59	20.89	1.1	-1.1	5.4	8.2	5.3	9.1	12.7	-2	1.1	-1.1
219014_at	NM_016619	PLAC8	placenta-specific 8	1.77	0.667	23.43	0.00109	17.51	0.00766	-1.08	0.961	12.3	0.0222	9.19	0.0446	-2.71	30.7	1.36	50.39	-1.4	-3	2.2	2.5	2.2	8.4	16.5	-4.4	-1.6	1.3
219015_s_at	NM_018466	ALG13	asparagine-linked glycosylation 13 homolog (S. cerevisiae)	2.25	0.0424	2.51	0.0162	1.95	0.138	1.45	0.45	1.63	0.349	1.26	0.6	1.28	1.43	1.54	1.11	1.6	-1.7	-1.2	-1.6	-2.4	-1.8	1.1	-1.3	-1.3	1.2
219043_s_at	NM_024065	LOC285359 /// LOC644850 /// PDCL3	phosducin-like 3 /// phosducin-like 3 pseudogene /// similar to phosducin-like 3	2.07	0.0129	2	0.0117	2.19	0.0172	1.39	0.394	1.34	0.394	1.46	0.206	1.32	1.39	-1.06	1.74	1.6	-2.2	-1.2	-1	-2.1	-1.2	-1.3	-1.9	-1.6	1.4
219062_s_at	NM_017742	ZCCHC2	zinc finger, CCHC domain containing 2	11.31	0.000324	14.03	0.000112	13.55	0.000489	1.97	0.362	2.45	0.183	2.36	0.148	1.49	3.95	3.41	5.03	-1.1	-1.8	1.1	1.5	1.7	2.1	3	1.2	1.5	-1.1
219209_at	NM_022168	IFIH1	interferon induced with helicase C domain 1	10.85	0.0163	41.93	0.000606	22.94	0.0072	5.9	0.186	22.78	0.00978	12.47	0.0356	-1.41	32.9	5.54	40.09	-1.2	-2	2.4	3	3.6	7.8	7.4	-3.7	-1.7	-1.4
219217_at	NM_024678	NARS2	asparaginyl-tRNA synthetase 2 (mitochondrial)(putative)	3.12	0.0193	3.1	0.0142	3.43	0.0249	1.37	0.587	1.36	0.558	1.51	0.423	-1.55	1.39	-1.36	2.13	-1.4	-1.2	-1.4	-1.2	-2	-1.8	-1.3	-2.8	-1.4	-1.1
219291_at	NM_020234	DTWD1	DTW domain containing 1	2.25	0.109	2.6	0.045	1.72	0.347	1.74	0.41	2.01	0.287	1.33	0.613	1.28	1.54	1.18	2.3	1.9	-5	-2.4	-1.2	1.4	2	3.6	-1.8	2.5	1.9
219335_at	NM_022838	ARMCX5	armadillo repeat containing, X-linked 5	3.84	0.000872	3.34	0.00113	4.29	0.00133	1.6	0.332	1.4	0.409	1.79	0.133	1.26	1.82	1.3	2.81	-1.1	-2	-1.9	-1.7	-2.7	-1.6	-2	1.2	1.1	-1
219352_at	NM_017912	HERC6	hect domain and RLD 6	6.11	0.194	40.5	0.00591	40.5	0.0182	6.77	0.318	44.94	0.0218	44.94	0.0239	-2.36	48.5	5.74	49.69	-2.1	-1.1	5.6	7.4	15.2	7.8	9.4	-2.1	-1.1	-1
219356_s_at	NM_016410	CHMP5	chromatin modifying protein 5	2.27	0.0326	3.46	0.00192	3.95	0.0037	1.24	0.647	1.89	0.183	2.16	0.0877	-1.52	1.54	-1.21	2.18	1.1	-1.6	1.1	1.3	-1.1	1.8	3.6	-2.1	-1.5	-1.5
219402_s_at	NM_024295	DERL1	Der1-like domain family, member 1	2.09	0.139	2.75	0.0285	2.85	0.0563	1.53	0.477	2.01	0.267	2.09	0.167	-1.39	1.5	-1.16	1.87	1.3	-1.5	-1.3	-1.2	-1.3	1.3	2.2	1	1.2	-1.1
219600_s_at	NM_006134	TMEM50B	transmembrane protein 50B	3.71	0.0275	3.23	0.0356	3.41	0.0652	2.91	0.195	2.53	0.212	2.68	0.136	1.78	2.04	1.34	2.68	2.3	-2.6	1	1	-3.5	1.5	1.1	-1.5	-1.1	-1.2
219798_s_at	NM_019606	BCDIN3	bin3, bicoid-interacting 3, homolog (Drosophila)	3.92	0.00319	5.13	0.000599	5.46	0.00185	-2.62	0.0911	-2	0.2	-1.88	0.177	-1.32	-1.64	-1.37	-1.39	1	-1.8	-1.3	1.1	-1.6	1.3	2	1.8	2.2	1.4
219959_at	NM_017947	MOCOS	parathyroid hormone-like hormone /// molybdenum cofactor sulfurase	4.96	0.00245	5.54	0.00097	5.98	0.00284	3.84	0.0322	4.29	0.0132	4.63	0.0111	1.01	2.64	-1.09	4	1.1	1.3	1.3	3.3	3.1	8.1	11.4	-1	-1	-1.5
219979_s_at	NM_016401	C11orf73	chromosome 11 open reading frame 73	19.03	0.000256	20.53	0.000139	13.09	0.00171	2.25	0.36	2.43	0.276	1.55	0.524	-1.17	1.42	-1.58	1.78	-1	-1.9	-1.9	-1.5	-2	-1.2	-1	-3.3	-1.6	-1.6
220044_x_at	NM_016424	CROP	cisplatin resistance-associated overexpressed protein	3.32	0.00325	3.78	0.00104	3.84	0.00362	1.59	0.369	1.82	0.208	1.84	0.139	1.2	-1.08	1.64	1.13	-1.3	-1.3	-1.4	-1.3	-1.9	-1.8	-2.2	-1.7	-1.3	-1.5
220046_s_at	NM_020307	CCNL1	cyclin L1	8.69	0.0138	7.52	0.0142	8.52	0.0282	1.24	0.864	1.07	0.954	1.21	0.856	1.49	1.68	2.97	2.06	-1.1	-1.9	-1.3	-1.6	-2.5	-2.3	-1.6	1.9	1.5	-1.4
220099_s_at	NM_016007	LUC7L2	LUC7-like 2 (S. cerevisiae)	3.56	0.000237	2.81	0.00064	2.41	0.00697	1.46	0.319	1.16	0.629	-1.01	0.972	1.32	1.11	1.78	1.35	1.3	-1.5	1.1	-1.3	-2	-1.3	-1.6	1.2	-1.1	1
220199_s_at	NM_022831	C1orf80	chromosome 1 open reading frame 80	3.86	0.0165	5.06	0.00367	5.03	0.0124	2.53	0.229	3.32	0.0748	3.29	0.0706	-1.17	4.56	1.77	5.8	1.1	-2.3	-1.7	-1.5	-2.5	1.1	1.2	-4.7	-1.7	-1.4
220477_s_at	NM_014145	C20orf30	chromosome 20 open reading frame 30	3.51	0.0638	3.58	0.0466	4.79	0.0428	2.79	0.285	2.85	0.223	3.81	0.0929	1.54	3.07	-1.08	4.38	1.1	-1.8	-2	-1.9	-3.7	-1.7	-1.4	-1.4	-2	1.9
220553_s_at	NM_018333	PRPF39	TAF13 RNA polymerase II, TATA box binding protein (TBP)-associated factor, 18kDa /// PRP39 pre-mRNA processing factor 39 homolog (S. cerevisiae)	4.35	0.00013	4.56	6.69e-05	4.96	0.000171	-1.01	0.979	1.04	0.926	1.13	0.728	-1.09	1.47	1.2	1.51	-1.3	-1.4	-1.1	-1.4	-1.4	-1.9	-2	-1.2	-1.3	-2.1
220607_x_at	NM_016397	TH1L	TH1-like (Drosophila)	4.63	0.0096	6.11	0.00223	4.99	0.0153	1.57	0.505	2.07	0.321	1.69	0.377	-1.15	1.3	-1.24	1.71	-1.1	-2	-1.8	-1.6	-2.5	-1.8	-2.9	-1.4	-1.4	-1
220924_s_at	NM_018976	SLC38A2	solute carrier family 38, member 2	3.53	0.278	10.34	0.0244	9.06	0.0732	-3.51	0.399	-1.2	0.905	-1.37	0.819	-4.47	3.39	-2.75	2.24	-1.4	-1.7	-1.6	-2.8	-2.8	-1.7	-1.1	-1.3	1.7	-1
221122_at	NM_017878	HRASLS2	HRAS-like suppressor 2	3.97	0.474	45.25	0.0138	17.39	0.112	1.02	0.994	11.63	0.227	4.47	0.378	-2.55	5.13	3.81	7.29	1.3	1	-1.1	1.1	1.2	5.2	2.3	1.4	1.2	-1
221208_s_at	NM_024631	C11orf61	chromosome 11 open reading frame 61	2.81	0.00572	3.76	0.000726	3.16	0.00677	-1.26	0.59	1.06	0.9	-1.12	0.79	-1.04	1.95	1.12	1.75	-1.4	-1.5	-2.3	-1.9	-1.4	-2.3	-2.2	-2	-2.5	-2.7
221253_s_at	NM_030810	TXNDC5	thioredoxin domain containing 5 /// thioredoxin domain containing 5	2.11	0.0631	2.25	0.0338	2.53	0.043	1.59	0.399	1.69	0.316	1.91	0.15	-1	1.59	-1.11	2.1	1.4	-2	-2.1	-1.4	-2.6	1.1	1.5	-1.6	1	1.4
221267_s_at	NM_031213	FAM108A1	family with sequence similarity 108, member A1 /// family with sequence similarity 108, member A1	2.85	0.000231	3.29	5.38e-05	4.53	2.76e-05	1.02	0.965	1.18	0.504	1.63	0.07	1.14	-1.2	1.41	1.06	-1.1	-1.7	-1.7	-1.2	-1.4	-1.8	-2.4	-1.4	1.1	-1.4
221423_s_at	NM_030799	YIPF5	Yip1 domain family, member 5 /// Yip1 domain family, member 5	2.93	0.0213	3.27	0.00874	2.1	0.153	1.73	0.386	1.93	0.27	1.24	0.686	-1.22	1.89	1.48	2.35	-1.1	-2.6	-2.9	-2.2	-3.1	-1.6	-1.1	-1.1	1.1	-1.1
221449_s_at	NM_030790	ITFG1	integrin alpha FG-GAP repeat containing 1 /// integrin alpha FG-GAP repeat containing 1	3.48	0.00718	3.71	0.00358	3.16	0.0239	1.12	0.861	1.19	0.733	1.01	0.988	-1.3	-1	1.03	1.3	-1.2	-2.4	-1.4	-1.2	-2.4	-1.3	1.2	-6.8	-1.1	-1.4
221452_s_at	NM_030969	TMEM14B	chromosome 20 open reading frame 7 /// chromosome 20 open reading frame 7 /// transmembrane protein 14B /// transmembrane protein 14B	3.71	0.0133	3.48	0.0123	2.3	0.152	1.38	0.605	1.29	0.65	-1.17	0.793	-1.07	-1.44	1.14	-1.21	-1.1	-1.9	-1	-1.4	-3.3	-1.5	-1.4	-1.1	-1	-1.3
221473_x_at	U49188	SERINC3	serine incorporator 3	2.91	0.0575	4.23	0.00916	2.93	0.0896	1.25	0.764	1.82	0.389	1.26	0.726	-1.31	1.06	-1.29	1.12	1.5	-1.6	-1.5	-1	1.1	1.8	3	-2.5	-1.1	-1.2
221494_x_at	AF085358	EIF3S12	eukaryotic translation initiation factor 3, subunit 12	2.4	0.00244	2.03	0.00645	1.8	0.0459	1.28	0.443	1.09	0.798	-1.04	0.916	1.04	-1.83	1.06	-1.44	1	-1.8	-1.5	-1.3	-3.1	-2.3	-1.5	1.2	-1.1	-1.1
221531_at	AF309553	WDR61	WD repeat domain 61	3.18	0.0425	4.47	0.00786	2.89	0.0981	1.77	0.437	2.48	0.21	1.6	0.445	-1.08	1.57	-1.42	2.71	-1.6	-2.2	-2.4	-1.7	-2	-1.2	-1.1	-2.9	-1.6	-1.3
221691_x_at	AB042278	NPM1	nucleophosmin (nucleolar phosphoprotein B23, numatrin) /// nucleophosmin (nucleolar phosphoprotein B23, numatrin)	4.38	0.00674	4.11	0.0059	4.44	0.0135	1.61	0.45	1.52	0.461	1.64	0.362	1.11	-1.27	1.34	-1.01	-1.2	-2.2	-1.7	-1.7	-5.7	-2.1	-1.5	-1.3	-1.2	-1.1
221699_s_at	AF334103	DDX50	DEAD (Asp-Glu-Ala-Asp) box polypeptide 50 /// DEAD (Asp-Glu-Ala-Asp) box polypeptide 50	3.76	0.0518	3.63	0.0458	4.66	0.0467	1.06	0.966	1.02	0.985	1.31	0.735	-1.04	-1.56	1.03	-1.17	-1	-1.7	-1.8	-1.6	-2.6	-1.7	-1.1	-1.4	-1.3	-1.5
221763_at	AI694023	JMJD1C	jumonji domain containing 1C	6.28	0.00731	4.93	0.0116	3.25	0.106	-1.13	0.91	-1.44	0.611	-2.19	0.258	-1.63	-1.15	1.09	1.19	-1	1.1	1.1	-1.5	-2.2	-2.3	-2.3	1.3	1.4	1.9
221766_s_at	AW246673	FAM46A	family with sequence similarity 46, member A	2.53	0.426	8.94	0.0224	7.36	0.0778	-1.37	0.823	2.59	0.415	2.13	0.488	-3.95	5.21	1.09	3.56	2	-1.2	3.3	-1.1	2.6	1.6	1.6	-1.5	1.1	-2.5
221768_at	AV705803	SFPQ	Splicing factor proline/glutamine-rich (polypyrimidine tract binding protein associated)	4.23	0.0233	3.86	0.0239	3.97	0.0525	1.23	0.807	1.13	0.886	1.16	0.851	-1.11	1.17	1.4	1.59	1	-1.9	-1.9	-2.8	-2.6	-4.1	-2.7	1.7	1.3	-1.9
221821_s_at	AK022732	C12orf41	chromosome 12 open reading frame 41	3.14	0.0233	5.17	0.00178	7.31	0.00192	-1.16	0.836	1.42	0.514	2.01	0.193	-1.16	1.58	-1.01	2.19	-1	-1.7	-1.5	-1.8	-2.3	-2.1	-1.7	1.3	-1.2	-1.2
221881_s_at	AI638420	CLIC4	adducin 3 (gamma) /// chloride intracellular channel 4	4.47	0.00183	3.68	0.00294	4.99	0.00279	2.55	0.103	2.1	0.164	2.85	0.0468	1.72	1.28	2.25	1.61	-1.1	1	-1.5	-1.1	-1.1	2.2	1.8	1	1	-1
221919_at	AW450929	---	Protein tyrosine phosphatase, receptor type, U	2.62	0.00115	2.46	0.00112	3.32	0.000644	-1.17	0.619	-1.24	0.451	1.09	0.793	-1.01	-1.29	1.17	-1.21	-1.3	-1.4	-1.5	-1.4	-2.2	-2.5	-2.5	1.2	1.3	1
221970_s_at	AU158148	NOL11	nucleolar protein 11	2.28	0.0096	2.45	0.00392	2.71	0.00681	1.32	0.453	1.41	0.366	1.57	0.172	1.1	1.17	1.01	1.39	1	-1.6	-1.2	-1.4	-2	-1.6	1	1.5	1.1	-1.4
222035_s_at	AI984479	PAPOLA	poly(A) polymerase alpha	6.54	0.00825	6.92	0.00457	7.57	0.0115	1.72	0.506	1.82	0.433	1.99	0.341	1.05	1.47	1.1	2.38	1.1	-2.1	-1.8	-1.7	-2.5	-1.6	-1.1	1.1	1.2	1.2
222067_x_at	AL353759	HIST1H2BD	histone cluster 1, H2bd	2.24	0.168	4.47	0.00735	2.22	0.216	1.63	0.481	3.25	0.0911	1.61	0.429	1.13	2.28	1.85	3.32	1.4	-1.2	-1.6	1.2	2	2.6	4.2	-1.7	-1.3	1.6
222154_s_at	AK002064	LOC26010	DNA polymerase-transactivated protein 6	3.76	0.00447	3.32	0.00556	2.51	0.0581	1.96	0.273	1.73	0.335	1.31	0.57	1.66	1.88	2.28	2.5	-1.3	-1.5	2.4	5.1	6.6	14.4	10.7	-1.1	1	1.5
222158_s_at	AF229834	C1orf121	chromosome 1 open reading frame 121	2.48	0.0354	4.17	0.00176	5.78	0.00176	-1.24	0.684	1.36	0.522	1.88	0.183	-1.27	1.12	-1.01	1.02	1.7	-1.9	-1.5	-1.7	-2.3	-1.1	1.5	-1.6	-2.1	-1.5
222239_s_at	AL117626	INTS6	integrator complex subunit 6	2.38	0.0734	3.58	0.00789	7.41	0.0016	-2	0.318	-1.33	0.593	1.56	0.394	1.18	1.57	-1.21	2.27	-1.3	-1.5	-1.4	-1.6	-2.2	-1.1	-1.1	-1.4	-1.6	-1.1
222279_at	AI669379	RP3-377H14.5	hypothetical protein FLJ35429	2.17	0.00262	2.09	0.00243	1.91	0.0181	-1.09	0.79	-1.13	0.626	-1.24	0.378	-1.21	-1.6	-1.16	-1.57	1.2	-1.1	-1	1	-2.5	-1.4	1.1	-1	1.1	-1
222389_s_at	BE879807	WAC	WW domain containing adaptor with coiled-coil	5.9	0.000826	5.54	0.000701	4.38	0.00686	1.46	0.48	1.38	0.518	1.09	0.889	1.24	1.17	1.72	1.32	1.4	-2.8	-1.4	-1.6	-2.3	-1.5	-1	1.1	-1	1
222399_s_at	BG104571	TM9SF3	transmembrane 9 superfamily member 3	32.9	4.84e-05	33.82	2.8e-05	41.93	6.13e-05	2.4	0.306	2.46	0.238	3.05	0.105	1.2	2.99	1.55	3.84	2	-1.8	-1	-1.1	-2.2	-1.1	1.3	-1.7	-1.2	1
222404_x_at	AI984229	PTPLAD1	protein tyrosine phosphatase-like A domain containing 1	3.76	0.00299	2.87	0.00832	2.73	0.0308	1.59	0.399	1.21	0.663	1.16	0.764	-1.4	1.83	-1.55	1.92	-1.1	-1.6	-1.9	-2	-2.5	-1.4	1.4	-1.6	-1.8	-1
222411_s_at	AW087870	SSR3	signal sequence receptor, gamma (translocon-associated protein gamma)	12.82	0.000122	11.88	9.91e-05	13.55	0.000263	1.55	0.473	1.43	0.506	1.64	0.356	1.4	1.04	-1.08	1.42	1.6	-1.9	-1.1	1.3	-1.4	1.6	2.3	-1.9	-1.5	-1.4
222417_s_at	AF121855	SNX5	sorting nexin 5	3.76	0.0252	3.1	0.042	3.2	0.079	1.25	0.767	1.03	0.972	1.06	0.936	1.19	-1.75	1.14	-1.17	-1.9	-1.4	-1.7	-2	-2.8	-3.4	-3.3	-1.4	-1.3	-1.2
222432_s_at	AF113221	CCDC47	coiled-coil domain containing 47	2.97	0.0143	3.46	0.00457	3.25	0.0189	1.23	0.687	1.43	0.451	1.35	0.519	1.09	1.35	1.24	1.61	1.2	-1.2	-1	-1.1	1.4	1.4	2	-1.1	1.4	1.1
222445_at	AK025831	SLC39A9	solute carrier family 39 (zinc transporter), member 9	3.36	0.00992	3.01	0.012	3.51	0.017	1.29	0.636	1.16	0.779	1.35	0.541	-1.3	-1.4	-1.18	-1.18	-1.2	-1.2	-1	1.8	-1.2	1.4	2	-1.2	1.4	-2.4
222512_at	AF300717	NUB1	negative regulator of ubiquitin-like proteins 1	-1.22	0.78	2.51	0.0139	4.41	0.0025	-1.02	0.976	3.01	0.0212	5.28	0.0015	-1	3.07	-1.01	4.26	-1.3	-1.8	-1	-1.3	1.1	2.1	2.7	-1.6	-1.3	-1
222529_at	BG251467	SLC25A37	solute carrier family 25, member 37	2.73	0.0382	5.17	0.00152	6.11	0.00302	1.4	0.563	2.64	0.105	3.12	0.0541	1.33	1.74	1.46	1.54	2.2	1	1.6	1.2	-1	1.5	3.4	1.9	1	1.9
222580_at	AK023596	ZNF644	zinc finger protein 644	5.74	0.000145	5.17	0.000155	4.99	0.0007	1.66	0.302	1.5	0.365	1.44	0.315	1.38	2.48	2.1	3.1	1.6	-1.7	-1	-1.4	-2.7	-1.5	-1.4	-1.7	-1	-1.5
222631_at	AI862887	PI4K2B	phosphatidylinositol 4-kinase type 2 beta	11.08	0.000973	9.85	0.000844	6.77	0.0101	1.59	0.535	1.41	0.611	-1.03	0.969	-1.04	-1.06	1.61	-1.15	1	-1.2	2.5	1.7	2	1.8	2.4	-1.8	1.1	-1.1
222646_s_at	AW268365	ERO1L	ERO1-like (S. cerevisiae)	1.59	0.595	3.61	0.0348	6.5	0.0133	1.35	0.715	3.05	0.164	5.5	0.0331	1.05	4.14	1.6	4.06	1.6	-1.8	1.1	-1.1	-2.6	1.5	2.7	-1.7	-1.3	-1.3
222682_s_at	AI307615	C5orf3	chromosome 5 open reading frame 3	2.19	0.041	2.36	0.0189	3.51	0.00687	1.22	0.678	1.32	0.508	1.96	0.125	-1.02	2.03	-1.15	2.93	-1.2	-1.5	-1.1	-1.3	-2.4	-1.3	1.1	-3.7	-4.4	-2.2
222700_at	AV700003	ARL6IP2	ADP-ribosylation factor-like 6 interacting protein 2	5.54	0.00137	5.86	0.000703	4.26	0.00931	-1.13	0.85	-1.07	0.913	-1.47	0.436	-1.28	-1.24	-1.07	-1.08	1.2	-1.3	-1.4	-1.5	-2.2	-1.9	-1.9	-1.1	1.2	-1.7
222791_at	AK022166	RSBN1	round spermatid basic protein 1	2.36	0.0541	2.73	0.0189	2.48	0.0706	-1.17	0.785	-1.01	0.98	-1.12	0.847	-1.78	1.57	-1.44	1.78	2.7	-1.9	1.3	2.4	-2.5	-1.1	-1.3	-1.3	1.2	-2.3
222804_x_at	N58163	WDR32	WD repeat domain 32	2.77	0.0221	6.15	0.000397	8.75	0.000444	1.27	0.656	2.81	0.0562	4	0.0133	-1.38	3.78	-1.18	4.5	1.1	-1.5	-1	-1.2	-2.1	1	1.3	-1.2	-1.2	-1.4
222837_s_at	AF327722	NARG1	NMDA receptor regulated 1	3.81	0.0202	4.63	0.00646	10.13	0.00171	1.34	0.676	1.63	0.441	3.56	0.066	1.19	1.28	-1.12	1.63	2.4	-1.4	1.2	1.2	-2.1	-1.3	1	1.2	1.7	-1.6
222981_s_at	BC000896	RAB10	RAB10, member RAS oncogene family	2.91	0.0374	4.6	0.00367	6.41	0.00367	1.2	0.796	1.89	0.347	2.64	0.103	1.11	2.22	1.1	3.01	1.1	-1.2	1.1	-1	-1.8	2.1	2	-5.9	-2.8	-2
222993_at	AF325707	MRPL37	mitochondrial ribosomal protein L37	6.28	0.01	5.5	0.0107	5.5	0.0303	1.95	0.44	1.71	0.471	1.71	0.471	-1.25	-1.82	-1.61	-1.42	-1.2	-1.5	-1.2	-1.3	-2.2	-1.6	-1	1.1	1	-1.3
222996_s_at	BC002490	CXXC5	CXXC finger 5	3.32	0.00584	2.33	0.0285	2.46	0.0515	2.24	0.15	1.57	0.379	1.66	0.246	1.5	1.63	1.91	2.35	1.2	-1.5	1.1	-1.4	-2.2	-2.5	-1.2	2.3	1.1	1.1
223000_s_at	AF172398	F11R	F11 receptor	2.66	0.0763	3.1	0.0303	5.7	0.00837	1.18	0.836	1.38	0.598	2.53	0.134	1.18	-1.56	1.06	-1.02	1.2	-1.8	-1.5	1.5	-1.1	2.7	3.3	-1.6	1.9	-1.5
223001_at	AF201937	DC2	DC2 protein	6.92	0.00205	7.16	0.00116	5.9	0.00823	1.79	0.422	1.85	0.38	1.53	0.484	1.04	2.06	-1.21	3.31	1.5	-1.8	-1.3	1.2	-2.6	-1.4	-1.2	-2.7	-2	-1.6
223002_s_at	AL136841	XRN2	5'-3' exoribonuclease 2	2.27	0.0598	2.46	0.029	1.82	0.234	1.61	0.411	1.75	0.321	1.29	0.602	1.4	1.73	2.35	2.44	-1	-3	-2.5	1.2	-1	1.3	2.8	-1.4	1.2	1.3
223005_s_at	BG402553	C9orf5	chromosome 9 open reading frame 5	2.22	0.0377	2.62	0.0107	2.51	0.0369	1.73	0.319	2.04	0.137	1.96	0.126	-1.29	1.4	1.33	1.08	1.2	-1.5	-1	-1.3	-2.5	3.6	5.3	-1.3	1.1	-1
223006_s_at	AL567431	C9orf5	chromosome 9 open reading frame 5	3.14	0.0158	2.53	0.033	2.45	0.0862	-1.2	0.762	-1.49	0.442	-1.54	0.374	-1.45	1.05	-1.36	-1.08	1	-1.6	-1.3	1	-1.6	1.5	2.9	-1.4	1.2	-1.5
223008_s_at	AF153415	C9orf5	chromosome 9 open reading frame 5	5.46	0.0109	4.32	0.0173	5.1	0.027	1.47	0.616	1.17	0.847	1.38	0.663	-1.26	1.08	1.1	-1.03	-1.1	-1.5	-1.5	-1.3	-1.2	1.7	4.1	-1.9	-1	-1
223016_x_at	AF065392	ZRANB2	zinc finger, RAN-binding domain containing 2	7.46	0.00147	7.16	0.00106	11.31	0.00105	2.69	0.201	2.59	0.17	4.08	0.0404	3.39	1.93	3.32	3.08	1.5	-1.9	-1.1	1.3	-2.4	-1.6	-2.2	1.2	1	-1.2
223026_s_at	AF201946	VPS29	vacuolar protein sorting 29 homolog (S. cerevisiae)	7.26	0.0146	10.41	0.00358	9.58	0.0144	2.07	0.456	2.97	0.288	2.73	0.234	-1.13	5.39	-1.36	7.75	1.5	-1.6	-1.3	-1.2	-2.9	1.2	1.7	-6.8	-4.4	-1.2
223032_x_at	AF153607	PRELID1	px19-like protein	2.93	0.0078	2.51	0.0132	2.95	0.016	1.56	0.394	1.34	0.485	1.57	0.272	1.1	-1.4	-1.44	-1.44	1.5	-1.5	-1.3	-1.9	-2.4	-1.4	-1.4	-1.7	-2	-1.1
223044_at	AL136944	SLC40A1	solute carrier family 40 (iron-regulated transporter), member 1	7.73	0.000453	6.45	0.000549	4.44	0.00868	2.68	0.123	2.24	0.177	1.54	0.393	2.07	1.75	2.89	2.27	-1	-4.6	-1.8	2.2	1.2	2.4	8	-3	1.1	-1.1
223085_at	AB029316	RNF19	ring finger protein 19	2.68	0.0716	3.14	0.0284	2.93	0.0819	-1.57	0.496	-1.34	0.624	-1.43	0.547	-1.54	1.03	-1.18	1.08	-1.9	-1.4	-1.4	-2	-2	-2.3	-3.3	1.5	1.6	-1.1
223134_at	AI795970	BBX	bobby sox homolog (Drosophila)	2.77	0.0316	3.23	0.0109	5.7	0.00324	1.1	0.899	1.28	0.628	2.27	0.125	-1.02	3.61	1.43	4.41	1.1	-2.1	-1.3	-1.3	-2.4	-1.1	1.1	1.6	1.7	-1
223139_s_at	BE501133	DHX36	DEAH (Asp-Glu-Ala-His) box polypeptide 36	4.79	0.0109	6.28	0.00274	4.47	0.028	-1.13	0.898	1.16	0.845	-1.21	0.788	1.05	1.37	1.59	1.46	-1.4	-1.7	-2.4	-1.8	-2.9	-1.9	-1.7	1.4	1.4	-1.2
223156_at	BC000242	MRPS23	mitochondrial ribosomal protein S23	2.97	0.0615	3.05	0.0433	3.66	0.0498	2.35	0.306	2.41	0.241	2.89	0.112	-1.6	-1.12	-1.68	1.08	-1	-1.6	-1.5	-1.8	-2.3	1.7	2.2	-1.7	-1.5	-1.3
223159_s_at	BC000101	NEK6	NIMA (never in mitosis gene a)-related kinase 6	4.38	0.00258	4.26	0.00183	4.72	0.00444	3.16	0.0507	3.07	0.0387	3.41	0.0265	1.46	1.55	-1.03	2.27	-1.9	1.1	-1	-1.1	1	-1.1	-2.1	-1.2	-1.1	1.1
223193_x_at	AF201944	C3orf28	chromosome 3 open reading frame 28	4.11	0.00483	4.29	0.00255	3.41	0.0227	1.05	0.959	1.09	0.886	-1.15	0.805	1.14	-1.33	-1.09	1.12	1.1	-1.5	-1.5	-1.2	-3.4	-1.8	1	-1.1	-1	-1.5
223220_s_at	AF307338	PARP9	poly (ADP-ribose) polymerase family, member 9	3.61	0.221	9.45	0.0192	7.89	0.0675	4.03	0.326	10.56	0.0561	8.82	0.072	-1.07	11.24	7.01	13.36	1.2	-1	2.7	3.8	5.7	7.7	8.1	-3	-1.4	-1
223242_s_at	AF015186	MFSD11	hypothetical protein ET	1.85	0.0605	2.36	0.0081	1.74	0.136	-1	1	1.28	0.496	-1.06	0.884	-1.16	1.42	-1.09	1.95	-1.1	1.1	-2.2	-1.3	-2	-1.2	2.1	-1.2	-1.2	-1.1
223298_s_at	AF312735	NT5C3	5'-nucleotidase, cytosolic III	2.38	0.239	10.78	0.00146	10.7	0.00548	2.28	0.387	10.34	0.00775	10.27	0.00921	-1.04	5.66	4.29	6.8	1.7	-2.9	-1.4	1.9	1.2	1.9	2.8	-1.7	1.7	1.7
223299_at	AF212233	SEC11C	SEC11 homolog C (S. cerevisiae)	3.07	0.0303	3.41	0.0139	3.1	0.0531	1.61	0.452	1.79	0.369	1.63	0.373	1.36	1.53	-1.13	2.44	-1.2	-1.8	-1.7	-1.6	-2.5	-1.7	-1.5	-1.5	-1.3	-1.2
223306_at	AF243433	EBPL	emopamil binding protein-like	4.11	0.0112	5.1	0.00318	3.84	0.029	2.43	0.244	3.01	0.0986	2.27	0.166	-1.54	2.55	-2.25	2.61	1.3	1.1	-1	-1	-2	1	1.4	-1.1	-1.1	-1.1
223452_s_at	AL117600	DKFZP564J0863	DKFZP564J0863 protein	1.85	0.0454	3.58	0.000405	4.08	0.000805	1.74	0.205	3.36	0.00303	3.84	0.00142	-1.32	1.97	1.07	1.85	1.4	-1.4	-1.3	1.3	1.2	1.2	2.5	-1.4	-1.3	-1.8
223502_s_at	AF134715	TNFSF13B	tumor necrosis factor (ligand) superfamily, member 13b	1.01	1	3.76	0.000928	4.41	0.00176	-1.01	0.986	3.71	0.00494	4.35	0.00265	-1.01	3.76	1.03	5.12	1.8	1	3.4	2.3	1.9	3.7	5.7	-4	-1.8	-1.7
223516_s_at	AF216754	C6orf49	chromosome 6 open reading frame 49	5.21	0.00536	5.54	0.00273	5.62	0.00896	1.42	0.593	1.52	0.486	1.54	0.465	1.14	-1.33	1.05	1.01	-1	-1.4	-1.1	-1.6	-2.4	-1.8	-1.2	-1.5	-1.3	-1.2
223711_s_at	AF182413	THYN1	thymocyte nuclear protein 1	6.41	0.000368	5.66	0.000381	4.35	0.00435	2.17	0.178	1.92	0.219	1.47	0.382	1.36	-1.43	1.65	-1.11	1.1	-1.7	-2.1	-1.3	-4	-1.8	-1.1	-1.3	-1.3	-1.3
223716_s_at	AF065391	ZRANB2	zinc finger, RAN-binding domain containing 2	3.51	0.00328	3.05	0.00452	3.1	0.0137	2.97	0.0339	2.59	0.0457	2.62	0.0449	1.8	2.2	2.11	3.13	-1.4	-1.6	-1.1	-1.2	-2	-1.7	-2.2	-1.4	1.1	-1.4
223849_s_at	BC002548	MOV10	Mov10, Moloney leukemia virus 10, homolog (mouse)	4.08	0.0145	7.11	0.00115	7.89	0.00315	2.5	0.247	4.35	0.0334	4.82	0.0245	-1.13	3.14	1.54	3.35	1.4	-2.1	-1	2.2	1.4	2.5	3.1	-1.1	-1	-1.3
223880_x_at	BC004446	C20orf24	chromosome 20 open reading frame 24	6.15	0.0145	8.06	0.00428	11.24	0.00577	2.41	0.38	3.16	0.21	4.41	0.084	1.13	2.33	-1.2	4.04	1.7	-1.4	1.5	1.2	-1.4	1.8	3.6	-1.1	-1	-1.4
223940_x_at	AF132202	MALAT1	metastasis associated lung adenocarcinoma transcript 1 (non-coding RNA)	18.77	0.000112	12.55	0.000211	11	0.00124	2	0.374	1.34	0.642	1.17	0.824	1.66	1.04	2.16	1.22	1.2	-2.4	1	1.5	-2.6	-1.4	-2.1	-1.3	-3.5	1
223993_s_at	AL136930	CNIH4	cornichon homolog 4 (Drosophila)	1.58	0.305	2.4	0.026	3.05	0.0197	1.29	0.6	1.96	0.195	2.5	0.0653	1.04	1.79	1.06	1.95	1.5	-1.3	-1.1	-1.3	-1.2	1.4	3.4	-1.8	-1.4	-1.4
224345_x_at	AF107495	C3orf28	chromosome 3 open reading frame 28 /// chromosome 3 open reading frame 28	3.89	0.00805	3.95	0.00498	3.27	0.033	1.15	0.845	1.17	0.791	-1.04	0.955	1.15	-1.51	-1.04	-1.02	-1.2	-1.8	-1.1	-1.3	-3.2	-1.5	1.1	-1.5	-1.5	-1.3
224376_s_at	AF274948	C20orf24	chromosome 20 open reading frame 24 /// chromosome 20 open reading frame 24	5.17	0.0355	6.82	0.0116	8.57	0.0181	3.14	0.305	4.14	0.142	5.21	0.0781	1.26	2.59	-1.03	4.5	1.8	-1.4	1.2	-1.1	-1.8	1.6	3.2	-1.2	-1.2	-1.2
224558_s_at	AI446756	MALAT1	metastasis associated lung adenocarcinoma transcript 1 (non-coding RNA)	1.96	0.0415	2.45	0.00632	2.46	0.0192	-1.64	0.289	-1.31	0.458	-1.3	0.449	-1.22	-1.4	-1.1	-1.68	-2.3	-1.5	-2.5	-2.2	-1.4	-1.5	-2	1.3	1.3	-1
224569_s_at	AW242432	IRF2BP2	interferon regulatory factor 2 binding protein 2	3.58	0.0297	4.63	0.00787	4.89	0.0194	-2.68	0.229	-2.07	0.341	-1.96	0.281	-1.21	1.46	-1.13	1.45	2.3	-1.3	1.7	1.2	-2.7	-1.2	1.5	2.2	1.7	-1.4
224596_at	AI634866	SLC44A1	solute carrier family 44, member 1	4.47	0.00478	3.56	0.00866	5.13	0.0062	1.74	0.403	1.39	0.537	2	0.192	1.31	1.05	1.54	1.48	1	-1.7	-1.6	-1.1	-2.3	-1.3	-1.2	-2.4	-1.1	-1.2
224608_s_at	AL528911	VPS25	vacuolar protein sorting 25 homolog (S. cerevisiae)	5.17	0.000707	4.35	0.000928	5.5	0.0014	2	0.224	1.68	0.323	2.13	0.107	-1.21	-1.21	-1.43	-1.21	-1.4	-1.1	-1.1	-1.1	-1.8	-2.4	-1.4	-4.2	-2.1	-2.6
224621_at	AA129773	MAPK1	mitogen-activated protein kinase 1	5.1	0.000324	4.35	0.000415	8.23	0.00011	1.53	0.386	1.3	0.495	2.46	0.042	-1.37	2.36	-1.13	2.51	-1.1	-1.6	-1.2	-1.5	-2.4	-1.9	-1.5	-1.7	-1.6	1.4
224628_at	AF131743	C2orf30	chromosome 2 open reading frame 30	3.53	0.018	3.14	0.0222	5.1	0.00926	-1.04	0.965	-1.17	0.789	1.39	0.58	-1.53	1.07	-1.69	1.58	-1.6	-2	-1.6	-1.7	-2	-1	1.3	-1.2	-1.4	-2
224653_at	U88989	EIF4EBP2	Eukaryotic translation initiation factor 4E binding protein 2	-1.07	0.999	-3.39	0.042	-4.41	0.04	1.69	0.491	-1.87	0.409	-2.43	0.197	1.22	-2.68	1.38	-3.08	-1.2	-1.7	-1.4	-1.6	-1.5	-2.7	-1.3	-1.3	1.1	-2
224654_at	BG164358	DDX21	DEAD (Asp-Glu-Ala-Asp) box polypeptide 21	1.84	0.17	2.99	0.0101	6.06	0.00152	-2.01	0.253	-1.24	0.646	1.64	0.29	-1.26	1.73	1.01	1.65	1	-1.4	-1.1	-1.7	-2.5	-1.6	-1.1	1.5	1.8	-1.2
224676_at	AI472339	TMED4	transmembrane emp24 protein transport domain containing 4	1.82	0.0575	2.06	0.0173	1.77	0.111	1.17	0.68	1.33	0.426	1.14	0.732	1.07	1.03	1.4	1.21	1	-1.1	-1.4	-1.2	-2.9	-1.2	-1	-1.2	-2.8	-1
224701_at	AA056548	PARP14	poly (ADP-ribose) polymerase family, member 14	2.16	0.359	4.23	0.0452	4.82	0.0662	2	0.456	3.92	0.148	4.47	0.093	1.18	3.43	5.17	4.07	-1	-1.2	2.7	2.9	3.1	3.2	3.4	-1.4	1	-1.3
224705_s_at	AI684626	TNRC6A	trinucleotide repeat containing 6A	5.32	0.000715	6.68	0.000187	5.21	0.00196	-1.11	0.866	1.13	0.795	-1.13	0.801	-1.72	1.77	-1.46	1.87	-1.3	-1.4	-1.6	-1.9	-2.4	-1.5	-1.4	-1.1	-1.5	-1.5
224719_s_at	BG339653	C12orf57	chromosome 12 open reading frame 57	6.23	0.00489	3.97	0.0171	3.16	0.0896	1.43	0.625	-1.09	0.914	-1.38	0.638	1.57	-2.07	1.31	-1.77	-1.7	-2.3	-1.6	-1.4	-2.1	-1.6	-1.8	-1.1	1.1	-2
224752_at	BG031051	LOC641845 /// LOC647087	hypothetical protein LOC641845 /// hypothetical LOC647087	2.11	0.0333	2.66	0.00556	4.66	0.00109	-1.15	0.771	1.09	0.83	1.92	0.109	-1.46	1.5	-1.37	1.82	1	-2.5	-1.6	1.3	1.5	1.3	2.4	1.3	2.3	2.2
224764_at	AB037845	ARHGAP21	Rho GTPase activating protein 21	4	0.00141	3.29	0.00245	3.34	0.00799	1.56	0.392	1.28	0.545	1.3	0.522	-1.14	1.99	1.01	2.35	-1.4	-2.2	-2.1	1.8	1.6	3.3	4.8	1.1	1.9	-1
224779_s_at	AI193090	FAM96A	family with sequence similarity 96, member A	9.25	0.00061	8.52	0.000483	7.21	0.00332	2.09	0.333	1.92	0.35	1.63	0.394	-1.13	2.16	-1.13	3.26	-1.2	-1.7	-1.2	-1.5	-2.1	1.1	-1.1	-1.6	-1.2	-1.2
224793_s_at	AA604375	TGFBR1	transforming growth factor, beta receptor I (activin A receptor type II-like kinase, 53kDa)	4.29	0.00825	3.1	0.0238	3.16	0.0532	1.33	0.655	-1.04	0.951	-1.02	0.971	-1.31	2.13	1.14	2.65	-1.3	-1.5	1	-1.5	-2	-1.5	-1.4	-1.4	-1.4	1.1
224806_at	BE563152	TRIM25	tripartite motif-containing 25	4.66	0.00597	6.92	0.000817	5.46	0.00725	2.53	0.206	3.76	0.0396	2.97	0.0821	1.22	5.1	2.79	6.5	-1.1	-1.1	2.3	2.2	2.5	2.4	2.1	-1.8	-1.5	-1.8
224813_at	AL523820	WASL	Wiskott-Aldrich syndrome-like	5.9	0.00302	6.19	0.00161	5.74	0.00767	1.36	0.647	1.42	0.553	1.32	0.656	-1.2	1.2	-1.12	1.4	-1	-1.5	-1.3	-1.3	-1.3	-2.1	-1.7	1.1	1.5	-1.1
224918_x_at	AI220117	MGST1	microsomal glutathione S-transferase 1	4.72	0.0022	4.35	0.00208	3.01	0.0342	2.14	0.233	1.97	0.25	1.37	0.535	-1.31	1.44	-1.11	1.64	-1.1	1.5	1.7	-1	1.4	1	2	1	1	-1
224933_s_at	AA425650	JMJD1C	jumonji domain containing 1C	3.61	0.00347	3.76	0.00183	2.09	0.105	-1.35	0.54	-1.29	0.556	-2.33	0.0784	-1.23	-1.09	1.01	-1.13	-1	-1.1	1.2	-1.4	-2.1	-1.7	-1.8	1.9	1.3	1.5
224949_at	AA169752	YIPF5	Yip1 domain family, member 5	3.27	0.0259	3.56	0.0129	3.58	0.0345	1.08	0.94	1.17	0.798	1.18	0.804	-1.5	1.21	-1.44	1.43	-1.2	-2.4	-1.3	-1.4	-2.8	-1.2	1.1	1.1	1.9	-1.8
224956_at	AI743689	NUFIP2	nuclear fragile X mental retardation protein interacting protein 2	3.25	0.0878	4.86	0.0172	7.11	0.0154	1.2	0.861	1.79	0.45	2.62	0.199	-1.64	2.77	1.02	4.14	2.8	-3.2	1.1	-1.1	-2.6	-1.8	-1.4	1.3	-1.1	-1.3
224957_at	AL572206	LOC497661	putative NFkB activating protein	5.03	0.0102	6.23	0.00318	6.96	0.00759	1.15	0.873	1.42	0.594	1.59	0.471	-1.23	2.97	1.09	4.71	1.2	-1.7	-1.6	-1.1	-2.1	1.2	1.3	-3.2	-1.2	-1.6
224960_at	AK024274	SCYL2	SCY1-like 2 (S. cerevisiae)	3.32	0.000962	4.38	0.000146	3.95	0.000994	-1.01	0.989	1.31	0.439	1.18	0.64	1.01	3.66	1.07	4.64	1.4	-2.2	-1.7	1	1	2.1	3.1	-1.3	1.2	1.1
224967_at	W72338	UGCG	UDP-glucose ceramide glucosyltransferase	7.57	0.00348	9.71	0.00102	6.45	0.0125	-1.19	0.845	1.08	0.935	-1.4	0.645	-1.03	1.78	1.65	2.45	-1.8	-2.1	-1.1	-1.7	-2.5	-2.1	-1.7	1.9	2	1.1
224983_at	BF339821	SCARB2	scavenger receptor class B, member 2	4.03	0.00281	5.17	0.000577	5.13	0.00236	1.43	0.48	1.84	0.256	1.83	0.186	-1.01	2.04	1.42	2.89	1.8	-1.1	1.7	1.1	1.1	2.2	2.6	-2.8	-2.1	-1.9
225003_at	BF343862	MGC3205 /// UNQ501	hypothetical protein MGC3205 /// MBC3205	5.82	0.00186	4.53	0.00328	2.28	0.146	2.22	0.259	1.73	0.38	-1.15	0.827	1.29	-1.33	1.16	-1.21	-1.1	-1.3	-1.2	-1.4	-1.7	-1.6	-2.6	-1.2	-1.3	-1.2
225019_at	BF797381	CAMK2D	calcium/calmodulin-dependent protein kinase (CaM kinase) II delta	2.4	0.0875	3.68	0.00963	4.89	0.00965	-1.4	0.592	1.1	0.888	1.46	0.496	-1.4	1.89	-1.16	2.53	-1.3	-1.4	-1.4	-1	-1.2	1.9	2.5	-1.2	1.3	1
225032_at	AI141784	FNDC3B	fibronectin type III domain containing 3B	6.92	0.0154	5.1	0.0271	5.5	0.0535	-1.07	0.964	-1.45	0.667	-1.35	0.746	1.06	1.06	1.6	1.09	2	-1.1	1.5	-1.3	-1.4	1.1	2.3	1.4	-2	3.9
225043_at	AW304786	SLC15A4	solute carrier family 15, member 4	-1.92	0.0355	-2	0.0189	-1.25	0.549	-1.21	0.608	-1.27	0.484	1.27	0.473	-1.19	-1.19	-1.41	-1.3	1.7	-1.1	1.1	1.3	-1.3	1.1	2	-1.4	-1.3	-1.2
225049_at	BF382281	BLOC1S2	biogenesis of lysosome-related organelles complex-1, subunit 2	2.64	0.138	4.17	0.0196	11.47	0.00262	1.42	0.654	2.25	0.331	6.19	0.0232	-1.24	1.91	-1.05	4.1	-1.5	-1.7	-1.3	-1.5	-1.7	-1.7	-2.3	-1.1	-1.6	-1.2
225053_at	W94952	CNOT7	CCR4-NOT transcription complex, subunit 7	3.51	0.000818	3.68	0.000401	3.29	0.00284	1.74	0.209	1.83	0.118	1.64	0.156	1.29	2.64	1.34	3.01	-1.1	-1.4	-1.3	-1.4	-2	-1.1	1.2	-1.2	-1.1	-1.4
225073_at	NM_016488	PPHLN1	periphilin 1	3.2	0.0181	3.12	0.0144	5.28	0.00493	1.41	0.555	1.38	0.547	2.33	0.124	1.12	2.2	1.14	3.13	1.2	-2	-1	1	-2.5	-1.4	-1.2	1.1	-1.2	-1.3
225076_s_at	AA150460	ZNFX1	zinc finger, NFX1-type containing 1	1.72	0.165	2.43	0.0153	3.41	0.00748	2.51	0.0714	3.56	0.00781	4.99	0.00178	1.3	1.84	2.08	1.92	1.9	-1	2	2.3	1.7	1.6	2	1.7	1.6	1.4
225107_at	AI963008	HNRPA2B1	Heterogeneous nuclear ribonucleoprotein A2/B1	3.89	0.0364	3.63	0.0359	3.58	0.0823	1.06	0.964	-1.01	0.988	-1.03	0.969	-1.13	1.21	1.78	1.55	1.1	-1.9	-1.6	-2.1	-2.8	-3.1	-1.7	-2.2	1.3	-1.8
225117_at	AL137317	KIAA1267	KIAA1267	1.92	0.0194	2.48	0.00165	2.89	0.00232	-1.07	0.861	1.21	0.521	1.4	0.243	-1.22	1.22	1.02	1.51	-1.1	-1.4	-1.2	-1.4	-2.2	-1.6	-1.4	1.5	-1	-1.2
225120_at	N25931	PURB	purine-rich element binding protein B	3.43	0.00414	3.29	0.00339	4.47	0.0028	-1.28	0.6	-1.34	0.498	1.01	0.978	-1.11	-1.56	1.16	-1.31	-1.1	-2.2	-2.1	-1.7	-2.4	-2.4	-1.8	1	1.6	-1.6
225161_at	AI659020	GFM1	G elongation factor, mitochondrial 1	4.26	0.00992	4.63	0.00468	5.03	0.0113	2.83	0.161	3.07	0.0911	3.34	0.0648	1.4	2.45	1.61	3.57	-1.4	-1.7	-1.5	-1.8	-2	-1.3	-1.3	-1.8	-1.4	1.3
225179_at	AA161140	---	Full-length cDNA clone CS0DK002YG10 of HeLa cells Cot 25-normalized of Homo sapiens (human)	3.53	0.00922	2.48	0.0384	3.73	0.015	3.14	0.0663	2.2	0.176	3.32	0.0372	1.09	1.79	1.04	3.07	1.4	-1.5	-1.5	-1.3	-3.9	-1.5	-1.4	-1.9	-3	-2.3
225190_x_at	AW402660	RPL35A	ribosomal protein L35a	3.68	0.0132	2.73	0.0368	2.79	0.0726	1.41	0.567	1.05	0.942	1.07	0.909	1.37	-1.93	1.59	-1.56	-1	-1.4	-1.1	-1.1	-2.2	-2.3	-1.4	1.1	1.1	-1
225202_at	BE620739	RHOBTB3	Rho-related BTB domain containing 3	2.71	0.177	4.5	0.0267	3.51	0.118	-3.48	0.216	-2.1	0.396	-2.69	0.204	-2.53	-2.27	-2.31	-1.95	1.4	-2.9	1	-1.6	1	-1.5	2.5	-1.2	-1.1	1.1
225222_at	AI243268	HIAT1	hippocampus abundant transcript 1	4.08	0.0109	6.68	0.00102	5.03	0.0105	1.17	0.844	1.91	0.352	1.43	0.537	1.14	1.72	1.58	2.44	1.1	-1.5	-1.3	-1.5	-2.4	-1.5	1.1	1.3	-1	-1.5
225223_at	AI478523	SMAD5	SMAD family member 5	2.83	0.000524	3.01	0.000232	3.78	0.000212	-1.14	0.666	-1.07	0.806	1.17	0.547	-1.27	1.05	-1.16	1.17	-1.1	-1.1	-1.1	-1.7	-1.7	-1.4	-2.3	-1	-1.9	-1
225229_at	AL044396	AFF4	AF4/FMR2 family, member 4	5.7	0.00476	4.96	0.00537	4.93	0.0171	-1.11	0.916	-1.28	0.704	-1.28	0.712	1.21	1.19	1.34	1.46	1.1	-1.3	-1.4	-2	-2.9	-2	-1.1	1.5	1.7	1.1
225230_at	AI735261	TMEM77	transmembrane protein 77	2.83	0.0148	2.45	0.0229	3.89	0.00668	1.53	0.428	1.32	0.539	2.1	0.118	1.01	-1.17	1.02	1.01	-1.6	-1	-1.4	-1.7	-2.3	1.1	-1.5	-2.2	-1.3	-2.3
225240_s_at	BE220026	MSI2	musashi homolog 2 (Drosophila)	2.43	0.0341	2.46	0.024	3.39	0.0137	1.18	0.76	1.2	0.699	1.65	0.268	1.21	1.78	1.47	1.91	-1.3	-1.4	-1.9	-1.7	-3.8	-2.3	-2.8	-1.2	-1.3	1
225291_at	AI967971	PNPT1	polyribonucleotide nucleotidyltransferase 1	2.68	0.0173	5.66	0.000308	6.87	0.000565	2.19	0.158	4.63	0.00318	5.62	0.00158	1.08	6.02	2.16	8.2	-2.3	-1.8	1.1	1.5	2.4	1.8	1.8	-1.5	-1.8	-1.1
225312_at	AV704551	COMMD6	COMM domain containing 6	6.77	0.00223	8.75	0.000594	10.27	0.00148	1.21	0.813	1.56	0.469	1.83	0.31	-1.04	1.06	-1.08	1.74	-1.1	-2.1	-1.6	-2.1	-3.2	-2	-1.4	-1.2	-1	-1.4
225327_at	AB037791	KIAA1370	KIAA1370	5.03	0.00191	4.29	0.00248	2.07	0.167	2.09	0.257	1.78	0.339	-1.17	0.785	-1	2.81	1.21	3.68	1.2	-2	-1.7	-1.8	-2.5	-2.1	-1.5	1.1	-1.1	1.3
225340_s_at	BG107845	CAPRIN1	GPI-anchored membrane protein 1	8.06	0.00103	9.32	0.000414	15.14	0.000404	-1.13	0.882	1.02	0.976	1.66	0.379	1.04	1.33	1.04	1.87	1.3	-1.1	-1.3	-1.1	-1.1	1.4	2.4	-1.9	-1.5	-1.5
225344_at	AL035689	NCOA7	nuclear receptor coactivator 7	3.84	0.11	13.83	0.00252	9.45	0.021	3.71	0.27	13.36	0.0131	9.13	0.0349	-1.33	15.45	2.77	21.19	-1.1	-1.8	1.1	1.3	-1	2.4	3.2	-2.3	1.3	-1.1
225353_s_at	AI184968	C1QC	complement component 1, q subcomponent, C chain	1.47	0.54	3.27	0.014	1.68	0.36	-1.45	0.534	1.53	0.443	-1.28	0.674	-1	1.3	1.39	1.5	1	-1	1.3	1.1	3	2.8	1.6	-1.2	-1	-1.7
225365_at	BG249221	ZDHHC20	zinc finger, DHHC-type containing 20	2.62	0.0013	2.14	0.0041	4.72	9.5e-05	1.58	0.205	1.29	0.407	2.85	0.00248	-1.15	1.89	1.31	2.07	1.2	-1	-1.3	-1.9	-2.4	-1.3	-1.1	-1.6	-1	-1.5
225384_at	BF001267	DOCK7	dedicator of cytokinesis 7	3.51	0.00514	3.07	0.00685	5.13	0.00228	1.38	0.528	1.21	0.693	2.01	0.139	1.42	1.17	2.22	1.31	1	1.5	1.2	-1.1	1.5	1.1	2.7	-1	1.1	1.4
225390_s_at	AL390127	KLF13	Kruppel-like factor 13	3.51	0.0191	3.34	0.0173	-1.16	0.859	1.25	0.739	1.19	0.779	-3.25	0.0656	-2.55	1.12	-1.99	1.42	1.6	-2.1	1	1.2	-3.1	-1.7	-1.9	1.2	-1.1	-1.3
225415_at	AA577672	DTX3L	deltex 3-like (Drosophila)	3.36	0.0686	6.96	0.00414	5.7	0.0239	2.6	0.318	5.39	0.0401	4.41	0.0672	-1.06	7.89	3.48	8.66	-1	-1.4	2.4	2.3	3.3	4	5	-1.7	-1.1	-1.4
225416_at	N58188	RNF12	Ring finger protein 12	2.43	0.029	2.97	0.00697	4.2	0.00427	1.07	0.915	1.31	0.547	1.85	0.168	-1.13	1.02	1.21	1.35	1.3	-1.5	1.3	-1.4	-3.1	-1.4	-1.5	1.3	1.8	-1.3
225419_at	AI869704	C7orf11	chromosome 7 open reading frame 11	3.48	0.0127	4.69	0.00221	3.46	0.0257	1.67	0.419	2.25	0.183	1.66	0.325	1.27	-1.18	1.53	1.31	-1	-1.4	-1.6	-1.3	-2.1	1	1.7	-4	-1.5	-1.2
225443_at	AK025344	---	Homo sapiens, clone IMAGE:4082361, mRNA	1.53	0.293	2.03	0.0458	2.91	0.0149	1.08	0.898	1.43	0.412	2.06	0.0984	1.08	1.69	1.07	2.5	-1.2	-2.3	-2	-1.4	-3.1	-1.7	-1.4	1.2	1.1	1.3
225461_at	BE504570	EHMT1	euchromatic histone-lysine N-methyltransferase 1	4.32	0.000542	4.29	0.000354	4.08	0.00178	1.5	0.399	1.49	0.371	1.41	0.356	-1.05	1.21	1.34	1.77	-1.2	-1.4	-1.7	-1.7	-2.1	-1.3	-1.1	-1.3	1.2	-1
225498_at	AV713673	CHMP4B	chromatin modifying protein 4B	6.23	0.000731	6.96	0.000316	6.11	0.00197	1.45	0.492	1.63	0.387	1.42	0.467	-1.28	1.21	-1.16	1.49	1	-1.5	1.1	-1.3	-2.1	-1.3	1.1	1.6	-1	-1.3
225517_at	AW236976	ZNF770	zinc finger protein 770	7.11	0.00417	5.9	0.00512	7.26	0.00868	1.47	0.606	1.22	0.779	1.51	0.55	1.34	1.11	1.52	1.55	1.1	-1.6	-1.2	-1.6	-3.1	-1.5	-1.4	-1.2	-1.8	-2.2
225521_at	AL137586	ANAPC7	anaphase promoting complex subunit 7	2.01	0.118	2.48	0.0311	2.85	0.0382	1.13	0.848	1.4	0.498	1.6	0.321	1.11	3.07	1.21	4.64	-1.4	-1.5	-1.8	-1.6	-1.5	-1.6	-2.2	-1.4	-1.6	-1
225528_at	AU149465	IPO8	importin 8	2.4	0.0156	2.11	0.0253	2.97	0.00981	1.21	0.654	1.06	0.886	1.5	0.284	-1.09	1.13	-1.04	1.42	-1	-1.2	-1.2	-1.1	-2	-1.3	-1.3	-1.5	-1.7	-1.4
225534_at	AV711345	C8orf40	inositol 1,4,5-triphosphate receptor, type 2 /// chromosome 8 open reading frame 40	10.7	0.000802	8.34	0.00108	3.51	0.0627	2.11	0.369	1.65	0.451	-1.44	0.577	1.38	-1.3	1.75	-1.12	-1.1	-2.1	-1.7	-1.4	-2.4	-2.2	-1.9	-1.4	-1.1	-1.2
225541_at	BE274422	RPL22L1	ribosomal protein L22-like 1	2.31	0.0584	2.71	0.0194	9.13	0.000419	-1.09	0.908	1.08	0.903	3.63	0.0215	-1.36	-1.01	-1.18	1.2	1.2	-1.5	-1.1	-1.2	-1.7	-2.1	1.1	1.1	1.3	-1.2
225614_at	AI815207	SAAL1	serum amyloid A-like 1	3.58	0.000326	2.27	0.00408	3.29	0.00132	1.82	0.116	1.15	0.65	1.67	0.111	1.09	-1.42	1.12	-1.35	-1.4	-1.5	-1.6	-1.2	-2	-1.8	-1.7	1	1.2	-1.1
225636_at	H98105	STAT2	signal transducer and activator of transcription 2, 113kDa	3.23	0.00298	4.89	0.000241	3.46	0.00485	1.18	0.711	1.79	0.198	1.27	0.549	-1.24	2.27	1.4	2.59	1	1.3	2.2	4	3.2	3.4	3.6	-1.3	-1	-1.4
225647_s_at	AI246687	CTSC	cathepsin C	4.47	0.0451	5.98	0.0137	20.68	0.00179	3.84	0.199	5.13	0.0761	17.75	0.00353	3.97	3.78	3.07	6.77	2.6	-2.3	-1.8	-2.3	-2.6	2.1	-1.6	-1.6	-1.4	-1
225786_at	AI440495	LOC284702	hypothetical protein LOC284702	5.03	0.00152	4.08	0.00249	3.97	0.00971	1.13	0.848	-1.09	0.886	-1.12	0.843	-1.05	-1.11	1.67	1.11	-1.2	-1.3	-1.6	-1.6	-1.5	-2.3	-3.3	-1.5	-1	-1.5
225795_at	AV751709	C22orf32	chromosome 22 open reading frame 32	6.06	0.00315	5.98	0.00211	4.2	0.0253	1.77	0.427	1.74	0.402	1.22	0.76	1.03	-1.35	-1.21	-1.02	-1.3	-1.6	-1.5	-1.4	-2.1	-1.8	-1.6	-1.1	-1.1	-1.2
225796_at	AI684747	PXK	PX domain containing serine/threonine kinase	1.99	0.0439	2.17	0.0181	3.36	0.0042	1.09	0.86	1.2	0.637	1.85	0.117	-1.13	1.11	-1.16	1.32	-2	-1.4	-1.5	-2	-1.6	-1.4	-2.2	-1.6	1	-1
225829_at	BE552184	PDZD8	PDZ domain containing 8	3.73	0.00892	3.68	0.00648	2.62	0.0751	1.63	0.429	1.6	0.411	1.14	0.83	1.19	1.58	1.93	1.65	1.3	-1.7	-1.7	-1.3	-2.2	-1.5	1.4	2	2.5	1.1
225878_at	AL135264	KIF1B	Kinesin family member 1B	2.66	0.0142	3.36	0.0025	5.5	0.00101	-1.6	0.378	-1.27	0.58	1.29	0.545	-1.73	-1.32	-1.48	-1.02	-1	-1	-1	-1.3	1	-1.1	2	1.3	1.5	-1.9
225931_s_at	AI954660	RNF213	chromosome 17 open reading frame 27	2.73	0.0514	3.43	0.0137	3.95	0.0224	1.95	0.36	2.45	0.165	2.81	0.0915	-1.5	5.58	-1.09	4.69	1	1	1.7	1.9	2.6	2.7	7.3	-1.7	1	-1
225951_s_at	AV756026	CHD2	Chromodomain helicase DNA binding protein 2	3.58	0.00228	3.53	0.00156	3.25	0.00865	-1.72	0.31	-1.74	0.25	-1.89	0.131	-1.09	-1.66	1.29	-1.3	-1.1	-1.8	-1.6	-1.5	-2.2	-1.8	-1.8	1.6	1.4	-1.1
225986_x_at	AB037788	CPSF2	cleavage and polyadenylation specific factor 2, 100kDa	3.14	0.000661	2.87	0.000731	2.66	0.00454	1.2	0.591	1.09	0.788	1.01	0.966	-1.01	-1.23	1.26	-1.07	1.2	-1.6	-1	1.1	-2.4	-1.3	1.2	-1.2	-1.2	-1.3
226099_at	AI924426	ELL2	elongation factor, RNA polymerase II, 2	4.89	0.0197	5.32	0.0107	2.87	0.166	-3.76	0.15	-3.46	0.137	-6.41	0.0267	-1.64	-1.45	-1.54	-1.5	1.4	-1.7	1	-1.3	-1	2.8	3.7	1.6	2.8	-1.1
226184_at	AI123567	FMNL2	formin-like 2	1.96	0.0792	2.09	0.0423	3.2	0.0104	-1.43	0.446	-1.35	0.473	1.14	0.775	-1.15	1.31	-1.01	1.51	1	-1	-1	2.1	1	4.3	6.3	-1.2	1	-1.1
226238_at	AI934339	MCEE	methylmalonyl CoA epimerase	3.73	0.0316	5.82	0.00447	3.97	0.0478	1.99	0.404	3.1	0.136	2.11	0.254	1.06	2.2	1.72	2.69	-1.4	-1.5	-1.3	-1	-2.1	-1.3	-1.2	-1.9	-1.1	1.1
226312_at	BF940270	RICTOR	rapamycin-insensitive companion of mTOR	7.67	0.000587	9.51	0.000189	7.01	0.002	1.3	0.655	1.61	0.408	1.19	0.763	-1.46	1.51	1.36	1.63	1.4	-1.7	1.3	1.1	-2.4	-1.1	-1.3	1.3	-1.1	-1.4
226384_at	BE858787	PPAPDC1B	phosphatidic acid phosphatase type 2 domain containing 1B	8.63	0.00258	7.57	0.00252	4.93	0.0312	4.06	0.105	3.56	0.113	2.31	0.226	1.5	1.91	1.56	3.26	-2.3	-1.4	-1.7	-1.5	-1.6	-1.7	-3.6	-2	1.4	-1.2
226567_at	BG283995	USP14	ubiquitin specific peptidase 14 (tRNA-guanine transglycosylase)	2.66	0.00945	2.28	0.0166	2.41	0.0315	1.45	0.426	1.25	0.571	1.32	0.469	-1.17	1.04	1.01	1.25	-1.2	-1.9	-1.7	-1.6	-2	-1.6	1.4	-1.5	-1.1	-1.2
226641_at	AU157224	---	Ankyrin repeat domain 44	4.99	0.000228	3.73	0.000578	4.86	0.000644	1.41	0.427	1.06	0.909	1.38	0.373	1.17	1.84	1.57	2.36	-1.1	-1.8	-1.2	-1.6	-2.5	-2.2	-1.9	1.1	1.1	1
226642_s_at	BF735901	NUDCD2	NudC domain containing 2	9.85	0.00103	11.55	0.000415	9.92	0.00256	2.14	0.362	2.51	0.224	2.16	0.234	1.25	1.57	1.1	2.58	-1.3	-1.9	-1.9	-1.5	-2.1	-1.1	1.2	-2.4	-1.7	-1.6
226682_at	AW006185	LOC283666	hypothetical protein LOC283666	6.32	0.00444	4.35	0.0118	1.28	0.76	1.85	0.426	1.28	0.716	-2.68	0.142	-1.18	1.71	1.22	1.24	1.5	-2.1	-1.7	-1.8	-3	-2	-1.1	1.6	1.3	1.5
226694_at	BG540494	AKAP2 /// PALM2-AKAP2	A kinase (PRKA) anchor protein 2 /// PALM2-AKAP2 protein	4.96	0.0117	4.32	0.0138	7.57	0.00647	1.17	0.855	1.02	0.979	1.79	0.37	1.22	-1.19	1.09	1.17	-2.1	-2.3	-2.3	-1.5	-2.3	-1.8	-4.3	-1.2	-1.2	-1.3
226702_at	AI742057	LOC129607	hypothetical protein LOC129607	6.11	0.242	48.17	0.0077	24.42	0.0547	5.9	0.381	46.53	0.0346	23.59	0.074	-3.66	64.45	3.81	71.01	1.1	1	13.9	12.4	18.2	25.5	22.9	-1.9	1	-1
226765_at	AA971514	SPTBN1	Spectrin, beta, non-erythrocytic 1	3.29	0.0631	5.28	0.00867	3.27	0.102	1.01	0.991	1.63	0.493	1.01	1	-1.16	3.84	1.64	4.24	-2.7	-1.5	-2.8	-2.6	-4.2	-3.4	-2.3	-2.8	-3.1	-1.2
226780_s_at	BF540829	HSPC268	hypothetical protein HSPC268	2.77	0.0253	2.4	0.0404	1.64	0.343	1.32	0.608	1.14	0.804	-1.28	0.616	-1.37	-1.82	-1.39	-1.54	-1.1	-1.8	-1.6	-1.2	-2	-1.1	-1.1	-2	-1.5	-1.5
226797_at	AL133577	---	Non-metastatic cells 1, protein (NM23A) expressed in	3.18	0.0607	3.89	0.0218	2.3	0.237	-2.14	0.376	-1.75	0.424	-2.97	0.123	-1.63	-1.59	-1.28	-1.61	-1.3	-1.9	-1.7	-1.9	-1.9	-1.8	-2.1	-1.2	-1.1	-1.2
226838_at	BE465877	TTC32	tetratricopeptide repeat domain 32	2.17	0.0091	2.01	0.0113	1.53	0.185	1.4	0.386	1.3	0.418	-1.01	0.978	1.32	1.21	1.92	1.21	-1.4	-1.5	-1.4	-1.3	-2.4	-2	-2.7	-1.2	-1.7	-1.2
226880_at	AL035851	NUCKS1	nuclear casein kinase and cyclin-dependent kinase substrate 1	7.95	0.00171	7.26	0.0015	5.06	0.0172	2.04	0.376	1.87	0.387	1.3	0.691	2.27	2.13	3.25	2.4	-1.2	-1.7	-1.9	-1.7	-2.7	-1.3	-1.1	-1.6	-2	1.9
226894_at	BE501976	SLC35A3	solute carrier family 35 (UDP-N-acetylglucosamine (UDP-GlcNAc) transporter), member A3	6.28	0.000559	3.92	0.0027	7.78	0.00066	1.91	0.302	1.19	0.734	2.36	0.0965	-1.12	1.93	-1.09	2.66	-1.3	-2.2	-1.1	-1.3	-2.1	-1.4	1	-1.3	-1.4	-1.2
226963_at	AI380378	BTF3L4	basic transcription factor 3-like 4	7.21	0.00117	5.82	0.0016	5.35	0.00789	1.19	0.817	-1.04	0.951	-1.13	0.843	-1.03	-1.27	1.13	-1.18	1.4	-1.5	-1.6	-1.5	-2.1	-1.5	-1.2	-1.7	-1.6	-1.7
227373_at	AW299653	hCG_1646491	hypothetical protein LOC146517	2.75	0.123	3.34	0.0484	5.5	0.0234	-1.03	0.978	1.18	0.836	1.95	0.341	-1.27	5.39	1.08	8.6	1	-2.1	-1.1	-1.8	-2.1	-2.3	-1.4	2	1.7	-1.2
227433_at	AI651814	KIAA2018	KIAA2018	3.48	0.0272	3.18	0.0289	2.28	0.195	1.06	0.955	-1.03	0.974	-1.43	0.557	-1.56	1.35	-1.37	1.69	1.2	-2	-1.7	-1.6	-2.7	-1.5	-1.3	1.1	-1.3	-1.1
227466_at	BF108695	LOC285550	hypothetical protein LOC285550	1.89	0.0431	2.51	0.00406	2.17	0.0311	1.18	0.675	1.57	0.275	1.36	0.362	1.63	1.79	2.27	2.01	-1.6	-1.5	-1.6	-1.4	-2.1	-1.8	-1.4	1.6	1.5	-1.1
227531_at	AI816849	---	Transmembrane protein 165	5.78	0.000944	4.56	0.00165	3.53	0.0175	2.16	0.225	1.71	0.363	1.32	0.586	1.64	2.25	1.42	3.02	-1.1	-1.5	-1.7	-1.5	-2	-1.7	1	-1.7	-1.3	-1.7
227548_at	AI923278	ORMDL1	ORM1-like 1 (S. cerevisiae)	4.56	0.000587	3.23	0.00218	2.97	0.0116	1.8	0.253	1.28	0.546	1.17	0.7	-1.23	1.75	-1.06	1.78	-1.3	-1.3	-1.4	-1.2	-2	1.1	-1.3	-3	-1.8	-1.7
227767_at	AI073822	CSNK1G3	casein kinase 1, gamma 3	2.13	0.0167	2.31	0.00611	3.2	0.00271	1.28	0.505	1.4	0.383	1.93	0.0751	-1.21	1.58	-1.1	2.11	-1.1	-1.4	-1.5	-1.9	-2.3	-2.2	-2.4	1.5	1.1	-1
227798_at	AU146891	SMAD1	SMAD family member 1	2.5	0.0392	2.83	0.0154	3.71	0.0124	1.52	0.448	1.72	0.35	2.25	0.11	-1.09	1.23	-1.07	1.69	1.1	-1	1	1.1	1.4	3	5.1	1.1	1.1	-1
227916_x_at	AA747303	EXOSC3	exosome component 3	1.88	0.223	3.01	0.0197	5.28	0.00585	1.13	0.871	1.82	0.357	3.18	0.0566	2.62	1.83	2.85	2.64	1	-1.5	-1.1	-1	-2.5	-1.1	1.5	1.1	-1.1	-1.5
227947_at	AV724107	PHACTR2	phosphatase and actin regulator 2	4.66	0.005	5.24	0.00195	7.26	0.00234	-1.04	0.968	1.09	0.902	1.51	0.46	-1.25	4.35	-1.03	6.36	-1	-1.4	1.5	2.2	1.5	3	3.5	-2.1	-1.2	-1.8
227978_s_at	BF591611	ZADH2	zinc binding alcohol dehydrogenase, domain containing 2	23.26	4.57e-05	15.67	7.94e-05	11.55	0.000729	2.75	0.17	1.85	0.365	1.37	0.594	-1.72	-1.04	-1.6	1.29	-1.2	-2.9	-2.5	-1.5	-2.3	-1.3	-1.5	-2.4	-2.7	-2.3
228122_at	AW572928	CCDC66	coiled-coil domain containing 66	2.2	0.0318	2.25	0.0205	2.99	0.0115	1.41	0.45	1.44	0.402	1.92	0.119	1.09	1.75	1.79	1.98	-3.3	-1.1	-1.7	-1.3	-1.9	-1.3	-2	-2.6	-2.2	-2.1
228220_at	AI627666	FCHO2	FCH domain only 2	3.51	0.00291	2.95	0.00508	3.56	0.00633	-1.12	0.85	-1.33	0.5	-1.1	0.853	-1.09	1.02	1.39	1.22	2.1	1.2	-1.1	-1.1	1.1	-1.7	-2.7	-1.6	-2.2	1.2
228242_at	BF055201	---	---	4.53	0.000125	2.64	0.00177	1.87	0.0591	1.88	0.111	1.09	0.788	-1.29	0.423	-1.27	1.17	-1.47	1.13	-1.8	-1.4	-1.6	-2.1	-2.9	-3	-3.2	-1.4	-1	-1.9
228284_at	BE302305	TLE1	Transducin-like enhancer of split 1 (E(sp1) homolog, Drosophila)	4.03	0.00617	2.97	0.0183	3.63	0.0204	1.21	0.75	-1.12	0.849	1.09	0.885	1.04	1.8	1.06	2.94	-4.9	-1.3	-2.4	-2.2	-1.6	-2.7	-13.2	4	2.4	2.1
228297_at	AI807004	CNN3	Transcribed locus	3.18	0.0395	3.39	0.0231	2.99	0.0838	2.2	0.321	2.35	0.233	2.07	0.227	2.04	3.03	2.83	5.21	1	1	-1.1	-1	1	1	2	1	1.1	-1
228477_at	R53084	FLJ10154	Hypothetical protein FLJ10154	9.92	3.21e-05	13.64	6.84e-06	8.52	0.000122	1.34	0.515	1.84	0.195	1.15	0.75	1.75	5.9	2.91	5.72	-1.4	1.1	-1.2	-1.3	-1.2	-2	-2	1.2	-1.1	-1.1
228544_s_at	AA780252	CSRP2BP	CSRP2 binding protein	-1.69	0.0793	-2.1	0.0114	-1.49	0.25	1.09	0.835	-1.13	0.704	1.25	0.498	1.11	-1.22	1.14	1.11	1.2	-1.3	-1.4	-2	-3.1	-1.3	-1.4	1.3	1.1	1.9
228754_at	BG150485	SLC6A6	solute carrier family 6 (neurotransmitter transporter, taurine), member 6	1.97	0.0549	2.79	0.00416	4.82	0.000946	-1.16	0.739	1.22	0.607	2.11	0.0784	-1.04	1.91	-1	1.74	2	-1.2	1	1.1	-1.1	1.7	2.2	-1.8	-1.3	1
229204_at	BE218428	HP1BP3	Heterochromatin protein 1, binding protein 3	4.47	0.0012	4.86	0.000531	4.41	0.0031	1.51	0.427	1.64	0.347	1.49	0.349	1.96	3.05	2.5	3.96	-3.6	-1.5	-3.5	-2.2	-1.7	-3.4	-1.5	-1.7	-1.8	1.5
229272_at	AI083506	FNBP4	formin binding protein 4	2.55	0.0213	2.22	0.0358	1.85	0.175	1.25	0.641	1.09	0.866	-1.1	0.854	1.72	1.21	1.96	1.02	-1	-1.9	-1.9	-1.7	-3	-2	-2.8	2.2	-1.3	1.5
229390_at	AV734646	FAM26F	hypothetical protein LOC441168	1.01	1	7.89	0.0209	11.24	0.0246	-1.09	0.958	7.11	0.0904	10.13	0.045	-1.44	7.89	-1.4	10.93	1.2	-1.3	1.3	1.8	1.8	6.2	61.7	-1.3	1	-1.4
229450_at	AI075407	IFIT3	---	3.14	0.248	9.25	0.0143	8	0.0512	3.03	0.388	8.94	0.0593	7.73	0.0724	1.82	9.25	10.41	14.72	1	-1.1	11.9	6.8	9.3	14.9	17.4	-2.4	-1.1	-1.1
229650_s_at	BG538931	C19orf42	chromosome 19 open reading frame 42	2.13	0.0383	2.03	0.0409	1.77	0.169	1.56	0.382	1.49	0.387	1.29	0.525	-1.38	-1.82	-1.53	-1.42	-1.4	-2.2	-1.5	-1.9	-2.5	-1.3	-1.2	-2	1	-1.8
229742_at	AA420989	LOC145853	hypothetical LOC145853	4.38	0.00496	6.73	0.000576	5.58	0.00441	-1.95	0.333	-1.27	0.664	-1.53	0.415	-2.51	-1.32	-2.31	-1.22	1.3	-2.3	-1.4	-1.6	-3	-1.8	1.2	1.2	-1.1	1.1
229903_x_at	AI632212	RNPC3	RNA-binding region (RNP1, RRM) containing 3	3.71	0.00712	2.53	0.0334	2.53	0.0737	1.09	0.911	-1.35	0.55	-1.35	0.552	1.03	-1.56	1.78	-1.94	-1.1	-1.3	-1	1.2	1	-1.3	-2.1	-1.7	-4.4	-2.4
230106_at	BF447897	ZXDC	ZXD family zinc finger C	2.35	0.00716	2.13	0.00964	2.25	0.0194	-1.27	0.508	-1.4	0.379	-1.32	0.386	1.02	1.4	1.16	1.64	-1.1	-1.3	-1.3	-1.7	-2.3	-2	-1.7	2.1	1.7	-1.4
230624_at	AW779950	SLC25A27	solute carrier family 25, member 27	4.06	0.00155	2.81	0.00748	2.33	0.056	1.5	0.425	1.04	0.954	-1.17	0.731	-1.55	-1.66	-1.04	-1.55	-1.1	-1.5	-1.3	-1.7	-2	-1.8	-1.7	-1.2	1.2	-1.5
230871_at	H67762	DHX30	DEAH (Asp-Glu-Ala-His) box polypeptide 30	2.17	0.0331	2.4	0.0131	3.36	0.00595	1.25	0.612	1.38	0.433	1.93	0.112	2.04	1.89	1.77	2.35	1.2	-1.7	-1.2	-1.6	-2.9	-1.8	1	2.2	2.2	-1.3
231577_s_at	AW014593	GBP1	guanylate binding protein 1, interferon-inducible, 67kDa	1.49	0.513	5.28	0.00158	10.06	0.000653	1.57	0.454	5.58	0.00612	10.63	0.000632	-1.04	11.88	2.62	13.04	1.2	1.1	2.3	2.1	2.6	5.6	10.7	-2.4	-1.5	-1.3
231579_s_at	BE968786	TIMP2	TIMP metallopeptidase inhibitor 2	3.01	0.0114	3.86	0.00213	4.2	0.00533	-1.59	0.409	-1.24	0.638	-1.14	0.788	1.96	-1.26	2.41	-1.14	1.4	1.2	1.4	-1.3	-2	-3.7	-6.9	-1.9	-1.4	-1.4
231736_x_at	NM_020300	MGST1	microsomal glutathione S-transferase 1	9.99	0.000944	9.51	0.000705	5.13	0.0183	3.29	0.142	3.14	0.119	1.69	0.409	-1.33	1.79	-1.07	2.13	1.2	1.2	1.7	1.6	1.1	1.2	2.9	-1.4	1.3	-1.4
231769_at	AF129536	FBXO6	F-box protein 6	1.04	1	2.19	0.0483	2.75	0.0348	1.21	0.714	2.55	0.0689	3.2	0.0259	-1.17	3.92	-1	4.47	1.1	-1.4	2.9	2.3	1.3	2.9	7.8	-1.2	1.8	-1.2
231948_s_at	BG171548	UBE2F	ubiquitin-conjugating enzyme E2F (putative)	2.6	0.144	3.89	0.0263	6.82	0.0117	1.75	0.469	2.62	0.242	4.6	0.0528	-1.28	1.21	-1.32	2.08	-1.1	-1.8	-2.6	-2.1	-2.3	1.3	1.7	-1.7	1.4	-1.2
232035_at	BE740761	HIST1H4H	histone cluster 1, H4h	1.61	0.162	2.59	0.00467	1.77	0.13	-1.01	0.99	1.59	0.28	1.09	0.841	-1.09	-1.09	-1.01	1.13	2	-1.9	-1.8	-1	1.2	2.9	8.2	1.3	2.3	1.9
232125_at	AU147419	---	CDNA FLJ34585 fis, clone KIDNE2008758	2.69	0.0166	2.4	0.0238	2.62	0.0371	-1.42	0.474	-1.6	0.363	-1.46	0.375	-1.21	-1.13	-1.17	-1.15	-1.1	-1.1	-1.2	-2	-2.1	-1.5	-2.3	-1	1.4	-1
232197_x_at	AW168942	ARSB	arylsulfatase B	3.03	0.00146	3.14	0.000731	3.12	0.00302	1.01	0.989	1.04	0.917	1.04	0.928	-1.82	1.21	-1.92	1.41	1.2	1	1	1.1	-1	1.6	4.1	1.1	1.1	-1.1
232375_at	AI539443	---	Signal transducer and activator of transcription 1, 91kDa	2.68	0.0428	3.39	0.0106	3.92	0.017	1.57	0.453	1.99	0.279	2.3	0.133	-1.72	1.46	-1.65	1.26	2.6	1.1	5.4	3.5	2.8	1.7	3.5	-1.5	-1	-1.1
232524_x_at	AK001881	ANAPC4	anaphase promoting complex subunit 4	6.5	0.000255	6.5	0.000163	8.4	0.000242	1.65	0.375	1.65	0.341	2.13	0.103	1.01	1.28	1.29	2.14	-1.5	-1.6	-1.7	-1.7	-2.2	-1.8	-1.4	-2.2	-1.7	-1.9
232909_s_at	AU146870	BPTF	bromodomain PHD finger transcription factor	1.92	0.135	2.3	0.0392	2.14	0.11	-1.18	0.768	1.01	0.976	-1.06	0.932	-1.05	1.64	-1.01	2.01	-1.1	-1.5	-1.5	-1.3	-2.2	-1.8	-1.4	-1	-1.2	-1.1
233080_s_at	AF155096	PRPF40A	PRP40 pre-mRNA processing factor 40 homolog A (yeast)	2.66	0.0299	3.97	0.00278	9.06	0.000438	-1.19	0.761	1.26	0.642	2.87	0.0536	1.07	1.55	-1.26	2.48	1	-1.3	1.2	-1.2	-2	-1.2	1.1	1.8	1.3	-1.6
233252_s_at	AK024960	STRBP	spermatid perinuclear RNA binding protein	2.2	0.00954	2.14	0.00823	3.43	0.00133	1.26	0.512	1.22	0.534	1.96	0.0576	-1.27	1.52	-1.44	1.69	-2.2	-1.3	-2.6	-2.4	-2.3	-2.6	-3.8	-1.6	-1.6	-1.1
233268_s_at	AF113700	CHURC1	churchill domain containing 1	2.77	0.00214	2.85	0.00117	2.69	0.00611	1.32	0.449	1.36	0.4	1.28	0.437	-1.01	1.33	-1	1.27	-1	-2	-1.5	-1.4	-2.6	-1.4	-1.1	-1.6	-1.1	-1.2
233656_s_at	AL359939	VPS54	vacuolar protein sorting 54 homolog (S. cerevisiae)	2.24	0.0801	2.48	0.0362	2.45	0.0836	1.49	0.482	1.65	0.382	1.63	0.323	1.07	1.59	1.48	2	1.4	-1.5	-1	-1.6	-1.3	-1.4	2.1	1.5	-1.1	-2
234000_s_at	AJ271091	PTPLAD1	protein tyrosine phosphatase-like A domain containing 1	3.23	0.00929	2.5	0.0249	2.69	0.0422	1.6	0.41	1.24	0.643	1.34	0.526	-1.44	1.75	-1.53	1.75	-1.2	-1.2	-2.6	-1.3	-2.1	-1.2	1.4	-1.9	-2.8	-1.1
234344_at	AF093744	RAP2C	RAP2C, member of RAS oncogene family	4.5	0.0108	3.51	0.0206	4	0.0326	2.77	0.199	2.16	0.292	2.46	0.151	1.96	1.56	2.62	2.83	-1.3	-1.6	-1.1	-1.9	-1.1	-2.2	-1.6	1.2	1.1	1.1
234512_x_at	AL136226	LOC728179	similar to 60S ribosomal protein L7a (Surfeit locus protein 3)	3.51	0.00855	2.59	0.0271	2.2	0.12	1.46	0.486	1.08	0.895	-1.09	0.897	1.24	-2.45	-1.01	-2.31	-1.2	-1.4	-1.1	-1.2	-2.9	-2.4	-1.3	1.1	1	-1.1
235003_at	AI249980	UHMK1	U2AF homology motif (UHM) kinase 1	12.3	8.9e-06	14.03	4.14e-06	12.82	1.47e-05	1.54	0.368	1.75	0.195	1.6	0.207	-1.11	2.09	1.23	2.2	2.1	-1.9	-1.2	-1.1	-2.4	-1.7	1.1	-1.3	-1.4	-1.4
235103_at	AA029155	MAN2A1	Mannosidase, alpha, class 2A, member 1	9.65	0.000725	5.24	0.00375	4.5	0.0208	2.24	0.319	1.21	0.77	1.04	0.959	1.17	-1.14	1.47	-1.44	1.5	-1.8	-1.2	-1.8	-2.6	-1.6	-1.6	-1.2	-1.1	1.3
235339_at	W65369	SETDB2	SET domain, bifurcated 2	3.76	8.53e-05	3.61	6.82e-05	5.03	3.76e-05	1.53	0.221	1.46	0.223	2.04	0.0207	-1.11	-1	-1.13	1.04	-3.8	1	-1.5	-1.4	-1	-1.6	-5.3	-2.4	-1.4	-1.8
235964_x_at	AA603344	---	Chromosome 20 open reading frame 118	1.67	0.572	3.78	0.0412	2.68	0.211	1.09	0.943	2.48	0.309	1.75	0.449	-1.1	3.86	1.52	5.05	1	-1	2.2	1.7	1.3	1.9	2.6	-2.2	-1.4	-1.1
238025_at	AA706818	MLKL	mixed lineage kinase domain-like	1.21	0.821	2.27	0.0377	2.59	0.0453	2.03	0.228	3.78	0.0105	4.32	0.00663	1.2	2.83	1.89	2.65	1	2.2	1.4	1.5	2.4	1.8	4.3	-1.2	-1.3	1.1
238077_at	T75480	KCTD6	potassium channel tetramerisation domain containing 6	3.58	0.0371	4.17	0.0156	4.56	0.0309	1.33	0.707	1.55	0.513	1.69	0.421	-1.22	-1.37	1.59	-1.67	1.4	-1.1	1.3	1	-2.9	-1.6	-1.1	2.1	1.3	-1.8
238711_s_at	AI669304	---	Solute carrier family 12 (potassium/chloride transporters), member 8	2.57	0.0101	2.06	0.0305	2.01	0.0758	1.42	0.429	1.14	0.744	1.12	0.79	1.35	-1.18	1.57	1.08	-1	-1.6	-1.1	-2.2	-2.3	-1.3	-1.7	-1.2	-1.7	-1.8
238762_at	AA702016	MTHFD2L	methylenetetrahydrofolate dehydrogenase (NADP+ dependent) 2-like	1.96	0.183	3.68	0.00691	5.24	0.00546	-1.05	0.956	1.79	0.357	2.55	0.101	-1.01	3.23	-1.14	5.58	1.5	-1	-1.6	-1	-1.4	1.3	2	1.5	1.1	-1
239979_at	BE645480	---	Epithelial stromal interaction 1 (breast)	1.69	0.516	3.48	0.0422	4.56	0.0411	1.65	0.523	3.39	0.127	4.44	0.0602	-1.09	3.53	3.92	2.91	-1.3	-1.2	2.8	3.4	4	3.3	3.7	1.6	1.5	1.1
240044_x_at	AI864078	TNRC6B	Trinucleotide repeat containing 6B	4.56	0.0245	4.5	0.0189	2.2	0.303	1.35	0.72	1.33	0.699	-1.54	0.555	1.49	1.91	3.16	2.03	-1.1	-1.8	-1.6	-1.5	-1.4	-2.8	-1.4	-1.5	-2.6	1.4
240486_at	AA761673	LOC284019	Hypothetical protein LOC284019	5.54	0.000545	7.26	0.000123	5.66	0.0013	1.5	0.438	1.96	0.191	1.53	0.331	1.52	1.44	1.93	1.53	-1.6	-1	-1.6	-1.3	-1	1.4	3.2	-2.2	1.1	1.7
242961_x_at	AI304317	DDX58	DEAD (Asp-Glu-Ala-Asp) box polypeptide 58	8.17	0.0182	16.34	0.00221	11.31	0.0173	3.05	0.361	6.11	0.0951	4.23	0.139	-1.57	4.63	2.51	4.89	-1.1	-1	1.5	4.7	5.3	8	7	-3.1	-1.6	-1.4
32069_at	AB014515	N4BP1	Nedd4 binding protein 1	2.64	0.072	4.76	0.00427	7.67	0.00273	1.04	0.975	1.87	0.365	3.01	0.0852	1.01	2.03	1.57	2.99	-1	-1.2	1.3	1.4	1.3	1.8	3.4	-1.1	-1.2	1.1
33304_at	U88964	ISG20	interferon stimulated exonuclease gene 20kDa	-1.05	1	3.27	0.0447	3.61	0.0683	-1.06	0.957	3.23	0.129	3.56	0.0867	-1.04	3.29	1.01	2.9	-1.3	-2	1.6	2.4	2	4.4	3.7	-2.3	-1.3	-1.1
36994_at	M62762	ATP6V0C	ATPase, H+ transporting, lysosomal 16kDa, V0 subunit c	3.27	0.0245	5.46	0.00195	7.31	0.00268	1.13	0.873	1.88	0.35	2.51	0.121	-1.33	1.85	-1.3	2.39	1.8	-1.3	1.2	1.3	-1.3	1.9	2.6	1.6	1.1	1.1
37512_at	U89281	HSD17B6	hydroxysteroid (17-beta) dehydrogenase 6 homolog (mouse)	2.57	0.0286	2.35	0.0347	1.47	0.429	1.06	0.933	-1.03	0.971	-1.64	0.285	-1.09	1.32	1.34	1.55	-3.2	-1.2	-1.9	-1.9	-1.9	-1.6	-3.1	-1.3	1	1
53720_at	AI862559	FLJ11286	hypothetical protein FLJ11286	4.96	0.00245	5.17	0.00133	5.46	0.00393	3.63	0.0407	3.78	0.0231	4	0.0201	1.63	2.75	3.01	3.16	-1.1	-1.3	3.2	2.2	2.6	2.2	1.8	-1.1	1	-1.2
55692_at	W22924	ELMO2	engulfment and cell motility 2	1.99	0.0163	2.93	0.000603	3.58	0.000726	1.1	0.804	1.63	0.163	1.99	0.0449	1.06	1.93	1.24	1.81	1.4	-1.3	-1.2	-1	-1.1	1.5	2.1	-1.5	-1.2	-1.3
