# Supplementary material for: Gene expression in primate liver during viral hemorrhagic fever
Source: Virol J. 2009 Feb 12;6:20. doi: 10.1186/1743-422X-6-20 (PMC2657139; doi:10.1186/1743-422X-6-20)
Supplement: Additional File 7 — Lists genes from the Venn diagram of Figure 1in the form of 1722 probe sets. "Vir" means they were expressed in the viremic stage (day 4–7) in liver, but not in blood. [file 1743-422X-6-20-S7.xls]

## Sheet: virm_liver_notblood_re
Probeset Id	description			WE91_vs_uninf		WE92_vs_uninf		WE93_vs_uninf		WE91_vs_nodisease		WE92_vs_nodisease		WE93_vs_nodisease		N fold
	genebank access ID	gene symbol	Gene Title	Nfold	p value	Nfold	p value	Nfold	p value	Nfold	p value	Nfold	p value	Nfold	p value	WE91_vs_Arm1_d3	WE92_vs_Arm2_d5	wed3_vs_Arm1_d3	WED6_vs_Arm2_d5
89977_at	AI733019	FLJ20581	hypothetical protein FLJ20581	3.61	0.0101	3.03	0.0157	2.95	0.0464	1.92	0.335	1.61	0.401	1.57	0.375	-1.3	1.27	1.06	1.46
89476_r_at	AA398062	NPEPL1	aminopeptidase-like 1	-1.91	0.0223	-2.04	0.00908	-2.33	0.0104	1.2	0.587	1.12	0.719	-1.02	0.951	1.11	-1.13	1.35	-1.05
53071_s_at	AI885411	FLJ22222	hypothetical protein FLJ22222	5.86	0.0015	4.69	0.00238	6.96	0.002	1.28	0.675	1.03	0.967	1.53	0.416	-1.61	1.38	-1.93	1.78
49452_at	AI057637	ACACB	acetyl-Coenzyme A carboxylase beta	-3.58	0.0103	-4.38	0.00274	-7.73	0.00124	-2.16	0.251	-2.64	0.0986	-4.66	0.0112	-4.93	-1.96	-4.99	-1.47
45526_g_at	AI246641	FLJ14154	hypothetical protein FLJ14154	1.88	0.113	2.27	0.0283	2.04	0.107	1.55	0.41	1.87	0.21	1.68	0.221	1.06	1.41	1.13	2.01
45288_at	AA209239	ABHD6	abhydrolase domain containing 6	1.3	0.605	2.59	0.00968	3.43	0.00654	1.1	0.862	2.19	0.0911	2.91	0.0232	1.01	2.57	1.26	4.04
43427_at	AI970898	ACACB	acetyl-Coenzyme A carboxylase beta	-2.25	0.0985	-2.64	0.0353	-4.14	0.0133	-1.93	0.337	-2.27	0.179	-3.56	0.0359	-3.56	-1.96	-3.43	-1.47
41329_at	AI458463	SCYL3	SCY1-like 3 (S. cerevisiae)	2.1	0.0302	2.1	0.022	4.23	0.00133	1.17	0.718	1.17	0.674	2.36	0.0424	1.16	1.24	-1	1.48
40665_at	M83772	FMO3	flavin containing monooxygenase 3	5.46	0.00446	3.07	0.0324	1.45	0.57	2.69	0.2	1.52	0.495	-1.4	0.59	1.17	2.36	1.77	2.73
40446_at	AL021366	PHF1	PHD finger protein 1 /// deleted in lung and esophageal cancer 1	2.48	0.0305	3.34	0.00436	2.75	0.0343	-1.17	0.784	1.16	0.762	-1.05	0.93	1.06	1.17	1.26	1.27
40284_at	AB028021	FOXA2	forkhead box A2	-1.18	0.758	-2.04	0.0154	-2.03	0.0427	1.53	0.331	-1.13	0.703	-1.13	0.736	1.51	1.85	1.29	2.19
40189_at	M93651	SET	SET translocation (myeloid leukemia-associated)	3.32	0.00952	3.63	0.004	4.41	0.00591	1.17	0.799	1.28	0.613	1.55	0.356	-1.04	1.17	1.27	1.56
37152_at	L07592	PPARD	peroxisome proliferator-activated receptor delta	3.27	0.00388	2.46	0.0137	3.18	0.01	1.1	0.866	-1.21	0.649	1.07	0.89	1.1	-1.2	1.29	1.23
37020_at	X56692	CRP	C-reactive protein, pentraxin-related	1.42	0.866	6.41	0.0263	7.16	0.0488	-2.01	0.508	2.24	0.421	2.5	0.328	-2.13	6.73	-5.31	6.39
36920_at	U46024	MTM1	myotubularin 1	2.09	0.0103	2.07	0.0071	2.3	0.0105	1.36	0.409	1.35	0.38	1.5	0.177	1.02	1.73	1.16	2.54
36004_at	AF074382	IKBKG	inhibitor of kappa light polypeptide gene enhancer in B-cells, kinase gamma	-2.1	0.00118	-2.03	0.00102	-1.85	0.00935	-1	0.997	1.04	0.89	1.13	0.544	-1	1.04	-1	1.04
244842_x_at	AA235663	---	Tubulin, gamma complex associated protein 2	-2.4	0.00604	-2.25	0.00622	-2.3	0.0172	-1.21	0.611	-1.13	0.713	-1.16	0.687	-1.06	1.06	-1.01	1.06
244765_at	AW972824	---	Dual specificity phosphatase 27 (putative)	-2.48	0.0405	-2.36	0.0403	-2.77	0.043	-1.21	0.736	-1.16	0.779	-1.36	0.528	-1.18	1.08	-1.27	-1.04
244566_at	H72868	---	AT rich interactive domain 4A (RBP1-like)	-1.8	0.0289	-2.19	0.00402	-2.95	0.00182	1.28	0.45	1.06	0.872	-1.28	0.395	1.26	-1.72	1.34	-1.6
244455_at	AI732637	KCNT2	potassium channel, subfamily T, member 2	2.22	0.0359	2.33	0.0202	3.63	0.00555	1.42	0.451	1.5	0.391	2.33	0.0676	-1.01	1.54	-1.4	1.99
243916_x_at	H73636	UBLCP1	ubiquitin-like domain containing CTD phosphatase 1	2	0.0366	2.13	0.0178	2.99	0.00642	-1.13	0.794	-1.06	0.902	1.33	0.416	1.02	2.2	1.01	2.28
243738_at	AW172570	NMNAT3	nicotinamide nucleotide adenylyltransferase 3	-4.89	9.94e-06	-5.03	5.27e-06	-5.13	1.47e-05	-1.05	0.898	-1.08	0.766	-1.1	0.722	1.03	-1.01	1.14	-1.01
243614_s_at	AW138125	PRODH2	proline dehydrogenase (oxidase) 2	-1.83	0.0542	-3.53	0.000476	-4.2	0.000782	1.53	0.341	-1.27	0.5	-1.51	0.227	1.22	-2.24	1.25	-2.27
242995_at	AW976347	---	Transcribed locus	-2.16	1.08e-05	-2.06	1.13e-05	-2.16	2.27e-05	-1.09	0.502	-1.04	0.76	-1.09	0.45	-1.04	-1	-1.01	-1.02
242437_at	AA810258	---	Zinc finger protein 720	-2.46	0.0331	-2.2	0.0476	-2.51	0.0539	-1.04	0.959	1.07	0.899	-1.06	0.913	-1.01	-1.46	-1.01	-1.67
241944_x_at	BF508371	---	Tumor necrosis factor receptor superfamily, member 1A	-4.79	0.000802	-4.47	0.000705	-4.93	0.00185	-1.01	0.982	1.06	0.915	-1.04	0.947	1.01	1.07	1.01	1.05
241935_at	AL138455	SHROOM1	shroom family member 1	-2.41	0.0095	-2.25	0.0108	-1.74	0.133	1.17	0.703	1.25	0.525	1.61	0.172	1.06	1.14	-1.01	1.21
241921_x_at	AW015517	---	Follistatin-like 3 (secreted glycoprotein)	-2.64	0.00159	-2.69	0.000849	-3.76	0.000489	1.08	0.858	1.06	0.892	-1.32	0.338	1.06	1.01	-1.01	1.06
241914_s_at	AA804293	ACSM2 /// LOC123876 /// LOC647786	hypothetical protein LOC123876 /// acyl-CoA synthetase medium-chain family member 2 /// similar to kidney-specific protein (KS)	23.59	0.0026	5.98	0.046	1.82	0.606	9.51	0.0754	2.41	0.419	-1.37	0.784	1.21	-4.66	1.24	-1.97
241799_x_at	AI694598	---	---	-2.71	0.00161	-2.66	0.00118	-4.08	0.000375	-1.1	0.792	-1.08	0.818	-1.66	0.114	-1.04	-1.56	1.04	-1.23
241670_x_at	N22836	---	---	-2.95	1.62e-05	-2.79	1.54e-05	-3.43	1.13e-05	1.01	0.971	1.06	0.732	-1.16	0.405	1.03	1.07	1.02	1.22
241478_at	AI821474	---	MICAL-like 2	-2.17	0.0274	-2.09	0.0271	-2.36	0.0318	-1.07	0.889	-1.03	0.947	-1.17	0.694	1.02	1.05	1.01	1.13
241187_at	AW237220	---	---	-2.16	0.0308	-2.22	0.0186	-2.25	0.0446	1.02	0.969	-1.01	0.986	-1.02	0.97	1.04	-1.28	1.11	-1.29
240686_x_at	BE676623	TFRC	Transferrin receptor (p90, CD71)	-2.75	0.0118	-3.32	0.00276	-3.34	0.00918	1.19	0.728	-1.01	0.978	-1.02	0.962	1.2	-1.75	1.51	-1.74
240276_at	AW290978	---	Transcribed locus	-2.71	0.00151	-2.69	0.00104	-2.62	0.00453	1.01	0.991	1.01	0.967	1.04	0.917	-1.38	-1.4	-1.39	-1.3
239647_at	AA677272	CHST13	carbohydrate (chondroitin 4) sulfotransferase 13	4.47	0.00114	3.53	0.0023	3.56	0.0078	2.4	0.103	1.89	0.208	1.91	0.146	1.1	1.31	-1.24	1.76
239565_at	AI954709	---	CDNA FLJ37010 fis, clone BRACE2009732	-1.99	6.96e-05	-2	3.88e-05	-2.11	7.53e-05	1.01	0.95	1.01	0.964	-1.05	0.726	1.13	1.02	1.08	-1.04
238994_at	AW022496	OTUD7B	OTU domain containing 7B	-2.22	1.2e-05	-2.31	5.17e-06	-2.27	1.96e-05	-1.04	0.86	-1.08	0.543	-1.06	0.682	-1.01	-1.06	-1.01	-1.11
238406_x_at	AI734001	SEZ6L2	Seizure related 6 homolog (mouse)-like 2	-3.76	8.46e-06	-3.63	6.42e-06	-3.78	1.48e-05	-1.11	0.639	-1.07	0.743	-1.12	0.59	1.01	-1.24	1.01	-1.2
238404_x_at	BF316510	SEZ6L2	Seizure related 6 homolog (mouse)-like 2	-4.5	0.0005	-4.32	0.000388	-4.53	0.00124	1.01	0.993	1.05	0.926	-1	0.994	-1	1.04	-1	1.12
238337_s_at	BF678298	DNAJA5	DnaJ homology subfamily A member 5	4.26	0.000358	4.72	0.000138	5.21	0.000335	1.14	0.764	1.27	0.505	1.4	0.331	1.06	1.36	-1.08	1.48
237515_at	AA054642	TMEM56	Transmembrane protein 56	4	0.00648	2.97	0.0184	1.46	0.499	-1.83	0.369	-2.46	0.127	-4.99	0.00898	-2.59	-1.92	-2.06	-1.62
237463_at	AW295488	---	---	-3.56	0.00474	-3.53	0.00323	-3.63	0.0095	-1.06	0.926	-1.06	0.924	-1.09	0.872	1.01	-1.01	1.01	-1
237396_at	AI640624	---	Homeodomain interacting protein kinase 3	-2.35	0.00489	-2.43	0.00243	-2.64	0.00498	-1.04	0.949	-1.07	0.845	-1.17	0.636	-1.13	-1.03	-1.16	1.02
237390_at	N51516	---	Adrenergic, alpha-1A-, receptor	6.28	0.0253	6.36	0.0176	1.61	0.632	1.72	0.581	1.74	0.532	-2.27	0.345	1.42	5.66	2.2	6.54
237370_at	AW452551	---	---	-1.88	0.0723	-2.2	0.0194	-1.96	0.0893	-1.06	0.929	-1.24	0.584	-1.1	0.826	-1	-1.19	-1.01	-1.53
237103_at	R39947	---	V-src sarcoma (Schmidt-Ruppin A-2) viral oncogene homolog (avian)	-2.46	0.00113	-2.55	0.000556	-2.75	0.0013	-1.01	0.982	-1.05	0.895	-1.13	0.652	1.12	-1.47	1.11	-1.43
237013_at	BF116038	---	---	-2.27	0.00187	-2.57	0.000426	-2.62	0.00153	1.13	0.648	-1	0.993	-1.02	0.947	1.14	-1.01	1.03	-1.01
236529_at	BF115652	SRCRB4D	scavenger receptor cysteine rich domain containing, group B (4 domains)	-5.13	3.4e-08	-5.21	1.8e-08	-5.17	1.4e-08	-1.01	0.939	-1.03	0.868	-1.02	0.891	1.12	-1.02	1.12	1
236430_at	AA708152	TMED6	transmembrane emp24 protein transport domain containing 6	-1.03	1	-2.71	0.027	-2.83	0.0533	1.95	0.323	-1.36	0.556	-1.41	0.498	1.72	-1.55	1.43	-1.89
236266_at	BG149557	LOC283666	Hypothetical protein LOC283666	2.5	0.0441	2.5	0.0335	1.97	0.188	1.25	0.699	1.25	0.662	-1.01	0.979	1.14	2.48	1.52	2.39
236087_at	AI912773	ABLIM2	actin binding LIM protein family, member 2	-2.27	2.01e-05	-2.27	1.25e-05	-2.71	7.5e-06	1.06	0.696	1.06	0.642	-1.13	0.383	1.12	1.02	1.1	-1.03
235815_at	BE222470	TSHZ2	teashirt family zinc finger 2	-2.5	9.89e-07	-2.48	5.53e-07	-2.51	8.89e-07	-1.01	0.943	-1.01	0.931	-1.02	0.851	-1.01	-1	-1.01	1
235766_x_at	AA743462	---	CDNA clone IMAGE:5745639	2.99	0.0374	3.29	0.0179	5.46	0.00742	1.07	0.939	1.18	0.778	1.96	0.232	-1.16	1.19	1.01	1.7
235713_at	BF242537	ALKBH8	alkB, alkylation repair homolog 8 (E. coli)	2.93	8.46e-05	2.35	0.0003	2.6	0.000517	-1.02	0.945	-1.28	0.336	-1.15	0.497	1.26	-1.05	1.36	-1
235529_x_at	BF437747	---	Chromosome 20 open reading frame 118	-1.13	0.959	2.87	0.0481	1.87	0.331	-1.26	0.751	2.59	0.183	1.68	0.385	-1.21	6.23	1.53	8.75
235508_at	AW291023	PML	promyelocytic leukemia	1.36	0.659	2.68	0.0284	2.33	0.111	1.21	0.764	2.38	0.139	2.07	0.162	-1.02	1.93	1.85	1.81
235384_at	AW963217	---	Transcribed locus, weakly similar to NP_001001686.1 protein LOC400686 [Homo sapiens]	3.05	0.0189	2.55	0.034	2.25	0.119	1.46	0.504	1.22	0.707	1.08	0.899	1.04	1.13	1.16	1.25
235231_at	AI355709	ZNF789	zinc finger protein 789	1.23	0.761	2.1	0.043	3.78	0.00533	1.27	0.614	2.16	0.109	3.89	0.0069	1.09	2.77	-1	3.94
235198_at	AV713913	OSTM1	osteopetrosis associated transmembrane protein 1	4.08	0.00932	4.99	0.00263	5.9	0.00513	1.17	0.826	1.43	0.523	1.69	0.34	-1.09	1.28	-1.15	1.47
235061_at	AV706522	PPM1K	protein phosphatase 1K (PP2C domain containing)	1.38	0.242	2.16	0.00372	1.25	0.472	1.32	0.415	2.07	0.0231	1.2	0.531	1.01	1.59	-1.01	1.62
235041_at	AW005457	GOSR2	golgi SNAP receptor complex member 2	-2.19	7.97e-05	-2.14	5.67e-05	-2.2	0.000165	-1.01	0.946	1.01	0.992	-1.02	0.882	1.01	1.01	1.01	1.04
234982_at	BF577193	ZNF650	zinc finger protein 650	3.46	0.00126	3.07	0.00157	2.75	0.0104	1.09	0.869	-1.04	0.941	-1.16	0.714	-1.57	1.47	-1.13	1.69
234974_at	AI769923	GALM	Galactose mutarotase (aldose 1-epimerase)	-1.75	0.0469	-2.06	0.00957	-2.1	0.0235	-1.21	0.585	-1.41	0.35	-1.44	0.228	-1.16	-1.69	-1.16	-1.48
234881_at	L33988	---	---	-3.53	0.000117	-3.18	0.000145	-3.48	0.00031	-1.24	0.468	-1.12	0.689	-1.22	0.436	-1.04	-1.19	-1.01	-1.27
234873_x_at	AJ224080	LOC152663 /// LOC388474 /// LOC401640 /// LOC441034 /// LOC641727 /// LOC641787 /// LOC642030 /// LOC642059 /// LOC644029 /// LOC644236 /// LOC645846 /// LOC646184 /// LOC646476 /// LOC650992 /// LOC651591 /// LOC652012 /// LOC728139 /// LOC728179 /// LOC	ribosomal protein L7a /// similar to 60S ribosomal protein L7a /// similar to 60S ribosomal protein L7a /// similar to 60S ribosomal protein L7a /// similar to 60S ribosomal protein L7a /// similar to 60S ribosomal protein L7a /// similar to 60S ribosomal	3.63	0.00293	2.5	0.0163	2.33	0.0574	1.44	0.449	-1.01	0.985	-1.08	0.884	1.33	-1.66	1.28	-1.59
234734_s_at	AK025696	TNRC6A	trinucleotide repeat containing 6A	2.95	0.00278	3.23	0.00104	3.05	0.00533	-1.03	0.961	1.06	0.893	1.01	0.99	-1.83	1.06	-1.78	1.11
234672_s_at	AL354612	TMEM48	transmembrane protein 48	2.45	0.00231	2.48	0.00132	5.03	7.21e-05	1.08	0.838	1.09	0.766	2.22	0.016	-1.65	1.06	-1.66	1.19
234669_x_at	AJ251708	C11orf30	chromosome 11 open reading frame 30	-3.56	0.00277	-3.14	0.00357	-4.47	0.00229	-1.03	0.969	1.1	0.832	-1.29	0.548	1.17	1.06	1.13	1.05
234021_at	AK024984	EML2	Echinoderm microtubule associated protein like 2	-2.68	0.000132	-2.55	0.00013	-2.95	0.000161	-1.13	0.618	-1.07	0.77	-1.24	0.299	-1.03	-1.05	-1.01	1.05
233496_s_at	AV726166	CFL2	cofilin 2 (muscle)	2.77	0.0275	2.57	0.0306	2.03	0.177	2.51	0.142	2.33	0.138	1.84	0.22	1.36	2.4	1.95	3.25
233329_s_at	AK025986	KRCC1	lysine-rich coiled-coil 1	2.55	0.0185	2.75	0.00839	2.73	0.0254	-1.05	0.949	1.03	0.955	1.02	0.965	1.05	1.63	1.16	1.9
233219_at	AK023427	---	Muskelin 1, intracellular mediator containing kelch motifs	-2.27	0.000909	-2.24	0.000682	-2.36	0.00176	-1.06	0.851	-1.04	0.887	-1.1	0.709	-1	-1	1.01	-1.01
232988_at	AK025308	KIAA0182	KIAA0182	-2.36	0.0334	-2.43	0.0219	-2.46	0.05	1.01	0.986	-1.01	0.981	-1.03	0.961	1.02	-1.01	1.09	1
232706_s_at	AW009248	TRABD	TraB domain containing	-7.67	2.71e-06	-7.62	1.68e-06	-7.78	2.81e-06	-1.01	0.973	-1.01	0.974	-1.03	0.933	-1	-1	-1.01	1
232704_s_at	AK025207	LRRFIP2	leucine rich repeat (in FLII) interacting protein 2	-2.13	0.000661	-2.14	0.000405	-2.16	0.00153	-1.01	0.975	-1.01	0.952	-1.02	0.927	1.01	-1.02	1.01	-1.02
232670_at	AL137339	---	CDNA FLJ11735 fis, clone HEMBA1005447	-2.68	0.0012	-2.16	0.00392	-2.51	0.00437	-1.2	0.575	1.04	0.921	-1.13	0.699	1.11	1.04	1.08	-1
232520_s_at	AK023585	NSFL1C	NSFL1 (p97) cofactor (p47)	5.43	0.00181	8.23	0.000259	9.99	0.000531	1.01	0.99	1.54	0.43	1.87	0.225	-1.13	1.8	-1.69	2.33
232432_s_at	AK022818	SLC30A5	solute carrier family 30 (zinc transporter), member 5	2.81	0.011	3.12	0.00414	3.73	0.00568	1.79	0.293	1.99	0.161	2.38	0.0673	1.04	2	1.05	2.45
232349_x_at	BF671187	IQWD1	IQ motif and WD repeats 1	2.38	0.0012	2.35	0.000837	1.77	0.0312	1.24	0.448	1.22	0.438	-1.09	0.781	-1.41	1.04	-1.36	1.33
232325_at	AA693817	---	MRNA full length insert cDNA clone EUROIMAGE 196784	3.1	0.0184	2.45	0.0439	1.06	0.94	1.17	0.809	-1.09	0.899	-2.5	0.0983	-1.45	-1.06	-1.08	1.18
232224_at	AI274095	MASP1	mannan-binding lectin serine peptidase 1 (C4/C2 activating component of Ra-reactive factor)	3.07	0.000403	2.79	0.000474	1.85	0.0351	-1.29	0.428	-1.42	0.285	-2.14	0.0179	-1.17	1.04	1.03	1.1
232206_at	AL133104	ULK4	unc-51-like kinase 4 (C. elegans)	1.65	0.264	2.3	0.0385	1.69	0.28	-1.1	0.893	1.27	0.607	-1.07	0.9	-1.52	1.71	-1.43	1.8
231955_s_at	AC007130	HIBADH	3-hydroxyisobutyrate dehydrogenase	5.21	0.017	3.84	0.0359	2.75	0.187	3.27	0.21	2.41	0.318	1.73	0.45	-1.21	1.21	-1.09	1.71
231691_at	AV700829	LOC388503	similar to Complement C3 precursor	3.41	0.00567	2.6	0.0166	2.25	0.0828	1.08	0.907	-1.21	0.675	-1.4	0.447	-1.43	-1.59	-1.13	-1
231183_s_at	AI457817	JAG1	Jagged 1 (Alagille syndrome)	4.63	0.0154	6.41	0.00322	8.4	0.00477	1.31	0.729	1.82	0.411	2.38	0.192	2.48	6.02	3.86	4.35
230782_at	AV699883	LOC653381	similar to Sorbitol dehydrogenase (L-iditol 2-dehydrogenase)	7.78	0.000566	3.16	0.0151	2.19	0.156	3.76	0.0426	1.53	0.439	1.06	0.925	1.01	2.5	-1.03	2.55
230602_at	AW025340	ACMSD	aminocarboxymuconate semialdehyde decarboxylase	7.11	0.00537	5.94	0.00652	1.61	0.536	2.38	0.353	1.99	0.395	-1.85	0.381	-1.19	-1.13	1.36	1.19
230439_at	AW138835	LOC389458	hypothetical gene supported by BC031661	-2.48	3.4e-08	-2.5	1.8e-08	-2.51	1.4e-08	-1.01	0.876	-1.02	0.844	-1.03	0.703	1.01	-1.01	-1	-1
230434_at	AA769615	PHOSPHO2	phosphatase, orphan 2	2.5	0.0699	3.78	0.00791	2.3	0.146	1.22	0.76	1.85	0.35	1.13	0.854	1.06	1.79	-1.17	2.43
230368_at	T73730	ERF	Glycogen synthase kinase 3 alpha	-2.5	0.00885	-2.45	0.00708	-2.45	0.0204	-1.27	0.551	-1.24	0.559	-1.24	0.548	-1.02	-1.03	1.07	-1.02
230333_at	BE326919	---	Spermidine/spermine N1-acetyltransferase 1	5.82	0.00947	7.36	0.00284	3.51	0.0853	2.91	0.242	3.68	0.105	1.75	0.415	1.06	3.73	2.04	3.46
230326_s_at	AA782955	C11orf73	chromosome 11 open reading frame 73	5.7	0.00215	5.98	0.00111	5.28	0.00672	1.58	0.462	1.66	0.402	1.46	0.489	1.03	-1.26	-1.16	-1.15
230221_at	AI139010	BAT5	HLA-B associated transcript 5	-1.85	0.00414	-2.22	0.000455	-2.51	0.000664	1.22	0.433	1.02	0.96	-1.11	0.617	1.17	-1.52	1.37	-1.49
230135_at	AI822137	---	CDNA FLJ42405 fis, clone ASTRO3000474	2.46	0.077	2.69	0.0396	1.06	0.957	-1.44	0.541	-1.32	0.615	-3.36	0.0512	-2.07	1.14	-2.14	1.28
230046_at	BE673775	---	Transcribed locus	-3.32	0.000539	-3.41	0.000295	-3.73	0.000718	1.03	0.952	-1	0.998	-1.09	0.812	1.12	-1.25	1.09	-1.16
229983_at	AI610112	TIGD2	tigger transposable element derived 2	6.77	0.00128	9.06	0.000316	8.11	0.00175	1.29	0.682	1.73	0.388	1.55	0.421	1.07	2.1	1.75	3.19
229954_at	AI025415	---	Transcribed locus	2.33	0.0488	2.27	0.0449	2.24	0.0963	1.89	0.293	1.84	0.273	1.82	0.198	1.08	-1.06	1.39	1.24
229886_at	AA502768	C5orf34	chromosome 5 open reading frame 34	2.87	0.000776	2.91	0.000455	6.28	2.56e-05	1.28	0.45	1.3	0.411	2.81	0.00334	-1.07	1.97	1.13	2.2
229747_x_at	AW009671	MGC40489	Hypothetical protein MGC40489	-3.1	4.63e-05	-3.1	2.86e-05	-3.12	0.0001	-1.01	0.982	-1.01	0.976	-1.01	0.957	-1.01	-1	-1.01	1
229637_at	AA166891	RIC8B	resistance to inhibitors of cholinesterase 8 homolog B (C. elegans)	-2.03	0.00393	-2.13	0.00161	-2.4	0.00242	-1.01	0.969	-1.06	0.809	-1.2	0.457	1.06	1.01	-1.01	-1.02
229581_at	AI694118	LOC392617	similar to slit homolog 1	-2.46	0.000708	-2.5	0.000404	-2.75	0.000805	-1	0.998	-1.01	0.959	-1.12	0.662	1.02	-1.07	-1	-1.07
229561_at	AI631690	C14orf121	chromosome 14 open reading frame 121	-2.13	0.00563	-2.36	0.00154	-2.69	0.00232	-1.04	0.934	-1.15	0.608	-1.31	0.316	-1.01	-2.28	1.03	-2.04
229460_at	AI927605	---	CDNA FLJ37917 fis, clone CTONG1000137	2.43	0.046	2.41	0.037	1.93	0.191	2.66	0.103	2.64	0.0773	2.11	0.134	-1.22	1.68	1.04	2.09
229376_at	BF223556	---	---	5.28	0.00536	3.05	0.0353	1.95	0.294	-2.31	0.293	-4	0.0432	-6.28	0.0102	-1.26	-1.57	-1.21	-2.34
229273_at	AU152837	SALL1	sal-like 1 (Drosophila)	2.31	0.155	3.53	0.0218	2.14	0.246	-1.08	0.94	1.41	0.583	-1.17	0.831	-1.06	1.13	-1.2	1.36
229126_at	AI597651	TMEM19	transmembrane protein 19	5.5	0.000796	3.27	0.00574	3.56	0.0125	2.46	0.117	1.46	0.429	1.59	0.311	-1.63	1.3	-3.07	1.65
229120_s_at	BG150636	CDC42SE1	CDC42 small effector 1	7.46	0.00622	6.73	0.00585	14.03	0.00258	4.93	0.085	4.44	0.0803	9.25	0.0114	3.92	6.73	6.11	12.77
229043_at	AI492902	PAPD5	PAP associated domain containing 5	5.62	0.00509	6.59	0.0018	4.23	0.0284	1.39	0.644	1.63	0.445	1.04	0.958	-1.1	-1.09	1.06	1.2
229030_at	AW242997	LOC388743	similar to calpain 8	-2.79	7.44e-05	-2.81	4.13e-05	-2.85	0.000142	-1.01	0.966	-1.02	0.937	-1.04	0.88	-1	-1	-1.01	1
228980_at	AI760772	RFFL	ring finger and FYVE-like domain containing 1	2.55	0.0334	2.64	0.0207	4.63	0.00451	1.92	0.295	1.99	0.217	3.48	0.023	-1.4	1.21	-1.51	1.56
228949_at	AL534095	GPR177	G protein-coupled receptor 177	2.87	0.0959	4.93	0.0101	3.39	0.0865	1.57	0.55	2.69	0.218	1.85	0.36	1.23	1.73	1.69	2.96
228919_at	AA601031	---	---	1.85	0.103	2.07	0.0397	1.87	0.139	1.08	0.899	1.21	0.643	1.09	0.852	1.1	1.22	-1.01	1.84
228824_s_at	BE566894	LTB4DH	leukotriene B4 12-hydroxydehydrogenase	23.92	0.00215	8.46	0.0165	-1.16	0.926	5.98	0.16	2.11	0.463	-4.63	0.137	-1.09	-3.51	-1.37	-3.57
228823_at	AW615396	POLR2J2	DNA directed RNA polymerase II polypeptide J-related gene	-2.77	0.00536	-2.79	0.00333	-2.81	0.0106	-1.01	0.988	-1.01	0.973	-1.02	0.954	-1	-1.01	-1.01	-1.01
228822_s_at	AI435036	USP16	ubiquitin specific peptidase 16	6.5	0.000453	5.98	0.000391	5.28	0.00247	1.78	0.348	1.64	0.367	1.44	0.422	-1	1.5	1.1	1.91
228713_s_at	AI742586	HSD17B14	hydroxysteroid (17-beta) dehydrogenase 14	-1.36	0.472	-3.48	0.00108	-5.39	0.000548	1.99	0.152	-1.29	0.509	-2	0.0938	3.39	-3.66	3.84	-5.24
228652_at	AI279532	ZNF776	zinc finger protein 776	2.43	0.0147	2.14	0.0238	1.83	0.131	1.34	0.491	1.18	0.666	1.01	0.985	1.2	1.4	1.47	1.71
228648_at	AA622495	LRG1	leucine-rich alpha-2-glycoprotein 1	1.8	0.217	3.61	0.00499	4.86	0.00461	2.25	0.205	4.5	0.00815	6.06	0.00277	1.39	1.79	1.74	1.69
228604_at	AI805069	---	CDNA FLJ41946 fis, clone PLACE6019701	2.57	0.00192	2.48	0.00158	2.33	0.00908	-1.02	0.971	-1.06	0.884	-1.13	0.708	-1.37	-1.56	-1.2	-1.64
228454_at	AW663968	LCOR	ligand dependent nuclear receptor corepressor	2.22	0.104	2.55	0.0434	3.81	0.0187	1.06	0.946	1.21	0.725	1.82	0.252	-1.32	1.6	1.25	2.13
228416_at	AI149508	ACVR2A	activin A receptor, type IIA	4.47	0.00137	3.25	0.00425	2.4	0.0579	1.87	0.283	1.36	0.493	-1	0.998	1.17	1.28	2	1.85
228405_at	AI917311	RHPN1	rhophilin, Rho GTPase binding protein 1	-2.13	0.00254	-2.43	0.00055	-2.48	0.0018	1.09	0.782	-1.05	0.871	-1.07	0.79	1.23	-1.23	1.58	-1.19
228328_at	AI982758	KLHL28	CDNA FLJ33653 fis, clone BRAMY2024715	2.53	0.00858	2.73	0.00358	2.57	0.0168	1.11	0.822	1.2	0.631	1.13	0.774	-1.41	3.92	-1.06	4.66
228312_at	AI524085	PI16	peptidase inhibitor 16	-2.11	0.0491	-2.11	0.0387	-1.79	0.182	-1.09	0.893	-1.09	0.871	1.09	0.856	-1	-1.01	-1.01	-1.01
228293_at	AJ245600	DEPDC7	DEP domain containing 7	10.56	0.00427	11.55	0.00216	6.28	0.0347	3.29	0.269	3.61	0.182	1.96	0.404	1.18	1.82	1.26	3.29
228283_at	BE963026	MGC61571	hypothetical protein MGC61571	2.06	0.0644	2.25	0.0292	2.04	0.106	-1.02	0.973	1.07	0.902	-1.03	0.949	-1.01	-1.24	-1.01	1.02
228281_at	BF343258	FLJ25416	hypothetical protein FLJ25416	-2.09	0.0241	-2.09	0.0178	-1.65	0.174	-1.03	0.961	-1.03	0.951	1.23	0.557	-1	-1.01	-1	-1.02
228263_at	AI190755	GRASP	GRP1 (general receptor for phosphoinositides 1)-associated scaffold protein	-2.38	0.000669	-2.28	0.000578	-2.28	0.00227	-1.06	0.846	-1.01	0.946	-1.01	0.941	-1.05	-1	-1.03	1
228217_s_at	BF973374	RP11-506K6.3	hypothetical LOC389362	7.52	0.00152	13.64	0.000164	27.47	9.95e-05	1.07	0.946	1.95	0.358	3.92	0.0479	-1	3.14	-1.39	4.64
228190_at	BF197009	CTR9	Ctr9, Paf1/RNA polymerase II complex component, homolog (S. cerevisiae)	4.41	0.000358	3.71	0.000549	3.84	0.00179	1.35	0.457	1.13	0.74	1.17	0.668	-2.48	1.15	-2.28	1.58
227982_at	AI806592	---	MRNA; cDNA DKFZp434B1417 (from clone DKFZp434B1417)	5.9	0.000545	4.14	0.0016	2.16	0.103	1.82	0.321	1.28	0.603	-1.51	0.369	-1.91	-1.04	-1.54	1.21
227977_at	BF591611	ZADH2	zinc binding alcohol dehydrogenase, domain containing 2	4.63	0.00186	3.03	0.00963	3.89	0.00944	1.69	0.378	1.11	0.844	1.42	0.453	-2.16	-1.47	-1.89	-1.23
227942_s_at	BF591360	CRIPT	cysteine-rich PDZ-binding protein	5.21	0.00473	5.35	0.00271	4.47	0.0175	2.97	0.144	3.05	0.0974	2.55	0.127	-1.16	1.8	1.08	2.2
227833_s_at	AW207668	MBD6	methyl-CpG binding domain protein 6	5.46	0.000821	6.87	0.000228	9.13	0.000313	2.28	0.164	2.87	0.0473	3.81	0.0143	1.18	3.46	1.01	5.17
227720_at	AI916719	ANKRD13B	ankyrin repeat domain 13B	-5.43	0.00033	-5.28	0.000238	-5.74	0.000653	1.01	0.989	1.04	0.945	-1.05	0.919	1.04	1.01	1.13	-1
227568_at	AF131793	HECTD2	HECT domain containing 2	2.66	0.00712	2.28	0.0137	2.43	0.0256	1.42	0.423	1.22	0.595	1.3	0.48	1.21	1.04	-1.01	1.04
227542_at	AU157543	SOCS6	CDNA FLJ14294 fis, clone PLACE1008181	4.44	0.000214	3.63	0.00038	4.17	0.000728	1.4	0.417	1.14	0.704	1.31	0.416	1.5	1.16	2.13	1.4
227523_s_at	AA192936	PHF20L1	PHD finger protein 20-like 1	5.28	5.41e-05	5.82	2.05e-05	6.96	3.16e-05	-1.12	0.761	-1.01	0.976	1.18	0.611	1.23	1.61	1.44	1.9
227455_at	BF224092	C6orf136	chromosome 6 open reading frame 136	3.01	0.0045	3.29	0.00171	3.23	0.00707	-1.21	0.657	-1.11	0.812	-1.13	0.769	-1.15	-1.58	-1.14	-1.39
227409_at	AA167748	PPP1R3E	protein phosphatase 1, regulatory (inhibitor) subunit 3E	4.79	0.000198	3.12	0.00117	1.4	0.366	2.53	0.0317	1.65	0.229	-1.36	0.374	1.49	-2.01	2.22	-2.01
227396_at	AI631833	---	Homo sapiens, clone IMAGE:4454331, mRNA	2.75	0.036	3.68	0.00658	3.78	0.0176	-1.31	0.639	1.02	0.979	1.05	0.937	-1.53	-1.19	-1.39	-1.11
227364_at	AW084125	---	---	18.38	0.00322	25.99	0.000962	4.38	0.149	7.01	0.108	9.92	0.0396	1.67	0.615	2.75	17.39	2.66	18.9
227322_s_at	BE464077	BCCIP	BRCA2 and CDKN1A interacting protein	3.07	0.00756	3.34	0.00318	5.5	0.00121	1.64	0.375	1.78	0.266	2.93	0.0296	-1.04	1.46	-1.13	1.84
227157_at	AV758242	CCDC111	coiled-coil domain containing 111	4.14	0.0103	5.03	0.00319	5.39	0.00853	1.72	0.428	2.09	0.291	2.24	0.172	-1.84	-1.74	-1.84	-1.09
227124_at	AI870473	LOC221710	Hypothetical protein LOC221710	3.07	0.00785	2.81	0.00876	3.68	0.0072	1.12	0.844	1.02	0.971	1.34	0.506	-1.5	-1.01	-1.08	1.24
227111_at	BG179317	ZBTB34	zinc finger and BTB domain containing 34	2.55	0.00726	2.53	0.00503	3.86	0.00163	1.31	0.496	1.3	0.464	1.99	0.0809	-1.23	1.13	1.04	1.31
227055_at	AI827972	METTL7B	methyltransferase like 7B	2.3	0.00493	2.24	0.00421	2.16	0.0171	2.19	0.0318	2.13	0.0264	2.06	0.0361	1.25	1.24	-1	1.2
227038_at	AI963083	SGMS2	hypothetical protein MGC26963	2.53	0.04	2.33	0.0478	1.73	0.285	1.43	0.506	1.32	0.574	-1.02	0.979	-1.55	1.28	1.21	1.24
227003_at	BG150494	RAB28	RAB28, member RAS oncogene family	1.82	0.0583	2.22	0.00985	3.12	0.00376	-1.1	0.831	1.11	0.77	1.56	0.194	-1.04	1.18	-1.13	1.55
226996_at	AV717041	LYCAT	lysocardiolipin acyltransferase	2.41	0.0316	2.4	0.024	3.1	0.0178	1.21	0.714	1.2	0.683	1.55	0.318	-1.22	1.08	-1.19	1.06
226976_at	D55880	KPNA6	---	3.46	0.0156	3.39	0.0117	5.24	0.00626	1.49	0.511	1.45	0.485	2.25	0.145	-1.07	1.46	-1.22	2.19
226946_at	AI453203	C5orf33	chromosome 5 open reading frame 33	5.9	0.00132	4.53	0.0025	4.11	0.0127	3.16	0.0741	2.43	0.137	2.2	0.142	1.83	2.11	2.69	2.1
226943_at	AA287457	KRTHB5	Hypothetical protein LOC728568	2.71	0.00855	2.85	0.0042	3.07	0.00928	-1.06	0.922	-1.01	0.984	1.07	0.891	-1.51	1.85	-1.06	2.02
226896_at	AI992290	CHCHD1	coiled-coil-helix-coiled-coil-helix domain containing 1	2.46	0.0252	2.41	0.0209	2.89	0.0215	1.75	0.325	1.72	0.299	2.06	0.115	-1.13	1.13	-1.3	1.65
226867_at	AI758191	DENND4C	DENN/MADD domain containing 4C	5.66	0.000493	4.38	0.000928	5.24	0.00172	1.88	0.278	1.45	0.423	1.74	0.21	1.59	2.6	1.88	3.11
226843_s_at	AU146704	PAPD5	PAP associated domain containing 5	2.36	0.0633	3.89	0.00398	2.99	0.0385	1.06	0.935	1.75	0.35	1.35	0.555	1.04	-1.4	1.09	-1.02
226837_at	BE967019	SPRED1	sprouty-related, EVH1 domain containing 1	2.87	0.0478	3.41	0.017	5.5	0.00814	1.82	0.406	2.16	0.267	3.48	0.0566	1.38	1.64	2.62	2.34
226818_at	T64884	MPEG1	macrophage expressed gene 1	-1.05	0.99	2.55	0.00698	3.58	0.00352	-1.2	0.666	2.24	0.062	3.14	0.0105	-1	2.64	-1.02	3.69
226781_at	BF540829	HSPC268	hypothetical protein HSPC268	2.81	0.0095	2.66	0.00875	1.73	0.202	1.6	0.374	1.52	0.38	-1.01	0.983	-1.06	-1.5	-1.07	-1.16
226779_at	BF432857	---	CDNA FLJ37302 fis, clone BRAMY2016009	2.41	0.00465	2.55	0.00195	2.77	0.00418	1.28	0.488	1.35	0.394	1.46	0.217	-1.16	1.21	1.07	1.34
226773_at	AW290940	---	CDNA FLJ35131 fis, clone PLACE6008824	9.45	0.000124	14.12	2.21e-05	5.06	0.00311	3.56	0.0298	5.32	0.00316	1.91	0.178	-1.77	2.09	-1.1	2.25
226736_at	BE568660	CHURC1	churchill domain containing 1	2.33	0.0973	2.6	0.0457	2.55	0.101	1.16	0.843	1.29	0.644	1.27	0.69	-1.25	1.84	-1.08	2.7
226711_at	BF590117	FOXN2	forkhead box N2	4.23	0.00254	3.36	0.00507	4.96	0.00308	2.4	0.136	1.91	0.242	2.81	0.0505	1.19	1.36	1.75	1.69
226650_at	AI984061	ZFAND2A	zinc finger, AN1-type domain 2A	2.93	0.0213	3.39	0.00735	3.07	0.0325	-1.43	0.514	-1.24	0.673	-1.37	0.537	-1.09	-1.04	-1.04	1.1
226647_at	AL562445	TMEM25	transmembrane protein 25	3.27	0.0163	2.73	0.0281	2.93	0.0508	1.4	0.554	1.17	0.776	1.26	0.688	1.06	1.58	1.64	2.51
226621_at	AI133452	---	---	2.68	0.0958	4.41	0.0102	6.36	0.00879	1.67	0.473	2.75	0.171	3.97	0.0554	1.01	5.39	1.01	6.63
226616_s_at	NM_021075	NDUFV3	NADH dehydrogenase (ubiquinone) flavoprotein 3, 10kDa	1.97	0.0327	2.66	0.00292	3.97	0.00116	1.49	0.369	2	0.077	2.99	0.00746	1.13	1.47	-1.13	1.63
226601_at	AI761597	SLC30A7	solute carrier family 30 (zinc transporter), member 7	2.01	0.0246	2.19	0.00955	2.79	0.00645	1.17	0.69	1.27	0.483	1.61	0.165	-1.58	2.11	-1.33	2.4
226597_at	AI348159	REEP6	receptor accessory protein 6	3.86	0.00189	2.62	0.0108	4.11	0.0035	1.51	0.419	1.02	0.973	1.6	0.258	-1.01	-1.96	-1.06	-1.42
226547_at	AI817830	---	MRNA full length insert cDNA clone EUROIMAGE 1476475	7.06	0.000271	7.26	0.000158	9	0.00029	1.16	0.802	1.19	0.712	1.47	0.392	1.01	1.58	1.61	1.83
226529_at	BF513060	TMEM106B	transmembrane protein 106B	3.51	0.00588	2.79	0.0135	2.79	0.0348	1.17	0.785	-1.07	0.895	-1.07	0.9	-1.22	1.06	-1.19	1.49
226492_at	AL036088	SEMA6D	sema domain, transmembrane domain (TM), and cytoplasmic domain, (semaphorin) 6D	3.07	0.00202	2.5	0.00481	2.22	0.032	-1.42	0.413	-1.75	0.172	-1.97	0.0803	1.13	-1.09	1.27	1.01
226465_s_at	BF676840	SON	SON DNA binding protein	4.5	0.00118	5.94	0.000235	7.73	0.00033	-1.1	0.858	1.2	0.692	1.56	0.305	1.39	1.44	1.82	1.78
226459_at	AW575754	PIK3AP1	phosphoinositide-3-kinase adaptor protein 1	2.31	0.11	4	0.00751	4.47	0.015	2.6	0.191	4.5	0.0202	5.03	0.0155	1.2	4.53	2.99	5.26
226428_at	AI885873	TNPO2	transportin 2 (importin 3, karyopherin beta 2b)	-3.25	0.00138	-3.46	0.000606	-3.46	0.00247	1.18	0.676	1.11	0.788	1.11	0.785	1.04	-2.24	1.09	-2.03
226406_at	AI823360	C18orf25	chromosome 18 open reading frame 25	2.38	0.0258	2.33	0.0219	3.14	0.0118	1.17	0.754	1.15	0.762	1.55	0.288	-1.26	2.46	-1.01	3.06
226400_at	N92917	CDC42	Cell division cycle 42 (GTP binding protein, 25kDa)	2.79	0.193	4.2	0.0451	3.46	0.147	-1.11	0.938	1.36	0.719	1.12	0.908	1.04	2.95	1.16	4.11
226398_s_at	AI804930	C10orf4	chromosome 10 open reading frame 4	2.91	0.0179	2.45	0.0325	3.34	0.0185	1.3	0.625	1.09	0.883	1.5	0.392	1.29	1.09	-1.01	1.14
226395_at	AI912618	LOC286170	hypothetical protein LOC286170	3.32	0.0475	3.2	0.0424	3.76	0.0545	1.22	0.805	1.18	0.815	1.39	0.633	-1.31	2.13	1.13	1.99
226390_at	AA628398	STARD4	START domain containing 4, sterol regulated	2.16	0.0238	2.38	0.00881	1.49	0.299	1.66	0.291	1.83	0.148	1.14	0.735	1.29	1.67	1.55	2.4
226388_at	AI675780	TCEA3	transcription elongation factor A (SII), 3	4.76	0.000815	2.43	0.0188	-1.04	0.964	2.36	0.105	1.21	0.67	-2.09	0.106	3.32	-1.5	2.79	-1.24
226374_at	BG260087	---	Coxsackie virus and adenovirus receptor	1.61	0.205	2.19	0.0238	1.99	0.0912	-1.65	0.334	-1.21	0.629	-1.34	0.466	-1.21	1.3	-1.19	1.35
226357_at	AW473649	USP19	ubiquitin specific peptidase 19	-2.33	0.00268	-2.83	0.000414	-2.5	0.00364	1.05	0.898	-1.16	0.606	-1.02	0.942	1.01	-1.22	1.04	-1.06
226334_s_at	AW117717	AHSA2	AHA1, activator of heat shock 90kDa protein ATPase homolog 2 (yeast)	1.65	0.184	2.11	0.0281	2.93	0.0118	1.17	0.736	1.51	0.369	2.09	0.087	-1.08	1.19	-1.01	1.35
226333_at	AV700030	IL6R	---	3.92	0.0312	3.92	0.0231	1.65	0.496	-1.38	0.678	-1.38	0.646	-3.27	0.106	-1.8	-1.82	-1.26	-2.45
226330_s_at	BF739930	FAM48A	family with sequence similarity 48, member A	2.14	0.00655	2.89	0.000475	5.06	7.25e-05	1.25	0.487	1.68	0.113	2.95	0.00218	1.14	1.4	1.36	1.93
226326_at	AI798098	PCGF5	polycomb group ring finger 5	4.41	0.018	4.32	0.0141	4.17	0.0415	1.28	0.761	1.25	0.753	1.21	0.801	1.17	1.21	2.11	1.28
226296_s_at	AK021626	MRPS15	erythrocyte membrane protein band 4.1 (elliptocytosis 1, RH-linked) /// mitochondrial ribosomal protein S15 /// chromosome 10 open reading frame 38	2.28	0.0633	2.33	0.0448	3.73	0.0124	1.46	0.477	1.5	0.423	2.4	0.094	-1.04	1.11	-1.01	1.47
226290_at	AW051603	BDP1	B double prime 1, subunit of RNA polymerase III transcription initiation factor IIIB	2.43	0.0269	3.41	0.00287	3.1	0.0155	-1.57	0.401	-1.12	0.808	-1.23	0.639	-1.4	1.23	-1.08	1.28
226276_at	BF439522	TMEM167	transmembrane protein 167	2.57	0.137	3.25	0.0449	4.6	0.0325	1.53	0.571	1.93	0.389	2.73	0.147	-1.09	3.81	-1.13	5.7
226236_at	BF675218	LOC388789	hypothetical gene supported by AF147354	1.93	0.0416	2.22	0.0115	1.88	0.0819	1.12	0.795	1.28	0.475	1.09	0.825	1.01	1.17	-1.01	1.47
226213_at	AV681807	ERBB3	v-erb-b2 erythroblastic leukemia viral oncogene homolog 3 (avian)	2.75	0.0258	2.43	0.0382	1.25	0.698	1.59	0.422	1.4	0.488	-1.39	0.513	-1.85	-1.4	-1.04	-1.47
226159_at	N31982	LOC285636	hypothetical protein LOC285636	2.31	0.0292	2.48	0.0145	2.28	0.0564	1.03	0.966	1.1	0.841	1.01	0.972	1.04	-1.21	-1	-1.03
226100_at	AI762876	MLL5	myeloid/lymphoid or mixed-lineage leukemia 5 (trithorax homolog, Drosophila)	4.14	0.00889	3.29	0.0169	4.06	0.0204	1.42	0.565	1.13	0.845	1.4	0.563	1.37	2.51	1.48	3.77
226097_at	AI686488	FNDC5	fibronectin type III domain containing 5	-2.11	0.0145	-2.19	0.00815	-2.06	0.034	-1.06	0.879	-1.1	0.779	-1.04	0.916	-1.14	-1.08	-1.08	1.01
226087_at	BG180887	LZIC	leucine zipper and CTNNBIP1 domain containing	2.14	0.0779	2.91	0.0114	5.66	0.00191	1.16	0.805	1.57	0.394	3.05	0.0379	1.55	1.04	1.47	1.65
226077_at	AL553942	RNF145	hypothetical protein FLJ31951	8	0.00642	7.06	0.00632	12.91	0.00407	2.06	0.428	1.82	0.451	3.32	0.135	1.91	2	2.57	3.17
226024_at	BG481459	COMMD1	copper metabolism (Murr1) domain containing 1	2.73	0.00505	3.25	0.00108	3.2	0.00457	1.47	0.399	1.75	0.18	1.73	0.144	1.05	-1.11	-1.04	1.04
226006_at	AV758342	LOC554363	hypothetical gene LOC554363	3.84	0.0138	3.56	0.0137	2.87	0.0774	1.12	0.891	1.04	0.964	-1.2	0.78	1.09	-1.97	-1.04	-1.95
225992_at	AL562031	MLLT10	myeloid/lymphoid or mixed-lineage leukemia (trithorax homolog, Drosophila); translocated to, 10	3.76	8.61e-05	3.1	0.000183	3.07	0.000754	1.39	0.349	1.14	0.641	1.13	0.674	1.28	1.05	1.85	1.14
225988_at	AI819938	HERC4	hect domain and RLD 4	9.45	0.000326	13.64	6.65e-05	10.2	0.00064	1.16	0.838	1.67	0.394	1.25	0.698	-1.12	1.53	-1.11	1.91
225956_at	AL565238	LOC153222	adult retina protein	1.83	0.275	3.61	0.0111	1.87	0.29	-2.73	0.155	-1.39	0.563	-2.68	0.101	-2.66	1.17	-1.45	1.14
225953_at	AI684281	P15RS	hypothetical protein FLJ10656	3.53	0.00411	3.63	0.0023	4.93	0.00214	-1.02	0.973	1.01	0.997	1.37	0.481	-1.42	1.79	-1.4	2.06
225945_at	BF219240	ZNF655	zinc finger protein 655	5.32	6.42e-06	6.23	1.9e-06	6.15	4.78e-06	1.01	0.98	1.18	0.477	1.17	0.524	1.04	1.22	1.09	1.48
225932_s_at	AI375753	HNRPA2B1	Heterogeneous nuclear ribonucleoprotein A2/B1	2.48	0.113	3.12	0.0349	3.12	0.0774	1.07	0.944	1.35	0.631	1.35	0.648	-1.03	1.39	1.54	1.83
225927_at	AA541479	MAP3K1	mitogen-activated protein kinase kinase kinase 1	2	0.155	2.71	0.0266	3.03	0.041	1.03	0.976	1.4	0.523	1.56	0.386	-1.07	3.76	1.12	4.89
225925_s_at	AA044730	USP48	ubiquitin specific peptidase 48	3.07	0.0159	3.29	0.00792	6.06	0.00203	-1.28	0.654	-1.2	0.725	1.54	0.374	-1.2	1.3	-1.31	1.79
225924_at	AI478634	KIAA1450	KIAA1450 protein	-2.59	0.104	-3.16	0.0365	-5.13	0.0163	-1.41	0.62	-1.73	0.416	-2.81	0.12	-2.41	-1.05	-1.89	-1.46
225916_at	AA789302	ZNF131	zinc finger protein 131	5.03	4.57e-05	5.62	1.59e-05	6.36	3.05e-05	-1.46	0.324	-1.31	0.411	-1.16	0.645	-1.12	1.05	1.03	1.05
225908_at	AI829927	IAH1	isoamyl acetate-hydrolyzing esterase 1 homolog (S. cerevisiae)	2.89	0.0051	2.66	0.00558	2.48	0.0257	2.11	0.116	1.95	0.127	1.82	0.135	-1.01	-1.06	1.04	1.19
225888_at	N62802	C12orf30	chromosome 12 open reading frame 30	3.27	0.0038	2.79	0.00636	3.32	0.00818	1.19	0.711	1.01	0.981	1.21	0.668	1.26	1.21	1.39	1.71
225872_at	AA044835	SLC35F5	solute carrier family 35, member F5	4.08	0.000255	4.66	8.46e-05	4.32	0.000498	1.02	0.972	1.17	0.644	1.08	0.848	1.01	3.16	-1.01	3.53
225865_x_at	AJ238374	TH1L	TH1-like (Drosophila)	2.48	0.0114	3.66	0.000731	3.39	0.0042	1.21	0.649	1.79	0.18	1.66	0.179	-1.25	1.28	-1.34	1.45
225864_at	AL039862	FAM84B	family with sequence similarity 84, member B	12.38	0.000117	8.75	0.000227	4.76	0.00756	4.5	0.0191	3.18	0.0517	1.73	0.288	-1.25	1.6	1.09	2.19
225850_at	BF975327	SFT2D1	SFT2 domain containing 1	3.71	0.0095	5.06	0.00159	5.39	0.00456	1.93	0.339	2.64	0.106	2.81	0.0767	-1.3	3.2	-1.25	5.28
225849_s_at	BF975327	SFT2D1	SFT2 domain containing 1	2.36	0.029	3.01	0.00532	4.53	0.0025	1.32	0.55	1.68	0.307	2.53	0.0533	-1.01	1.87	-1.13	2.61
225823_at	AA699669	P117	hypothetical protein P117	4.6	0.0154	3.71	0.0243	3.14	0.0958	1.38	0.675	1.11	0.9	-1.06	0.937	1.26	-2.25	-1.26	-2
225808_at	AA883486	LOC124512	hypothetical protein LOC124512	5.24	0.00457	4.82	0.00408	4.41	0.0185	2.43	0.246	2.24	0.246	2.04	0.221	1.5	1.28	2.39	2.57
225762_x_at	AL531683	LOC284801	hypothetical protein LOC284801	-2.17	0.00702	-2.14	0.00502	-3.68	0.000531	-1	0.991	1.01	0.971	-1.69	0.0981	1.2	-1.58	-1	-1.57
225748_at	AI458051	LTV1	LTV1 homolog (S. cerevisiae)	3.86	0.000232	3.53	0.000251	5.66	8.03e-05	-1.17	0.668	-1.28	0.442	1.26	0.451	1.18	1.13	1.75	1.28
225663_at	AL047650	ACBD5	acyl-Coenzyme A binding domain containing 5	8.46	0.0014	5.1	0.00535	4.32	0.0289	1.78	0.437	1.07	0.934	-1.1	0.896	-1.02	-1.29	1.31	1.24
225644_at	BF060776	CCDC117	coiled-coil domain containing 117	1.71	0.152	2.93	0.00379	2.79	0.0159	-1.5	0.409	1.15	0.741	1.09	0.84	-1.57	-1.07	-1.11	1.19
225623_at	AI621225	KIAA1737	KIAA1737	3.97	0.000607	2.93	0.00206	2.68	0.0119	1.91	0.161	1.4	0.396	1.28	0.479	1.01	1.04	1.12	1.24
225575_at	AI680541	LIFR	leukemia inhibitory factor receptor alpha	7.21	0.0028	5.66	0.00428	2.68	0.145	1.12	0.904	-1.14	0.867	-2.41	0.181	1.14	-1.19	1.12	1.3
225563_at	AI970788	PAN3	PAN3 polyA specific ribonuclease subunit homolog (S. cerevisiae)	2.38	0.0241	2.17	0.031	2.19	0.0666	1.22	0.669	1.12	0.812	1.13	0.797	1.54	-1.11	1.79	1.15
225523_at	AV726817	MRPL53	mitochondrial ribosomal protein L53	6.19	0.000865	5.86	0.000702	4.66	0.00634	1.45	0.504	1.38	0.536	1.09	0.88	-1.15	-1.23	-1.24	1.11
225512_at	AI005245	ZBTB38	zinc finger and BTB domain containing 38	5.78	0.00225	5.06	0.00244	4.63	0.0116	-1.38	0.603	-1.57	0.433	-1.72	0.326	-1.07	1.2	1.09	1.6
225501_at	AK027039	PHF6	PHD finger protein 6	2.1	0.0633	2.27	0.0312	4.17	0.00408	1.12	0.839	1.21	0.665	2.22	0.0913	1.09	1.46	-1.03	2.31
225475_at	AI668786	MIER1	mesoderm induction early response 1 homolog (Xenopus laevis)	3.48	0.0193	4.2	0.00606	5.94	0.00537	1.18	0.822	1.42	0.54	2.01	0.215	-1.01	2.5	1.25	2.64
225456_at	AI708776	PPARBP	PPAR binding protein	1.91	0.0323	2.03	0.0148	2.45	0.0117	1.13	0.749	1.21	0.568	1.45	0.243	-1	1.08	1.01	1.05
225428_s_at	AI346600	DDX54	DEAD (Asp-Glu-Ala-Asp) box polypeptide 54	-2.5	9.94e-06	-2.59	5.17e-06	-2.68	1.13e-05	1.03	0.9	-1.01	0.958	-1.04	0.809	1.04	-1.13	1.1	-1.12
225427_s_at	BE871169	APOA1BP	apolipoprotein A-I binding protein	6.23	0.000889	3.86	0.00428	3.71	0.0164	2.04	0.283	1.27	0.645	1.21	0.717	1.3	-1.78	1.37	-1.46
225424_at	AB046780	GPAM	glycerol-3-phosphate acyltransferase, mitochondrial	17.39	8.96e-05	5.82	0.00171	3.76	0.0294	9.85	0.0018	3.29	0.0674	2.13	0.19	2.11	2.19	2.73	2.62
225422_at	AI363359	CDC26	cell division cycle 26 homolog (S. cerevisiae)	2.11	0.0262	2.69	0.00361	4.08	0.00135	1.43	0.417	1.83	0.146	2.77	0.0158	1.19	1.31	1.15	1.65
225418_at	AI520949	PVRL2	poliovirus receptor-related 2 (herpesvirus entry mediator B)	2.13	0.0469	2.55	0.0117	3.03	0.0131	1.75	0.301	2.1	0.115	2.5	0.0496	1.31	1.5	1.14	2.4
225417_at	AA766646	EPC1	enhancer of polycomb homolog 1 (Drosophila)	2.59	0.00179	2.69	0.000832	1.92	0.0348	-1.12	0.754	-1.07	0.835	-1.51	0.165	-1.2	1.09	1.03	1.14
225413_at	BG291685	USMG5	upregulated during skeletal muscle growth 5 homolog (mouse)	3.81	0.0416	5.35	0.00948	7.78	0.00909	1.17	0.871	1.65	0.488	2.4	0.218	-1.21	-1.01	-1.51	1.63
225392_at	BF967912	GFM2	G elongation factor, mitochondrial 2	2.62	0.00295	2.22	0.0066	2.89	0.00384	1.56	0.29	1.32	0.418	1.72	0.112	1.47	1.25	1.13	1.33
225359_at	BF666961	DNAJC19	DnaJ (Hsp40) homolog, subfamily C, member 19	2	0.0315	2.4	0.00618	1.84	0.0913	1.42	0.41	1.71	0.184	1.31	0.432	1.02	1.15	1.04	1.49
225339_at	BG290577	SPAG9	CDNA FLJ26141 fis, clone TST03911	4.63	0.000457	3.58	0.00102	4.06	0.0021	-1.27	0.581	-1.64	0.286	-1.44	0.335	-1.22	-1.28	-1.06	-1.33
225314_at	BG291649	OCIAD2	OCIA domain containing 2	1.68	0.431	3.25	0.0277	1.25	0.766	2.1	0.352	4.06	0.0432	1.56	0.457	1.17	4.38	1.12	7.65
225304_s_at	BE741920	NDUFA11	NADH dehydrogenase (ubiquinone) 1 alpha subcomplex, 11, 14.7kDa	9.65	0.000136	8.57	0.000138	5.86	0.00208	1.36	0.57	1.21	0.713	-1.21	0.709	-1.17	-1.14	-1.11	1.14
225301_s_at	AI991160	MYO5B	myosin VB	2.87	0.0454	3.36	0.0171	5.9	0.00589	1.65	0.446	1.93	0.34	3.39	0.0581	-1.2	1.61	-1.07	2.41
225298_at	AA074597	PNKD	paroxysmal nonkinesiogenic dyskinesia	2.46	0.0073	2.25	0.00908	2.04	0.0469	1.74	0.213	1.59	0.251	1.44	0.273	-1.06	-1.61	-1.42	-1.3
225294_s_at	BG340967	TRAPPC1	trafficking protein particle complex 1	1.64	0.231	2.25	0.0291	2	0.119	1.11	0.859	1.53	0.386	1.36	0.483	1.15	1.3	1.01	1.93
225290_at	AV692425	ETNK1	ethanolamine kinase 1	6.77	0.000826	8	0.000312	6.41	0.00256	-1.07	0.937	1.1	0.886	-1.13	0.834	-1.92	1.54	-1.74	1.75
225278_at	BF593382	PRKAB2	protein kinase, AMP-activated, beta 2 non-catalytic subunit	2.53	0.0147	2	0.0467	1.52	0.322	1.12	0.829	-1.13	0.775	-1.5	0.313	-1.55	-1	-1.1	1.3
225268_at	AU144710	KPNA4	karyopherin alpha 4 (importin alpha 3)	4.72	0.00759	5.03	0.00398	10.56	0.00127	1.2	0.805	1.28	0.691	2.68	0.119	1.17	2.11	1.84	2.31
225267_at	AI935246	KPNA4	karyopherin alpha 4 (importin alpha 3)	5.39	0.000102	5.7	4.54e-05	6.59	9.46e-05	-1.06	0.914	-1	0.997	1.16	0.686	1.14	3.12	1.64	3.02
225261_x_at	AJ238376	TH1L	TH1-like (Drosophila)	3.14	0.00154	3.51	0.000531	3.78	0.00146	1.49	0.368	1.66	0.208	1.79	0.11	-1.06	-1.4	-1.13	-1.09
225260_s_at	AL551823	MRPL32	mitochondrial ribosomal protein L32	3.66	0.00496	4.03	0.00198	3.89	0.00827	1.6	0.411	1.77	0.307	1.71	0.246	1.1	1.28	1.29	1.67
225245_x_at	BG386566	H2AFJ	H2A histone family, member J	2.89	0.00868	4.11	0.000822	3.58	0.0062	1.55	0.405	2.2	0.0974	1.92	0.134	-1.14	-1.38	-1.16	1.04
225243_s_at	AB046821	SLMAP	sarcolemma associated protein	2.95	0.0673	3.12	0.0424	3.12	0.0879	1.34	0.687	1.41	0.593	1.41	0.596	-1.35	2.25	-1.04	3.06
225232_at	AA524700	MTMR12	myotubularin related protein 12	3.53	0.00735	2.48	0.0315	2.43	0.0771	1.71	0.382	1.2	0.719	1.17	0.765	1.09	1.13	-1.04	1.39
225201_s_at	BF569593	MRPL14	mitochondrial ribosomal protein L14	2.85	0.0355	2.53	0.048	2.6	0.0886	1.59	0.45	1.41	0.526	1.45	0.492	1.04	-1.18	1.09	1.29
225189_s_at	AA194149	RAPH1	Ras association (RalGDS/AF-6) and pleckstrin homology domains 1	6.41	0.00144	4.08	0.00584	2.3	0.151	2.14	0.294	1.37	0.583	-1.3	0.639	1.17	2.69	-1.22	4.08
225176_at	AA156754	---	Leucyl/cystinyl aminopeptidase	4.72	0.000559	5.43	0.000197	5.94	0.000551	1.4	0.459	1.6	0.326	1.75	0.169	1.14	1.27	1.21	1.32
225174_at	AW512173	DNAJC10	DnaJ (Hsp40) homolog, subfamily C, member 10	3.29	0.0637	4.17	0.0206	10.63	0.00338	1.89	0.437	2.4	0.296	6.11	0.0253	1.06	4.66	-1.55	9.99
225153_at	AI814295	GFM1	G elongation factor, mitochondrial 1	3.2	0.018	2.6	0.0368	4.2	0.0117	1.05	0.955	-1.17	0.772	1.38	0.542	-1.19	-1.09	-1.44	1.33
225152_at	BF940944	ZNF622	zinc finger protein 622	2.22	0.00106	2.46	0.000296	2.1	0.00423	-1.65	0.0725	-1.49	0.123	-1.74	0.0315	-1.04	-1.44	-1.26	-1.36
225144_at	AI457436	BMPR2	bone morphogenetic protein receptor, type II (serine/threonine kinase)	4.96	0.00656	2.83	0.0473	2	0.274	1.8	0.419	1.03	0.976	-1.38	0.604	-1.18	1.03	1.07	1.02
225133_at	AA130132	KLF3	---	7.84	0.00357	8.34	0.00186	5.62	0.0215	1.06	0.959	1.13	0.88	-1.31	0.723	-1.74	1.24	-1.22	1.44
225101_s_at	AL578668	SNX14	sorting nexin 14	9.71	2.11e-05	9.92	1.19e-05	11.24	2.64e-05	1.22	0.641	1.25	0.566	1.41	0.353	1.02	1.15	1.12	1.38
225093_at	N66570	UTRN	utrophin	2.73	0.0592	4.06	0.00799	3.89	0.0269	1.13	0.891	1.67	0.414	1.6	0.41	-1.43	2.46	1.24	3.76
225084_at	BG170743	EXOC5	exocyst complex component 5	3.12	0.00181	3.16	0.00102	4.38	0.000774	-1.06	0.92	-1.04	0.938	1.33	0.409	1.1	1.33	1.06	1.45
225083_at	AL536986	C6orf51	chromosome 6 open reading frame 51	4.14	0.0198	5.21	0.0059	8.57	0.00382	1.42	0.623	1.79	0.411	2.95	0.114	-1.12	1.09	-1.4	1.63
225014_at	BF508958	LOC389203	hypothetical gene supported by BC032431	4.72	0.00882	4.89	0.00529	4.14	0.0291	1.84	0.413	1.91	0.37	1.61	0.433	-1.39	1.28	-1.52	2.33
225007_at	AV705516	---	Full-length cDNA clone CS0DL005YA15 of B cells (Ramos cell line) Cot 25-normalized of Homo sapiens (human)	3.29	0.00776	2.4	0.0293	2.24	0.0909	1.87	0.302	1.36	0.508	1.27	0.62	1.52	1.24	1.45	1.45
225006_x_at	AJ238379	TH1L	TH1-like (Drosophila)	2.31	0.0709	2.85	0.0186	3.05	0.0351	1.41	0.534	1.74	0.355	1.87	0.21	-1.17	1.14	-1.11	1.74
224984_at	W61007	NFAT5	nuclear factor of activated T-cells 5, tonicity-responsive	4.38	0.00228	4.35	0.0015	3.81	0.00957	2.11	0.219	2.1	0.173	1.84	0.193	1.21	1.61	1.78	1.92
224981_at	AL520900	LOC124446	hypothetical protein BC017488	12.82	0.000219	8.46	0.000477	15.03	0.000347	2.33	0.262	1.54	0.464	2.73	0.103	1.01	-2.57	-1.84	-1.97
224973_at	AL078599	FAM46A	family with sequence similarity 46, member A	2.04	0.139	3.39	0.0087	2.62	0.0693	1.31	0.64	2.17	0.195	1.68	0.299	-1.67	1.65	-1.16	1.21
224972_at	BF381837	C20orf52	chromosome 20 open reading frame 52	8.52	0.000377	7.01	0.000455	6.02	0.00309	1.28	0.681	1.05	0.942	-1.11	0.869	1.08	-1.66	-1.12	-1.27
224970_at	AA419275	NFIA	nuclear factor I/A	-1.92	0.227	-2.99	0.0255	-3.1	0.0522	-1.22	0.77	-1.91	0.342	-1.97	0.22	-1.06	-1.15	-1.2	1.01
224934_at	AW473802	YIPF5	Yip1 domain family, member 5	3.18	0.00151	3.1	0.00115	3.25	0.00332	-1.04	0.956	-1.06	0.88	-1.01	0.977	1.06	1.6	1.01	1.67
224932_at	AI814909	C22orf16	chromosome 22 open reading frame 16	8.82	0.000745	7.73	0.000728	10.78	0.00106	1.44	0.57	1.27	0.699	1.77	0.33	1.23	-1.83	-1.02	-1.27
224922_at	AI022089	CSNK2A2	casein kinase 2, alpha prime polypeptide	2.04	0.00268	2.01	0.00195	1.88	0.0122	1.04	0.929	1.02	0.952	-1.05	0.87	-1.17	-1.42	-1.25	-1.52
224914_s_at	BG394042	CIP29 /// DNAJC14	cytokine induced protein 29 kDa /// DnaJ (Hsp40) homolog, subfamily C, member 14	6.77	0.000762	9.45	0.000158	11.39	0.000341	1.39	0.571	1.93	0.286	2.33	0.119	1.13	1.26	-1.09	1.76
224899_s_at	BG292405	LOC728866 /// RP11-217H1.1	implantation-associated protein /// similar to implantation-associated protein	6.96	0.0283	5.86	0.0344	4.14	0.154	2.3	0.448	1.93	0.497	1.37	0.771	-1.21	2.97	-1.13	4.03
224894_at	BF247906	YAP1	Yes-associated protein 1, 65kDa	2.4	0.0652	3.03	0.0152	3.71	0.0182	1.49	0.492	1.88	0.301	2.3	0.124	1.13	2.66	1.24	3.9
224892_at	BF680495	PLDN	pallidin homolog (mouse)	1.79	0.0652	2.64	0.00293	2.85	0.00645	-1.15	0.73	1.28	0.47	1.39	0.335	-1.13	1.59	1.26	1.95
224880_at	AV703462	RALA	v-ral simian leukemia viral oncogene homolog A (ras related)	3.25	0.00776	2.95	0.00888	3.63	0.00973	2.06	0.218	1.87	0.246	2.3	0.0906	1.09	1.77	-1.46	2.43
224859_at	AL360136	CD276	CD276 molecule	-2.95	0.00065	-3.25	0.000228	-1.97	0.0254	1.13	0.708	1.03	0.95	1.69	0.0922	1.14	1.04	1.01	-1
224858_at	AK023130	ZDHHC5	zinc finger, DHHC-type containing 5	2.25	0.0513	2.35	0.0317	2.59	0.0454	1.56	0.417	1.63	0.365	1.79	0.196	1.09	2.27	1.06	2.88
224831_at	BE620832	CPEB4	cytoplasmic polyadenylation element binding protein 4	6.87	0.0211	5.54	0.0285	9.51	0.0189	2.46	0.411	1.99	0.451	3.41	0.173	1.64	3.84	2.57	5.22
224824_at	AV694386	FAM36A	family with sequence similarity 36, member A	1.89	0.0859	2.01	0.0467	1.92	0.121	1.2	0.688	1.28	0.55	1.21	0.645	1.09	-1.01	-1	1.26
224821_at	AL520200	ABHD14B	abhydrolase domain containing 14B	2.03	0.00901	2.17	0.00351	1.38	0.279	-1.18	0.609	-1.1	0.75	-1.74	0.0778	-1.46	-2.22	-1.45	-2.15
224819_at	AI743979	TCEAL8	transcription elongation factor A (SII)-like 8	9.13	0.00985	6.28	0.0196	6.15	0.0513	-1.1	0.95	-1.6	0.6	-1.64	0.59	1.33	-1.33	1.3	1.7
224812_at	AL577446	HIBADH	3-hydroxyisobutyrate dehydrogenase	7.41	0.000284	6.54	0.000292	6.45	0.00122	1.4	0.516	1.24	0.651	1.22	0.683	-1.12	-1.18	1.06	1.13
224799_at	AW290956	NDFIP2	Nedd4 family interacting protein 2	2.3	0.0443	2.64	0.0148	2.6	0.0417	1.43	0.473	1.65	0.35	1.63	0.266	-1.04	1.54	1.1	1.59
224786_at	AL133580	SCOC	short coiled-coil protein	4.56	0.00375	4.08	0.00399	4.06	0.0132	1.31	0.644	1.17	0.777	1.17	0.788	1.08	1.61	1.3	2.62
224778_s_at	AK025902	---	CDNA clone IMAGE:5263531	3.39	0.00146	3.71	0.000577	3.78	0.00199	1.11	0.822	1.21	0.597	1.24	0.55	1.14	4.5	1.06	4.77
224769_at	AL110163	---	CDNA clone IMAGE:5263531	3.81	0.000774	3.76	0.000518	3.78	0.00199	1.49	0.388	1.46	0.368	1.47	0.279	1.3	3.18	1.13	3.25
224743_at	BF674724	IMPAD1	inositol monophosphatase domain containing 1	-1.64	0.253	-2.14	0.0467	-1.89	0.167	-1.09	0.899	-1.42	0.436	-1.26	0.614	-1.61	2.06	-1.62	1.22
224738_x_at	BE858199	RPL7L1	Ribosomal protein L7-like 1	6.32	0.000284	5.43	0.000337	7.21	0.00044	1.23	0.662	1.06	0.913	1.4	0.423	-1.08	1.15	1.09	1.73
224737_x_at	BG541830	CCAR1	---	1.91	0.00164	2.06	0.000477	3.46	2.6e-05	-1.05	0.833	1.03	0.926	1.73	0.0157	1.01	1.28	1.05	1.32
224717_s_at	W93048	C19orf42	chromosome 19 open reading frame 42	2.57	0.0215	2.28	0.0307	2.38	0.0572	1.27	0.634	1.13	0.807	1.17	0.738	-1.4	-1.36	-1.25	1.02
224709_s_at	AF131831	CDC42SE2	CDC42 small effector 2	1.87	0.121	2.17	0.0393	3.03	0.0176	1.34	0.537	1.56	0.374	2.17	0.0973	1.09	1.79	-1.01	2.2
224706_at	BE879846	KIAA2013	KIAA2013	3.58	3.9e-05	3.41	2.93e-05	4.38	2.37e-05	1.19	0.496	1.13	0.575	1.45	0.12	-1.06	-2	-1.01	-1.85
224703_at	AI814644	WDR22	WD repeat domain 22	9.13	0.000102	10.85	3.51e-05	12.82	7.42e-05	1.87	0.293	2.22	0.121	2.62	0.0579	-1.07	1.78	1.34	2.22
224700_at	BF221532	STT3B	STT3, subunit of the oligosaccharyltransferase complex, homolog B (S. cerevisiae)	7.41	0.000838	6.45	0.000852	7.84	0.00179	1.97	0.342	1.72	0.386	2.09	0.183	1.02	1.61	1.06	2.34
224692_at	BF796046	PPP1R15B	protein phosphatase 1, regulatory (inhibitor) subunit 15B	2.68	0.00216	2.59	0.00179	2.27	0.0148	1.13	0.747	1.09	0.811	-1.05	0.908	1.13	2.5	1.73	2.6
224691_at	BE622897	---	Homo sapiens, Similar to likely ortholog of yeast ARV1, clone IMAGE:3460560, mRNA	3.58	0.00497	2.93	0.00954	3.81	0.00825	1.58	0.413	1.29	0.578	1.68	0.248	1.1	-1.04	1.21	1.15
224687_at	AB037807	ANKIB1	ankyrin repeat and IBR domain containing 1	3.66	0.00413	3.68	0.00257	4.56	0.00363	1.33	0.57	1.34	0.526	1.66	0.264	1.17	1.5	1.88	1.82
224681_at	BG028884	GNA12	guanine nucleotide binding protein (G protein) alpha 12	1.55	0.221	2.07	0.0258	1.8	0.125	1.13	0.793	1.51	0.358	1.31	0.457	-1.01	2.91	-1.02	4.23
224641_at	BF576005	FYTTD1	forty-two-three domain containing 1	2.6	0.0144	2.03	0.0481	1.95	0.122	1.36	0.506	1.06	0.915	1.01	0.986	-1.06	1.19	1.08	1.33
224637_at	BF211019	---	MRNA; cDNA DKFZp586A0722 (from clone DKFZp586A0722)	5.98	0.00493	7.57	0.00144	9.32	0.00284	1.4	0.63	1.78	0.411	2.19	0.219	1.13	-1.07	-1.15	1.27
224635_s_at	AI017106	BIRC6	baculoviral IAP repeat-containing 6 (apollon)	2.09	0.0275	2.09	0.0209	1.8	0.117	1.33	0.481	1.33	0.446	1.15	0.734	1.18	1.84	1.51	2.65
224631_at	AA758013	ZFP91	zinc finger protein 91 homolog (mouse)	1.63	0.142	2.1	0.0174	2.45	0.0184	-1.09	0.85	1.18	0.639	1.38	0.357	1.09	1.21	1.17	1.29
224625_x_at	BE568651	SERF2	small EDRK-rich factor 2	9.58	4.57e-05	10.93	1.74e-05	12.91	3.43e-05	1.1	0.862	1.26	0.58	1.49	0.332	-1.09	-1.15	-1.19	1.11
224617_at	AI735576	ROD1	ROD1 regulator of differentiation 1 (S. pombe)	2.22	0.0241	2.35	0.0119	2.46	0.0245	-1.01	0.98	1.04	0.927	1.09	0.825	-1.42	1.06	-1.32	-1.06
224598_at	BF570193	MGAT4B	mannosyl (alpha-1,3-)-glycoprotein beta-1,4-N-acetylglucosaminyltransferase, isozyme B	7.67	0.00043	5.78	0.000731	7.57	0.00116	1.73	0.388	1.3	0.603	1.71	0.283	-1.52	-1.28	-1.89	1.09
224597_at	AV729406	LOC647979	hypothetical protein LOC647979	3.68	0.00113	3.63	0.000761	2.57	0.0183	1.09	0.871	1.07	0.88	-1.32	0.464	-1.17	-1.01	-1.15	1.18
224586_x_at	BE784583	SUB1	SUB1 homolog (S. cerevisiae)	8.17	0.000382	8.17	0.000241	8.94	0.000709	1.54	0.461	1.54	0.423	1.68	0.302	-1.02	1.19	1.08	1.65
224585_x_at	AA703939	ACTG1	actin, gamma 1	5.03	0.08	5.7	0.0461	10.93	0.0248	2.1	0.505	2.38	0.416	4.56	0.14	2.13	2.03	1.67	4.71
224583_at	AL565621	COTL1	coactosin-like 1 (Dictyostelium)	3.2	0.103	4.23	0.0318	20.68	0.00129	1.43	0.683	1.89	0.427	9.25	0.0139	1.31	1.51	1.02	2.61
224573_at	BE744389	MGC71993	similar to DNA segment, Chr 11, Brigham & Womens Genetics 0434 expressed	4.69	0.00586	6.23	0.00125	5.39	0.00782	1.17	0.835	1.55	0.452	1.34	0.619	-1.17	-1.09	-1.18	1.08
224564_s_at	BE544689	RTN3	reticulon 3	2.6	0.0263	2.48	0.0256	1.42	0.478	1.77	0.347	1.68	0.352	-1.04	0.951	1.68	-1.17	2.58	1.29
224494_x_at	BC006283	HSD17B14	hydroxysteroid (17-beta) dehydrogenase 14 /// hydroxysteroid (17-beta) dehydrogenase 14	1.21	0.806	-2.83	0.00894	-3.92	0.00567	1.67	0.362	-2.06	0.152	-2.85	0.038	2.51	-5.43	2.87	-6.34
224481_s_at	BC006237	HECTD1	HECT domain containing 1 /// HECT domain containing 1	3.92	0.011	2.99	0.0253	2.45	0.124	1.69	0.427	1.29	0.645	1.06	0.933	1.4	-1.4	1.46	-1.06
224448_s_at	BC006007	C6orf125	chromosome 6 open reading frame 125 /// chromosome 6 open reading frame 125	2.27	0.131	2.77	0.0434	3.73	0.0306	1.17	0.841	1.42	0.545	1.92	0.249	-1.35	1.23	-1.91	1.78
224438_at	BC005965	---	---	-3.14	5.81e-05	-2.75	9.22e-05	-3.53	5.96e-05	-1.19	0.474	-1.04	0.854	-1.34	0.179	-1.07	1.01	1.02	1.08
224435_at	BC005871	C10orf58	chromosome 10 open reading frame 58 /// chromosome 10 open reading frame 58	4.03	0.00373	3.86	0.0029	2.27	0.0995	1.3	0.618	1.25	0.643	-1.37	0.516	-1.47	-1.75	-1.39	-1.61
224431_s_at	BC005842	SUV420H2	suppressor of variegation 4-20 homolog 2 (Drosophila) /// suppressor of variegation 4-20 homolog 2 (Drosophila)	-2.27	8.46e-05	-2.4	2.93e-05	-2.5	8.03e-05	1.06	0.772	-1	0.989	-1.04	0.84	1.08	1.02	-1.01	-1
224330_s_at	AB049647	MRPL27	mitochondrial ribosomal protein L27 /// mitochondrial ribosomal protein L27	2.43	0.0473	3.16	0.0089	3.58	0.0154	1.31	0.623	1.71	0.358	1.93	0.182	-1.29	1.01	-1.65	1.47
224302_s_at	AF271777	MRPS36	mitochondrial ribosomal protein S36	10.7	0.000332	9.78	0.000284	9.71	0.00117	1.53	0.504	1.4	0.558	1.39	0.574	1.04	1.5	1.14	2.47
224301_x_at	BC003602	H2AFJ	H2A histone family, member J	2.91	0.00207	4.47	0.000123	3.78	0.00121	1.43	0.392	2.2	0.0369	1.87	0.0885	-1.24	-1.28	-1.21	1.04
224244_s_at	AF202890	APOA5	apolipoprotein A-V	1.03	1	-2.4	0.0196	-2.57	0.035	-1.28	0.604	-3.14	0.0181	-3.36	0.0147	-1.71	-12.73	-1.65	-16.45
224243_at	AF202889	APOA5	apolipoprotein A-V	-4.79	0.0216	-5.46	0.00984	-12.82	0.00271	-5.24	0.0666	-5.98	0.0301	-14.03	0.00305	-5.06	-6.06	-2.83	-9.82
224217_s_at	AF094700	FAF1	Fas (TNFRSF6) associated factor 1	2.91	0.00508	3.01	0.00269	4.23	0.00178	1.17	0.732	1.21	0.628	1.69	0.177	1.02	-1.27	-1.09	-1.03
224187_x_at	AF217511	HSPA8	heat shock 70kDa protein 8	4.82	0.00755	8	0.000762	4.26	0.0243	-1.09	0.929	1.53	0.485	-1.23	0.752	-1.25	-1.1	-1.07	1.26
223978_s_at	AF241784	CRLS1	cardiolipin synthase 1	4.35	0.000929	4.99	0.000332	3.51	0.0065	2.1	0.151	2.41	0.06	1.69	0.202	1.01	1.47	-1.22	1.7
223917_s_at	BC000085	SLC39A3	solute carrier family 39 (zinc transporter), member 3	1.83	0.107	2.04	0.0421	1.65	0.238	1.14	0.804	1.28	0.558	1.03	0.96	1.09	1.23	-1.01	1.69
223915_at	AF317392	BCOR	BCL6 co-repressor	-2.04	0.0103	-2.36	0.00212	-1.74	0.0647	1.18	0.608	1.02	0.96	1.39	0.26	1.2	-1.01	1.71	-1.01
223820_at	AY007436	RBP5	retinol binding protein 5, cellular	4.79	0.00622	3.18	0.0244	-1.38	0.634	1.68	0.441	1.12	0.878	-3.92	0.0417	1.06	-3.66	-1.09	-4.13
223798_at	AL136828	SLC41A2	solute carrier family 41, member 2	1.51	0.712	3.97	0.0368	3.46	0.113	-1.13	0.917	2.35	0.35	2.04	0.338	-1.47	2.07	1.36	2.51
223788_at	AF116627	---	---	-1.92	0.0437	-2.33	0.00848	-3.66	0.00195	1.04	0.943	-1.17	0.682	-1.83	0.108	-1.18	-1.31	-1.18	-1.13
223705_s_at	BC000267	GPBP1	GC-rich promoter binding protein 1	1.65	0.275	3.34	0.00532	2.6	0.0515	-1.39	0.532	1.46	0.432	1.14	0.808	-1.17	1.28	1.27	1.57
223682_s_at	BC005131	MGC11102	hypothetical protein MGC11102	1.97	0.0159	2.66	0.00108	2.81	0.00286	-1.13	0.757	1.2	0.541	1.27	0.409	-1.13	1.01	-1.36	1.27
223675_s_at	AF216644	VEZT	vezatin, adherens junctions transmembrane protein	2.03	0.0877	2.46	0.0233	2.85	0.0289	-1.05	0.955	1.16	0.761	1.34	0.523	-1.05	-1.17	-1.06	1.04
223485_at	BC004353	HAGHL	hydroxyacylglutathione hydrolase-like	-2.36	1.18e-05	-2.46	5.17e-06	-2.51	1.25e-05	-1.04	0.835	-1.09	0.531	-1.11	0.438	1.04	1.01	-1.01	1.01
223480_s_at	AI189156	MRPL47	mitochondrial ribosomal protein L47	5.74	0.00137	6.23	0.000633	9.99	0.000515	1.52	0.472	1.65	0.393	2.64	0.0862	1.18	1.1	-1.07	1.39
223471_at	BC002556	RAB3IP	RAB3A interacting protein (rabin3)	2.95	0.00142	2.85	0.00109	2.45	0.0105	1.4	0.4	1.36	0.396	1.17	0.642	1.49	-1.5	1.56	-1.32
223416_at	AF184213	SF3B14	splicing factor 3B, 14 kDa subunit	3.86	0.00652	3.86	0.00428	3.01	0.0386	2.31	0.2	2.31	0.147	1.8	0.238	1.26	1.5	1.2	2.08
223376_s_at	AB055977	BRI3	brain protein I3	4.66	0.00193	5.39	0.000674	5.28	0.00277	1.39	0.539	1.6	0.387	1.57	0.334	-1.18	1.03	-1.03	1.16
223370_at	AF286162	PLEKHA3	pleckstrin homology domain containing, family A (phosphoinositide binding specific) member 3	1.79	0.0718	2.73	0.00274	3.07	0.00484	1.04	0.934	1.59	0.264	1.79	0.114	-1.34	2.01	-1.08	2.27
223365_at	BC004463	DHX37	DEAH (Asp-Glu-Ala-His) box polypeptide 37	-1.82	0.00174	-2.03	0.000355	-2.51	0.000193	1.05	0.853	-1.06	0.735	-1.32	0.137	1.07	-1.37	1.16	-1.31
223320_s_at	AF277184	ABCB10	ATP-binding cassette, sub-family B (MDR/TAP), member 10	11.16	0.000358	11.63	0.000201	15.24	0.000368	1.36	0.639	1.41	0.554	1.85	0.282	-1.6	1.87	-1.37	2.76
223295_s_at	BE049621	LUC7L	LUC7-like (S. cerevisiae)	2.55	0.00868	3.1	0.00165	3.53	0.00303	-1.29	0.522	-1.06	0.891	1.07	0.874	-1.12	-2.99	1.09	-2.9
223294_at	BC001220	CXorf26	chromosome X open reading frame 26	1.93	0.00445	2.06	0.0016	2.89	0.000421	-1.04	0.933	1.03	0.92	1.44	0.125	-1.02	1.06	1.03	1.11
223288_at	AW977401	USP38	ubiquitin specific peptidase 38	2.46	0.0628	2.48	0.0481	3.27	0.0332	-1.09	0.915	-1.08	0.902	1.22	0.729	-1.05	1.79	-1.07	2.29
223286_at	BC002762	C17orf81	chromosome 17 open reading frame 81	3.63	0.0033	4.03	0.00126	4.99	0.00191	1.64	0.376	1.82	0.25	2.25	0.0885	1.06	1.12	-1.06	1.21
223243_s_at	BF439488	EDEM3	ER degradation enhancer, mannosidase alpha-like 3	5.58	0.0114	5.78	0.00696	5.28	0.0267	1.2	0.846	1.24	0.776	1.13	0.877	-1.36	1.72	-1.66	1.82
223238_s_at	AF130061	PBRM1	polybromo 1	3.71	0.0147	4.41	0.00474	7.46	0.00243	-1.01	0.989	1.17	0.788	1.99	0.218	-1.1	1.18	-1.07	1.55
223214_s_at	AF195766	ZHX1	zinc fingers and homeoboxes 1	9.45	0.000102	9	7.63e-05	11.79	0.000113	1.69	0.369	1.61	0.373	2.11	0.119	-1.54	1.63	-1.37	2.14
223210_at	AF060510	CHURC1	churchill domain containing 1	2.68	0.0221	3.1	0.0073	2.97	0.026	-1	0.995	1.16	0.762	1.11	0.837	-1.06	1.09	-1.01	1.15
223209_s_at	AF328864	SELS	selenoprotein S	20.11	0.000661	24.59	0.000275	19.43	0.00181	1.65	0.57	2.01	0.414	1.59	0.567	-1.1	1.83	-1.26	2.25
223190_s_at	AF067804	MLL5	myeloid/lymphoid or mixed-lineage leukemia 5 (trithorax homolog, Drosophila)	2.2	0.0149	2.09	0.0151	2.36	0.0188	-1.04	0.934	-1.1	0.797	1.03	0.947	1.16	1.01	1.1	1.09
223160_s_at	AK024297	SMEK1	SMEK homolog 1, suppressor of mek1 (Dictyostelium)	3.68	0.00086	3.84	0.000449	4.2	0.00118	1.75	0.231	1.83	0.146	2	0.0818	1.16	2.28	1.37	2.44
223154_at	AF212225	MRPL1	mitochondrial ribosomal protein L1	1.91	0.131	2.53	0.0209	3.01	0.0227	1.28	0.629	1.71	0.336	2.03	0.134	-1.18	1.26	-1.57	2.06
223151_at	BC004169	DCUN1D5	DCN1, defective in cullin neddylation 1, domain containing 5 (S. cerevisiae)	2.22	0.0855	2.45	0.042	5.03	0.00475	1.06	0.935	1.17	0.763	2.41	0.102	1.15	1.69	1.05	2.41
223112_s_at	AF044954	NDUFB10	NADH dehydrogenase (ubiquinone) 1 beta subcomplex, 10, 22kDa	2.91	0.0112	2.55	0.0165	2.13	0.0967	1.44	0.457	1.27	0.596	1.06	0.915	1.27	-1.84	1.21	-1.69
223103_at	AF151810	STARD10	START domain containing 10	9.92	0.000984	5.62	0.00428	4.08	0.0381	3.61	0.109	2.04	0.358	1.49	0.544	-1.33	-1.78	-1.82	-2.14
223090_x_at	AF225417	VEZT	vezatin, adherens junctions transmembrane protein	3.48	0.0217	5.21	0.00285	7.57	0.00277	-1.4	0.602	1.06	0.93	1.55	0.441	-1.15	1.25	1.16	1.77
223084_s_at	AF246144	CCNDBP1	cyclin D-type binding-protein 1	2.62	0.0126	2.89	0.00484	1.3	0.555	1.4	0.46	1.55	0.365	-1.43	0.361	-1.88	1.3	-1.75	1.37
223067_at	AF110775	HSPC148	hypothetical protein HSPC148	3.63	7.71e-05	4.03	2.53e-05	4.2	7.19e-05	1.11	0.718	1.23	0.424	1.28	0.312	1.05	-1.27	1.04	1.03
223064_at	AF151072	LOC51255	hypothetical protein LOC51255	11.55	7.66e-05	11.63	4.32e-05	7.52	0.000776	1.92	0.295	1.93	0.246	1.25	0.651	-1.11	-1.31	-1.65	1.2
223013_at	AF267864	TBL1XR1	transducin (beta)-like 1X-linked receptor 1	4.23	0.00253	3.58	0.00367	3.05	0.025	1.87	0.305	1.58	0.387	1.35	0.528	1.01	1.21	1.16	1.36
223009_at	BC001706	C11orf59	chromosome 11 open reading frame 59	4.79	0.000612	5.74	0.00019	7.78	0.000218	-1.08	0.906	1.11	0.827	1.51	0.313	-1.03	1.17	-1.35	1.68
223004_s_at	AF210057	C3orf1	chromosome 3 open reading frame 1	3.32	0.000619	3.12	0.00058	2.95	0.00311	1.44	0.365	1.36	0.394	1.28	0.422	1.04	-2.3	1.05	-1.68
222990_at	AW204104	UBQLN1	ubiquilin 1	7.21	0.00341	5.9	0.00449	4.99	0.0243	1.37	0.683	1.12	0.898	-1.06	0.941	-1.25	1.21	-1.65	1.67
222986_s_at	BC001463	SCOTIN	scotin	1.4	0.402	3.16	0.00187	2.81	0.0128	1.23	0.627	2.77	0.0185	2.46	0.0388	1.03	2.57	1.52	2.96
222983_s_at	BC001716	PAIP2	poly(A) binding protein interacting protein 2	5.13	0.00689	5.94	0.00258	3.63	0.0465	1.93	0.399	2.24	0.276	1.37	0.625	-1.34	1.97	-1.17	2.33
222976_s_at	BC000771	TPM3	tropomyosin 3	2.97	0.156	5.06	0.0229	15.78	0.00326	1.15	0.909	1.96	0.426	6.11	0.0494	-1.09	2.19	-1.09	3.47
222883_at	NM_023077	C1orf163	chromosome 1 open reading frame 163	-2.6	0.00343	-2.59	0.0023	-2.69	0.00634	-1.09	0.85	-1.08	0.837	-1.13	0.742	-1.01	-1.02	-1.01	-1.02
222861_x_at	NM_012168	FBXO44	F-box protein 44	-2.51	0.000444	-2.75	0.000144	-2.97	0.000315	1.03	0.945	-1.06	0.792	-1.15	0.53	-1.16	-1.1	-1.16	-1
222832_s_at	AA746206	C2orf33	chromosome 2 open reading frame 33	5.66	0.00277	5.62	0.00183	6.87	0.00335	1.61	0.457	1.6	0.429	1.96	0.233	-1.13	1.01	-1.05	1.22
222762_x_at	AU144259	LIMD1	LIM domains containing 1	4.14	0.000386	3.95	0.000318	6.15	0.000147	1.65	0.269	1.57	0.276	2.45	0.0251	1.06	1.85	1.24	2.2
222753_s_at	AL136660	SPCS3	signal peptidase complex subunit 3 homolog (S. cerevisiae)	2.19	0.286	3.63	0.0475	3.34	0.12	1.69	0.526	2.81	0.246	2.59	0.204	-1.17	2.48	-1.65	3.71
222702_x_at	BF540954	CRIPT	cysteine-rich PDZ-binding protein	2.79	0.0511	2.91	0.0332	2.51	0.12	2.14	0.309	2.24	0.233	1.93	0.242	-1.21	1.73	-1.12	2.08
222693_at	BF444916	FNDC3B	fibronectin type III domain containing 3B	9.25	7.44e-05	8.06	7.51e-05	8.52	0.000227	-1.4	0.49	-1.6	0.36	-1.52	0.335	-1.09	-1.17	1.04	-1.19
222692_s_at	BF444916	FNDC3B	fibronectin type III domain containing 3B	2.55	0.0421	2.36	0.0485	3.01	0.0373	-2.3	0.197	-2.48	0.112	-1.95	0.182	-1.01	-2.03	1.95	-2.23
222690_s_at	AA194996	TMEM39A	transmembrane protein 39A	3.51	0.00167	3.16	0.00193	2.6	0.02	1.72	0.283	1.55	0.349	1.28	0.541	1.35	2.99	1.49	3.57
222657_s_at	AK024050	UBE2W	ubiquitin-conjugating enzyme E2W (putative)	2.2	0.064	2.83	0.0127	2.77	0.0381	1.21	0.731	1.55	0.4	1.52	0.369	1.07	2.16	-1.01	2.52
222592_s_at	AW173691	ACSL5	acyl-CoA synthetase long-chain family member 5	2.11	0.0922	2.69	0.0199	5.5	0.00253	1.78	0.357	2.27	0.137	4.63	0.00746	1.25	1.41	1.35	1.44
222586_s_at	AI884890	OSBPL11	oxysterol binding protein-like 11	1.53	0.373	2.95	0.00955	2.45	0.0621	-1.61	0.403	1.2	0.713	-1.01	0.985	-1.17	1.51	-1.36	1.25
222585_x_at	BE326678	KRCC1	lysine-rich coiled-coil 1	2.97	0.0204	2.83	0.0188	3.27	0.0256	1.43	0.514	1.37	0.536	1.58	0.35	1.28	1.25	1.43	1.06
222518_at	BF525399	ARFGEF2	ADP-ribosylation factor guanine nucleotide-exchange factor 2 (brefeldin A-inhibited)	1.99	0.0021	2.17	0.000577	1.66	0.0276	-1.16	0.548	-1.06	0.822	-1.39	0.142	1.01	3.36	1.03	3.18
222503_s_at	BF593261	WDR41	WD repeat domain 41	2.31	0.00843	2.68	0.00192	3.48	0.00158	1.24	0.558	1.43	0.358	1.87	0.084	-1.32	-1.01	-1.99	1.26
222467_s_at	AK023950	SAPS3	SAPS domain family, member 3	8.69	0.00222	8	0.00181	8.46	0.00568	-1.06	0.96	-1.15	0.863	-1.09	0.917	1.12	1.64	1.88	2
222459_at	BG109865	C1orf108	chromosome 1 open reading frame 108	4.89	0.00258	6.92	0.000416	7.21	0.00148	1.15	0.841	1.63	0.396	1.69	0.296	1.1	1.6	1.41	2.35
222415_at	BE962679	MLL3	myeloid/lymphoid or mixed-lineage leukemia 3	10.13	8.53e-05	9	8.01e-05	7.67	0.000565	1.43	0.482	1.28	0.596	1.09	0.881	1.17	1.07	1.32	1.31
222401_s_at	AL550722	TMEM50A	transmembrane protein 50A	2.66	0.0413	5.82	0.000837	4.86	0.00654	1.59	0.444	3.48	0.0352	2.91	0.0672	-1.28	3.18	1.54	3.77
222392_x_at	AJ251830	PERP	PERP, TP53 apoptosis effector	5.74	0.00988	4.44	0.0168	8.75	0.006	1.6	0.544	1.24	0.772	2.45	0.202	-1.17	1.17	-1.39	1.3
222386_s_at	AB047848	COPZ1	coatomer protein complex, subunit zeta 1	3.36	0.0165	4.29	0.00383	6.06	0.00352	1.25	0.722	1.59	0.417	2.25	0.142	1.07	1.38	-1	2.2
222294_s_at	AW971415	---	CDNA clone IMAGE:5745639	2.57	0.0579	2.89	0.0249	4.5	0.0109	1.12	0.885	1.26	0.675	1.96	0.21	-1.11	1.65	-1.16	2.54
222244_s_at	AK000749	TUG1	taurine upregulated gene 1	2.85	0.01	3.58	0.00195	4.82	0.00185	1.04	0.96	1.3	0.546	1.75	0.189	1.44	1.57	1.83	1.54
222229_x_at	AL121871	LOC392501	similar to 60S ribosomal protein L26	6.32	0.00281	5.46	0.00315	5.28	0.0118	1.25	0.761	1.08	0.921	1.04	0.952	1.04	-1.12	1.09	-1.06
222197_s_at	AF131813	---	Clone 24970 mRNA sequence	-2.27	0.00198	-2.22	0.00155	-2.38	0.00332	-1.01	0.973	1.01	0.976	-1.06	0.838	-1	1.02	-1	1.07
222192_s_at	AK021672	C2orf43	chromosome 2 open reading frame 43	1.84	0.0364	2.01	0.0139	1.92	0.0515	-1	0.992	1.09	0.794	1.04	0.918	-1.96	2.33	-1.95	2.48
222119_s_at	AL117620	FBXO11	F-box protein 11	5.82	0.00113	4.96	0.00135	6.11	0.00237	1.35	0.593	1.15	0.802	1.41	0.499	1.11	1.26	1.4	1.66
221952_x_at	AB037814	TRMT5	TRM5 tRNA methyltransferase 5 homolog (S. cerevisiae)	7.46	0.0019	5.46	0.00375	12.21	0.00112	1.69	0.457	1.24	0.748	2.77	0.122	1.07	-1.33	1.13	1.33
221891_x_at	AA704004	HSPA8	heat shock 70kDa protein 8	4.41	0.00463	6.06	0.000802	4.44	0.00987	-1.15	0.842	1.2	0.75	-1.14	0.832	-1.12	-1.03	-1.02	1.22
221875_x_at	AW514210	HLA-F	major histocompatibility complex, class I, F	4.03	0.0862	18.38	0.00102	13	0.00847	1.15	0.919	5.24	0.0995	3.71	0.147	-1.19	2.53	1.79	4.66
221817_at	AI684664	DOLPP1	dolichyl pyrophosphate phosphatase 1	2.62	4.13e-06	2.2	1.09e-05	2.31	2.32e-05	1.14	0.413	-1.04	0.75	1.01	0.982	-1.09	1.61	-1.23	1.53
221809_at	AB040897	RANBP10	RAN binding protein 10	2.51	0.0204	2.11	0.0425	1.67	0.253	2.19	0.141	1.84	0.217	1.45	0.37	-1.01	1.91	-1.04	2.97
221806_s_at	BF590997	SETD5	SET domain containing 5	3.34	0.000521	3.81	0.000159	6.19	5.18e-05	1.26	0.506	1.43	0.335	2.33	0.0189	1.15	1.42	1.22	1.93
221776_s_at	AI885109	BRD7	bromodomain containing 7	5.17	0.0174	5.46	0.0101	7.26	0.0125	1.41	0.678	1.5	0.586	1.99	0.336	-1.75	1.13	-1.3	1.69
221750_at	BG035985	HMGCS1	3-hydroxy-3-methylglutaryl-Coenzyme A synthase 1 (soluble)	3.01	0.198	4.69	0.0467	1.73	0.583	1.8	0.549	2.81	0.336	1.04	0.971	1.52	5.43	-1.43	11.39
221743_at	AI472139	CUGBP1	CUG triplet repeat, RNA binding protein 1	4.17	0.00335	3.48	0.00526	4.14	0.00801	1.42	0.505	1.19	0.725	1.41	0.468	1.08	-1.01	1.08	1.13
221700_s_at	AF348700	UBA52	ubiquitin A-52 residue ribosomal protein fusion product 1 /// ubiquitin A-52 residue ribosomal protein fusion product 1	4.26	0.000171	3.29	0.000435	3.63	0.00103	1.18	0.644	-1.09	0.795	1.01	0.985	1.04	-1.67	-1	-1.4
221693_s_at	AB049952	MRPS18A	mitochondrial ribosomal protein S18A /// mitochondrial ribosomal protein S18A	2.71	0.0129	3.53	0.0019	2.46	0.0409	1.35	0.522	1.75	0.256	1.22	0.643	-1.36	1.39	-1.61	1.87
221692_s_at	AB049652	MRPL34	mitochondrial ribosomal protein L34 /// mitochondrial ribosomal protein L34	1.99	0.125	2.35	0.0413	2.33	0.0896	1.45	0.486	1.72	0.35	1.71	0.261	1.05	1.29	-1.04	2.31
221688_s_at	AL136913	IMP3	IMP3, U3 small nucleolar ribonucleoprotein, homolog (yeast)	3.12	0.00865	2.51	0.0191	2.31	0.0707	1.6	0.399	1.29	0.566	1.19	0.718	1.28	-1.1	1.72	1.29
221680_s_at	AF147782	ETV7	ets variant gene 7 (TEL2 oncogene)	-2.35	0.00124	-2.48	0.000483	-2.62	0.00136	1.1	0.728	1.04	0.895	-1.01	0.967	1.12	1.05	1.55	1.01
221679_s_at	AF225418	ABHD6	abhydrolase domain containing 6	1.85	0.202	2.68	0.0266	2.19	0.137	1.63	0.421	2.35	0.14	1.92	0.196	1.28	2.85	2.46	3.77
221622_s_at	AF246240	TMEM126B	transmembrane protein 126B	5.98	0.00189	6.73	0.000764	3.86	0.0221	1.61	0.45	1.82	0.365	1.04	0.953	1.01	1.51	1.14	1.93
221619_s_at	AF189289	MTCH1	mitochondrial carrier homolog 1 (C. elegans)	3.07	0.0199	3.61	0.00649	4.93	0.00571	1.07	0.937	1.26	0.665	1.72	0.285	-1.22	1.33	-1.42	1.61
221597_s_at	BC003080	HSPC171	HSPC171 protein	2.66	0.00376	2.33	0.00607	2.14	0.0318	1.57	0.306	1.38	0.394	1.27	0.478	-1.06	-1.44	-1.2	-1.16
221580_s_at	BC001972	JOSD3	Josephin domain containing 3	9.13	4.57e-05	7.78	4.54e-05	11.71	4.04e-05	-1.16	0.761	-1.36	0.458	1.11	0.835	1.1	-1.04	1.24	-1.09
221570_s_at	AF201938	METTL5	methyltransferase like 5	2.36	0.0366	2.66	0.0142	2.87	0.0269	1.6	0.399	1.8	0.272	1.95	0.151	1.21	1.26	1.04	1.66
221505_at	AW612574	ANP32E	acidic (leucine-rich) nuclear phosphoprotein 32 family, member E	3.66	0.00722	3.71	0.00449	8.46	0.000656	2	0.283	2.03	0.222	4.63	0.00882	1.56	1.83	1.16	3.04
221502_at	AL120704	KPNA3	karyopherin alpha 3 (importin alpha 4)	3.2	0.00281	2	0.0367	3.2	0.00654	2.64	0.0387	1.65	0.27	2.64	0.0278	1.04	1.32	1.06	1.68
221492_s_at	AF202092	ATG3	ATG3 autophagy related 3 homolog (S. cerevisiae)	6.77	0.000463	8.46	0.000136	6.73	0.00123	1.27	0.668	1.58	0.396	1.26	0.652	-1.29	1.4	-1.16	1.61
221474_at	U26162	MRLC2	myosin regulatory light chain MRLC2	2.27	0.0995	2.62	0.0392	3.58	0.025	1.27	0.703	1.46	0.479	2	0.195	1.25	1.32	1.38	1.76
221437_s_at	NM_031280	MRPS15	erythrocyte membrane protein band 4.1 (elliptocytosis 1, RH-linked) /// erythrocyte membrane protein band 4.1 (elliptocytosis 1, RH-linked) /// mitochondrial ribosomal protein S15 /// mitochondrial ribosomal protein S15	4.76	0.00678	4.99	0.00372	5.06	0.0117	1.56	0.498	1.64	0.424	1.66	0.38	1.04	-1.21	-1.01	1.05
221425_s_at	NM_030940	ISCA1	HESB like domain containing 2 /// HESB like domain containing 2	5.24	0.00536	6.59	0.00151	7.01	0.00448	-1.64	0.47	-1.3	0.667	-1.22	0.763	-1.14	-1.06	-1.01	1.28
221305_s_at	NM_019076	UGT1A8 /// UGT1A9	UDP glucuronosyltransferase 1 family, polypeptide A8 /// UDP glucuronosyltransferase 1 family, polypeptide A9	27.86	0.000395	8.28	0.00527	1.13	0.926	7.21	0.0504	2.14	0.4	-3.41	0.145	2.79	-3.56	4.44	-4.32
221193_s_at	NM_017665	ZCCHC10	zinc finger, CCHC domain containing 10	2.59	0.0389	3.2	0.0102	5.28	0.00375	-1.28	0.673	-1.03	0.966	1.6	0.337	-1.11	2.19	1.1	3.63
221163_s_at	NM_015977	MLXIPL	MLX interacting protein-like	-2.36	0.000317	-2.33	0.000228	-2.36	0.00081	1.02	0.957	1.04	0.892	1.02	0.928	1.01	1.03	-1	1.09
221142_s_at	NM_018441	PECR	peroxisomal trans-2-enoyl-CoA reductase	14.42	0.000368	8.06	0.00123	4.63	0.0263	1.75	0.448	-1.02	0.983	-1.78	0.369	-1.58	-1.69	-1.16	-1.56
221013_s_at	NM_030882	APOL2	apolipoprotein L, 2 /// apolipoprotein L, 2	-4.14	0.000374	-3.97	0.0003	-4.23	0.000886	-1	0.996	1.04	0.932	-1.02	0.964	1.01	1.05	1.04	1.09
220990_s_at	NM_030938	MIRN21 /// TMEM49	transmembrane protein 49 /// transmembrane protein 49 /// microRNA 21 /// microRNA 21	3.29	0.104	4.89	0.0228	8.57	0.0125	-1.1	0.939	1.35	0.717	2.36	0.269	1.06	3.68	-1.08	5.26
220948_s_at	NM_000701	ATP1A1	ATPase, Na+/K+ transporting, alpha 1 polypeptide	4.38	0.00209	4.14	0.00176	8.52	0.000397	2.31	0.152	2.19	0.143	4.5	0.00663	1.17	1.69	1.05	2.76
220939_s_at	NM_017743	DPP8	dipeptidyl-peptidase 8	1.92	0.0763	2.22	0.0228	2.22	0.0555	1.4	0.457	1.63	0.31	1.63	0.223	1.06	1.67	-1.14	2.01
220892_s_at	NM_021154	PSAT1	phosphoserine aminotransferase 1	4.82	0.0143	3.68	0.0277	1.44	0.625	3.56	0.136	2.71	0.208	1.06	0.935	-1.31	1.07	1.21	1.95
220773_s_at	NM_020806	GPHN	gephyrin	1.97	0.103	2.16	0.0483	-1.09	0.894	2.07	0.21	2.27	0.11	-1.04	0.942	-1.28	1.33	-1.15	-1.06
220768_s_at	NM_004384	CSNK1G3	casein kinase 1, gamma 3	2.09	0.00432	2.14	0.00216	4.08	9.77e-05	1.28	0.428	1.31	0.371	2.5	0.00341	1.01	1.12	-1.07	1.29
220761_s_at	NM_016281	TAOK3	TAO kinase 3	1.95	0.0525	2.09	0.0255	2.46	0.0239	1.23	0.619	1.32	0.47	1.56	0.235	1.04	1.12	1.22	1.29
220741_s_at	NM_006903	PPA2	pyrophosphatase (inorganic) 2 /// tripartite motif-containing 69	4.26	0.0104	4.66	0.00494	3.32	0.0515	2.2	0.305	2.41	0.201	1.72	0.347	1.13	1.21	1.16	1.59
220547_s_at	NM_019054	FAM35A	family with sequence similarity 35, member A	2.31	0.0292	2.45	0.0156	2.16	0.0748	1.68	0.339	1.78	0.246	1.57	0.273	1.13	1.74	1.35	2.27
220532_s_at	NM_014020	TMEM176B	transmembrane protein 176B	5.32	0.0154	4.69	0.0165	3.71	0.0815	1.96	0.43	1.73	0.457	1.37	0.68	1.29	-1.3	1.08	1.07
220525_s_at	NM_012103	AUP1	ancient ubiquitous protein 1	2.83	0.00217	2.69	0.00189	3.61	0.00134	1.3	0.478	1.24	0.517	1.66	0.136	1.28	-1.46	1.47	-1.18
220491_at	NM_021175	HAMP	hepcidin antimicrobial peptide	7.84	0.0554	11.24	0.019	7.06	0.106	15.35	0.0574	22.01	0.0198	13.83	0.0476	2.43	3.05	-1.21	5.8
220465_at	NM_024988	FLJ12355	hypothetical protein FLJ12355	-2.59	0.000241	-2.57	0.000164	-3.23	0.000122	1.02	0.951	1.03	0.914	-1.22	0.366	1.07	1.06	1.42	1.18
220248_x_at	NM_018839	NSFL1C	NSFL1 (p97) cofactor (p47)	4.69	0.00354	5.86	0.000915	6.45	0.00249	1.27	0.699	1.58	0.417	1.74	0.285	1.08	1.75	-1.27	1.9
220189_s_at	NM_014275	MGAT4B	mannosyl (alpha-1,3-)-glycoprotein beta-1,4-N-acetylglucosaminyltransferase, isozyme B	5.1	0.00602	4.03	0.0106	4.17	0.026	1.95	0.384	1.54	0.479	1.59	0.438	-1.79	-1.31	-2.07	1.11
220148_at	NM_022568	ALDH8A1	aldehyde dehydrogenase 8 family, member A1	3.03	0.0163	2.93	0.0136	2.1	0.146	1.17	0.798	1.13	0.82	-1.24	0.678	1.14	-1.33	1.52	-1.06
220061_at	NM_017888	FLJ20581	hypothetical protein FLJ20581	3.56	0.0149	3.14	0.0188	4.56	0.0113	1.59	0.455	1.4	0.541	2.04	0.192	-1.13	1.3	1.27	1.16
219902_at	NM_017614	BHMT2	betaine-homocysteine methyltransferase 2	7.31	0.000801	4.14	0.00479	2.68	0.0818	2.45	0.2	1.39	0.546	-1.12	0.862	-1.02	-2.43	-1.02	-1.67
219775_s_at	NM_024695	CPLX3	complexin 3	-2.35	0.0215	-2.35	0.0153	-2.31	0.0437	-1	1	-1	0.996	1.01	0.977	1.03	1.02	1.01	-1
219684_at	NM_022147	RTP4	receptor (chemosensory) transporter protein 4	8.69	0.0153	31.12	0.000512	29.86	0.00222	4.08	0.25	14.62	0.0131	14.03	0.016	-1.39	14.72	4.26	12.51
219682_s_at	NM_016569	TBX3	T-box 3 (ulnar mammary syndrome)	5.7	0.00106	5.13	0.00102	3.63	0.0157	1.58	0.429	1.42	0.477	1.01	0.986	-1.34	1.26	1.3	1.31
219612_s_at	NM_000509	FGG	fibrinogen gamma chain	2.68	0.0355	2.57	0.0325	2.24	0.126	1.78	0.378	1.71	0.367	1.49	0.432	1.28	1.02	1.32	1.13
219584_at	NM_015900	PLA1A	phospholipase A1 member A	1.37	0.621	3.01	0.0124	3.27	0.024	1.31	0.63	2.89	0.0592	3.14	0.0434	-1.07	2.06	1.79	2.42
219571_s_at	NM_016265	ZNF12	zinc finger protein 12	2.07	0.0447	2.22	0.022	2.17	0.0578	-1.47	0.416	-1.38	0.431	-1.4	0.382	1.03	1.09	1.39	1.09
219527_at	NM_017898	MOSC2	MOCO sulphurase C-terminal domain containing 2	12.91	0.000944	7.36	0.00325	3.92	0.0674	2.06	0.411	1.17	0.849	-1.6	0.51	1.23	-2.1	1.31	-1.74
219484_at	NM_013320	HCFC2	host cell factor C2	1.84	0.188	2.43	0.0359	1.93	0.191	1.49	0.469	1.96	0.241	1.56	0.346	1.17	1.52	-1	1.87
219465_at	NM_001643	APOA2	apolipoprotein A-II	7.62	0.000237	7.52	0.000163	7.52	0.000644	1.31	0.604	1.29	0.594	1.29	0.595	-1.21	-1.09	-1.09	1.05
219450_at	NM_018302	C4orf19	chromosome 4 open reading frame 19	8.34	0.000602	10.85	0.000173	8.06	0.00173	1.45	0.541	1.89	0.342	1.4	0.545	1.27	1.82	2.03	2.65
219449_s_at	NM_017866	TMEM70	transmembrane protein 70	3.07	0.0405	3.78	0.0125	6.64	0.00489	2.03	0.36	2.5	0.185	4.38	0.0304	-1.05	2.16	-1.12	2.95
219420_s_at	NM_023077	C1orf163	chromosome 1 open reading frame 163	-2.35	0.0196	-2.73	0.00512	-1.85	0.125	-1.44	0.427	-1.68	0.26	-1.14	0.757	1.08	-1.32	-1.05	-1.53
219375_at	NM_006090	CEPT1	choline/ethanolamine phosphotransferase 1	1.89	0.113	2.14	0.0427	2.41	0.0509	1.07	0.917	1.21	0.657	1.37	0.462	-1.14	1.47	-1.01	2.04
219373_at	NM_018973	DPM3	dolichyl-phosphate mannosyltransferase polypeptide 3	4.66	0.000453	4.17	0.000467	4.6	0.00125	1.5	0.405	1.34	0.46	1.47	0.313	-1.23	-1.22	-1.67	1.06
219343_at	NM_017913	CDC37L1	cell division cycle 37 homolog (S. cerevisiae)-like 1	3.73	0.00934	2.81	0.0242	4.44	0.00972	-2.38	0.198	-3.16	0.0533	-2	0.186	1.01	-1.06	1.09	1.28
219317_at	NM_007195	POLI	polymerase (DNA directed) iota	1.69	0.16	2.35	0.0157	2.62	0.0223	1.29	0.564	1.79	0.213	2	0.102	1.15	1.59	1.59	2.46
219283_at	NM_014158	C1GALT1C1	C1GALT1-specific chaperone 1	4.26	0.00108	4.82	0.000405	4.2	0.00288	2.69	0.0509	3.05	0.0182	2.66	0.0392	1.35	3.05	1.84	3.49
219244_s_at	NM_022163	MRPL46	mitochondrial ribosomal protein L46	3.86	0.00536	4.5	0.00174	3.84	0.012	1.45	0.491	1.69	0.365	1.44	0.446	-1.05	-1.21	-1.16	1.3
219212_at	NM_016299	HSPA14	heat shock 70kDa protein 14	2.55	0.0392	2.48	0.0351	2.59	0.064	1.37	0.564	1.33	0.565	1.39	0.506	1.05	1.95	1.43	2.57
219176_at	NM_024520	C2orf47	chromosome 2 open reading frame 47	2.59	0.0487	2.64	0.0349	2.36	0.116	1.51	0.487	1.54	0.435	1.38	0.557	1.03	1.93	1.08	2.59
219162_s_at	NM_016050	MRPL11	mitochondrial ribosomal protein L11	2.77	0.00585	2.2	0.0175	2.01	0.0712	1.4	0.44	1.12	0.786	1.02	0.958	1.18	-3.27	-1.1	-2.42
219156_at	NM_018373	SYNJ2BP	synaptojanin 2 binding protein	1.91	0.0573	2.3	0.012	2.46	0.0219	1.18	0.696	1.42	0.396	1.53	0.245	-1.09	2.43	-1.16	2.85
219140_s_at	NM_006744	RBP4	retinol binding protein 4, plasma	2.83	0.00658	2.35	0.0143	1.29	0.547	1.23	0.639	1.02	0.971	-1.78	0.151	-1.06	-1.22	1.11	-1.11
219133_at	NM_017897	OXSM	3-oxoacyl-ACP synthase, mitochondrial	3.39	0.0148	2.81	0.0253	3.63	0.0225	2.16	0.264	1.79	0.354	2.31	0.128	-1.26	1.3	-1.15	2.01
219125_s_at	NM_018845	RAG1AP1	recombination activating gene 1 activating protein 1	-3.05	0.015	-2.31	0.0458	-2.91	0.0355	-1.16	0.815	1.14	0.805	-1.1	0.862	-1.26	-1.44	-1.27	-1.35
219118_at	NM_016594	FKBP11	FK506 binding protein 11, 19 kDa	3.86	0.00215	6.28	0.000173	6.82	0.000494	1.58	0.388	2.57	0.0524	2.79	0.0364	-1.31	3.56	-1.43	4.94
219117_s_at	NM_016594	FKBP11	FK506 binding protein 11, 19 kDa	1.85	0.227	2.77	0.029	3.12	0.0428	1.33	0.626	1.99	0.283	2.24	0.144	-1.09	3.73	-1.13	5.22
219059_s_at	AL574194	XLKD1	extracellular link domain containing 1	1.74	0.0599	2.06	0.0125	1.57	0.181	-1.08	0.868	1.09	0.796	-1.2	0.587	1.13	1.3	1.01	1.43
219041_s_at	NM_014374	REPIN1	replication initiator 1	2.06	0.0095	2.33	0.00237	1.75	0.0602	1.31	0.427	1.49	0.251	1.12	0.712	1.07	1.22	1.06	1.6
218989_x_at	NM_022902	SLC30A5	solute carrier family 30 (zinc transporter), member 5	2.4	0.0124	2.41	0.0079	2.55	0.0171	1.23	0.616	1.24	0.56	1.31	0.458	1.21	1.55	1.68	1.63
218920_at	NM_019057	FLJ10404	hypothetical protein FLJ10404	2.46	0.00113	2.66	0.000415	2.35	0.00383	-1.09	0.774	-1.01	0.962	-1.15	0.611	-1.07	1.14	-1.02	1.19
218917_s_at	NM_018450	ARID1A	AT rich interactive domain 1A (SWI-like)	9.13	0.000163	6.32	0.000388	8.63	0.000498	4.17	0.0155	2.89	0.0522	3.95	0.0145	1.55	1.56	1.62	2.08
218905_at	NM_017864	INTS8	integrator complex subunit 8	5.17	0.0127	6.77	0.00336	8.75	0.00531	1.35	0.706	1.77	0.429	2.28	0.226	-1	1.31	1.04	1.66
218889_at	NM_022451	NOC3L	nucleolar complex associated 3 homolog (S. cerevisiae)	2.22	0.0334	3.18	0.0027	5.17	0.00101	-1.04	0.958	1.39	0.436	2.25	0.0716	1.09	1.44	1.07	2.02
218866_s_at	NM_016310	POLR3K	polymerase (RNA) III (DNA directed) polypeptide K, 12.3 kDa	3.84	0.00879	3.32	0.012	2.83	0.0607	2.3	0.228	1.99	0.283	1.69	0.318	-1.1	-1.01	-1.35	1.26
218842_at	NM_024604	FLJ21908	hypothetical protein FLJ21908	2.22	0.0154	2.6	0.00359	3.43	0.00258	1.4	0.419	1.65	0.224	2.17	0.0513	1.17	1.21	1.15	1.44
218701_at	NM_016027	LACTB2	lactamase, beta 2	-1.32	0.776	-3.03	0.0304	-5.46	0.00861	1.11	0.901	-2.07	0.301	-3.73	0.0486	-1.08	-1.29	-1.08	-1.33
218694_at	NM_016608	ARMCX1	armadillo repeat containing, X-linked 1	1.52	0.25	2.01	0.032	1.28	0.558	1.04	0.941	1.39	0.415	-1.14	0.748	1.09	2.03	1.88	2.23
218679_s_at	NM_016208	VPS28	vacuolar protein sorting 28 homolog (S. cerevisiae)	5.1	0.00216	4.82	0.00177	3.12	0.0371	1.67	0.413	1.58	0.412	1.02	0.976	1.44	-1.6	-1.04	-1.11
218668_s_at	NM_021183	RAP2C	RAP2C, member of RAS oncogene family	4.38	0.00347	4.26	0.00252	5.86	0.0026	2.99	0.0762	2.91	0.0599	4	0.0176	-1.21	1.69	1.21	2.81
218654_s_at	NM_016071	MRPS33	mitochondrial ribosomal protein S33	2.2	0.0267	2.59	0.00708	1.95	0.093	1.06	0.906	1.25	0.565	-1.06	0.904	1.02	1.57	-1.09	1.78
218645_at	NM_021994	ZNF277P	zinc finger protein 277 pseudogene	3.16	0.000166	2.79	0.000259	2.53	0.00199	1.29	0.411	1.14	0.62	1.04	0.923	-1.09	1.09	1.24	1.25
218643_s_at	NM_014171	CRIPT	cysteine-rich PDZ-binding protein	-2.1	0.0178	-2.06	0.0144	-1.93	0.0567	-1.01	0.98	1.01	0.99	1.07	0.858	-1.05	1.21	-1.05	1.23
218629_at	NM_005631	SMO	smoothened homolog (Drosophila)	-2.3	0.0437	-2.3	0.0342	-2.27	0.0777	-1.03	0.973	-1.03	0.972	-1.01	0.979	-1	-1	-1	1
218628_at	NM_016053	CCDC53	coiled-coil domain containing 53	4.56	0.00765	4.76	0.00428	5.46	0.00842	2.6	0.207	2.71	0.137	3.12	0.0784	-1.25	1.13	-1.42	1.59
218626_at	NM_019843	EIF4ENIF1	eukaryotic translation initiation factor 4E nuclear import factor 1	2.81	7.81e-05	2.24	0.000295	2.43	0.000581	1.14	0.563	-1.1	0.647	-1.01	0.956	1.09	-1.04	1.13	1.02
218603_at	NM_016217	HECA	headcase homolog (Drosophila)	1.87	0.0744	2.13	0.023	2.06	0.0689	-1.4	0.44	-1.23	0.594	-1.28	0.519	-1.02	1.68	-1.01	1.44
218598_at	NM_021930	RINT1	RAD50 interactor 1	2.24	0.00137	2.33	0.000622	3.25	0.000236	1.22	0.446	1.28	0.374	1.78	0.0358	1.1	1.28	1.15	1.55
218597_s_at	NM_018464	ZCD1	zinc finger, CDGSH-type domain 1	3.86	0.00567	5.39	0.000828	7.52	0.000975	1.05	0.955	1.46	0.451	2.04	0.154	-1.27	1.32	-1.3	2.2
218577_at	NM_017768	LRRC40	leucine rich repeat containing 40	3.34	0.00215	3.01	0.00255	2.64	0.0181	1.17	0.729	1.05	0.922	-1.09	0.848	1.09	1.17	1.23	1.51
218562_s_at	NM_018202	TMEM57	adducin 3 (gamma) /// transmembrane protein 57	3.14	0.0139	3.73	0.00409	2.83	0.0429	1.05	0.954	1.25	0.663	-1.06	0.923	-1.07	-1.5	1.01	-1.56
218556_at	NM_014182	ORMDL2	ORM1-like 2 (S. cerevisiae)	2.2	0.0458	2.24	0.0322	1.82	0.182	1.45	0.445	1.47	0.406	1.2	0.68	1.12	1.27	-1.07	1.56
218549_s_at	NM_016033	FAM82B	family with sequence similarity 82, member B	2.33	0.0762	2.48	0.0454	3.97	0.0141	1.35	0.601	1.43	0.493	2.3	0.124	-1.56	1.39	-1.39	2.31
218543_s_at	NM_022750	PARP12	poly (ADP-ribose) polymerase family, member 12	1.64	0.421	4.56	0.00473	3.39	0.0438	1.88	0.386	5.24	0.0129	3.89	0.0397	-1.06	6.54	2.68	8.08
218495_at	NM_004182	UXT	ubiquitously-expressed transcript	3.29	0.0132	3.14	0.0116	2.69	0.0596	1.06	0.937	1.01	0.979	-1.15	0.81	-1.03	-1.54	-1.39	-1.36
218489_s_at	NM_000031	ALAD	aminolevulinate, delta-, dehydratase	10.41	0.00163	5.86	0.00659	3.73	0.0754	2.89	0.252	1.63	0.495	1.04	0.971	1.33	-1.69	1.57	-1.42
218485_s_at	NM_018389	SLC35C1	solute carrier family 35, member C1	-2.51	0.00127	-2.5	0.000844	-2.51	0.00305	-1.01	0.979	-1.01	0.998	-1.01	0.966	-1	1.01	-1	1.02
218482_at	NM_020189	ENY2	enhancer of yellow 2 homolog (Drosophila)	2.43	0.0184	2.24	0.0222	1.74	0.181	1.5	0.412	1.38	0.439	1.07	0.876	-1.07	1.1	-1.12	1.38
218446_s_at	NM_016078	FAM18B	family with sequence similarity 18, member B	5.06	0.00272	4.96	0.00189	4.63	0.0089	1.22	0.751	1.2	0.753	1.12	0.861	-1.11	1.51	-1	1.65
218422_s_at	NM_022118	RBM26	RNA binding motif protein 26	8.06	0.000112	8.94	4.49e-05	12.04	6.13e-05	1.21	0.702	1.35	0.494	1.82	0.171	1.32	1.89	1.78	2.8
218394_at	NM_024589	ROGDI	rogdi homolog (Drosophila)	2.17	0.0282	2.09	0.0277	1.82	0.131	1.19	0.693	1.14	0.746	-1.01	0.988	-1.17	-1	-1.3	1.44
218387_s_at	NM_012088	PGLS	6-phosphogluconolactonase	2.4	0.0331	2.46	0.0214	3.84	0.00665	-1.1	0.867	-1.07	0.892	1.45	0.395	1.04	-1.13	-1.46	-1.04
218386_x_at	NM_006447	USP16	ubiquitin specific peptidase 16	4.53	0.000388	4.6	0.000237	4.11	0.00158	2.14	0.0962	2.17	0.0655	1.95	0.0961	-1.1	1.85	-1.08	2.19
218364_at	NM_017724	LRRFIP2	leucine rich repeat (in FLII) interacting protein 2	3.23	0.0118	3.86	0.00331	5.94	0.00199	1.31	0.616	1.57	0.403	2.41	0.0938	-1.16	1.24	-1.06	1.26
218339_at	NM_014180	MRPL22	mitochondrial ribosomal protein L22	2.41	0.0535	3.18	0.00994	3.18	0.0287	1.5	0.472	1.97	0.25	1.97	0.18	-1.06	1.51	-1.12	2.26
218331_s_at	NM_017782	C10orf18	chromosome 10 open reading frame 18	3.48	0.00388	4.44	0.000731	5.86	0.000951	-1.39	0.494	-1.09	0.872	1.21	0.672	-1	2.03	1.28	2.25
218320_s_at	NM_019056	NDUFB11	NADH dehydrogenase (ubiquinone) 1 beta subcomplex, 11, 17.3kDa	3.32	0.00887	3.29	0.0061	2.71	0.0438	1.23	0.706	1.22	0.68	1.01	0.99	-1.12	-2.24	-1.47	-2.04
218311_at	NM_003618	MAP4K3	mitogen-activated protein kinase kinase kinase kinase 3	2.68	0.0019	2.89	0.000728	3.66	0.000721	1.1	0.786	1.19	0.563	1.51	0.177	-1.15	1.37	-1.18	1.66
218304_s_at	NM_022776	OSBPL11	oxysterol binding protein-like 11	7.01	0.0146	13.09	0.00174	12.04	0.00771	-1.19	0.886	1.57	0.598	1.44	0.681	-1.18	4.44	1.01	5.76
218302_at	NM_018468	PSENEN	presenilin enhancer 2 homolog (C. elegans)	2.31	0.021	3.1	0.00247	3.71	0.00337	1.64	0.327	2.19	0.0758	2.62	0.0299	1.52	1.17	1.02	1.36
218291_at	NM_014017	MAPBPIP	mitogen-activated protein-binding protein-interacting protein	7.46	0.000316	6.59	0.000314	6.87	0.00108	1.56	0.43	1.38	0.511	1.43	0.451	1.06	-1.68	-1.09	-1.42
218289_s_at	NM_024818	UBE1DC1	ubiquitin-activating enzyme E1-domain containing 1	6.73	0.000269	5.28	0.000439	4.6	0.00306	1.88	0.279	1.47	0.413	1.28	0.572	1.35	3.25	1.13	4.13
218288_s_at	NM_021825	CCDC90B	coiled-coil domain containing 90B	2.13	0.0567	2.93	0.00637	2.17	0.0808	1.17	0.773	1.6	0.357	1.19	0.701	-1.5	1.82	-1.26	2.55
218264_at	NM_016567	BCCIP	BRCA2 and CDKN1A interacting protein	2.87	0.0207	2.93	0.0134	1.95	0.193	1.75	0.37	1.79	0.321	1.19	0.752	1.16	1.06	1.22	1.32
218258_at	NM_015972	POLR1D	polymerase (RNA) I polypeptide D, 16kDa	4.32	4.57e-05	6.06	5.29e-06	5.43	2.76e-05	1.2	0.549	1.68	0.0884	1.51	0.136	1.17	1.01	1.39	1.14
218239_s_at	NM_012341	GTPBP4	GTP binding protein 4	1.33	0.737	2.62	0.0461	3.95	0.021	-1.54	0.492	1.28	0.656	1.93	0.231	1.4	1.71	1.03	3.18
218226_s_at	NM_004547	LOC727762 /// NDUFB4	NADH dehydrogenase (ubiquinone) 1 beta subcomplex, 4, 15kDa /// similar to NADH dehydrogenase (ubiquinone) 1 beta subcomplex, 4, 15kDa	2.73	0.0336	4.5	0.00223	5.78	0.00305	1.31	0.639	2.16	0.197	2.77	0.0725	-1.1	1.54	1.14	1.96
218224_at	NM_006029	PNMA1	paraneoplastic antigen MA1	2.33	0.153	3.84	0.0161	3.73	0.0454	1.06	0.958	1.74	0.415	1.69	0.393	1.24	2.17	1.19	4.27
218205_s_at	NM_017572	MKNK2	MAP kinase interacting serine/threonine kinase 2	2.62	0.0109	2.85	0.00447	4.41	0.00175	-1.19	0.709	-1.09	0.848	1.41	0.372	-1.21	1.13	-1.55	1.56
218203_at	NM_013338	ALG5	asparagine-linked glycosylation 5 homolog (S. cerevisiae, dolichyl-phosphate beta-glucosyltransferase)	6.15	6.91e-05	5.82	5.17e-05	4.53	0.00067	1.82	0.187	1.72	0.191	1.34	0.406	-1.29	1.32	-1.73	1.74
218191_s_at	NM_018368	LMBRD1	LMBR1 domain containing 1	5.32	0.016	6.5	0.00558	4.17	0.061	1.55	0.595	1.89	0.415	1.21	0.82	-1.03	1.47	1.27	1.93
218190_s_at	NM_013387	UCRC	ubiquinol-cytochrome c reductase complex (7.2 kD)	2.81	0.0177	3.18	0.00648	3.29	0.017	1.61	0.404	1.83	0.277	1.89	0.173	1.02	-1.61	-1.29	-1.28
218172_s_at	NM_018630	DERL1	Der1-like domain family, member 1	2.28	0.0267	2.3	0.0189	2.31	0.0458	1.65	0.332	1.66	0.287	1.67	0.195	-1.22	2.3	1.04	2.83
218162_at	NM_020190	OLFML3	olfactomedin-like 3	1.91	0.0535	2.3	0.0106	3.01	0.0065	-1.17	0.715	1.04	0.933	1.36	0.388	-1.11	1.09	-1.06	1.22
218159_at	NM_023935	C20orf116	chromosome 20 open reading frame 116	2.53	0.0282	2.59	0.0184	2.2	0.0933	1.2	0.741	1.22	0.664	1.04	0.938	1.02	-1.09	-1.05	-1.03
218152_at	NM_018200	HMG20A	high-mobility group 20A	2.66	0.00595	2.53	0.00556	3.25	0.00432	1.16	0.719	1.1	0.803	1.41	0.327	-2.6	-1.47	-2.79	-1.28
218146_at	NM_018446	GLT8D1	glycosyltransferase 8 domain containing 1	2.11	0.000222	2.11	0.000144	2.43	0.000143	1.09	0.618	1.09	0.594	1.26	0.172	-1.23	-1.12	-1.16	-1.01
218135_at	NM_016570	ERGIC2	ERGIC and golgi 2	7.95	0.000214	9.19	8.18e-05	10.56	0.000195	1.92	0.293	2.22	0.137	2.55	0.0734	1.72	2.35	1.79	3.75
218120_s_at	D21243	HMOX2	heme oxygenase (decycling) 2	3.97	0.000748	3.68	0.000708	4.26	0.00137	2.17	0.0911	2.01	0.0986	2.33	0.0455	1.11	1.1	1.03	1.32
218117_at	NM_014248	RBX1	ring-box 1	2.51	0.0525	3.66	0.00648	3.16	0.036	1.75	0.387	2.55	0.114	2.2	0.141	-1.16	1.88	-1.21	2.98
218107_at	NM_025160	WDR26	WD repeat domain 26	2.04	0.253	3.73	0.0202	4.79	0.0227	2.01	0.387	3.68	0.0746	4.72	0.0358	-1.1	4.03	1.16	5.96
218106_s_at	NM_018141	MRPS10	mitochondrial ribosomal protein S10	7.46	0.00174	7.21	0.00125	11.55	0.00122	2.11	0.349	2.04	0.339	3.27	0.0823	-1.04	1.15	-1.36	1.74
218092_s_at	NM_004504	HRB	HIV-1 Rev binding protein	4.66	0.00216	5.06	0.000959	7.46	0.000913	1.61	0.419	1.75	0.342	2.59	0.0793	1.54	3.92	1.44	6.63
218080_x_at	NM_007051	FAF1	Fas (TNFRSF6) associated factor 1	2.66	0.0437	2.5	0.0459	4.41	0.0102	1.08	0.924	1.01	0.98	1.79	0.258	-1.16	-1.49	-1.4	1.03
218067_s_at	NM_018011	FLJ10154	hypothetical protein FLJ10154	4.69	0.00191	4.89	0.00102	4.38	0.00617	1.54	0.441	1.6	0.39	1.43	0.454	1.42	1.75	2.51	2.2
218064_s_at	NM_014371	AKAP8L	A kinase (PRKA) anchor protein 8-like	4.76	0.00141	5.28	0.000584	6.41	0.00114	1.73	0.359	1.92	0.23	2.33	0.093	1.3	1.44	1.73	2.08
218059_at	NM_016096	ZNF706	zinc finger protein 706	4.47	0.0173	4.2	0.0153	6.96	0.00844	2.48	0.298	2.33	0.288	3.86	0.0691	1.21	1.09	1.21	1.45
218052_s_at	NM_020410	ATP13A1	ATPase type 13A1	1.83	0.00916	2.13	0.00134	5.35	1.13e-05	1.14	0.629	1.33	0.321	3.34	0.000199	-1.43	-1.05	-1.43	1.12
218049_s_at	NM_014078	MRPL13	mitochondrial ribosomal protein L13	14.32	0.000589	15.45	0.000318	14.72	0.00142	2.53	0.309	2.73	0.221	2.6	0.172	-1.33	1.59	-1.52	2.54
218042_at	NM_016129	COPS4	COP9 constitutive photomorphogenic homolog subunit 4 (Arabidopsis)	6.06	0.00856	7.78	0.00247	5.78	0.0203	2.53	0.319	3.25	0.144	2.41	0.21	1.1	3.18	-1.28	6.32
218027_at	NM_014175	MRPL15	mitochondrial ribosomal protein L15	1.99	0.0818	2.38	0.0221	1.99	0.123	1.49	0.428	1.78	0.259	1.49	0.345	-1.13	1.4	-1.21	1.71
218025_s_at	NM_006117	PECI	peroxisomal D3,D2-enoyl-CoA isomerase	8.06	0.0025	4.56	0.0122	2.28	0.246	4.44	0.0731	2.51	0.251	1.26	0.764	1.39	-1.63	1.92	-1.09
218007_s_at	NM_015920	RPS27L	ribosomal protein S27-like	2.13	0.213	3.92	0.0155	2.73	0.127	1.44	0.603	2.66	0.189	1.85	0.328	1.13	1.91	1.07	2.82
217993_s_at	NM_013283	MAT2B	methionine adenosyltransferase II, beta	3.86	0.00136	3.2	0.00237	2.41	0.0356	2.41	0.0731	2	0.127	1.51	0.295	1.33	2.53	1.87	2.86
217986_s_at	NM_013448	BAZ1A	bromodomain adjacent to zinc finger domain, 1A	7.11	0.000124	6.77	9.81e-05	13.09	3.16e-05	1.83	0.264	1.74	0.26	3.36	0.0126	1.33	1.73	1.6	1.88
217985_s_at	AA102574	BAZ1A	bromodomain adjacent to zinc finger domain, 1A	3.84	0.000431	4.89	8.4e-05	9.19	1.96e-05	1.2	0.629	1.53	0.295	2.87	0.00815	1.51	1.45	1.64	1.45
217984_at	NM_003730	RNASET2	ribonuclease T2	2.13	0.0258	2.62	0.00447	3.01	0.00655	-1.08	0.881	1.14	0.724	1.31	0.446	1.12	-1.58	1.09	-1.23
217980_s_at	NM_017840	MRPL16	mitochondrial ribosomal protein L16	2.2	0.0289	2.68	0.0061	3.41	0.00546	1.2	0.685	1.45	0.394	1.85	0.132	-1.4	1.38	-1.26	2.09
217978_s_at	NM_017582	UBE2Q1	ubiquitin-conjugating enzyme E2Q (putative) 1	2.97	0.00161	4.06	0.000182	3.36	0.00191	1.85	0.138	2.53	0.0136	2.1	0.0473	-1.01	2.62	1.2	3.05
217973_at	NM_016286	DCXR	dicarbonyl/L-xylulose reductase	11.63	0.00104	5.98	0.00546	2.51	0.205	2.1	0.394	1.08	0.929	-2.2	0.255	-1.13	-2.35	-1.26	-1.68
217962_at	NM_018648	NOLA3	nucleolar protein family A, member 3 (H/ACA small nucleolar RNPs)	3.43	0.0014	2.69	0.00377	3.81	0.00195	1.21	0.642	-1.05	0.913	1.35	0.403	-1.09	-1.43	-1.21	-1.25
217958_at	NM_016146	TRAPPC4	trafficking protein particle complex 4	4.2	0.0078	6.15	0.00108	6.68	0.00313	1.12	0.88	1.64	0.411	1.78	0.289	-1.14	1.08	-1.27	1.55
217936_at	AW044631	ARHGAP5	Rho GTPase activating protein 5	2.83	0.00747	2.2	0.024	3.32	0.00686	1.64	0.347	1.28	0.551	1.92	0.12	1.15	1.1	1.42	1.13
217935_s_at	NM_018244	C20orf44	chromosome 20 open reading frame 44	2.2	0.0708	2.93	0.0117	3.2	0.0213	1.84	0.327	2.45	0.0988	2.68	0.064	-1.21	1.96	-1.52	2.34
217925_s_at	NM_022758	C6orf106	chromosome 6 open reading frame 106	2.4	0.0277	2.87	0.00685	2.3	0.0598	1.06	0.94	1.27	0.583	1.01	0.973	-1.61	-1.13	-1.68	-1.01
217911_s_at	NM_004281	BAG3	BCL2-associated athanogene 3	1.65	0.45	5.28	0.00343	5.94	0.00759	-1.21	0.792	2.64	0.161	2.97	0.093	-1.13	2.48	-1.18	3.38
217908_s_at	NM_018442	IQWD1	IQ motif and WD repeats 1	2.43	0.0154	2.1	0.0284	1.74	0.17	1.09	0.864	-1.06	0.906	-1.28	0.532	-1.14	1.01	-1.31	1.21
217894_at	NM_016121	KCTD3	potassium channel tetramerisation domain containing 3	3.2	0.00124	2.79	0.00184	3.48	0.00195	1.34	0.453	1.17	0.663	1.45	0.264	1.2	1.03	1.57	1.32
217887_s_at	NM_001981	EPS15	epidermal growth factor receptor pathway substrate 15	4.6	0.000237	6.06	4.3e-05	6.82	9.89e-05	-1.12	0.796	1.18	0.65	1.33	0.42	-1.33	1.18	-1	1.28
217882_at	NM_018447	TMEM111	transmembrane protein 111	10.27	2.39e-05	12.21	8.11e-06	15.56	1.25e-05	1.36	0.487	1.61	0.311	2.06	0.0922	-1.06	-1	-1.49	1.07
217865_at	NM_018434	RNF130	ring finger protein 130	15.14	0.000377	12.3	0.000414	7.26	0.0073	1.87	0.427	1.52	0.532	-1.12	0.894	-1.23	-1.64	-1.01	-1.55
217861_s_at	NM_013388	PREB	prolactin regulatory element binding	1.8	0.0108	2.11	0.00159	1.99	0.0095	-1.11	0.708	1.06	0.847	-1.01	0.985	-1.52	1.14	-1.62	1.38
217845_x_at	NM_014056	HIGD1A	HIG1 domain family, member 1A	2.59	0.0356	2.33	0.0487	4.86	0.00466	1.38	0.554	1.24	0.675	2.59	0.0814	1.16	-1	1.09	1.32
217839_at	NM_006070	TFG	TRK-fused gene	2.75	0.0147	2.99	0.00611	4.69	0.00249	1.03	0.974	1.12	0.816	1.75	0.2	-1.22	1.53	-1.26	1.91
217834_s_at	NM_006372	SYNCRIP	synaptotagmin binding, cytoplasmic RNA interacting protein	4.06	0.0478	6.36	0.00825	11.55	0.00504	1.69	0.538	2.66	0.29	4.82	0.0684	1.37	1.67	1.25	2.54
217832_at	BE672181	SYNCRIP	synaptotagmin binding, cytoplasmic RNA interacting protein	2.79	0.0208	3.51	0.00443	4.96	0.00332	1.24	0.698	1.56	0.4	2.2	0.114	1.25	1.59	1.34	2.22
217804_s_at	BC003086	ILF3	interleukin enhancer binding factor 3, 90kDa	-2.68	0.000759	-2.6	0.000598	-2.62	0.00227	-1.09	0.779	-1.06	0.844	-1.07	0.825	-1.04	-1.74	-1	-1.74
217801_at	NM_006886	ATP5E	ATP synthase, H+ transporting, mitochondrial F1 complex, epsilon subunit	2.59	0.00619	2.85	0.00212	2.87	0.00723	1.04	0.955	1.15	0.714	1.16	0.708	-1.07	-1.25	-1.22	1.05
217800_s_at	NM_030571	NDFIP1	Nedd4 family interacting protein 1	2.31	0.000388	2.38	0.000191	2.6	0.000382	-1	0.997	1.03	0.906	1.13	0.587	-1.3	-1.06	-1.09	-1.09
217780_at	NM_016145	C19orf56	chromosome 19 open reading frame 56	4.79	0.00282	6.28	0.000603	4.5	0.00838	1.46	0.508	1.92	0.29	1.38	0.544	1.06	-1.34	-1.19	-1.01
217769_s_at	NM_015932	POMP	proteasome maturation protein	2.73	0.00569	3.41	0.000962	4.2	0.00138	1.51	0.385	1.88	0.136	2.31	0.0468	1.2	1.68	1.03	2.18
217760_at	AA176780	TRIM44	tripartite motif-containing 44	4.26	0.000176	2.51	0.00264	2.35	0.0143	2.07	0.064	1.22	0.527	1.14	0.693	1.68	-1.4	1.58	-1.13
217756_x_at	NM_005770	SERF2	small EDRK-rich factor 2	3.86	0.00657	4.32	0.00261	5.1	0.00479	1.15	0.831	1.28	0.624	1.52	0.407	-1.01	-1.25	-1.1	1.05
217753_s_at	NM_001029	LOC644166 /// LOC644191 /// LOC728937 /// RPS26	ribosomal protein S26 /// similar to 40S ribosomal protein S26 /// similar to 40S ribosomal protein S26 /// similar to 40S ribosomal protein S26	11.39	0.000324	7.57	0.000712	6.92	0.00367	1.41	0.595	-1.06	0.932	-1.17	0.817	1.13	-1.49	1.13	-1.32
217752_s_at	NM_018235	CNDP2	CNDP dipeptidase 2 (metallopeptidase M20 family)	3.34	0.0283	3.71	0.0137	4.29	0.0219	1.96	0.378	2.17	0.276	2.51	0.135	1.18	2.41	-1.13	3.82
217751_at	NM_015917	GSTK1	glutathione S-transferase kappa 1	4.44	0.000737	2.87	0.0048	2.3	0.048	1.6	0.366	1.04	0.954	-1.21	0.65	1.03	-2.69	1.01	-2.39
217748_at	NM_015999	ADIPOR1	adiponectin receptor 1 /// adiponectin receptor 1	3.56	0.00141	2.41	0.00966	3.78	0.00261	1.46	0.409	-1.01	0.996	1.56	0.235	-1.3	-1.77	-1.06	-1.77
217746_s_at	NM_013374	PDCD6IP	programmed cell death 6 interacting protein	4.17	0.000572	4.79	0.000193	5.58	0.00039	1.31	0.505	1.51	0.355	1.75	0.141	-1	1.68	1.22	2.26
217733_s_at	NM_021103	TMSB10	thymosin, beta 10	3.46	0.0354	9.71	0.000623	20.68	0.000322	-2.01	0.386	1.4	0.611	2.97	0.11	-1.72	2.59	-1.54	3.54
217732_s_at	AF092128	ITM2B	integral membrane protein 2B	3.51	0.0347	4.5	0.00955	3.53	0.0596	1.74	0.45	2.24	0.292	1.75	0.372	1.05	1.6	1.48	2.23
217729_s_at	NM_001130	AES	amino-terminal enhancer of split	2.64	0.000753	2.75	0.000358	3.61	0.000247	1.23	0.491	1.28	0.4	1.68	0.0755	1.11	-1.28	-1.08	-1.22
217720_at	NM_016139	CHCHD2	coiled-coil-helix-coiled-coil-helix domain containing 2	2.77	0.0605	2.85	0.0422	3.68	0.037	1.19	0.822	1.22	0.751	1.58	0.442	1.06	-1.53	1.15	-1.05
217718_s_at	NM_014052	YWHAB	tyrosine 3-monooxygenase/tryptophan 5-monooxygenase activation protein, beta polypeptide	2.55	0.104	3.46	0.0231	5.5	0.0117	1.13	0.895	1.54	0.496	2.45	0.159	-1.06	2.2	-1.21	2.86
217717_s_at	BF246499	YWHAB	tyrosine 3-monooxygenase/tryptophan 5-monooxygenase activation protein, beta polypeptide	4.41	0.000826	6.19	0.000123	6.64	0.000366	1.08	0.901	1.52	0.378	1.63	0.227	-1.28	1.63	-1.54	2.58
217696_at	AA767713	FUT7	fucosyltransferase 7 (alpha (1,3) fucosyltransferase)	-2.04	0.00382	-2.14	0.00157	-2.5	0.0018	-1	0.998	-1.05	0.855	-1.22	0.396	1.04	-1.02	1.17	-1.01
217564_s_at	W80357	CPS1	carbamoyl-phosphate synthetase 1, mitochondrial	41.93	0.000754	31.56	0.000802	69.07	0.000805	-1.06	0.973	-1.4	0.754	1.56	0.677	-1.47	-2.85	-1.13	-1.6
217492_s_at	AF023139	LOC731292 /// PTEN /// PTENP1	phosphatase and tensin homolog (mutated in multiple advanced cancers 1) /// phosphatase and tensin homolog (mutated in multiple advanced cancers 1), pseudogene 1 /// similar to Phosphatidylinositol-3,4,5-trisphosphate 3-phosphatase and dual-specificity pr	2.95	0.00355	3.23	0.00135	2.81	0.0108	1.4	0.434	1.53	0.339	1.33	0.434	1.4	1.44	1.67	1.72
217436_x_at	M80469	LOC730399 /// LOC731974	hypothetical protein LOC730399 /// hypothetical protein LOC731974	2.79	0.184	10.78	0.00222	6.73	0.0263	1.08	0.956	4.17	0.118	2.6	0.232	-1.05	2.87	2.6	4.42
217408_at	AL050361	MRPS18B	mitochondrial ribosomal protein S18B	2.09	0.0424	2.16	0.0252	1.95	0.101	1.21	0.662	1.26	0.561	1.13	0.771	1.06	-1.75	-1.05	-1.24
217398_x_at	AK026525	GAPDH	glyceraldehyde-3-phosphate dehydrogenase	6.59	0.00347	4.89	0.0066	4.72	0.0231	2.22	0.344	1.65	0.446	1.59	0.471	-1.55	-1.8	-1.71	-1.49
217364_x_at	AL031313	EIF3S1 /// LOC730021 /// LOC732068	eukaryotic translation initiation factor 3, subunit 1 alpha, 35kDa /// hypothetical protein LOC730021 /// hypothetical protein LOC732068	1.93	0.0061	2.22	0.00114	1.97	0.0114	1.04	0.91	1.19	0.471	1.06	0.835	1.01	1.15	-1.06	1.48
217329_x_at	AF042164	---	---	11.16	0.000453	12.3	0.000221	13.45	0.000659	1.53	0.526	1.68	0.418	1.84	0.3	1.06	1.21	-1.06	1.87
217256_x_at	Z98950	hCG_1789827 /// LOC641903 /// LOC643505 /// LOC646175 /// LOC649299 /// LOC651209 /// LOC732102	similar to large subunit ribosomal protein L36a /// similar to large subunit ribosomal protein L36a /// similar to large subunit ribosomal protein L36a /// similar to large subunit ribosomal protein L36a /// similar to large subunit ribosomal protein L36a	3.58	0.000453	2.83	0.00112	3.51	0.00131	1.33	0.441	1.05	0.894	1.3	0.4	1.25	-1.32	-1.06	-1.19
217249_x_at	AC004544	---	---	2.1	0.0243	2.31	0.00882	3.05	0.00514	1.06	0.925	1.17	0.679	1.54	0.222	-1.28	1.17	-1.37	1.56
217238_s_at	AK026411	ALDOB	aldolase B, fructose-bisphosphate	14.83	0.000269	6.02	0.00279	3.41	0.0623	1.92	0.405	-1.28	0.696	-2.27	0.192	-1.44	-3.81	-1.39	-3.51
217185_s_at	Z95118	LOC442240 /// ZNF259	zinc finger protein 259 /// similar to zinc finger protein 259	1.47	0.567	2.77	0.0383	2.09	0.212	-6.45	0.00746	-3.43	0.0542	-4.56	0.021	-4.89	-1.5	-2.2	-2.17
217092_x_at	AL031589	LOC646912	similar to 60S ribosomal protein L7	3.46	0.0097	2.68	0.0244	2.87	0.0432	1.36	0.579	1.05	0.941	1.13	0.832	1.17	-1.63	1.01	-1.52
216996_s_at	AK021557	FASTKD2	FAST kinase domains 2	3.18	0.00597	3.89	0.00133	3.46	0.00872	1.35	0.535	1.65	0.334	1.46	0.368	1.17	1.56	1.2	2.07
216988_s_at	L48722	PTP4A2	protein tyrosine phosphatase type IVA, member 2	32.9	4.1e-06	39.95	1.78e-06	44.02	2.72e-06	1.47	0.462	1.79	0.296	1.97	0.155	-1.04	1.07	1.22	1.17
216958_s_at	AK022777	IVD	isovaleryl Coenzyme A dehydrogenase	4.06	0.000105	2.17	0.00397	1.57	0.137	2.07	0.037	1.11	0.72	-1.25	0.431	-1.09	-1.79	1.01	-1.53
216940_x_at	X96666	---	---	-2.97	2.41e-07	-3.18	6.2e-08	-3.25	8.7e-08	1.04	0.832	-1.04	0.768	-1.06	0.626	1.06	-1.04	1.01	-1.04
216842_x_at	U38460	LOC731568 /// RBM /// RBMY1A1 /// RBMY1B /// RBMY1D /// RBMY1E /// RBMY1F /// RBMY1J	RNA binding motif protein, Y-linked, family 1, member A1 /// RNA binding motif protein, Y-linked, family 1, member F /// RNA binding motif protein, Y-linked, family 1, member B /// RNA binding motif protein, Y-linked, family 1, member D /// RNA binding mo	-2.16	0.00163	-2.13	0.00122	-2.17	0.00368	-1.21	0.48	-1.19	0.477	-1.21	0.398	-1.03	-1.12	-1.01	-1.12
216680_s_at	BC004264	EPHB4	EPH receptor B4	-4.26	0.000114	-3.97	0.000106	-4.76	0.000153	1.05	0.911	1.13	0.693	-1.06	0.859	1.05	1.11	1.14	1.3
216661_x_at	M15331	CYP2C9	Cytochrome P450, family 2, subfamily C, polypeptide 9	5.03	0.00317	3.61	0.00882	1.43	0.54	1.53	0.488	1.09	0.894	-2.3	0.137	1.4	-1.17	1.79	-1.08
216570_x_at	AL096829	LOC646417	similar to 60S ribosomal protein L29 (P23)	7.62	1.27e-05	6.06	2.14e-05	5.98	8.29e-05	1.56	0.285	1.24	0.506	1.22	0.536	1.21	-2.03	1.1	-1.98
216568_x_at	Z83821	---	---	1.27	0.722	2.91	0.00787	3.43	0.0106	-1.1	0.866	2.09	0.146	2.46	0.0681	-1.16	1.61	1.23	1.42
216532_x_at	AL138831	LOC643450 /// LOC728344	similar to Thioredoxin-like protein 2 (PKC-interacting cousin of thioredoxin) (PKC-theta-interacting protein) (PKCq-interacting protein) /// similar to Thioredoxin-like protein 2 (PKC-interacting cousin of thioredoxin) (PKC-theta-interacting protein) (PKC	2.6	0.0177	2.43	0.0184	2.3	0.0613	1.41	0.469	1.32	0.511	1.25	0.61	1.18	1.13	1.23	1.34
216526_x_at	AK024836	HLA-C	major histocompatibility complex, class I, C	1.8	0.502	7.26	0.00564	7.11	0.0184	-1.02	0.987	3.95	0.119	3.86	0.102	-1.21	3.66	1.6	6.36
216520_s_at	AF072098	TPT1	tumor protein, translationally-controlled 1	5.5	0.00528	4	0.0125	2.95	0.0921	1.35	0.663	-1.02	0.982	-1.39	0.612	1.03	-1.23	1.11	-1.26
216515_x_at	AL121585	LOC643287 /// PTMA	prothymosin, alpha (gene sequence 28) /// similar to prothymosin, alpha (gene sequence 28)	2.66	0.0322	3.34	0.00727	4.93	0.00447	1.17	0.817	1.46	0.451	2.16	0.135	-1.04	1.36	1.15	1.64
216508_x_at	AC007277	HMG1L1 /// HMGB1 /// LOC645292 /// LOC731809	high-mobility group box 1 /// high-mobility group (nonhistone chromosomal) protein 1-like 1 /// similar to High mobility group protein B1 (High mobility group protein 1) (HMG-1) (Amphoterin) (Heparin-binding protein p30) /// similar to High mobility group	3.95	0.000167	3.1	0.000416	4.23	0.000284	1.4	0.386	1.09	0.776	1.5	0.18	1.29	-1.52	1.38	-1.4
216457_s_at	AK026080	SF3A1	splicing factor 3a, subunit 1, 120kDa	3.61	0.00137	3.41	0.00118	5.21	0.000607	-1.18	0.704	-1.25	0.56	1.22	0.602	-1.08	-1.17	-1.13	1.15
216449_x_at	AK025862	HSP90B1	heat shock protein 90kDa beta (Grp94), member 1	3.05	0.0127	3.73	0.00301	4.29	0.00565	-1.2	0.74	1.02	0.976	1.17	0.756	1.35	1.06	1.05	1.3
216438_s_at	AL133228	TMSB4X /// TMSL3	thymosin, beta 4, X-linked /// thymosin-like 3	4.06	0.0225	6.64	0.00263	9.32	0.00332	-1.24	0.796	1.32	0.68	1.85	0.339	1.05	1.61	1.26	2
216380_x_at	AC005011	LOC728453 /// LOC730288 /// LOC730819	similar to 40S ribosomal protein S28 /// similar to 40S ribosomal protein S28 /// similar to 40S ribosomal protein S28	6.77	2.64e-05	4.66	9.01e-05	4.11	0.000644	1.11	0.804	-1.31	0.423	-1.49	0.225	1.28	-2.6	-1.01	-2.4
216327_s_at	AF287892	SIGLEC8	sialic acid binding Ig-like lectin 8	-2.64	0.00152	-2.64	0.00097	-2.68	0.00341	-1.01	0.975	-1.01	0.975	-1.03	0.938	-1	-1.01	-1	-1
216321_s_at	X03348	NR3C1	nuclear receptor subfamily 3, group C, member 1 (glucocorticoid receptor)	2.16	0.0521	2.24	0.0325	1.64	0.276	-1.17	0.751	-1.13	0.781	-1.55	0.301	-1.13	1.17	1.09	1.52
216306_x_at	X62006	PTBP1	polypyrimidine tract binding protein 1	2.43	0.0379	3.25	0.00591	4.79	0.00337	1.18	0.772	1.58	0.39	2.33	0.093	-1.01	1.05	1.03	1.34
216295_s_at	X81636	CLTA	clathrin, light chain (Lca)	5.46	0.0138	5.82	0.00781	7.36	0.0116	1.61	0.549	1.72	0.463	2.17	0.274	-1.06	-1.03	-1.16	1.33
216274_s_at	N99438	SEC11A	SEC11 homolog A (S. cerevisiae)	4.44	0.00494	3.92	0.00561	4.89	0.0076	2.19	0.262	1.93	0.3	2.41	0.118	1.09	1.54	-1.11	1.98
216268_s_at	U77914	JAG1	jagged 1 (Alagille syndrome)	2.38	0.0401	2.66	0.0168	4.79	0.00332	-1.04	0.965	1.07	0.901	1.93	0.16	1.27	1.67	2.25	2.13
216238_s_at	BG545288	FGB	fibrinogen beta chain	49.87	9.38e-05	45.57	6.94e-05	18	0.00199	3.36	0.235	3.07	0.223	1.21	0.825	1.67	1.47	1.74	1.65
216231_s_at	AW188940	B2M	beta-2-microglobulin	85.04	7.71e-05	224.41	9.38e-06	176.07	4.98e-05	1.82	0.54	4.79	0.115	3.76	0.142	1.09	4.53	1.92	6.02
216206_x_at	BC005365	MAP2K7	mitogen-activated protein kinase kinase 7	-2.27	0.00791	-2.11	0.00927	-2.35	0.0137	-1.04	0.928	1.03	0.947	-1.08	0.839	-1.02	1.04	-1.01	1.01
216088_s_at	AL078633	PSMA7	proteasome (prosome, macropain) subunit, alpha type, 7	3.95	0.018	4.5	0.00754	4.23	0.027	2.16	0.339	2.46	0.213	2.31	0.177	1.11	1.11	-1.09	1.62
216041_x_at	AK023348	GRN	granulin	1.84	0.0511	3.2	0.000794	2.57	0.0111	1.16	0.705	2.01	0.0689	1.61	0.162	-1.61	1.56	-1.32	1.99
216025_x_at	M21940	CYP2C19 /// CYP2C9	cytochrome P450, family 2, subfamily C, polypeptide 19 /// cytochrome P450, family 2, subfamily C, polypeptide 9	2.93	0.00476	2	0.0385	-1.54	0.283	1.22	0.629	-1.2	0.649	-3.68	0.00471	1.15	1.06	1.44	1.07
215966_x_at	AA292874	GK3P	glycerol kinase 3 pseudogene	2.6	0.0485	2.71	0.0305	3.14	0.0401	1.02	0.975	1.06	0.92	1.23	0.714	1.17	1.65	1.89	2.2
215952_s_at	AF090094	OAZ1	ornithine decarboxylase antizyme 1	11.47	0.00914	16.45	0.00252	13.93	0.0124	2	0.518	2.87	0.36	2.43	0.35	1.13	1.41	1.13	1.82
215844_at	AK022217	TNPO2	transportin 2 (importin 3, karyopherin beta 2b)	-3.84	1.23e-05	-4	6.42e-06	-4.35	1.18e-05	1.01	0.975	-1.03	0.902	-1.12	0.589	1.07	-1.01	-1	1
215773_x_at	AJ236912	PARP2	poly (ADP-ribose) polymerase family, member 2	3.84	0.00456	3.03	0.0101	4.17	0.00714	1.96	0.283	1.55	0.407	2.13	0.128	-1.13	1.06	-1.25	1.93
215712_s_at	AW338791	IGFALS	insulin-like growth factor binding protein, acid labile subunit	-1.06	0.987	-2.19	0.0496	-4.53	0.00405	2.03	0.241	-1.01	0.978	-2.1	0.123	1.64	-1.64	1.33	-1.42
215573_at	AU147084	CAT	Catalase	8.63	0.00285	5.78	0.00696	1.73	0.468	3.18	0.208	2.13	0.366	-1.57	0.531	1.99	-1.13	1.54	-1.01
215561_s_at	AK026803	IL1R1	interleukin 1 receptor, type I	6.11	0.00463	8.52	0.000959	4.41	0.0287	1.34	0.688	1.87	0.391	-1.04	0.969	-1.12	1.19	-1.06	1.41
215548_s_at	AB020724	SCFD1	sec1 family domain containing 1	14.32	0.000117	14.32	7.63e-05	14.52	0.000278	2.2	0.278	2.2	0.223	2.24	0.153	-1.01	2.11	-1.26	3.14
215505_s_at	AF243424	STRN3	striatin, calmodulin binding protein 3	4.17	5.41e-05	4.72	1.74e-05	6.96	8.66e-06	1.12	0.723	1.27	0.416	1.87	0.0435	1.09	1.88	1.3	2.11
215452_x_at	AL031133	SUMO4	SMT3 suppressor of mif two 3 homolog 4 (S. cerevisiae)	2.09	0.0194	2.09	0.0137	3.29	0.00242	1.21	0.601	1.21	0.56	1.92	0.0785	1.16	1.15	1.22	1.23
215313_x_at	AA573862	HLA-A	major histocompatibility complex, class I, A	3.1	0.144	12.55	0.00164	10.56	0.00929	-1.11	0.938	3.66	0.172	3.07	0.177	-1.32	3.43	1.43	5.92
215300_s_at	AK022172	FMO5	flavin containing monooxygenase 5	17.88	0.00125	13.09	0.00172	1.09	0.95	2.6	0.374	1.91	0.451	-6.28	0.053	-1.73	1.39	1.59	1.26
215245_x_at	AA830884	FMR1	fragile X mental retardation 1	12.04	9.94e-06	10.56	9.38e-06	7.67	0.000113	1.39	0.448	1.21	0.621	-1.13	0.761	1.01	1.55	1.72	1.75
215230_x_at	AA679705	EIF3S8 /// LOC728689	eukaryotic translation initiation factor 3, subunit 8, 110kDa /// similar to eukaryotic translation initiation factor 3, subunit 8, 110kDa	2.79	9.65e-06	2.89	5.17e-06	3.36	3.59e-06	1.04	0.87	1.07	0.664	1.25	0.155	-1.01	-1.14	-1.05	1
215076_s_at	AU144167	COL3A1	collagen, type III, alpha 1 (Ehlers-Danlos syndrome type IV, autosomal dominant)	4.79	0.0156	9.13	0.00119	12.47	0.00196	-2.59	0.292	-1.36	0.663	1.01	0.997	-2.43	4.5	-1.56	5.86
215075_s_at	L29511	GRB2	growth factor receptor-bound protein 2	1.13	0.838	2.1	0.00535	5.66	4.29e-05	-1.01	0.975	1.84	0.062	4.96	8.11e-05	1.04	1.96	-1.04	2.23
215073_s_at	AL554245	NR2F2	nuclear receptor subfamily 2, group F, member 2	6.36	0.000488	6.11	0.000373	3.81	0.00985	1.63	0.405	1.56	0.4	-1.03	0.954	1.18	1.43	1.97	2.27
215045_at	BC004145	TNRC4	trinucleotide repeat containing 4	-2.59	0.0184	-2.6	0.0127	-2.71	0.0283	-1.04	0.964	-1.04	0.945	-1.09	0.88	-1.01	-1.08	-1.02	-1.08
214988_s_at	X63071	SON	SON DNA binding protein	5.54	0.000132	5.58	8.78e-05	5.78	0.000295	1.47	0.397	1.49	0.364	1.54	0.237	1.26	2.09	1.77	2.69
214937_x_at	AI924817	PCM1	pericentriolar material 1	9.99	0.000102	13	2.72e-05	19.29	2.81e-05	1.03	0.971	1.34	0.543	1.99	0.154	1.06	1.1	1.2	1.19
214906_x_at	AL049786	CG018	hypothetical gene CG018	1.84	0.139	2.24	0.037	1.1	0.875	-1.35	0.551	-1.11	0.843	-2.25	0.0929	1.01	2	2.13	1.68
214894_x_at	AK023285	MACF1	microtubule-actin crosslinking factor 1	3.41	0.0028	3.84	0.000941	4.6	0.00163	-1.1	0.854	1.02	0.97	1.22	0.63	-1.08	1.92	1.21	1.8
214842_s_at	M12523	ALB	albumin	5.86	0.0189	5.28	0.019	1.79	0.505	1.47	0.666	1.33	0.738	-2.22	0.311	2.1	-1.88	4.79	-1.18
214801_at	W88821	---	Interferon responsive gene 15	2.09	0.06	2.38	0.0208	4.2	0.00351	1.33	0.549	1.52	0.39	2.68	0.0442	1.07	1.3	1.21	1.9
214800_x_at	R83000	BTF3	basic transcription factor 3	2.57	0.0387	2.53	0.0313	2.75	0.0508	1.1	0.892	1.09	0.887	1.18	0.76	1.03	-1.13	-1.08	1.1
214719_at	AK026720	SLC46A3	hypothetical protein LOC283537	-1.55	0.575	-3.07	0.0445	-4.5	0.0271	2.38	0.305	1.2	0.8	-1.22	0.776	1.61	-1.24	2.17	-1.1
214681_at	AI830490	GK	glycerol kinase	-1.43	0.73	-3.78	0.0257	-2.1	0.301	-1.28	0.764	-3.39	0.115	-1.88	0.346	1.67	-4.06	1.91	-2.11
214626_s_at	AK026548	GANAB	glucosidase, alpha; neutral AB	-1.89	0.102	-2.24	0.029	-1.65	0.259	1.06	0.923	-1.11	0.826	1.22	0.649	-1.02	-1.11	-1.11	1.19
214621_at	S70004	GYS2	glycogen synthase 2 (liver)	9.65	0.000495	5.54	0.00208	-1.13	0.881	-1.65	0.449	-2.87	0.111	-18	0.000218	-2.22	-2.33	-2.13	-2.11
214548_x_at	AF064092	GNAS	GNAS complex locus	2.55	0.0318	2.45	0.0299	2.31	0.0856	1.3	0.607	1.25	0.634	1.18	0.735	-1.04	1.15	1.28	1.35
214527_s_at	AB041836	PQBP1	polyglutamine binding protein 1	2.24	0.0331	2.62	0.00908	2.3	0.0516	1.23	0.658	1.44	0.411	1.27	0.58	-1.11	1.3	-1.24	1.34
214512_s_at	NM_006713	SUB1	SUB1 homolog (S. cerevisiae)	20.82	0.000104	19.16	8.1e-05	17.51	0.000399	2.24	0.323	2.06	0.338	1.88	0.303	1.27	1.35	1.33	1.95
214461_at	NM_004139	LBP	lipopolysaccharide binding protein	1	1	5.32	0.0248	9.65	0.0138	-1.28	0.817	4.14	0.143	7.52	0.0382	-1.64	1.55	-1.97	1.25
214459_x_at	M12679	HLA-C	major histocompatibility complex, class I, C	1.93	0.406	7.01	0.00531	5.32	0.0357	1.19	0.863	4.32	0.0901	3.27	0.131	-1.14	2.75	1.77	4.14
214456_x_at	M23699	SAA1	serum amyloid A1	1.91	0.572	13.64	0.00342	22.16	0.00417	1.78	0.58	12.73	0.0181	20.68	0.00708	-1.22	11.79	-1.79	22.24
214433_s_at	NM_003944	SELENBP1	selenium binding protein 1 /// selenium binding protein 1	10.13	0.00559	4.35	0.0461	3.14	0.197	4.63	0.153	1.99	0.438	1.43	0.693	1.8	-2.17	1.06	-1.07
214421_x_at	AV652420	CYP2C9	cytochrome P450, family 2, subfamily C, polypeptide 9	5.94	0.00123	3.46	0.00839	-1.09	0.911	1.54	0.462	-1.12	0.85	-4.23	0.0169	1.59	-1.01	1.8	1
214355_x_at	AW274747	LOC643854	similar to CTAGE family, member 5	8.4	1.32e-05	6.45	2.53e-05	6.73	7.74e-05	1.49	0.361	1.14	0.7	1.19	0.625	-1.23	-1.19	1.13	-1.08
214320_x_at	T67741	CYP2A6	cytochrome P450, family 2, subfamily A, polypeptide 6	9.13	0.00312	5.24	0.0124	2.04	0.357	1.61	0.556	-1.08	0.94	-2.77	0.174	1.05	-1.11	1.21	-1.21
214315_x_at	AI348935	CALR	calreticulin	6.64	0.0182	8.82	0.00558	8.17	0.0209	1.83	0.521	2.43	0.371	2.25	0.331	1.38	5.06	-1.14	9.95
214314_s_at	BE138647	EIF5B	eukaryotic translation initiation factor 5B	3.84	0.00571	4.53	0.00172	10.93	0.000266	-1.31	0.625	-1.11	0.862	2.17	0.128	1.08	1.19	1.31	1.79
214288_s_at	W86293	PSMB1	proteasome (prosome, macropain) subunit, beta type, 1 /// X antigen family, member 3	2.03	0.0729	2.14	0.0424	2.33	0.0583	1.1	0.866	1.17	0.738	1.27	0.588	-1.03	-1.08	-1.25	1.29
214236_at	AA166684	CDC27	Cell division cycle 27 homolog (S. cerevisiae)	-2.24	1.21e-07	-2.25	6.2e-08	-2.25	8.6e-08	-1.01	0.913	-1.02	0.848	-1.02	0.82	-1	-1.01	-1	-1.01
214234_s_at	X90579	CYP3A5	cytochrome P450, family 3, subfamily A, polypeptide 5	8.46	0.000541	4.76	0.00289	3.66	0.0266	2.99	0.106	1.68	0.396	1.29	0.652	1.36	1.11	1.46	1.11
214214_s_at	AU151801	C1QBP	complement component 1, q subcomponent binding protein	2.03	0.164	2.68	0.0365	4.11	0.015	1.12	0.884	1.47	0.477	2.27	0.14	1.15	1.4	1.21	2.29
214182_at	AA243143	ARF6	ADP-ribosylation factor 6	5.1	0.00372	9.58	0.000268	7.73	0.00207	1.36	0.623	2.55	0.144	2.06	0.2	2.01	3.12	2.46	3.97
214173_x_at	AW514900	C19orf2	chromosome 19 open reading frame 2	2.4	0.0386	2.43	0.0261	2.43	0.063	1.47	0.457	1.5	0.413	1.5	0.373	1.16	1.47	1.26	1.67
214143_x_at	AI560573	RPL24 /// SLC36A2	ribosomal protein L24 /// acyl-CoA synthetase medium-chain family member 3 /// solute carrier family 36 (proton/amino acid symporter), member 2	3.18	0.00905	2.45	0.0259	2.45	0.0626	1.26	0.654	-1.04	0.958	-1.04	0.946	1.17	-1.35	1.06	-1.22
214118_x_at	AI205598	PCM1	pericentriolar material 1 /// transmembrane phosphatase with tensin homology	3.27	0.0138	3.43	0.00748	6.54	0.00185	-1.02	0.978	1.03	0.966	1.96	0.186	-1.01	-1.13	-1.01	-1.14
214027_x_at	AA889653	DES /// FAM48A	desmin /// family with sequence similarity 48, member A	-4.53	0.000214	-5.13	7.6e-05	-7.26	5.98e-05	1.04	0.946	-1.09	0.816	-1.54	0.206	1.09	-1.21	1.01	-1.15
214004_s_at	AI806207	VGLL4	vestigial like 4 (Drosophila)	1.87	0.067	2.27	0.0133	4	0.00173	-1.51	0.38	-1.24	0.56	1.42	0.335	-1.25	-1.06	1.09	1.02
213980_s_at	AA053830	CTBP1	C-terminal binding protein 1	8.34	0.00537	7.06	0.00588	10.48	0.00645	2.28	0.396	1.93	0.418	2.87	0.176	-1.11	1.21	-1.09	1.95
213975_s_at	AV711904	LYZ	lysozyme (renal amyloidosis) /// riboflavin kinase	4.56	0.0727	17.63	0.0015	47.18	0.000797	-1.56	0.668	2.48	0.385	6.64	0.0654	-1.57	4.63	-1.53	6.66
213969_x_at	BF683426	RPL29	ribosomal protein L29	5.32	0.0016	4.41	0.0023	5.13	0.00442	1.35	0.593	1.12	0.847	1.3	0.608	1.15	-2.2	1.01	-2.15
213939_s_at	AI871641	RUFY3	RUN and FYVE domain containing 3	-2.66	0.0395	-2.79	0.0235	-2.28	0.122	-1.39	0.567	-1.45	0.47	-1.19	0.757	-1.13	-1.18	-1.01	-1
213932_x_at	AI923492	HLA-A	major histocompatibility complex, class I, A	1.16	0.938	2.79	0.0386	2.3	0.162	-1.31	0.675	1.84	0.364	1.52	0.46	-1.06	2.69	1.44	4.14
213911_s_at	BF718636	H2AFZ	H2A histone family, member Z	5.32	0.0287	5.39	0.0209	25.11	0.00133	1.28	0.81	1.3	0.768	6.06	0.0529	-1.01	1.99	1.1	2.41
213905_x_at	AA845258	BGN /// TSHZ1	biglycan /// teashirt family zinc finger 1	-2.07	0.00086	-2.35	0.00019	-2.33	0.000798	-1.06	0.834	-1.2	0.414	-1.19	0.387	1.09	-1.11	1.08	1
213881_x_at	AI971724	SUMO2	SMT3 suppressor of mif two 3 homolog 2 (S. cerevisiae)	2.48	0.0817	2.68	0.0461	3.68	0.0298	1.36	0.632	1.46	0.508	2.01	0.216	1.16	1.4	1.35	1.79
213879_at	AV726646	---	Transcribed locus	3.36	0.0278	3.41	0.0192	2.99	0.0754	1.36	0.649	1.38	0.597	1.21	0.778	2.19	1.52	3.01	1.94
213857_s_at	BG230614	CD47	CD47 molecule	1.13	0.92	2.16	0.0401	2.68	0.0309	1.23	0.667	2.35	0.0807	2.91	0.031	1.13	2.64	1.52	3.47
213844_at	NM_019102	HOXA5	homeobox A5	-2.13	0.00275	-2.43	0.000563	-2.5	0.00188	1.1	0.72	-1.04	0.912	-1.06	0.84	1.11	-1.02	-1.01	-1.06
213828_x_at	AA477655	H3F3A /// LOC440926 /// LOC644914 /// LOC730740	H3 histone, family 3A /// H3 histone, family 3A pseudogene /// similar to H3 histone, family 3B /// similar to H3 histone, family 3B	4.14	0.00127	5.1	0.00032	5.62	0.000829	1.36	0.505	1.67	0.297	1.84	0.146	-1.21	1.28	1.16	1.46
213800_at	X04697	CFH	complement factor H	2.91	0.0124	2.87	0.00908	3.43	0.0114	1.06	0.93	1.05	0.928	1.26	0.616	-1.52	-1.41	-1.55	-1.17
213798_s_at	AA806142	CAP1	CAP, adenylate cyclase-associated protein 1 (yeast)	2.73	0.0235	3.89	0.00276	6.32	0.00141	-1.04	0.959	1.37	0.52	2.22	0.113	1.1	1.96	-1.05	2.53
213754_s_at	AW613203	PAIP1	poly(A) binding protein interacting protein 1	2.81	0.0283	2.93	0.0167	2.55	0.0771	1.33	0.612	1.39	0.521	1.21	0.739	1.09	1.13	1.22	1.33
213729_at	Z78308	PRPF40A	PRP40 pre-mRNA processing factor 40 homolog A (yeast)	2.97	0.0213	3.86	0.00432	5.74	0.00301	1.26	0.69	1.64	0.394	2.43	0.103	1.12	1.39	1.27	1.94
213727_x_at	AI743654	MPPE1	metallophosphoesterase 1	2.41	0.0424	2.64	0.0205	2.46	0.0673	1.52	0.442	1.66	0.365	1.55	0.345	-1.03	1.67	1.03	1.51
213726_x_at	AA515698	TUBB2C	tubulin, beta 2C	3.34	0.0194	2.77	0.0331	5.58	0.00546	2.36	0.226	1.96	0.3	3.95	0.0296	2.1	1.19	1.59	1.67
213705_at	AW301861	---	CDNA FLJ30007 fis, clone 3NB692000012	4.6	0.0024	4.35	0.00193	3.76	0.0131	1.4	0.533	1.33	0.564	1.15	0.81	1.67	1.54	2.83	2.08
213671_s_at	AA621558	MARS	methionine-tRNA synthetase	2.13	0.0232	2.16	0.0155	2.46	0.019	1.36	0.45	1.38	0.411	1.57	0.207	-1.01	1.63	1.12	2.08
213647_at	D42046	DNA2L	DNA2 DNA replication helicase 2-like (yeast)	-2.04	0.0135	-2.06	0.00875	-1.72	0.0859	-1.04	0.941	-1.05	0.908	1.14	0.668	1.05	-1.07	1.06	-1.11
213646_x_at	BE300252	TUBA1B	alpha tubulin	6.36	0.00607	8.28	0.00165	19.7	0.000618	1.96	0.417	2.55	0.25	6.06	0.0231	1.19	3.05	1.1	4.58
213619_at	AV753392	HNRPH1	Heterogeneous nuclear ribonucleoprotein H1 (H)	6.32	0.0019	7.26	0.000731	5.24	0.00872	1.24	0.751	1.42	0.54	1.03	0.968	2.45	2.04	4.03	2.64
213528_at	AL035369	C1orf156	chromosome 1 open reading frame 156	3.51	0.0195	4.17	0.00653	5.98	0.00546	2.24	0.283	2.66	0.135	3.81	0.0404	1.28	1.99	1.45	3.12
213526_s_at	BF215644	LIN37	protein F25965	2.33	0.0362	4.29	0.00097	4.32	0.00367	-1.35	0.545	1.37	0.473	1.38	0.461	-1.18	1.53	-1.06	2.29
213513_x_at	BG034239	ARPC2	actin related protein 2/3 complex, subunit 2, 34kDa	1.87	0.0815	2.99	0.00302	5.62	0.000531	-1.28	0.569	1.25	0.566	2.35	0.0519	-1.04	1.53	1.1	1.89
213503_x_at	BE908217	ANXA2	annexin A2	-1.07	0.994	3.43	0.023	7.01	0.00522	-1.35	0.668	2.73	0.153	5.58	0.0167	-1.42	1.25	-1.83	1.24
213502_x_at	AA398569	LOC91316	similar to bK246H3.1 (immunoglobulin lambda-like polypeptide 1, pre-B-cell specific)	1.99	0.0152	2.1	0.00684	9.51	5.44e-06	1.11	0.767	1.17	0.597	5.32	7.62e-05	1.82	-2.03	2.31	-1.85
213476_x_at	AL565749	TUBB3	tubulin, beta 3	9.85	0.000708	10.93	0.000336	22.16	0.000195	1.93	0.39	2.14	0.297	4.35	0.0374	1.67	1.12	1.41	1.51
213453_x_at	BF689355	GAPDH	glyceraldehyde-3-phosphate dehydrogenase	5.35	0.00553	4.76	0.00567	4.5	0.0218	2	0.376	1.78	0.396	1.68	0.388	-1.46	-1.54	-1.72	-1.25
213427_at	NM_006638	RPP40	ribonuclease P 40kDa subunit	4.17	0.00733	3.1	0.019	2.83	0.0669	1.39	0.596	1.03	0.974	-1.06	0.921	1.36	-1.12	1.85	1.32
213414_s_at	BE259729	RPS19	ribosomal protein S19	3.51	0.0282	3.61	0.0183	3.97	0.0336	1.22	0.794	1.26	0.716	1.39	0.606	1.15	-1.39	1.09	-1.09
213387_at	AB033066	ATAD2B	ATPase family, AAA domain containing 2B	3.48	0.0167	4.06	0.00592	4.79	0.00981	-1.03	0.973	1.13	0.848	1.34	0.61	-1.01	2.06	1.36	3.05
213377_x_at	AI799007	RPS12	ribosomal protein S12	4.38	0.0144	3.71	0.0199	3.2	0.077	1.4	0.638	1.18	0.817	1.02	0.975	1.09	-1.24	-1	-1.21
213366_x_at	AV711183	ATP5C1	ATP synthase, H+ transporting, mitochondrial F1 complex, gamma polypeptide 1	3.27	0.047	3.41	0.0312	3.32	0.0753	1.63	0.501	1.69	0.437	1.65	0.436	-1.11	1.09	-1.11	1.62
213361_at	AW129593	TDRD7	tudor domain containing 7	5.06	0.00404	10.63	0.000197	7.41	0.00242	2.19	0.287	4.6	0.0173	3.2	0.064	-1.5	5.28	1.87	5.92
213325_at	AA129716	PVRL3	poliovirus receptor-related 3	4.41	0.0332	4	0.0351	2.1	0.348	-1.26	0.811	-1.39	0.674	-2.64	0.199	-2.66	1.8	-1.88	1.52
213318_s_at	BG028844	BAT3	HLA-B associated transcript 3	3.97	0.00236	3.73	0.00201	3.97	0.0054	1.24	0.665	1.17	0.736	1.24	0.631	-1.21	-1.82	-1.29	-1.33
213305_s_at	L42375	PPP2R5C	protein phosphatase 2, regulatory subunit B (B56), gamma isoform	11.79	0.000944	9.78	0.00101	10.93	0.00289	1.78	0.461	1.47	0.573	1.65	0.467	1.02	-1.28	1.09	-1.08
213293_s_at	AA083478	TRIM22	tripartite motif-containing 22	2.51	0.183	9.65	0.00147	8.52	0.00772	1.34	0.735	5.13	0.0455	4.53	0.063	1.19	5.86	3.29	9.95
213291_s_at	AA160522	UBE3A	ubiquitin protein ligase E3A (human papilloma virus E6-associated protein, Angelman syndrome)	3.68	0.0152	3.46	0.014	3.01	0.0607	-1.03	0.973	-1.09	0.895	-1.26	0.706	-1.43	1.63	-1.16	1.99
213264_at	AW025150	PCBP2	poly(rC) binding protein 2	-1.74	0.283	-4.06	0.00438	-5.58	0.00421	1.08	0.924	-2.16	0.213	-2.97	0.0656	1.05	-2.53	1.32	-3.71
213246_at	AI346504	C14orf109	chromosome 14 open reading frame 109	3.76	0.000865	4.08	0.000372	5.21	0.000488	1.67	0.283	1.82	0.152	2.31	0.045	1.11	1.3	1.27	1.66
213225_at	AJ271832	PPM1B	protein phosphatase 1B (formerly 2C), magnesium-dependent, beta isoform	2.41	0.194	3.73	0.0329	9.65	0.00469	1.15	0.891	1.78	0.431	4.6	0.055	1.28	2.99	1.57	3.82
213168_at	AU145005	SP3	Sp3 transcription factor	3.53	0.0289	3.12	0.0375	3.92	0.0373	1.65	0.473	1.45	0.553	1.83	0.321	1.25	1.09	1.45	1.51
213154_s_at	AI934125	BICD2	bicaudal D homolog 2 (Drosophila)	1.63	0.173	2.17	0.019	3.92	0.00216	-1.96	0.16	-1.46	0.382	1.23	0.595	-1.21	-1.26	1.13	-1.19
213145_at	BF001666	FBXL14	F-box and leucine-rich repeat protein 14	1.61	0.191	2.31	0.0142	2.48	0.0257	-1.08	0.885	1.33	0.468	1.42	0.353	-1.04	1.33	-1	1.06
213137_s_at	AI828880	PTPN2	protein tyrosine phosphatase, non-receptor type 2	1.84	0.398	6.11	0.00495	8.75	0.00544	-1.2	0.849	2.77	0.208	3.97	0.0734	-1.21	1.84	1.1	2.84
213136_at	AI828880	PTPN2	protein tyrosine phosphatase, non-receptor type 2	1.26	0.664	3.1	0.00215	3.36	0.00494	-1.34	0.495	1.84	0.163	2	0.0922	-1.18	2.03	-1.27	2.54
213128_s_at	AA527499	UBE3A	ubiquitin protein ligase E3A (human papilloma virus E6-associated protein, Angelman syndrome)	2.71	0.0529	2.68	0.0445	3.29	0.0437	-1.13	0.886	-1.14	0.84	1.08	0.913	-1.27	1.04	-1.05	1.28
213099_at	AB018302	ANGEL1	angel homolog 1 (Drosophila)	2.3	0.00974	2.16	0.0105	2.04	0.0429	1.32	0.466	1.24	0.527	1.17	0.663	-1.17	1.18	-1.46	1.2
213097_s_at	AI338837	ZRF1	zuotin related factor 1	2.24	0.0708	2.99	0.0118	5.17	0.00326	1.13	0.845	1.52	0.418	2.62	0.0729	2.24	1.78	2.13	2.68
213094_at	AL033377	GPR126	G protein-coupled receptor 126	3.14	0.00848	2.68	0.0138	2.85	0.0275	1.82	0.31	1.55	0.389	1.65	0.258	-1.09	1.34	1.37	1.59
213086_s_at	BF341845	CSNK1A1	casein kinase 1, alpha 1	6.23	0.0138	7.21	0.00598	9.99	0.00799	2.01	0.441	2.33	0.362	3.23	0.146	1.63	3.07	1.99	4.79
213084_x_at	BF125158	RPL23A	ribosomal protein L23a	4	7.81e-05	3.68	7.74e-05	3.63	0.000317	1.16	0.636	1.06	0.847	1.05	0.877	-1.08	-1.08	-1.07	-1.02
213074_at	BG545769	---	Interleukin-1 receptor-associated kinase 1 binding protein 1	2.6	0.00701	2.4	0.00806	4.72	0.000674	1.34	0.472	1.23	0.561	2.43	0.032	1.01	-1.17	1.27	1.18
213073_at	AB002319	ZFYVE26	zinc finger, FYVE domain containing 26	1.59	0.0605	2.85	0.000351	3.34	0.000518	1.09	0.798	1.95	0.0293	2.28	0.00969	-1.19	2.89	-1.21	3
213070_at	AV682436	PIK3C2A	phosphoinositide-3-kinase, class 2, alpha polypeptide	2.6	0.0161	2.48	0.015	2.13	0.0837	1.32	0.553	1.26	0.592	1.08	0.885	1.12	1.79	1.15	1.92
213048_s_at	W26593	---	SET translocation (myeloid leukemia-associated)	6.77	0.0034	8.11	0.0012	7.11	0.00683	1.73	0.453	2.07	0.35	1.82	0.351	2.25	1.21	3.68	1.48
213017_at	AL534702	ABHD3	abhydrolase domain containing 3	3.92	0.00667	4.11	0.00352	5.78	0.00321	1.92	0.332	2.01	0.251	2.83	0.0706	1.15	7.62	1.16	9.85
213011_s_at	BF116254	TPI1	triosephosphate isomerase 1	2.19	0.0173	2.13	0.0146	1.99	0.0584	1.18	0.681	1.15	0.698	1.07	0.87	1.07	-1.28	-1.27	-1.09
212989_at	AI377497	SGMS1	transmembrane protein 23	4.23	0.0182	4.93	0.00716	5.46	0.0153	1.12	0.911	1.3	0.695	1.44	0.581	-1.95	2.19	1.12	2.49
212984_at	BE786164	ATF2	activating transcription factor 2	5.32	4.84e-05	4.86	4.3e-05	4.53	0.000249	1.53	0.304	1.4	0.365	1.3	0.39	-1	1.75	1.17	1.93
212955_s_at	AL037557	POLR2I /// RPSA	ribosomal protein SA /// polymerase (RNA) II (DNA directed) polypeptide I, 14.5kDa	2.33	0.00119	2.07	0.00206	1.6	0.0662	1.11	0.711	-1.01	0.966	-1.31	0.254	-1.13	-1.78	-1.33	-1.59
212953_x_at	BE251303	CALR	calreticulin	3.16	0.112	4.38	0.0297	5.24	0.0421	1.34	0.758	1.85	0.44	2.22	0.295	-1.14	2.45	-1.61	4.69
212944_at	AK024896	SLC5A3	solute carrier family 5 (inositol transporters), member 3	2.33	0.0225	2.93	0.00392	4.11	0.00247	-2.27	0.0982	-1.8	0.208	-1.28	0.534	-1.01	-1.26	1.26	-1.13
212920_at	AV682285	---	---	3.58	0.0334	4.06	0.0154	6.68	0.00823	1.54	0.548	1.74	0.418	2.87	0.121	1.1	1.24	1.48	1.82
212907_at	AI972416	SLC30A1	Solute carrier family 30 (zinc transporter), member 1	9.38	0.00333	8.52	0.00281	4.99	0.0424	5.03	0.0847	4.56	0.0769	2.68	0.193	2.69	4.41	5.35	8.85
212896_at	D29641	SKIV2L2	superkiller viralicidic activity 2-like 2 (S. cerevisiae)	2.62	0.0293	3.14	0.00865	2.48	0.0681	1.43	0.497	1.72	0.35	1.36	0.527	1.2	1.56	1.33	2.19
212893_at	AL080063	ZZZ3	zinc finger, ZZ-type containing 3	1.82	0.0928	2.16	0.022	1.5	0.316	1.4	0.452	1.66	0.27	1.15	0.743	1.24	1.85	1.74	2.48
212888_at	BG109746	DICER1	Dicer1, Dcr-1 homolog (Drosophila)	3.29	0.0188	3.18	0.0156	3.2	0.0395	-1.96	0.335	-2.03	0.27	-2.01	0.193	-1.06	-1.01	1.05	1.05
212887_at	AI753659	SEC23A	Sec23 homolog A (S. cerevisiae)	5.06	0.00841	4.69	0.00751	5.7	0.0118	1.1	0.92	1.02	0.979	1.24	0.756	-1.04	1.32	-1.13	1.81
212867_at	AI040324	---	CDNA clone IMAGE:5314178 /// CDNA clone IMAGE:5314178	9.92	0.00232	9.78	0.00155	8.88	0.00736	1.6	0.562	1.58	0.535	1.43	0.636	1.01	1.8	1.25	2.43
212863_x_at	BF337195	CTBP1	C-terminal binding protein 1	6.77	0.00176	5.94	0.00177	7.67	0.00283	1.75	0.424	1.54	0.464	1.99	0.237	-1.1	1.47	-1.21	2.31
212857_x_at	BG231551	SUB1	SUB1 homolog (S. cerevisiae)	4.56	0.00381	4.47	0.0027	4.66	0.00809	1.46	0.51	1.43	0.493	1.5	0.441	1.05	-1.11	1.26	1.16
212838_at	AB023227	DNMBP	dynamin binding protein	2.71	0.00162	2.85	0.000731	4.14	0.000341	1.19	0.612	1.25	0.468	1.82	0.0771	1.06	1.13	1.3	1.13
212812_at	AI700633	---	Serine incorporator 5	2.17	0.0384	2.13	0.0335	1.78	0.181	1.47	0.423	1.44	0.408	1.21	0.67	1.25	1.17	1.61	1.22
212798_s_at	AK001389	ANKMY2	ankyrin repeat and MYND domain containing 2	1.61	0.168	2.24	0.0141	3.58	0.00288	1.39	0.441	1.92	0.117	3.07	0.0096	1.05	1.69	1.27	2.61
212749_s_at	AI096477	RCHY1	ring finger and CHY zinc finger domain containing 1	2.36	0.00414	2.57	0.00143	2.69	0.00391	1.09	0.804	1.19	0.558	1.25	0.452	1.04	1.18	1.21	1.37
212725_s_at	N37081	TI-227H /// TUG1	hypothetical protein TI-227H /// taurine upregulated gene 1	12.82	0.00022	12.64	0.000145	18.25	0.000199	1.4	0.608	1.38	0.592	1.99	0.231	1.22	1.17	1.54	1.46
212724_at	BG054844	RND3	Rho family GTPase 3	3.84	0.00927	5.54	0.00126	8.34	0.00123	2.95	0.104	4.26	0.0177	6.41	0.00409	2.19	5.62	3.36	8.2
212718_at	BF797555	PAPOLA	poly(A) polymerase alpha	3.53	0.0295	4.69	0.00716	5.32	0.0142	1.25	0.766	1.66	0.438	1.88	0.307	-1.04	1.63	-1.08	2.11
212703_at	AV728958	TLN2	talin 2	-1.96	0.0192	-2.31	0.00372	-2.31	0.012	1.12	0.762	-1.06	0.897	-1.06	0.888	1.17	-1.04	-1.01	-1.04
212696_s_at	BF968633	RNF4	ring finger protein 4	2.14	0.0216	2.17	0.0148	3.58	0.00236	1.17	0.696	1.18	0.645	1.95	0.0871	1.08	1.13	1.3	1.38
212689_s_at	AA524505	JMJD1A	jumonji domain containing 1A	2.55	0.443	7.84	0.0373	7.31	0.0898	-4.79	0.289	-1.56	0.697	-1.67	0.664	-3.73	-1.41	-3.14	-1.63
212661_x_at	BE731738	PPIA	peptidylprolyl isomerase A (cyclophilin A)	3.34	0.0843	4.17	0.0314	4.53	0.056	1.59	0.581	1.99	0.41	2.16	0.303	-1.18	1.05	-1.21	1.32
212635_at	AW161626	---	CDNA FLJ31107 fis, clone IMR322000152	4.23	2.05e-05	3.51	3.79e-05	5.17	1.4e-05	1.52	0.171	1.26	0.392	1.85	0.0252	1.13	1.51	1.34	1.7
212628_at	BG292065	PKN2	protein kinase N2	2.19	0.00873	2.25	0.00457	2.24	0.0152	-1.01	0.981	1.02	0.961	1.01	0.967	-1.07	-1.03	-1.07	1.06
212616_at	BF668950	CHD9	chromodomain helicase DNA binding protein 9	6.32	0.000798	2.87	0.0185	3.56	0.0191	3.14	0.0652	1.42	0.485	1.77	0.251	2.48	3.63	3.01	4.76
212610_at	U79291	PTPN11	protein tyrosine phosphatase, non-receptor type 11 (Noonan syndrome 1)	3.39	0.0235	3.89	0.00908	4.79	0.0122	1.53	0.514	1.75	0.391	2.16	0.183	1.01	3.01	1.1	3.29
212589_at	AI753792	RRAS2	related RAS viral (r-ras) oncogene homolog 2	2.06	0.0108	2.22	0.00399	1.72	0.076	-1.19	0.597	-1.1	0.753	-1.42	0.231	-1.6	1.22	-1.04	1.07
212585_at	BF970829	OSBPL8	oxysterol binding protein-like 8	3.46	0.0132	2.97	0.019	5.86	0.00353	1.19	0.782	1.02	0.97	2.01	0.182	-1.01	1.04	-1.23	1.1
212584_at	BG260519	AQR	aquarius homolog (mouse)	2.41	0.00512	3.23	0.000494	3.53	0.00126	1.22	0.56	1.64	0.184	1.79	0.0937	1.09	1.29	1.3	1.39
212581_x_at	BE561479	GAPDH	glyceraldehyde-3-phosphate dehydrogenase	5.78	0.00326	4.89	0.00405	4.66	0.0156	2.06	0.352	1.74	0.401	1.66	0.386	-1.43	-1.67	-1.62	-1.42
212578_x_at	BF026595	RPS17	ribosomal protein S17	6.54	0.00432	5.28	0.00606	5.7	0.0146	1.45	0.607	1.17	0.827	1.27	0.738	1.18	-1.23	1.07	-1.04
212537_x_at	BE733979	RPL17	ribosomal protein L17	3.68	0.0159	2.73	0.0438	2.73	0.088	1.17	0.843	-1.16	0.812	-1.16	0.826	1.11	-1.68	-1.01	-1.58
212535_at	AA142929	MEF2A	MADS box transcription enhancer factor 2, polypeptide A (myocyte enhancer factor 2A)	3.1	0.0243	3.34	0.0124	3.25	0.0376	1.46	0.519	1.58	0.418	1.54	0.415	1.02	1.24	1.24	1.52
212530_at	AL080111	NEK7	NIMA (never in mitosis gene a)-related kinase 7	7.57	0.000909	7.21	0.000699	5.54	0.00657	1.8	0.4	1.72	0.394	1.32	0.637	-1.01	2.51	1.2	3.24
212519_at	AL518159	UBE2E1	ubiquitin-conjugating enzyme E2E 1 (UBC4/5 homolog, yeast)	6.73	0.000389	8.63	0.000101	10.34	0.000212	1.4	0.511	1.8	0.29	2.16	0.116	1.04	1.38	-1.06	1.71
212507_at	D87446	TMEM131	transmembrane protein 131	1.92	0.0165	2.38	0.00179	2.66	0.00306	1.05	0.917	1.3	0.4	1.45	0.187	-1.04	1.54	-1.06	2.27
212483_at	AW339587	NIPBL	Nipped-B homolog (Drosophila)	1.6	0.162	2.03	0.0231	2.93	0.00654	-1.49	0.379	-1.17	0.661	1.23	0.558	-1.37	1.06	-1.14	1.35
212460_at	BE738425	C14orf147	chromosome 14 open reading frame 147	4.23	0.0728	4.69	0.0425	4.82	0.0825	1.6	0.629	1.78	0.514	1.83	0.488	-1.23	3.86	1.35	4.24
212441_at	D86985	KIAA0232	KIAA0232 gene product	3.61	0.00279	2.3	0.0242	3.66	0.00591	2.5	0.0777	1.59	0.357	2.53	0.0506	2.03	1.47	1.96	1.87
212418_at	M82882	ELF1	E74-like factor 1 (ets domain transcription factor)	1.4	0.361	2.16	0.0171	1.97	0.074	-1.16	0.726	1.33	0.451	1.21	0.62	-1.61	2.77	1.07	2.9
212408_at	AK023204	TOR1AIP1	torsin A interacting protein 1	2.66	0.0246	2.59	0.0208	2.43	0.0678	-1.02	0.978	-1.05	0.942	-1.12	0.84	-1.06	1.12	1.6	1.35
212391_x_at	AI925635	RPS3A	ribosomal protein S3A	5.21	0.00959	3.71	0.024	3.29	0.0831	1.5	0.584	1.06	0.943	-1.06	0.94	1.14	-1.29	1.12	-1.13
212372_at	AK026977	MYH10	myosin, heavy chain 10, non-muscle	4.56	0.00184	3.46	0.00457	3.27	0.019	1.58	0.419	1.2	0.716	1.13	0.824	2.38	-2.11	2.6	-1.8
212365_at	BF215996	MYO1B	myosin IB	18	0.00724	13.27	0.00957	7.73	0.0751	10.63	0.0828	7.84	0.102	4.56	0.173	1.77	-1.29	2.97	-1.46
212355_at	AI075450	KIAA0323	KIAA0323	1.97	0.0258	3.61	0.000329	3.34	0.00193	-1.15	0.727	1.59	0.223	1.47	0.224	-1.17	2.28	-1.22	2.95
212352_s_at	BE780075	TMED10	transmembrane emp24-like trafficking protein 10 (yeast)	3.81	0.00442	2.93	0.0113	2.83	0.0372	1.46	0.469	1.13	0.818	1.09	0.888	-1.09	1.25	-1.53	1.62
212321_at	AB033078	SGPL1	---	3.39	0.0038	2.36	0.0209	1.87	0.153	1.8	0.283	1.26	0.595	-1.01	0.995	1.12	1.19	1.22	1.28
212320_at	BC001002	TUBB	tubulin, beta	8.06	2.91e-05	7.06	2.93e-05	21.11	1.81e-06	2.31	0.0604	2.03	0.0891	6.06	0.00024	1.27	1.63	1.01	1.97
212318_at	NM_012470	TNPO3	transportin 3	2.85	0.0422	2.91	0.0295	4.2	0.0176	1.17	0.835	1.19	0.774	1.72	0.33	1.23	-1.04	1.33	1.41
212301_at	D87440	RTF1	Rtf1, Paf1/RNA polymerase II complex component, homolog (S. cerevisiae)	4.82	0.000453	4.5	0.000405	5.54	0.00064	1.2	0.682	1.12	0.798	1.38	0.41	-1.05	1.07	1.09	1.36
212277_at	AB014547	MTMR4	myotubularin related protein 4	7.73	5.41e-05	6.28	7.63e-05	5.5	0.000521	2.53	0.0496	2.06	0.0986	1.8	0.135	-1.17	1.46	1.12	2.15
212273_x_at	AI591100	GNAS	fibrinogen beta chain /// GNAS complex locus	2.48	0.0362	2.46	0.0283	2.41	0.0735	1.28	0.641	1.27	0.616	1.24	0.67	-1	1.33	1.27	1.58
212270_x_at	BG168283	RPL17	ribosomal protein L17	4.11	0.00933	3.14	0.0215	3.1	0.0552	1.22	0.77	-1.07	0.919	-1.09	0.897	1.04	-1.73	-1.12	-1.62
212267_at	D87450	WAPAL	wings apart-like homolog (Drosophila)	4.47	0.00379	3.34	0.00957	3.1	0.0378	1.75	0.388	1.31	0.606	1.21	0.736	1.15	-1.06	1.62	1.13
212263_at	AI114716	QKI	quaking homolog, KH domain RNA binding (mouse)	1.82	0.103	2.03	0.0394	2.3	0.0437	1.45	0.425	1.63	0.298	1.84	0.133	1.01	3.56	1.21	4.07
212251_at	AI972475	MTDH	metadherin	4.6	0.00743	4.26	0.00684	5.13	0.0107	1.34	0.657	1.24	0.725	1.5	0.493	-1.25	1.06	-1.38	1.53
212246_at	BE880828	MCFD2	multiple coagulation factor deficiency 2	11.71	0.000403	14.72	0.000138	6.11	0.00753	2.27	0.304	2.85	0.129	1.18	0.809	1.21	1.28	1.8	1.83
212231_at	AB020682	FBXO21	F-box protein 21	2.68	0.0283	2.75	0.0183	1.57	0.379	-1.55	0.438	-1.51	0.421	-2.64	0.0712	-2.2	-1.27	-1.88	-1.58
212230_at	AV725664	PPAP2B	phosphatidic acid phosphatase type 2B	3.66	0.042	5.66	0.00641	4.35	0.043	-1.38	0.685	1.13	0.89	-1.16	0.86	-2.4	1.4	-1.27	1.71
212228_s_at	AC004382	COQ9	coenzyme Q9 homolog (S. cerevisiae)	4.86	0.00488	5.13	0.00255	5.74	0.00589	1.56	0.483	1.65	0.414	1.84	0.271	-1.17	1.18	-1.11	1.51
212227_x_at	W67644	EIF1	eukaryotic translation initiation factor 1	2.77	0.0463	3.43	0.0132	3.66	0.0277	-1.42	0.567	-1.15	0.823	-1.08	0.912	-1.14	-2.04	1.01	-1.78
212209_at	AL133033	THRAP2	thyroid hormone receptor associated protein 2	2.62	0.0383	2.69	0.0246	2.73	0.0553	-1.28	0.665	-1.24	0.678	-1.22	0.713	-1.24	1.02	-1.03	1.14
212190_at	AL541302	SERPINE2	serpin peptidase inhibitor, clade E (nexin, plasminogen activator inhibitor type 1), member 2	1.53	0.573	3.16	0.034	9.19	0.0024	-2.24	0.325	-1.08	0.928	2.69	0.126	-1.44	3.16	-2.07	3.85
212176_at	AA902326	C6orf111	chromosome 6 open reading frame 111	2.43	0.0163	2.79	0.00457	3.03	0.00961	1.66	0.323	1.91	0.146	2.07	0.0872	1.26	1.25	1.44	1.24
212168_at	AL514547	RBM12	RNA binding motif protein 12	4.08	0.0352	4.89	0.0139	9.78	0.00518	-1.27	0.79	-1.06	0.953	1.89	0.366	1.08	1.3	1.06	2.66
212165_at	AF070537	TMEM183A /// TMEM183B	transmembrane protein 183A	3.25	0.000929	3.1	0.000776	3.18	0.00254	1.19	0.636	1.13	0.713	1.17	0.646	-1.09	1.19	-1.17	1.17
212154_at	AI380298	SDC2	syndecan 2 (heparan sulfate proteoglycan 1, cell surface-associated, fibroglycan)	6.15	0.00258	4.96	0.00378	2.59	0.122	1.8	0.414	1.45	0.529	-1.32	0.647	1.09	1.34	2.22	1.72
212152_x_at	AI679080	ARID1A	AT rich interactive domain 1A (SWI-like)	3.61	0.00214	3.32	0.00212	5.94	0.000574	1.58	0.374	1.45	0.4	2.6	0.0395	1.23	1.78	1.56	2.17
212149_at	AW470003	KIAA0143	KIAA0143 protein	2.22	0.00563	2.22	0.0036	2.71	0.00315	1.31	0.432	1.31	0.401	1.6	0.125	-1.12	2.25	1.27	2.69
212137_at	AV746402	LARP1	La ribonucleoprotein domain family, member 1	5.46	0.000493	5.86	0.000242	6.23	0.000728	1.09	0.898	1.17	0.749	1.24	0.632	1.31	1.25	1.59	1.76
212130_x_at	AL537707	EIF1	eukaryotic translation initiation factor 1	2.46	0.0505	2.71	0.0237	2.75	0.0532	-1.33	0.612	-1.21	0.722	-1.19	0.759	-1.03	-1.78	1.13	-1.53
212117_at	BF978689	RHOQ	ras homolog gene family, member Q	1.57	0.264	2.04	0.0472	3.14	0.0111	1.2	0.702	1.56	0.364	2.4	0.0582	1.29	1.84	1.59	2.54
212116_at	NM_006510	TRIM27	tripartite motif-containing 27	1.95	0.0403	2.33	0.0082	2.53	0.0147	1.1	0.832	1.32	0.44	1.43	0.295	1.14	1.4	1.04	1.75
212110_at	D31887	SLC39A14	solute carrier family 39 (zinc transporter), member 14	2.25	0.0791	3.01	0.0138	3.71	0.0155	1.02	0.979	1.37	0.538	1.68	0.293	-2.14	1.23	-1.42	1.55
212097_at	AU147399	CAV1	caveolin 1, caveolae protein, 22kDa	4.2	0.104	5.39	0.0427	6.87	0.053	1.19	0.903	1.53	0.665	1.95	0.485	2.09	1.27	4.5	1.48
212082_s_at	BE734356	MYL6	myosin, light chain 6, alkali, smooth muscle and non-muscle	4.53	0.00617	5.5	0.0018	7.36	0.00246	1.04	0.973	1.26	0.692	1.68	0.349	-1.21	-1.43	-1.45	1.01
212072_s_at	AL049761	CSNK2A1	casein kinase 2, alpha 1 polypeptide	1.92	0.0718	2.69	0.00629	3.97	0.00271	-1.07	0.914	1.31	0.492	1.93	0.112	-1.12	1.41	1.03	1.95
212067_s_at	AL573058	C1R	complement component 1, r subcomponent	2.2	0.0287	2.73	0.00535	1.12	0.84	-1.01	0.989	1.22	0.603	-2	0.0995	-1.01	1.01	1.21	1.09
212058_at	AI184562	SR140	U2-associated SR140 protein	6.06	0.000579	6.87	0.000237	10.78	0.000189	1.19	0.756	1.35	0.531	2.11	0.126	1.28	1.45	1.45	2.26
212052_s_at	AB014576	TBC1D9B	TBC1 domain family, member 9B (with GRAM domain)	1.97	0.00628	2.33	0.000935	3.86	0.00012	-1.01	0.97	1.17	0.551	1.93	0.0238	-1.07	1.49	-1.06	1.61
212041_at	AL566172	ATP6V0D1	ATPase, H+ transporting, lysosomal 38kDa, V0 subunit d1	2.95	0.0405	3.53	0.0137	3.68	0.031	1.38	0.618	1.65	0.415	1.72	0.335	-1.36	1.15	-1.74	1.65
212038_s_at	AL515918	VDAC1	voltage-dependent anion channel 1	6.19	0.0208	7.95	0.00705	10.85	0.01	1.33	0.785	1.71	0.529	2.33	0.31	-1.42	1.38	-1.06	2.01
212033_at	BF055107	RBM25	RNA binding motif protein 25	2.53	0.118	3.48	0.0256	5.43	0.0144	1.18	0.843	1.63	0.454	2.53	0.154	-1.22	2.03	1.06	3.41
212015_x_at	BF690062	PTBP1	polypyrimidine tract binding protein 1	2.09	0.00548	2.57	0.000705	2.64	0.00227	1.04	0.92	1.28	0.408	1.32	0.303	1.12	-1.58	1.16	-1.42
211997_x_at	NM_005324	H3F3B	H3 histone, family 3B (H3.3B)	4.06	0.0141	4.11	0.00916	3.56	0.0436	1.95	0.383	1.97	0.347	1.71	0.365	2.16	1.44	2.97	2.34
211995_x_at	AL567820	ACTG1	actin, gamma 1	11.88	0.0343	12.73	0.0226	26.91	0.016	2.81	0.469	3.01	0.415	6.36	0.152	2.87	2.01	1.99	4.94
211984_at	AI653730	CALM1	calmodulin 1 (phosphorylase kinase, delta)	2.79	0.00284	2.07	0.0151	3.12	0.00351	-1.01	0.983	-1.36	0.409	1.11	0.788	-1.04	1.04	-1.09	1.15
211978_x_at	AI708767	PPIA	peptidylprolyl isomerase A (cyclophilin A)	3.12	0.11	3.76	0.0475	4.17	0.0743	1.51	0.629	1.82	0.446	2.01	0.354	-1.13	1.07	-1.14	1.38
211967_at	BG538627	TMEM123	transmembrane protein 123	2.2	0.0112	2.06	0.0128	1.92	0.0535	1.19	0.638	1.11	0.76	1.04	0.926	1.1	2.01	-1.05	2.22
211965_at	BE620915	ZFP36L1	zinc finger protein 36, C3H type-like 1	8.46	0.000988	7.89	0.000787	13.83	0.000599	-1.42	0.596	-1.53	0.481	1.15	0.845	1.28	-2.87	1.35	-1.93
211963_s_at	AL516350	ARPC5	actin related protein 2/3 complex, subunit 5, 16kDa	2.25	0.000748	3.05	4.38e-05	3.23	0.000121	1.12	0.655	1.52	0.0953	1.6	0.0564	-1.05	2.09	-1.06	2.52
211961_s_at	AK000826	RAB7A	RAB7, member RAS oncogene family	4.08	0.0266	3.95	0.0224	5.82	0.017	1.35	0.703	1.3	0.708	1.92	0.335	-1.1	1.35	-1.18	1.72
211960_s_at	BG261416	RAB7A	RAB7, member RAS oncogene family	2.97	0.04	2.73	0.0447	3.39	0.0429	1.67	0.444	1.54	0.464	1.91	0.257	1.17	2.27	1.29	2.91
211959_at	AW007532	IGFBP5	insulin-like growth factor binding protein 5	11	0.00273	13.09	0.00108	11.88	0.0053	1.68	0.549	2	0.414	1.82	0.446	2.11	-1.21	3.23	1.02
211950_at	AB007931	ZUBR1	zinc finger, UBR1 type 1	1.56	0.187	2.03	0.0232	2.24	0.0326	-1.19	0.677	1.09	0.813	1.21	0.614	-1.2	1.5	-1.13	1.74
211945_s_at	BG500301	ITGB1	integrin, beta 1 (fibronectin receptor, beta polypeptide, antigen CD29 includes MDF2, MSK12)	2.68	0.0599	3.12	0.0234	4.14	0.0196	1.22	0.769	1.42	0.54	1.89	0.253	1.12	1.38	1.27	1.78
211940_x_at	BE869922	H3F3A /// LOC440926 /// LOC644914 /// LOC730740	H3 histone, family 3A /// H3 histone, family 3A pseudogene /// similar to H3 histone, family 3B /// similar to H3 histone, family 3B	8.75	0.00104	11	0.00034	11.96	0.00105	1.37	0.651	1.72	0.414	1.87	0.298	-1.12	1.55	1.25	1.78
211939_x_at	X74070	BTF3	basic transcription factor 3	5.78	0.0225	4.47	0.0373	4.32	0.0861	1.87	0.494	1.44	0.66	1.4	0.701	1.28	-1.22	1.4	1.09
211934_x_at	W87689	GANAB	glucosidase, alpha; neutral AB	2.93	0.00272	2.66	0.00319	2.66	0.011	-1.03	0.963	-1.13	0.741	-1.13	0.745	-1.28	-1.02	-1.64	1.19
211911_x_at	L07950	HLA-B	major histocompatibility complex, class I, B /// major histocompatibility complex, class I, B	14.42	0.00661	76.64	0.000162	50.56	0.00134	1.59	0.686	8.46	0.061	5.58	0.108	-1.21	3.86	2.35	7.39
211896_s_at	AF138302	DCN	decorin	27.86	0.000125	40.5	3.58e-05	20.11	0.000712	1.41	0.659	2.06	0.377	1.02	0.982	1.04	1.21	1.27	1.66
211858_x_at	AF088184	GNAS	GNAS complex locus	2.43	0.0277	2.31	0.0276	2.25	0.0709	1.3	0.58	1.24	0.623	1.21	0.67	1.02	1.17	1.49	1.39
211843_x_at	AF315325	CYP3A7	cytochrome P450, family 3, subfamily A, polypeptide 7	11.39	0.000619	5.28	0.00502	2.73	0.132	2.48	0.281	1.15	0.85	-1.68	0.405	1.52	-1.8	1.88	-2.37
211813_x_at	AF138303	DCN	decorin	13.09	0.000196	19.16	4.27e-05	11.71	0.000676	1.31	0.68	1.92	0.347	1.17	0.805	1.11	1.39	1.41	1.95
211799_x_at	U62824	HLA-C	major histocompatibility complex, class I, C	2.09	0.324	7.62	0.00352	3.48	0.103	1.21	0.846	4.44	0.0761	2.03	0.33	-1.16	2.11	1.46	3.96
211792_s_at	U17074	CDKN2C	cyclin-dependent kinase inhibitor 2C (p18, inhibits CDK4)	-3.16	2.69e-06	-3.18	1.52e-06	-3.16	2.72e-06	-1.01	0.94	-1.02	0.884	-1.01	0.912	-1	-1	-1.01	1
211787_s_at	BC006210	EIF4A1	eukaryotic translation initiation factor 4A, isoform 1 /// eukaryotic translation initiation factor 4A, isoform 1	5.43	0.0115	7.06	0.00318	10.27	0.00369	1.16	0.882	1.51	0.564	2.19	0.255	1.28	-1.27	1.13	-1.05
211784_s_at	BC006181	SFRS1	splicing factor, arginine/serine-rich 1 (splicing factor 2, alternate splicing factor) /// splicing factor, arginine/serine-rich 1 (splicing factor 2, alternate splicing factor)	2.71	0.0441	2.51	0.0488	4.08	0.0155	1.2	0.787	1.11	0.87	1.8	0.266	1.27	1.15	1.57	1.55
211765_x_at	BC005982	PPIA	peptidylprolyl isomerase A (cyclophilin A) /// peptidylprolyl isomerase A (cyclophilin A)	3.78	0.0779	4.53	0.0345	4.86	0.064	1.64	0.589	1.96	0.43	2.1	0.357	-1.2	-1.06	-1.19	1.21
211761_s_at	BC005975	CACYBP	calcyclin binding protein /// calcyclin binding protein	1.83	0.0113	2.69	0.000303	3.07	0.000496	-1.4	0.301	1.05	0.876	1.2	0.483	1.2	-1.24	1.12	-1.07
211746_x_at	BC005932	PSMA1	proteasome (prosome, macropain) subunit, alpha type, 1 /// proteasome (prosome, macropain) subunit, alpha type, 1	3.58	0.0582	4.03	0.0289	4.06	0.0655	1.69	0.518	1.91	0.413	1.92	0.365	-1.04	1.25	-1.01	1.53
211729_x_at	BC005902	BLVRA	biliverdin reductase A /// biliverdin reductase A	-3.14	0.000453	-2.87	0.000492	-1.46	0.209	-1.23	0.508	-1.13	0.681	1.74	0.0804	1.14	1.17	1.65	1.39
211714_x_at	BC005838	TUBB	tubulin, beta /// tubulin, beta	5.35	0.000545	4.76	0.000577	9.19	0.000173	2.55	0.0777	2.27	0.0974	4.38	0.00456	1.77	1.37	1.61	1.72
211653_x_at	M33376	AKR1C2	aldo-keto reductase family 1, member C2 (dihydrodiol dehydrogenase 2; bile acid binding protein; 3-alpha hydroxysteroid dehydrogenase, type III) /// aldo-keto reductase family 1, member C2 (dihydrodiol dehydrogenase 2; bile acid binding protein; 3-alpha h	6.41	0.0219	5.35	0.0267	2.89	0.245	2.75	0.365	2.3	0.393	1.24	0.826	-1.38	-1.37	-1.44	-1.16
211628_x_at	J04755	FTHP1	ferritin, heavy polypeptide pseudogene 1 /// ferritin, heavy polypeptide pseudogene 1	2.33	0.0574	2.33	0.0438	2.66	0.0531	1.09	0.91	1.09	0.882	1.24	0.675	1.06	-1.15	1.07	-1.04
211626_x_at	M21535	ERG	v-ets erythroblastosis virus E26 oncogene homolog (avian) /// v-ets erythroblastosis virus E26 oncogene homolog (avian)	-2.99	0.00442	-3.05	0.00255	-3.29	0.00586	-1.14	0.781	-1.17	0.703	-1.26	0.555	-1.01	1.24	-1.02	1.2
211612_s_at	U62858	IL13RA1	interleukin 13 receptor, alpha 1 /// interleukin 13 receptor, alpha 1	3.66	0.0137	4.6	0.00343	3.66	0.0268	-1.02	0.981	1.23	0.713	-1.02	0.979	-1.04	2.27	1.14	2.16
211578_s_at	M60725	RPS6KB1	ribosomal protein S6 kinase, 70kDa, polypeptide 1	2.64	0.0141	3.39	0.00229	2.91	0.0169	-1.19	0.719	1.08	0.879	-1.08	0.884	1.25	1.01	1.65	-1.01
211577_s_at	M37484	IGF1	insulin-like growth factor 1 (somatomedin C)	4.26	0.000979	2.46	0.0135	2.19	0.0645	2.91	0.0328	1.68	0.29	1.5	0.32	1.18	-1.64	-1.43	-1.61
211563_s_at	AB006572	C19orf2	chromosome 19 open reading frame 2	2.97	0.0012	2.91	0.000837	2.43	0.01	1.66	0.213	1.63	0.182	1.36	0.315	-1.09	1.4	-1.17	1.76
211542_x_at	BC004334	RPS10	ribosomal protein S10	7.36	0.00124	6.5	0.00121	7.26	0.00315	1.4	0.597	1.24	0.723	1.39	0.579	1.17	-1.74	1.08	-1.51
211529_x_at	M90684	HLA-G	HLA-G histocompatibility antigen, class I, G	3.41	0.11	14.32	0.00122	11.39	0.00797	-1.01	0.988	4.14	0.134	3.29	0.158	-1.3	3.01	1.43	5.1
211528_x_at	M90685	HLA-G	HLA-G histocompatibility antigen, class I, G	3.68	0.0336	13.45	0.000325	10.27	0.00265	1.09	0.944	3.97	0.0674	3.03	0.115	-1.06	2.75	1.59	4.39
211505_s_at	AL136601	STAU1	staufen, RNA binding protein, homolog 1 (Drosophila)	3.53	0.0095	3.66	0.00537	2.77	0.0524	1.57	0.443	1.63	0.394	1.23	0.698	1.18	1.33	1.51	1.31
211503_s_at	AF112206	RAB14	RAB14, member RAS oncogene family	4.86	0.0033	4.38	0.00337	5.35	0.00521	1.43	0.545	1.29	0.641	1.58	0.38	1.03	-1.21	-1.01	1.11
211487_x_at	BC004886	RPS17	ribosomal protein S17	6.87	0.00238	5.32	0.00396	6.02	0.00862	1.52	0.545	1.17	0.822	1.33	0.668	1.24	-1.31	1.14	-1.11
211457_at	AF180519	GABARAPL3	GABA(A) receptors associated protein like 3	-3.32	0.00405	-3.34	0.0025	-3.84	0.00446	-1.12	0.84	-1.13	0.792	-1.29	0.537	1.01	-1.47	-1.01	-1.46
211442_x_at	AF280111	CYP3A43	cytochrome P450, family 3, subfamily A, polypeptide 43	11.63	0.0029	6.06	0.0131	3.71	0.12	2.6	0.361	1.36	0.717	-1.21	0.84	-1.49	-1.69	1.02	-1.61
211441_x_at	AF280113	CYP3A43	cytochrome P450, family 3, subfamily A, polypeptide 43	10.48	0.00455	5.46	0.0208	3.16	0.187	2.75	0.35	1.43	0.673	-1.21	0.846	-1.25	-1.57	1.17	-1.63
211429_s_at	AF119873	SERPINA1	serpin peptidase inhibitor, clade A (alpha-1 antiproteinase, antitrypsin), member 1	2.4	0.00303	2.22	0.00359	2.33	0.00861	1.08	0.835	-1	0.993	1.05	0.886	-1	-1.41	-1	-1.29
211372_s_at	U64094	IL1R2	interleukin 1 receptor, type II	4.17	0.0293	6.77	0.00396	4.11	0.0562	2.43	0.336	3.95	0.0904	2.4	0.216	-1.42	-1.06	-1.54	1.6
211296_x_at	AB009010	UBC	ubiquitin C	9.13	0.000142	10.56	5.64e-05	10.2	0.000257	1.43	0.492	1.66	0.365	1.6	0.315	-1.14	1.07	-1.06	1.24
211295_x_at	AF182275	CYP2A6	cytochrome P450, family 2, subfamily A, polypeptide 6	17.88	8.72e-06	7.21	9.91e-05	2.73	0.0263	2.46	0.0888	-1.01	0.99	-2.66	0.0455	1.03	1.04	1.27	-1.25
211271_x_at	BC004383	PTBP1	polypyrimidine tract binding protein 1	1.58	0.0604	2	0.00467	2	0.015	1.02	0.968	1.29	0.391	1.29	0.324	1.05	1.33	1.13	1.48
211270_x_at	BC002397	PTBP1	polypyrimidine tract binding protein 1	2.14	0.046	2.81	0.0066	4.56	0.00197	-1.02	0.975	1.28	0.55	2.09	0.0975	-1.01	1.21	1.11	1.45
211257_x_at	AF273049	ZNF638	zinc finger protein 638	4.79	0.000539	4.93	0.000309	5.03	0.00112	1.29	0.565	1.33	0.483	1.36	0.441	1.06	-1.04	1.56	1.08
211208_s_at	AB039327	CASK	calcium/calmodulin-dependent serine protein kinase (MAGUK family)	-1.93	0.087	-2.5	0.0138	-1.73	0.214	-1.14	0.797	-1.47	0.397	-1.02	0.967	1.03	-1.21	1.03	-1.13
211136_s_at	BC004865	CLPTM1	cleft lip and palate associated transmembrane protein 1	2.66	0.0143	3.01	0.00483	2.2	0.0726	1.71	0.325	1.93	0.174	1.41	0.401	1.21	-1.04	-1.01	1.34
211110_s_at	AF162704	AR	androgen receptor (dihydrotestosterone receptor; testicular feminization; spinal and bulbar muscular atrophy; Kennedy disease)	3.53	0.00489	2.51	0.0202	1.84	0.199	1.96	0.253	1.4	0.462	1.02	0.972	1.22	1.67	1.55	2.14
211096_at	BC003111	PBX2	pre-B-cell leukemia transcription factor 2	-2.62	0.000117	-2.77	4.54e-05	-2.62	0.000297	-1.01	0.966	-1.07	0.744	-1.01	0.971	-1.01	-1.06	1.01	1.03
211075_s_at	Z25521	CD47	CD47 molecule /// CD47 molecule	4.41	0.05	9.19	0.00402	7.06	0.0255	2.35	0.406	4.89	0.0923	3.76	0.125	1.03	4.44	1.47	6.77
211074_at	AF000381	FOLR1	folate receptor 1 (adult) /// folate receptor 1 (adult)	34.78	0.000196	20.39	0.000401	20.39	0.00158	-1.06	0.966	-1.8	0.462	-1.8	0.454	1.53	-2.03	2.2	-2.42
211072_x_at	BC006481	TUBA1B	alpha tubulin /// alpha tubulin	8.75	0.00258	11.31	0.000764	26.72	0.000365	2.13	0.394	2.75	0.223	6.5	0.0224	1.25	3.23	-1.01	4.71
211070_x_at	BC006466	DBI	diazepam binding inhibitor (GABA receptor modulator, acyl-Coenzyme A binding protein) /// diazepam binding inhibitor (GABA receptor modulator, acyl-Coenzyme A binding protein)	7.41	0.0013	7.52	0.000785	4.29	0.0203	1.52	0.523	1.54	0.471	-1.14	0.849	-1.43	1.01	-1.37	1.45
211061_s_at	BC006390	MGAT2	mannosyl (alpha-1,6-)-glycoprotein beta-1,2-N-acetylglucosaminyltransferase /// mannosyl (alpha-1,6-)-glycoprotein beta-1,2-N-acetylglucosaminyltransferase	2.3	0.00531	2.07	0.00826	1.92	0.0408	2.06	0.053	1.85	0.0751	1.72	0.0996	1.26	1.13	1.61	1.24
211058_x_at	BC006379	TUBA1B	alpha tubulin /// alpha tubulin	5.43	0.00809	7.36	0.00177	17.88	0.00057	1.77	0.45	2.4	0.263	5.82	0.021	1.2	2.85	1.04	3.97
211048_s_at	BC006344	PDIA4	protein disulfide isomerase family A, member 4 /// protein disulfide isomerase family A, member 4	10.34	0.000322	7.62	0.000534	8.17	0.0017	2.31	0.245	1.71	0.395	1.83	0.27	-1.19	1.12	-1.31	1.58
211047_x_at	BC006337	AP2S1	adaptor-related protein complex 2, sigma 1 subunit /// adaptor-related protein complex 2, sigma 1 subunit	2.85	0.0227	3.34	0.00736	3.86	0.0117	1.06	0.933	1.25	0.657	1.44	0.446	-1.06	-1.74	-1.65	-1.57
211042_x_at	BC006329	MCAM	melanoma cell adhesion molecule /// melanoma cell adhesion molecule	3.27	0.0014	3.03	0.0014	3.63	0.00205	2.06	0.0965	1.91	0.109	2.28	0.0418	1.3	1.17	1.73	1.55
211026_s_at	BC006230	MGLL	monoglyceride lipase /// monoglyceride lipase	3.27	0.00901	2.73	0.0162	2.51	0.0589	1.96	0.27	1.64	0.368	1.51	0.367	-1.01	2.25	-1.54	2.9
211015_s_at	L12723	HSPA4	heat shock 70kDa protein 4	4.47	0.000999	6.64	0.000124	9.58	0.000121	1.43	0.452	2.13	0.115	3.07	0.0215	1.04	1.41	-1.03	1.78
211000_s_at	AB015706	IL6ST	interleukin 6 signal transducer (gp130, oncostatin M receptor)	6.28	0.058	10.27	0.0136	6.87	0.0783	1.46	0.766	2.4	0.429	1.6	0.673	1.67	1.63	1.06	1.7
210987_x_at	M19267	TPM1	tropomyosin 1 (alpha)	3.2	0.0207	2.89	0.024	3.97	0.0169	2.87	0.112	2.59	0.117	3.56	0.0385	1.17	2.43	-1.27	4.38
210950_s_at	BC003573	FDFT1	farnesyl-diphosphate farnesyltransferase 1	5.7	0.0195	6.02	0.0118	2.1	0.376	3.46	0.228	3.66	0.155	1.28	0.786	1.8	2.01	1.31	4.44
210927_x_at	BC004239	JTB	jumping translocation breakpoint	3.39	0.0179	3.34	0.0133	2.73	0.077	1.82	0.388	1.79	0.365	1.46	0.49	1.23	-1.03	1.21	1.33
210907_s_at	BC002506	PDCD10	programmed cell death 10	6.06	0.00597	7.67	0.00172	8.23	0.00518	1.41	0.646	1.79	0.415	1.92	0.323	-1.01	3.27	1.18	4.86
210889_s_at	M31933	FCGR2B	Fc fragment of IgG, low affinity IIb, receptor (CD32)	3.48	0.0343	9.13	0.000731	5.98	0.0104	1.17	0.853	3.07	0.12	2.01	0.263	-1.2	1.32	1.39	2.03
210881_s_at	M17863	IGF2	insulin-like growth factor 2 (somatomedin A) /// insulin- insulin-like growth factor 2	5.82	0.000718	4.2	0.00176	3.34	0.0172	1.42	0.504	1.03	0.962	-1.22	0.695	1.33	1.21	1.85	1.08
210830_s_at	AF001602	PON2	paraoxonase 2	16.22	0.00106	11	0.00183	7.26	0.0196	3.58	0.216	2.43	0.352	1.6	0.562	1.29	1.49	1.59	1.89
210798_x_at	AB008047	MASP2	mannan-binding lectin serine peptidase 2	4.76	0.0144	3.16	0.0489	1.21	0.834	1.01	1	-1.5	0.546	-3.92	0.0679	-1	-4.63	1.45	-4.21
210745_at	U96173	ONECUT1	one cut domain, family member 1	14.62	0.000731	11.63	0.000835	4.99	0.035	2.41	0.348	1.92	0.41	-1.21	0.809	3.84	5.86	5.35	8.51
210681_s_at	AF153604	USP15	ubiquitin specific peptidase 15	3.58	0.0021	4.2	0.000585	3.86	0.00344	1.31	0.546	1.54	0.364	1.41	0.379	1.23	1.55	1.75	1.7
210649_s_at	AF231056	ARID1A	AT rich interactive domain 1A (SWI-like)	4.82	0.00101	3.53	0.00285	4.5	0.00336	1.79	0.319	1.31	0.546	1.67	0.243	1.28	1.04	1.67	1.25
210648_x_at	AB047360	SNX3	sorting nexin 3	2.06	0.0718	2.57	0.0153	3.01	0.0185	1.3	0.583	1.63	0.355	1.91	0.148	-1.1	2.3	-1.2	2.98
210625_s_at	U34074	AKAP1	A kinase (PRKA) anchor protein 1	3.14	0.0117	3.66	0.00365	2.53	0.0604	1.37	0.548	1.59	0.387	1.1	0.859	1.21	1.41	1.78	1.42
210616_s_at	AB020712	SEC31A	SEC31 homolog A (S. cerevisiae)	15.56	0.000253	11.71	0.000355	11.71	0.0014	1.8	0.428	1.36	0.635	1.36	0.637	1.03	1.12	1.19	1.6
210614_at	U21938	TTPA	tocopherol (alpha) transfer protein (ataxia (Friedreich-like) with vitamin E deficiency)	5.06	0.0012	2.25	0.046	1.34	0.568	2.14	0.212	-1.05	0.936	-1.77	0.223	1.78	2.25	4.53	2.35
210597_x_at	K03206	PRB1 /// PRB2	proline-rich protein BstNI subfamily 1 /// proline-rich protein BstNI subfamily 2	-1.91	0.119	-2.14	0.0478	-1.89	0.171	-1.01	0.995	-1.13	0.795	-1	0.995	1.22	-1.31	1.79	-1.46
210571_s_at	AF074480	CMAH	cytidine monophosphate-N-acetylneuraminic acid hydroxylase (CMP-N-acetylneuraminate monooxygenase)	4.11	0.00253	4.14	0.00155	1.78	0.231	2.6	0.0898	2.62	0.0617	1.13	0.812	-1.4	1.79	-1.8	1.49
210561_s_at	AL110243	WSB1	WD repeat and SOCS box-containing 1	1.72	0.161	2.57	0.0101	3.14	0.0102	1.13	0.826	1.68	0.286	2.06	0.0991	1.08	2.99	1.83	3.88
210558_at	AB045829	AKR1C4	aldo-keto reductase family 1, member C4 (chlordecone reductase; 3-alpha hydroxysteroid dehydrogenase, type I; dihydrodiol dehydrogenase 4)	10.63	0.00151	7.84	0.0025	3.29	0.106	2.73	0.281	2.01	0.388	-1.18	0.835	-1.13	-1.56	-1.16	-1.3
210527_x_at	L11645	TUBA3C	tubulin, alpha 2	4.14	0.000483	3.78	0.000473	3.97	0.00156	1.32	0.491	1.21	0.607	1.27	0.526	1.22	1.06	1.07	1.31
210521_s_at	AB017551	FETUB	fetuin B	9.99	0.00238	5.7	0.00908	-1.24	0.821	3.66	0.168	2.09	0.383	-3.39	0.115	-1.06	-1.66	1.03	-1.41
210466_s_at	BC002488	SERBP1	SERPINE1 mRNA binding protein 1	3.89	0.000545	4.86	0.000123	7.95	5.18e-05	1.11	0.817	1.39	0.401	2.27	0.0418	1.19	1.66	-1.03	1.88
210453_x_at	AL050277	ATP5L	ATP synthase, H+ transporting, mitochondrial F0 complex, subunit G	5.17	0.0121	6.64	0.00343	6.96	0.0101	1.39	0.677	1.78	0.423	1.87	0.359	-1.05	1.4	-1.28	2.19
210452_x_at	D26480	CYP4F2	cytochrome P450, family 4, subfamily F, polypeptide 2	2.57	0.000216	2.24	0.000432	1.54	0.0531	1.18	0.481	1.03	0.928	-1.41	0.124	-1.34	-1.12	-1.13	1.02
210438_x_at	M25077	TROVE2	TROVE domain family, member 2	1.72	0.172	2.2	0.0297	2.11	0.0829	1.43	0.448	1.84	0.208	1.77	0.174	-1.06	1.6	1.35	1.77
210434_x_at	AF151056	JTB	jumping translocation breakpoint	3.51	0.0169	3.71	0.00928	2.69	0.0853	1.82	0.393	1.92	0.33	1.4	0.551	1.13	-1.1	1.1	1.27
210427_x_at	BC001388	ANXA2	annexin A2	1.24	0.922	4.86	0.0183	10.56	0.00561	-1.25	0.819	3.14	0.195	6.82	0.0276	-1.59	1.46	-1.56	1.24
210406_s_at	AL136727	RAB6A /// RAB6C	RAB6A, member RAS oncogene family /// RAB6C, member RAS oncogene family	5.74	0.00297	5.94	0.00169	8.88	0.00172	1.1	0.908	1.14	0.839	1.71	0.35	-1.26	1.4	-1.17	1.77
210327_s_at	D13368	AGXT	alanine-glyoxylate aminotransferase (oxalosis I; hyperoxaluria I; glycolicaciduria; serine-pyruvate aminotransferase)	6.19	0.00759	3.68	0.0333	1.73	0.468	1.83	0.451	1.09	0.929	-1.96	0.326	-1.02	-4.6	1.05	-2.92
210326_at	D13368	AGXT	alanine-glyoxylate aminotransferase (oxalosis I; hyperoxaluria I; glycolicaciduria; serine-pyruvate aminotransferase)	15.67	0.000253	7.89	0.00116	3.2	0.0796	2.99	0.178	1.51	0.526	-1.64	0.429	-1.12	-6.68	1.06	-5.1
210324_at	M17263	C8G	complement component 8, gamma polypeptide	4.72	0.00505	4.56	0.00384	4.56	0.0127	1.29	0.687	1.25	0.702	1.25	0.715	-1.39	-2.51	-1.49	-2.27
210301_at	U06117	XDH	xanthine dehydrogenase	4.08	0.00267	2.87	0.0112	1.69	0.274	1.87	0.293	1.31	0.559	-1.29	0.596	-1.11	1.2	-1.15	1.17
210283_x_at	BC005295	PAIP1	poly(A) binding protein interacting protein 1	3.25	0.00427	4.17	0.000731	3.92	0.00384	1.51	0.417	1.93	0.167	1.82	0.158	-1.02	1.43	1.17	1.7
210263_at	AF029780	KCNF1	potassium voltage-gated channel, subfamily F, member 1	-2.04	0.0005	-2.17	0.00017	-2.28	0.000442	1.11	0.6	1.04	0.854	-1.01	0.975	1.03	-1.52	1.04	-1.54
210213_s_at	AF022229	ITGB4BP	integrin beta 4 binding protein	4.11	0.0173	4.82	0.00652	4.79	0.0204	1.41	0.612	1.66	0.434	1.65	0.419	1.18	1.03	1.07	1.45
210208_x_at	BC003133	BAT3	HLA-B associated transcript 3	4.14	0.00342	4.38	0.00172	4.5	0.00553	1.06	0.929	1.13	0.822	1.16	0.778	-1.11	-1.57	-1.21	-1.14
210183_x_at	AF112222	---	---	3.84	0.00731	4.5	0.00231	4.99	0.00547	1.16	0.832	1.36	0.558	1.51	0.423	-1.03	-1.07	-1.12	1.19
210125_s_at	AF044773	BANF1	barrier to autointegration factor 1	20.11	1.45e-05	22.78	6.84e-06	26.17	1.51e-05	1.52	0.45	1.72	0.35	1.97	0.166	1.04	-1.06	-1.05	1.41
210097_s_at	AF130102	NOL7	nucleolar protein 7, 27kDa	5.21	0.00119	6.15	0.000391	5.54	0.00227	1.09	0.902	1.29	0.596	1.17	0.773	1.04	1.22	-1.01	1.35
210024_s_at	AB017644	UBE2E3	ubiquitin-conjugating enzyme E2E 3 (UBC4/5 homolog, yeast)	9.13	0.00211	7.31	0.00273	12.21	0.00228	4	0.109	3.2	0.145	5.35	0.0363	1.19	2.25	1.03	4
210014_x_at	AF023266	IDH3B	isocitrate dehydrogenase 3 (NAD+) beta	2.41	0.0219	2.19	0.029	1.43	0.407	1.25	0.628	1.13	0.773	-1.35	0.467	1.06	-1.65	-1.17	-1.3
210013_at	BC005395	HPX	hemopexin	2.46	0.0469	3.48	0.0061	3.36	0.0217	1.13	0.844	1.6	0.395	1.55	0.367	-1.16	1.21	-1.08	1.56
209980_s_at	L23928	SHMT1	serine hydroxymethyltransferase 1 (soluble)	9.25	0.00101	5.46	0.00395	2.35	0.193	2.33	0.309	1.38	0.618	-1.69	0.396	-1.17	-1.44	-1.06	1.08
209978_s_at	M74220	LPA /// PLG	lipoprotein, Lp(a) /// plasminogen	4.69	0.0256	3.81	0.0396	1.41	0.689	2.64	0.319	2.14	0.379	-1.26	0.786	-1.03	-1.01	1.26	1.22
209977_at	M74220	PLG	plasminogen	3.86	0.00586	3.61	0.00539	2.35	0.0969	1.56	0.443	1.45	0.46	-1.06	0.932	-1.1	-1.32	1.15	-1.06
209976_s_at	AF182276	CYP2E1	cytochrome P450, family 2, subfamily E, polypeptide 1	4.06	0.015	2.87	0.0459	1.97	0.283	1.09	0.928	-1.29	0.677	-1.88	0.292	1.23	-1.83	1.73	-1.82
209971_x_at	AI928526	JTV1	JTV1 gene	2.64	0.0672	2.69	0.0485	3.05	0.062	-1.29	0.701	-1.27	0.69	-1.12	0.88	1.06	-1.01	1.04	1.24
209899_s_at	AF217197	SIAHBP1	fuse-binding protein-interacting repressor	2.95	0.0294	2.91	0.0239	2.77	0.0671	1.55	0.473	1.53	0.45	1.45	0.485	-1.01	-1.1	1.01	1.27
209895_at	AF119855	PTPN11	protein tyrosine phosphatase, non-receptor type 11 (Noonan syndrome 1)	3.46	7.74e-06	3.71	3.49e-06	6.11	2.57e-07	1.01	0.972	1.08	0.666	1.78	0.00746	-1.13	1.06	-1.09	1.06
209894_at	U50748	LEPR	leptin receptor	-1.37	0.827	-3.68	0.0426	-1.16	0.898	-4.44	0.103	-11.96	0.0042	-3.76	0.0974	-1.51	-9.78	-1.27	-21.86
209860_s_at	J04543	ANXA7	annexin A7	8.11	0.00505	9.19	0.00225	6.82	0.0181	1.74	0.508	1.97	0.411	1.46	0.631	1.01	1.79	1.19	3.17
209824_s_at	AB000812	ARNTL	aryl hydrocarbon receptor nuclear translocator-like	6.15	0.000893	4	0.00362	1.85	0.246	2	0.293	1.3	0.613	-1.66	0.307	2.43	1.79	4.03	2.9
209785_s_at	AF065214	PLA2G4C	phospholipase A2, group IVC (cytosolic, calcium-independent)	-1.01	1	2.17	0.029	7.46	0.000223	-1.02	0.975	2.14	0.0988	7.36	0.00025	-1.01	2.17	-1	1.39
209774_x_at	M57731	CXCL2	chemokine (C-X-C motif) ligand 2	1.56	0.554	4.5	0.009	2.75	0.124	-2.66	0.239	1.09	0.914	-1.51	0.527	-1.68	7.84	-2.22	9.45
209764_at	AL022312	MGAT3	CDNA FLJ43371 fis, clone NTONG2005969	-1.61	0.0463	-2.24	0.00176	-2.27	0.00546	1.31	0.405	-1.06	0.876	-1.07	0.817	1.36	-1.04	1.74	-1.03
209762_x_at	AF280094	SP110	SP110 nuclear body protein	1.88	0.319	5.66	0.00357	5.58	0.0122	1.43	0.609	4.32	0.0407	4.26	0.0445	1.11	6.59	2.73	8.69
209761_s_at	AA969194	SP110	SP110 nuclear body protein	2.17	0.326	6.02	0.0109	6.15	0.0285	1.79	0.507	4.96	0.0722	5.06	0.0649	-1.3	6.96	2.57	8.57
209748_at	AB029006	SPAST	spastin	1.77	0.106	2	0.0376	1.66	0.207	1.32	0.504	1.5	0.366	1.24	0.576	1.01	1.19	1.16	1.56
209687_at	U19495	CXCL12	chemokine (C-X-C motif) ligand 12 (stromal cell-derived factor 1)	5.62	0.00349	6.02	0.00174	1.63	0.442	-1.2	0.805	-1.12	0.87	-4.14	0.0343	-1.42	1.95	1.04	2.33
209668_x_at	D50579	CES2	carboxylesterase 2 (intestine, liver)	3.73	0.00587	2.62	0.0239	1.71	0.296	1.3	0.62	-1.09	0.883	-1.68	0.28	-1.14	-1.08	1.27	-1.04
209662_at	BC005383	CETN3	centrin, EF-hand protein, 3 (CDC31 homolog, yeast)	3.46	0.0215	4.35	0.00574	5.43	0.00798	1.61	0.461	2.03	0.304	2.53	0.122	1.17	2.07	1.08	3.03
209660_at	AF162690	TTR	transthyretin (prealbumin, amyloidosis type I)	7.62	0.00249	4.08	0.0155	2.06	0.295	1.52	0.571	-1.23	0.76	-2.45	0.173	1.07	-1.79	1.26	-1.83
209659_s_at	AF164598	CDC16	cell division cycle 16 homolog (S. cerevisiae)	2.51	0.0293	2.2	0.0477	3.71	0.00938	1.06	0.927	-1.07	0.904	1.57	0.315	1.6	1.72	1.68	2.43
209608_s_at	BC000408	ACAT2	acetyl-Coenzyme A acetyltransferase 2 (acetoacetyl Coenzyme A thiolase)	6.11	0.00652	4.79	0.0107	1.53	0.578	2.64	0.278	2.07	0.365	-1.52	0.54	1.01	-1.3	1.13	1.19
209607_x_at	U08032	SULT1A3 /// SULT1A4	sulfotransferase family, cytosolic, 1A, phenol-preferring, member 3 /// sulfotransferase family, cytosolic, 1A, phenol-preferring, member 4	6.59	0.000821	3.23	0.0117	2.22	0.137	3.48	0.0502	1.71	0.375	1.17	0.774	1.14	-2.25	1.06	-1.31
209605_at	D87292	TST	thiosulfate sulfurtransferase (rhodanese)	5.82	0.0095	5.66	0.00709	3.41	0.0924	1.51	0.599	1.46	0.594	-1.13	0.882	-1.09	-1.38	1.04	1.01
209572_s_at	AF080227	EED	embryonic ectoderm development	2.1	0.0462	3.1	0.00314	4.93	0.00122	1.46	0.428	2.16	0.0974	3.43	0.00938	1.28	2.04	1.54	2.51
209549_s_at	BC001121	DGUOK	deoxyguanosine kinase	2.22	0.00694	2.41	0.00253	3.27	0.00134	1.13	0.725	1.22	0.511	1.66	0.113	1.13	1.2	-1.4	1.17
209533_s_at	AF145020	PLAA	phospholipase A2-activating protein	3.51	0.0026	2.69	0.00771	5.32	0.000964	2.1	0.152	1.61	0.336	3.18	0.0155	1.64	1.64	1.62	2.45
209512_at	BC004331	HSDL2	hydroxysteroid dehydrogenase like 2	4.72	0.0213	4.79	0.0148	3.14	0.127	1.22	0.832	1.24	0.786	-1.23	0.794	-1.54	-1.77	-1.34	-1.48
209496_at	BC000069	RARRES2	retinoic acid receptor responder (tazarotene induced) 2	2.5	0.0274	2.36	0.027	2	0.137	1.2	0.733	1.13	0.792	-1.04	0.934	-1.4	-1.23	-1.66	-1.04
209488_s_at	D84109	RBPMS	RNA binding protein with multiple splicing	2.43	0.0629	3.43	0.00845	7.62	0.00129	1.15	0.848	1.63	0.4	3.61	0.0316	1.66	1.84	1.87	1.54
209487_at	D84109	RBPMS	RNA binding protein with multiple splicing	1.52	0.317	2.07	0.0427	4.89	0.00151	-1.55	0.399	-1.13	0.788	2.09	0.0984	1.75	1.21	1.56	1.11
209475_at	AF106069	USP15	ubiquitin specific peptidase 15	3.27	0.000273	3.12	0.000237	3.46	0.000495	-1.45	0.302	-1.53	0.191	-1.38	0.247	-1.32	-1.06	-1.31	1.14
209471_s_at	L00634	FNTA	farnesyltransferase, CAAX box, alpha	4.44	0.000731	4.26	0.000558	4.53	0.00173	1.68	0.322	1.61	0.319	1.72	0.184	-1.23	1.2	-1.04	1.19
209452_s_at	AF035824	VTI1B	vesicle transport through interaction with t-SNAREs homolog 1B (yeast)	4.82	0.00478	4.41	0.00457	5.1	0.00867	1.57	0.476	1.43	0.528	1.66	0.362	1.31	-1.61	1.06	-1.39
209451_at	U59863	TANK	TRAF family member-associated NFKB activator	2.75	0.0184	2.73	0.0139	2.57	0.0489	2.35	0.138	2.33	0.106	2.19	0.107	1.29	3.25	1.88	3.94
209422_at	AL109965	PHF20	PHD finger protein 20	2.09	0.00238	2.41	0.000439	2.19	0.00372	-1.3	0.38	-1.13	0.622	-1.24	0.353	-1.03	-1.04	-1.03	1.16
209390_at	AF013168	TSC1	tuberous sclerosis 1	2.07	0.114	2.87	0.0173	2.3	0.107	-1.04	0.963	1.33	0.579	1.06	0.92	-1.31	1.26	1.04	1.82
209387_s_at	M90657	TM4SF1	transmembrane 4 L six family member 1	1.79	0.119	2.07	0.0377	1.28	0.58	1.24	0.629	1.43	0.41	-1.13	0.789	1.27	1.42	1.17	1.93
209386_at	AI346835	TM4SF1	transmembrane 4 L six family member 1	2.06	0.0284	2.24	0.0118	-1.17	0.718	-1.29	0.512	-1.19	0.625	-3.1	0.00725	1.04	1.25	-1.01	1.41
209384_at	AA176833	PROSC	proline synthetase co-transcribed homolog (bacterial)	2.53	0.0095	2.2	0.0163	2.38	0.0277	1.41	0.428	1.23	0.577	1.33	0.439	1.06	1.17	-1.18	1.2
209355_s_at	AB000889	PPAP2B	phosphatidic acid phosphatase type 2B	12.91	0.0129	13.36	0.00817	10.48	0.0381	1.16	0.934	1.2	0.892	-1.06	0.962	-3.16	-1.85	-2.01	-2.33
209345_s_at	AL561930	PI4KII	phosphatidylinositol 4-kinase type II	1.82	0.000821	2.09	0.000123	7.31	2.7e-08	-1.02	0.944	1.13	0.47	3.95	1.09e-06	-1	1.16	-1.01	1.42
209341_s_at	AU153366	IKBKB	inhibitor of kappa light polypeptide gene enhancer in B-cells, kinase beta	3.48	0.00493	4.23	0.00122	4.5	0.00353	1.09	0.902	1.32	0.547	1.4	0.446	-1.03	1.71	1.09	2.14
209314_s_at	AK024258	HBS1L	HBS1-like (S. cerevisiae)	3.03	0.0398	2.73	0.0493	3.16	0.0602	1.14	0.867	1.03	0.974	1.19	0.793	1.01	-1.21	-1.15	1.12
209290_s_at	BC001283	NFIB	nuclear factor I/B	5.03	0.00326	2.93	0.024	3.34	0.0342	1.93	0.353	1.13	0.85	1.28	0.654	1.17	1.61	1.49	2.69
209289_at	AI700518	NFIB	nuclear factor I/B	3.84	0.00561	2.66	0.0242	2.59	0.0632	1.77	0.369	1.22	0.697	1.19	0.745	1.07	1.44	1.2	2.14
209280_at	U58856	MRC2	mannose receptor, C type 2	-2.33	0.0231	-2.43	0.0131	-3.18	0.00851	1.08	0.893	1.04	0.942	-1.27	0.558	1.05	-1.34	1.3	-1.41
209279_s_at	BC000245	NSDHL	NAD(P) dependent steroid dehydrogenase-like	7.01	0.0146	12.04	0.00215	5.78	0.047	2.4	0.403	4.11	0.14	1.97	0.413	-2.43	1.15	-4.35	2.37
209248_at	AL136713	GHITM	growth hormone inducible transmembrane protein	4.14	0.00793	3.27	0.0152	2	0.231	1.79	0.399	1.41	0.533	-1.16	0.813	1.07	-1.93	1.6	-1.68
209230_s_at	AF135266	NUPR1	nuclear protein 1	10.41	4.11e-05	4.86	0.000424	3.16	0.0122	1.77	0.302	-1.21	0.662	-1.87	0.151	-1.17	-4.63	-1.28	-4.71
209226_s_at	U72069	TNPO1	transportin 1	14.72	0.000117	14.32	8.26e-05	18.38	0.000157	2.11	0.306	2.06	0.282	2.64	0.104	1.12	1.6	1.27	2.12
209224_s_at	BC003674	NDUFA2	NADH dehydrogenase (ubiquinone) 1 alpha subcomplex, 2, 8kDa	6.32	0.000704	6.02	0.000527	5.82	0.00234	1.35	0.583	1.28	0.615	1.24	0.673	1.04	-1.3	-1.09	1
209218_at	AF098865	SQLE	squalene epoxidase	1.57	0.509	3.29	0.0226	2.09	0.243	1.3	0.704	2.73	0.138	1.73	0.353	1.28	3.03	1.02	5.06
209216_at	BC000464	WDR45	WD repeat domain 45	3.78	0.00628	3.2	0.00951	2.19	0.13	-1.1	0.893	-1.3	0.602	-1.91	0.194	-1.17	-2.28	-1.29	-2.37
209206_at	AV701283	SEC22B	SEC22 vesicle trafficking protein homolog B (S. cerevisiae)	3.61	0.00706	2.73	0.0194	3.29	0.0219	-1.49	0.468	-1.96	0.242	-1.63	0.31	-1.22	-1.24	-1.37	1.01
209187_at	AW516932	DR1	down-regulator of transcription 1, TBP-binding (negative cofactor 2)	1.79	0.0429	2.35	0.00385	3.48	0.00123	-1.1	0.821	1.19	0.58	1.77	0.095	-1.07	1.68	1.2	2.41
209160_at	AB018580	AKR1C3	aldo-keto reductase family 1, member C3 (3-alpha hydroxysteroid dehydrogenase, type II)	2.24	0.0463	2.11	0.0497	1.87	0.173	2.09	0.192	1.97	0.182	1.74	0.203	-1.44	-1.18	-1.69	-1.06
209147_s_at	AB000888	PPAP2A	phosphatidic acid phosphatase type 2A	4.03	0.0347	6.59	0.00456	5.86	0.0207	-1.36	0.711	1.21	0.809	1.07	0.935	-2.5	1.27	-1.77	1.09
209146_at	AV704962	SC4MOL	sterol-C4-methyl oxidase-like	5.32	0.00379	6.64	0.00106	4	0.0235	1.22	0.776	1.53	0.47	-1.09	0.906	1.26	1.61	-1.34	2.42
209142_s_at	BC002775	UBE2G1	ubiquitin-conjugating enzyme E2G 1 (UBC7 homolog, yeast)	5.46	0.00519	5.98	0.00242	7.84	0.00356	1.53	0.536	1.67	0.425	2.19	0.201	-1.07	2.48	1.23	3.34
209140_x_at	L42024	HLA-B	major histocompatibility complex, class I, B	3.56	0.108	18.25	0.000802	12.64	0.0073	1.17	0.901	6.02	0.0634	4.17	0.113	-1.45	4.26	1.22	7.19
209109_s_at	U84895	TSPAN6	tetraspanin 6 /// zinc finger protein 444	7.21	0.00359	9.85	0.000837	11.24	0.00236	2.1	0.384	2.87	0.177	3.27	0.102	-1.05	2.2	1.01	3.24
209103_s_at	BC001049	UFD1L	ubiquitin fusion degradation 1 like (yeast)	1.78	0.0768	2.03	0.0224	2.85	0.00744	1.32	0.486	1.51	0.336	2.11	0.0582	-1.19	1.32	-1.16	1.79
209095_at	J03620	DLD	dihydrolipoamide dehydrogenase	7.01	0.015	7.01	0.0105	6.11	0.0412	2.03	0.459	2.03	0.423	1.77	0.5	-1.05	2.68	-1.05	4.55
209081_s_at	NM_030582	COL18A1	collagen, type XVIII, alpha 1	3.76	5.81e-05	2.71	0.000295	2.06	0.00928	1.11	0.745	-1.25	0.412	-1.65	0.072	-1.08	-1.58	1.25	-1.42
209075_s_at	AY009128	ISCU	IscU iron-sulfur cluster scaffold homolog (E. coli)	3.01	0.00291	3.23	0.00121	2.95	0.0076	1.08	0.882	1.16	0.691	1.06	0.899	-1.04	1.1	-1.09	1.36
209063_x_at	BF248165	PAIP1	poly(A) binding protein interacting protein 1	2.38	0.0679	2.59	0.0353	2.25	0.129	1.51	0.48	1.64	0.396	1.42	0.489	-1.01	1.37	1.38	1.69
209040_s_at	U17496	PSMB8	proteasome (prosome, macropain) subunit, beta type, 8 (large multifunctional peptidase 7)	2.04	0.437	21.86	0.000562	20.53	0.00249	1.36	0.767	14.52	0.0068	13.64	0.00935	-1.44	20.53	1.84	29.86
209034_at	AF279899	PNRC1	proline-rich nuclear receptor coactivator 1	2.55	0.0912	2.97	0.0382	2.69	0.111	-1.12	0.908	1.04	0.952	-1.06	0.948	1.21	1.44	1.72	1.42
209026_x_at	AF141349	TUBB	tubulin, beta	5.98	0.00089	5.58	0.000731	11.55	0.000234	2.75	0.102	2.57	0.0971	5.32	0.00504	1.43	1.32	1.13	1.68
209022_at	AK026678	STAG2	stromal antigen 2	3.46	0.0123	4.41	0.0027	3.71	0.0184	-1.4	0.55	-1.1	0.872	-1.31	0.615	-1.51	-1.09	-1.13	-1.04
209008_x_at	U76549	KRT8	keratin 8 /// keratin 8	6.02	0.00228	10.41	0.000238	19.16	0.00016	2.28	0.269	3.95	0.035	7.26	0.00402	1.09	2.6	1.22	3.51
208994_s_at	AI638762	PPIG	peptidylprolyl isomerase G (cyclophilin G)	2.64	0.00189	2.79	0.000814	4.23	0.000296	-1.09	0.828	-1.04	0.936	1.46	0.2	1.36	1.28	1.33	1.56
208992_s_at	BC000627	STAT3	signal transducer and activator of transcription 3 (acute-phase response factor)	2.41	0.244	5.86	0.0114	5.78	0.0326	-1.66	0.552	1.46	0.629	1.44	0.654	-1.66	1.71	-1.36	1.69
208991_at	AA634272	STAT3	signal transducer and activator of transcription 3 (acute-phase response factor)	3.56	0.2	8.57	0.0185	7.57	0.0599	-2.28	0.475	1.06	0.968	-1.07	0.955	-1.85	1.33	-1.56	1.24
208986_at	AL559478	TCF12	transcription factor 12 (HTF4, helix-loop-helix transcription factors 4)	6.77	0.0011	10.06	0.000191	11.88	0.000461	1.41	0.562	2.1	0.25	2.48	0.115	-1.07	1.96	1.39	3.16
208985_s_at	BC002719	EIF3S1	eukaryotic translation initiation factor 3, subunit 1 alpha, 35kDa	1.83	0.089	2.07	0.0315	2.11	0.0617	1.3	0.534	1.47	0.383	1.51	0.279	-1.03	1.84	-1.06	2.29
208980_s_at	M26880	UBC	ubiquitin C	22.16	0.000117	29.45	3.8e-05	27.86	0.000165	1.26	0.775	1.67	0.442	1.58	0.478	-1.24	1.21	-1.06	1.46
208977_x_at	BC004188	TUBB2C	tubulin, beta 2C	7.46	0.00253	6.77	0.00223	11.79	0.0016	2.62	0.253	2.38	0.261	4.14	0.0523	2.16	1.49	1.61	2.2
208974_x_at	BC003572	KPNB1	karyopherin (importin) beta 1	4.93	0.00274	4.32	0.00309	9.13	0.000748	1.91	0.344	1.67	0.387	3.53	0.0359	1.74	1.2	2.17	1.91
208967_s_at	U39945	AK2	adenylate kinase 2	3.18	0.0282	3.36	0.0164	4.29	0.0173	2.31	0.257	2.45	0.174	3.12	0.072	1.03	-1.25	-1.16	1.36
208959_s_at	BC005374	TXNDC4	thioredoxin domain containing 4 (endoplasmic reticulum)	2.99	0.0488	3.16	0.0297	3.32	0.0568	1.59	0.49	1.68	0.417	1.77	0.336	1.12	1.05	1.04	1.48
208949_s_at	BC001120	LGALS3	lectin, galactoside-binding, soluble, 3 (galectin 3)	-1.01	1	2.69	0.0214	24.08	2.3e-05	-1.44	0.496	1.88	0.283	16.8	5.78e-05	1.05	2.99	-1.12	2.83
208942_s_at	BE866511	TLOC1	translocation protein 1	4.5	0.00573	4.32	0.00447	5.1	0.00789	-1.24	0.737	-1.29	0.646	-1.09	0.887	-1.65	-1.74	-1.36	-1.46
208932_at	BC001416	PPP4C	protein phosphatase 4 (formerly X), catalytic subunit	3.34	0.00291	3.95	0.000785	7.06	0.000251	1.4	0.457	1.66	0.293	2.97	0.0197	-1.34	1.58	-1.77	2.22
208928_at	AF258341	POR	P450 (cytochrome) oxidoreductase	3.97	0.00536	4.72	0.00159	5.13	0.0042	-1.77	0.371	-1.49	0.439	-1.37	0.531	-1.44	-2.57	-1.04	-2.71
208927_at	BF673888	SPOP	speckle-type POZ protein	1.72	0.214	2.66	0.0156	2.43	0.062	1.03	0.97	1.59	0.38	1.45	0.411	-1.11	2.66	-1.09	4.07
208908_s_at	AF327443	CAST	calpastatin	2.6	0.00178	2.97	0.000467	3.53	0.000674	-1.04	0.939	1.1	0.762	1.31	0.355	-1.6	-1.05	-1.36	1.03
208904_s_at	BC000354	LOC645899 /// LOC646195 /// RPS28	ribosomal protein S28 /// similar to 40S ribosomal protein S28 /// similar to 40S ribosomal protein S28	3.16	0.00845	2.91	0.00874	2.55	0.0464	1.03	0.968	-1.06	0.932	-1.21	0.708	1.07	-1.67	-1.02	-1.57
208899_x_at	AF100741	ATP6V1D	ATPase, H+ transporting, lysosomal 34kDa, V1 subunit D	2.59	0.0556	4.6	0.00289	4.96	0.00746	1.18	0.803	2.1	0.242	2.27	0.138	-1.18	2.22	-1.43	2.93
208896_at	X98743	DDX18	DEAD (Asp-Glu-Ala-Asp) box polypeptide 18	2.59	0.00186	2.2	0.00406	2.57	0.00448	1.16	0.661	-1.01	0.967	1.15	0.642	1.17	-1.06	1.16	1.05
208870_x_at	BC000931	ATP5C1	ATP synthase, H+ transporting, mitochondrial F1 complex, gamma polypeptide 1	3.66	0.0334	3.46	0.0313	3.05	0.103	2.07	0.385	1.96	0.379	1.73	0.399	-1.13	1.1	-1.21	1.72
208869_s_at	AF087847	GABARAPL1	GABA(A) receptor-associated protein like 1	-2.25	0.0255	-2.01	0.0403	-2.33	0.0385	-1.99	0.167	-1.78	0.209	-2.06	0.0888	-1.54	-1.23	-1.2	-1.36
208857_s_at	M93008	PCMT1	protein-L-isoaspartate (D-aspartate) O-methyltransferase	6.36	0.0315	7.41	0.0155	5.32	0.084	1.63	0.64	1.89	0.497	1.36	0.769	-2.48	1.73	-2.43	2.08
208846_s_at	U90943	VDAC3	inositol 1,4,5-triphosphate receptor, type 2 /// voltage-dependent anion channel 3	10.63	0.00183	10.63	0.00116	14.62	0.00193	2.79	0.283	2.79	0.231	3.84	0.089	1.28	1.26	1.07	2.09
208841_s_at	AB014560	G3BP2	GTPase activating protein (SH3 domain) binding protein 2	5.7	0.0096	4.17	0.0206	7.41	0.00925	1.55	0.57	1.13	0.887	2.01	0.31	1.28	1.37	1.92	1.66
208833_s_at	AF119662	ATXN10	ataxin 10	3.18	0.0147	3.16	0.0108	3.36	0.0236	1.12	0.862	1.11	0.854	1.18	0.764	1.12	-1.18	1.08	1.16
208829_at	AF029750	TAPBP	TAP binding protein (tapasin)	1.75	0.125	3.76	0.000832	5.46	0.000594	-1.09	0.874	1.97	0.125	2.87	0.0195	-1.89	2.5	-1.59	2.74
208825_x_at	U43701	RPL23A	ribosomal protein L23a	2.24	0.0341	2.01	0.0493	2	0.103	1.14	0.793	1.03	0.951	1.02	0.961	-1.04	-1.1	-1.01	-1.02
208815_x_at	AB023420	HSPA4	heat shock 70kDa protein 4	3.66	0.00806	4.96	0.00134	9.32	0.000539	1.33	0.609	1.8	0.335	3.39	0.0356	1.34	1.37	1.26	1.86
208812_x_at	BC004489	HLA-C /// LOC732037	major histocompatibility complex, class I, C /// similar to major histocompatibility complex, class I, C	1.36	0.789	5.86	0.00442	5.03	0.0232	-1.13	0.899	3.81	0.0773	3.27	0.0995	-1.3	3.16	1.26	4.77
208809_s_at	AL136632	C6orf62	chromosome 6 open reading frame 62	4.17	0.000587	5.54	0.000107	4.53	0.00103	-1.02	0.971	1.3	0.492	1.06	0.895	-1.23	1.64	1.2	1.89
208796_s_at	BC000196	CCNG1	cyclin G1	2.83	0.0151	3.07	0.0065	2.68	0.0384	1.21	0.731	1.31	0.556	1.14	0.806	1.08	1.11	1.16	1.39
208794_s_at	D26156	SMARCA4	SWI/SNF related, matrix associated, actin dependent regulator of chromatin, subfamily a, member 4	1.92	0.0425	2.25	0.0101	3.61	0.00198	1.03	0.965	1.21	0.598	1.93	0.0864	1.14	1.28	1.05	1.61
208785_s_at	BE893893	MAP1LC3B	microtubule-associated protein 1 light chain 3 beta	2.24	0.07	2.93	0.0133	2.95	0.0348	-1.1	0.898	1.19	0.729	1.2	0.735	-1.63	-1.49	-1.02	-1.61
208783_s_at	AL570661	CD46	CD46 molecule, complement regulatory protein	4.72	0.0015	3.25	0.00598	3.39	0.0154	1.21	0.719	-1.2	0.706	-1.15	0.787	-1.06	-1.1	1.67	-1.03
208775_at	D89729	XPO1	exportin 1 (CRM1 homolog, yeast)	4.26	0.0397	4.96	0.0181	7.73	0.0138	1.39	0.71	1.61	0.535	2.51	0.224	1.13	2.07	1.29	3.96
208766_s_at	BC001449	HNRPR	heterogeneous nuclear ribonucleoprotein R	2.73	0.084	3.89	0.0157	6.73	0.00685	1.41	0.617	2.01	0.356	3.48	0.0747	1.07	2.46	1.09	3.77
208763_s_at	AL110191	TSC22D3	TSC22 domain family, member 3	4.26	0.0274	4.2	0.0216	2.36	0.249	-4.32	0.0954	-4.38	0.0664	-7.78	0.0133	-2.83	-4.53	-3.16	-5.08
208755_x_at	BF312331	H3F3A /// LOC440926	H3 histone, family 3A /// H3 histone, family 3A pseudogene	2.5	0.0219	2.69	0.0104	3.2	0.0126	1.25	0.639	1.35	0.491	1.6	0.266	-1.06	1.16	1.24	1.26
208746_x_at	AF070655	ATP5L	ATP synthase, H+ transporting, mitochondrial F0 complex, subunit G	5.24	0.0141	6.64	0.00427	7.01	0.0117	1.36	0.707	1.72	0.452	1.82	0.388	-1.13	1.21	-1.47	1.84
208736_at	AF004561	ARPC3	actin related protein 2/3 complex, subunit 3, 21kDa	9.32	0.00381	13.93	0.000789	15.89	0.00227	1.68	0.543	2.51	0.317	2.87	0.174	1.06	1.55	-1.01	2.27
208731_at	AU158062	RAB2A	RAB2, member RAS oncogene family	4.89	0.011	3.56	0.0262	4.11	0.0399	1.45	0.599	1.06	0.943	1.22	0.783	-1.12	1.05	-1	1.3
208729_x_at	D83043	HLA-B	major histocompatibility complex, class I, B	2.79	0.141	13.27	0.000705	9.13	0.00731	1.36	0.73	6.45	0.0264	4.44	0.072	-1.24	3.58	1.68	6.19
208727_s_at	BC002711	CDC42	cell division cycle 42 (GTP binding protein, 25kDa)	2.41	0.219	3.61	0.0465	3.71	0.0886	1.16	0.898	1.73	0.465	1.78	0.436	-1.04	4.5	1.2	5.37
208726_s_at	BC000461	EIF2S2	eukaryotic translation initiation factor 2, subunit 2 beta, 38kDa	4.23	0.021	5.13	0.00717	6.68	0.00978	1.6	0.525	1.95	0.383	2.53	0.171	1.32	1.3	1.37	1.54
208716_s_at	AB020980	TMCO1	transmembrane and coiled-coil domains 1	2.28	0.092	2.6	0.0388	2.62	0.0809	1.18	0.795	1.35	0.574	1.36	0.57	-1.4	1.46	-1.33	2.35
208700_s_at	L12711	TKT	transketolase (Wernicke-Korsakoff syndrome)	8.28	0.00216	7.52	0.00184	9.38	0.00353	1.58	0.536	1.43	0.588	1.79	0.368	-1.88	1.01	-2.17	1.44
208696_at	AF275798	CCT5	chaperonin containing TCP1, subunit 5 (epsilon)	4.17	0.000396	4.5	0.000178	4.93	0.000455	1.22	0.608	1.32	0.446	1.44	0.29	1.11	1.27	-1.01	1.55
208693_s_at	D30658	GARS	glycyl-tRNA synthetase	2.07	0.149	2.55	0.0458	6.77	0.0024	1.74	0.405	2.14	0.228	5.7	0.00657	-1.07	1.44	-1.18	2.16
208687_x_at	AF352832	HSPA8	heat shock 70kDa protein 8	6.23	0.0034	10.41	0.000405	5.32	0.0131	-1.04	0.968	1.61	0.45	-1.21	0.771	-1.33	-1.03	-1.15	1.39
208686_s_at	D42040	BRD2	bromodomain containing 2	3.05	0.0214	3.53	0.0079	3.41	0.0263	-1.56	0.455	-1.35	0.564	-1.4	0.524	-1.17	1.06	-1.07	1.15
208685_x_at	AA902767	BRD2	bromodomain containing 2	2.11	0.229	3.48	0.0264	4.38	0.03	-4.08	0.0768	-2.48	0.232	-1.97	0.284	-1.75	1.17	-1.3	1.68
208679_s_at	AF279893	ARPC2	actin related protein 2/3 complex, subunit 2, 34kDa	2.93	0.0336	5.28	0.0018	5.06	0.00761	1.34	0.638	2.41	0.164	2.31	0.138	-1	1.91	1.27	2.37
208669_s_at	AF109873	EID1	EP300 interacting inhibitor of differentiation 1	3.18	0.0227	2.71	0.0353	2.24	0.155	1.58	0.457	1.35	0.584	1.11	0.864	1.36	1.15	1.1	1.7
208668_x_at	BC003689	HMGN2	high-mobility group nucleosomal binding domain 2	4.26	0.0192	3.32	0.0367	8.17	0.00482	1.59	0.522	1.24	0.755	3.05	0.109	1.06	-1.27	1.09	1.35
208666_s_at	BE866412	ST13	suppression of tumorigenicity 13 (colon carcinoma) (Hsp70 interacting protein)	8.46	0.000889	5.46	0.0027	2.64	0.114	1.55	0.507	-1	0.997	-2.07	0.216	1.09	-1.27	1.25	1.04
208659_at	AF034607	CLIC1	chloride intracellular channel 1	4.69	0.00234	5.74	0.000633	12.47	0.000174	2.33	0.179	2.85	0.0607	6.19	0.00264	1.22	1.44	1.34	2.27
208652_at	BC000400	PPP2CA	protein phosphatase 2 (formerly 2A), catalytic subunit, alpha isoform	8.94	0.00203	9.32	0.00113	13.83	0.00152	1.85	0.438	1.93	0.393	2.87	0.136	1.22	1.97	1.52	3.1
208649_s_at	AF100752	VCP	valosin-containing protein	9.58	0.00167	9.51	0.00108	11.47	0.00249	1.58	0.549	1.57	0.518	1.89	0.347	-1.01	1.43	-1.3	2.14
208645_s_at	AF116710	RPS14	ribosomal protein S14	20.11	9.51e-05	14.52	0.00014	13.45	0.000695	1.66	0.458	1.2	0.776	1.11	0.888	1.25	-1.73	1.18	-1.6
208644_at	M32721	PARP1	poly (ADP-ribose) polymerase family, member 1	2.3	0.0241	2.41	0.013	2.95	0.012	1.12	0.832	1.17	0.698	1.43	0.352	1.01	1.07	-1.01	1
208642_s_at	AA205834	XRCC5	X-ray repair complementing defective repair in Chinese hamster cells 5 (double-strand-break rejoining; Ku autoantigen, 80kDa)	6.73	0.00683	5.74	0.00771	5.58	0.025	1.99	0.426	1.69	0.467	1.65	0.49	-1.17	-1.49	1.13	-1.08
208641_s_at	BC004247	RAC1	ras-related C3 botulinum toxin substrate 1 (rho family, small GTP binding protein Rac1)	3.12	0.0234	4.56	0.00294	5.7	0.00441	1.02	0.977	1.5	0.46	1.87	0.238	-1.4	-1.07	-1.42	-1.07
208635_x_at	BF976260	NACA	nascent-polypeptide-associated complex alpha polypeptide	5.78	0.0039	4.32	0.00789	3.07	0.0751	1.59	0.496	1.19	0.79	-1.18	0.801	1.16	-1.63	1.23	-1.46
208631_s_at	U04627	HADHA	hydroxyacyl-Coenzyme A dehydrogenase/3-ketoacyl-Coenzyme A thiolase/enoyl-Coenzyme A hydratase (trifunctional protein), alpha subunit	3.43	0.018	3.76	0.00864	2.71	0.0831	1.31	0.663	1.43	0.523	1.04	0.961	1.03	-2.48	-1.23	-2
208616_s_at	U48297	PTP4A2	protein tyrosine phosphatase type IVA, member 2	3.12	0.0112	3.46	0.00448	5.58	0.00197	1.04	0.959	1.16	0.772	1.87	0.184	1.06	-1.07	1.22	1.06
208612_at	D83485	PDIA3	protein disulfide isomerase family A, member 3	6.36	0.0028	7.46	0.00102	7.52	0.00384	1.91	0.398	2.24	0.268	2.25	0.185	-1.18	1.45	-1.3	1.66
208607_s_at	NM_030754	SAA1 /// SAA2	serum amyloid A1 /// serum amyloid A1 /// serum amyloid A2 /// serum amyloid A2	1.23	0.987	17.88	0.0261	61.82	0.011	1.23	0.929	17.88	0.0884	61.82	0.0171	1.22	17.75	-1.13	61.18
208598_s_at	NM_005703	HUWE1	HECT, UBA and WWE domain containing 1	4.5	0.000512	4.23	0.000435	5.1	0.000735	1.69	0.292	1.59	0.312	1.92	0.108	1.15	-1.22	1.31	-1.08
208596_s_at	NM_019093	UGT1A1 /// UGT1A10 /// UGT1A3 /// UGT1A4 /// UGT1A5 /// UGT1A6 /// UGT1A7 /// UGT1A8 /// UGT1A9	UDP glucuronosyltransferase 1 family, polypeptide A10 /// UDP glucuronosyltransferase 1 family, polypeptide A8 /// UDP glucuronosyltransferase 1 family, polypeptide A7 /// UDP glucuronosyltransferase 1 family, polypeptide A6 /// UDP glucuronosyltransferas	20.97	0.000193	13.09	0.000405	3.95	0.0525	2.73	0.255	1.71	0.444	-1.95	0.32	1.36	-1.42	1.69	-1.24
208540_x_at	NM_021039	LOC729659 /// LOC730278 /// LOC730558	similar to Putative S100 calcium-binding protein A11 pseudogene /// similar to Putative S100 calcium-binding protein A11 pseudogene /// similar to Putative S100 calcium-binding protein A11 pseudogene	2.09	0.0364	4.99	0.000192	15.24	9.37e-06	-1.21	0.652	1.97	0.116	6.02	0.000352	-1.01	2.43	-1.02	2.87
208517_x_at	NM_001207	BTF3	basic transcription factor 3	6.15	0.0154	4.79	0.0242	4.6	0.0636	1.85	0.483	1.44	0.645	1.39	0.695	1.29	-1.24	1.43	1.02
208499_s_at	NM_006260	DNAJC3	DnaJ (Hsp40) homolog, subfamily C, member 3	2.87	0.00791	3.16	0.00298	3.16	0.0102	1.18	0.73	1.3	0.527	1.3	0.524	1.19	1.37	-1.26	1.53
208472_at	NM_022465	IKZF4	IKAROS family zinc finger 4 (Eos)	-2.01	1.29e-05	-2.03	8.06e-06	-2.01	2.7e-05	-1.01	0.956	-1.01	0.929	-1.01	0.929	-1	-1.01	-1	-1
208470_s_at	NM_020995	HP /// HPR	haptoglobin /// haptoglobin-related protein	2.71	0.0215	3.14	0.00708	3.01	0.0258	1.15	0.818	1.33	0.548	1.28	0.622	-1.15	1.37	-1.24	1.52
208451_s_at	NM_000592	C4A /// C4B	complement component 4A (Rodgers blood group) /// complement component 4B (Childo blood group)	5.21	0.000171	6.32	4.49e-05	3.97	0.00159	1.47	0.394	1.79	0.16	1.13	0.765	1.1	2.09	1.46	2.37
208405_s_at	NM_006016	CD164	CD164 molecule, sialomucin	2.4	0.047	2.75	0.0173	2.5	0.0661	1.78	0.357	2.04	0.207	1.85	0.199	1.13	2.17	1.87	2.55
208398_s_at	NM_004865	TBPL1	TBP-like 1	1.54	0.412	3.29	0.00819	7.52	0.00102	1.21	0.736	2.6	0.0904	5.94	0.0033	1.14	2.83	1.88	3.29
208374_s_at	NM_006135	CAPZA1	capping protein (actin filament) muscle Z-line, alpha 1	2.6	0.0727	3.29	0.0199	4.79	0.0129	1.71	0.431	2.16	0.267	3.14	0.0753	1.25	2.01	1.44	2.98
208299_at	NM_021096	CACNA1I	calcium channel, voltage-dependent, alpha 1I subunit	-2.01	0.0164	-2	0.0123	-2.06	0.0285	-1.01	0.979	-1	0.99	-1.03	0.941	-1	1.01	-1	1.02
208232_x_at	L12260	NRG1	neuregulin 1	-3.34	0.000237	-3.43	0.000132	-3.97	0.000224	1.11	0.761	1.08	0.802	-1.07	0.837	1.17	-1.87	1.12	-1.64
208209_s_at	NM_000716	C4BPB	complement component 4 binding protein, beta	3.23	0.0401	5.66	0.00318	2.99	0.0894	1.47	0.57	2.59	0.19	1.37	0.63	1.13	1.24	1.01	1.37
208147_s_at	NM_030878	CYP2C8	cytochrome P450, family 2, subfamily C, polypeptide 8 /// cytochrome P450, family 2, subfamily C, polypeptide 8	3.51	0.00202	2.35	0.0147	1.53	0.303	1.73	0.283	1.16	0.711	-1.33	0.474	1.59	-1.08	1.73	1.04
208141_s_at	NM_031304	DOHH	deoxyhypusine hydroxylase/monooxygenase /// deoxyhypusine hydroxylase/monooxygenase	-2.73	0.000388	-2.43	0.000562	-3.78	0.000111	-1.06	0.875	1.06	0.83	-1.46	0.135	1.02	-1.32	1.01	-1.05
208095_s_at	NM_001222	SRP72	signal recognition particle 72kDa	5.32	0.00137	5.39	0.000808	7.62	0.000929	1.47	0.482	1.5	0.433	2.11	0.141	1.28	1.44	1.19	2.27
208089_s_at	NM_030794	TDRD3	tudor domain containing 3 /// tudor domain containing 3	1.89	0.0401	2.13	0.0124	2.04	0.0441	1.57	0.315	1.77	0.143	1.69	0.135	1.07	-1.13	-1.01	1.13
208041_at	NM_002929	GRK1	G protein-coupled receptor kinase 1	-2.91	0.000406	-2.91	0.000274	-2.93	0.00101	-1.01	0.976	-1.01	0.982	-1.02	0.957	-1.01	-1.01	-1.01	-1.01
208012_x_at	NM_004509	SP110	SP110 nuclear body protein	2.43	0.227	8.63	0.00285	7.06	0.0168	1.22	0.839	4.35	0.0902	3.56	0.113	-1.25	2.95	2.69	3.99
207988_s_at	NM_005731	ARPC2	actin related protein 2/3 complex, subunit 2, 34kDa	2.43	0.0894	4.23	0.0057	5.54	0.00683	-1.01	0.982	1.72	0.396	2.25	0.162	1.01	1.59	1.13	2.05
207945_s_at	NM_001893	CSNK1D	casein kinase 1, delta	2.53	0.0428	3.27	0.00862	8.88	0.00058	1.68	0.405	2.17	0.18	5.9	0.00347	1.21	1.54	1.21	2.11
207883_s_at	NM_003227	TFR2	transferrin receptor 2	5.58	0.000453	4.47	0.000731	1.01	0.992	2.45	0.0939	1.96	0.178	-2.27	0.0855	1.15	-2.2	1.37	-1.74
207845_s_at	NM_014885	ANAPC10	anaphase promoting complex subunit 10	2.81	0.0444	3.07	0.0228	3.05	0.056	1.45	0.544	1.59	0.426	1.58	0.405	1.16	2.41	1.3	3.54
207801_s_at	NM_014868	RNF10	ring finger protein 10	4.96	0.000264	5.28	0.000126	10.2	3.16e-05	1.77	0.245	1.88	0.137	3.63	0.0042	1.13	1.51	-1.02	1.69
207773_x_at	NM_022820	CYP3A43	cytochrome P450, family 3, subfamily A, polypeptide 43	8.69	0.0105	4.63	0.0458	3.2	0.206	2.17	0.444	1.16	0.895	-1.25	0.829	-1.74	-2	-1.25	-2.41
207721_x_at	NM_005340	HINT1	histidine triad nucleotide binding protein 1	8.82	0.000117	7.84	0.000117	4.53	0.00373	1.69	0.369	1.51	0.411	-1.15	0.772	-1	-1.4	1.02	-1.06
207719_x_at	NM_014812	CEP170	centrosomal protein 170kDa	3.53	0.00308	5.1	0.000347	10.13	9.05e-05	-1.02	0.973	1.41	0.424	2.81	0.0312	1.04	3.92	-1.06	4.94
207718_x_at	NM_000764	CYP2A13 /// CYP2A6 /// CYP2A7 /// CYP2A7P1	cytochrome P450, family 2, subfamily A, polypeptide 6 /// cytochrome P450, family 2, subfamily A, polypeptide 7 /// cytochrome P450, family 2, subfamily A, polypeptide 7 pseudogene 1 /// cytochrome P450, family 2, subfamily A, polypeptide 13	6.45	0.000808	2.89	0.0186	1.12	0.877	2.25	0.219	1.01	0.992	-2.57	0.0903	1.06	-1.29	1.69	-1.46
207688_s_at	NM_005538	INHBC	inhibin, beta C	6.59	0.0035	5.39	0.00476	7.89	0.00454	2.01	0.387	1.65	0.45	2.41	0.173	2.97	3.32	3.05	6.13
207657_x_at	NM_002270	TNPO1	transportin 1	8.52	0.000265	8.88	0.00015	13.09	0.000163	1.15	0.832	1.2	0.729	1.77	0.248	1.04	1.04	1.02	1.34
207616_s_at	NM_004180	TANK	TRAF family member-associated NFKB activator	3.12	0.00563	3.12	0.00371	2.4	0.0452	2.57	0.069	2.57	0.0466	1.97	0.121	1.21	1.73	1.65	2.19
207573_x_at	NM_006476	ATP5L	ATP synthase, H+ transporting, mitochondrial F0 complex, subunit G	3.84	0.0207	5.03	0.00499	5.39	0.0125	1.33	0.693	1.74	0.413	1.87	0.309	-1.1	1.38	-1.31	2.14
207537_at	NM_002625	PFKFB1	6-phosphofructo-2-kinase/fructose-2,6-biphosphatase 1	7.78	0.00057	3.68	0.00722	2.71	0.0714	2.41	0.2	1.14	0.815	-1.19	0.773	2.1	-1.02	2.2	1.59
207330_at	NM_002864	PZP	pregnancy-zone protein	4.5	0.00141	4.5	0.00088	3.46	0.0111	1.47	0.448	1.47	0.416	1.13	0.807	-1.04	2.04	1.13	2.44
207243_s_at	NM_001743	CALM2	calmodulin 2 (phosphorylase kinase, delta)	4.29	0.0235	4.99	0.00988	7.11	0.00966	1.91	0.427	2.22	0.338	3.16	0.113	-1.01	1.79	-1.01	2.58
207202_s_at	NM_003889	NR1I2	nuclear receptor subfamily 1, group I, member 2	3.97	0.0108	4.32	0.00502	2.83	0.0744	4.11	0.0407	4.47	0.0194	2.93	0.0826	1.2	1.93	2.17	2.93
207186_s_at	NM_004459	BPTF	bromodomain PHD finger transcription factor	3.68	0.00816	4.03	0.00352	4.89	0.00542	-1.13	0.849	-1.04	0.959	1.17	0.78	1.09	1.32	1.21	1.81
207168_s_at	NM_004893	H2AFY	H2A histone family, member Y	2.2	0.138	3.16	0.0213	9.13	0.00135	-1.16	0.849	1.24	0.708	3.58	0.0479	-1.27	1.92	-1.06	3.04
207157_s_at	NM_005274	GNG5	guanine nucleotide binding protein (G protein), gamma 5	3.95	0.00785	5.43	0.00128	8.82	0.000947	1.38	0.592	1.89	0.316	3.07	0.0599	1.02	1.56	-1	2.17
207007_at	NM_005122	NR1I3	nuclear receptor subfamily 1, group I, member 3	10.2	3.81e-06	5.39	2.59e-05	4.26	0.000321	2.14	0.0433	1.13	0.699	-1.12	0.73	1.54	-1.79	2.16	-1.61
206953_s_at	NM_012302	LPHN2	latrophilin 2	6.02	0.00363	6.15	0.00215	8.57	0.00272	1.8	0.426	1.84	0.387	2.57	0.139	1.21	2.35	1.27	2.57
206910_x_at	NM_005666	CFHR2	complement factor H-related 2	2.81	0.0288	2.95	0.0168	1.78	0.28	1.59	0.434	1.67	0.38	1.01	0.982	1.19	1.23	1.44	1.38
206893_at	NM_002968	SALL1	sal-like 1 (Drosophila)	2.69	0.149	5.94	0.00732	2.5	0.232	-1.24	0.815	1.78	0.442	-1.34	0.709	-1.16	2.69	-1.54	3.56
206872_at	NM_005074	SLC17A1	solute carrier family 17 (sodium phosphate), member 1	4.6	0.000559	2.07	0.0347	1.41	0.41	2.91	0.0286	1.31	0.498	-1.12	0.795	1.91	1.12	1.71	1.27
206855_s_at	NM_003773	HYAL2	hyaluronoglucosaminidase 2	-2.06	0.0011	-2.25	0.000329	-2.07	0.00258	-1.06	0.838	-1.16	0.498	-1.06	0.793	-1.32	-1.21	-1.32	-1.38
206770_s_at	NM_012243	SLC35A3	solute carrier family 35 (UDP-N-acetylglucosamine (UDP-GlcNAc) transporter), member A3	2.07	0.0264	2.16	0.0141	2.33	0.024	-1.01	0.976	1.03	0.949	1.11	0.791	-1.73	1.04	-1.88	1.24
206743_s_at	NM_001671	ASGR1	asialoglycoprotein receptor 1	10.85	3.43e-05	9.25	3.51e-05	7.62	0.000278	1.26	0.633	1.07	0.899	-1.13	0.787	-1.09	-1.97	-1.27	-1.55
206738_at	NM_001646	APOC4	apolipoprotein C-IV	2.75	0.0154	2.13	0.0481	1.25	0.663	1.02	0.979	-1.27	0.595	-2.16	0.101	-1.13	-2	1.16	-2.14
206704_at	NM_000084	CLCN5	chloride channel 5 (nephrolithiasis 2, X-linked, Dent disease)	3.43	0.0018	3.76	0.000718	3.25	0.00588	-1.02	0.973	1.07	0.887	-1.08	0.855	-1.66	1.21	-1.39	1.13
206693_at	NM_000880	IL7	interleukin 7	4.69	0.0366	13	0.00127	9.19	0.0115	1.45	0.683	4.03	0.127	2.85	0.194	-1.09	11.71	3.12	14.47
206650_at	NM_018134	IQCC	IQ motif containing C	-2.27	0.000185	-2.27	0.00012	-3.07	3.14e-05	-1.02	0.95	-1.02	0.932	-1.39	0.0915	1.01	-1.01	1.01	1
206610_s_at	NM_000128	F11	coagulation factor XI (plasma thromboplastin antecedent)	-2.28	0.015	-2.75	0.00291	-6.15	0.000186	1.43	0.411	1.19	0.631	-1.88	0.101	-1.27	-2.07	-1.48	-2.02
206541_at	NM_000892	KLKB1	kallikrein B, plasma (Fletcher factor) 1	-1.71	0.173	-2.33	0.0208	-2.03	0.1	-1.06	0.911	-1.45	0.407	-1.27	0.574	1.01	-2.24	-1.01	-1.66
206514_s_at	D12620	CYP4F2 /// CYP4F3	cytochrome P450, family 4, subfamily F, polypeptide 3 /// cytochrome P450, family 4, subfamily F, polypeptide 2	11.55	0.000458	9.65	0.000484	3.97	0.0338	1.71	0.45	1.42	0.574	-1.71	0.374	-1.19	1.06	1.19	1.28
206496_at	NM_006894	FMO3	flavin containing monooxygenase 3	4.79	0.00154	3.92	0.00248	2.17	0.111	2.36	0.15	1.93	0.234	1.07	0.902	1.17	-1.04	1.27	1.04
206469_x_at	NM_012067	AKR7A3	aldo-keto reductase family 7, member A3 (aflatoxin aldehyde reductase)	4.69	0.00975	2.91	0.0485	2.66	0.128	1.78	0.428	1.1	0.899	1.01	0.985	-1.27	-1.33	-1.72	-1.17
206386_at	NM_000354	SERPINA7	serpin peptidase inhibitor, clade A (alpha-1 antiproteinase, antitrypsin), member 7	3.12	0.0615	4.96	0.00791	3.12	0.0971	-1	1	1.59	0.483	-1	1	1.06	2.2	1.35	2.66
206350_at	NM_001639	APCS	amyloid P component, serum	3.66	0.00448	3.66	0.00285	3.23	0.0171	1.91	0.285	1.91	0.232	1.68	0.249	-1.04	1.03	-1	1.26
206340_at	NM_005123	NR1H4	nuclear receptor subfamily 1, group H, member 4	3.86	0.000731	4.2	0.000309	2.79	0.0101	1.58	0.332	1.72	0.2	1.14	0.734	1.42	2.13	1.62	2.75
206292_s_at	NM_003167	SULT2A1	sulfotransferase family, cytosolic, 2A, dehydroepiandrosterone (DHEA)-preferring, member 1	4.99	0.00111	3.86	0.0023	2.07	0.128	1.54	0.427	1.19	0.714	-1.57	0.322	-1.1	1.4	-1	1.3
206287_s_at	NM_002218	ITIH4	inter-alpha (globulin) inhibitor H4 (plasma Kallikrein-sensitive glycoprotein)	2.57	0.013	2.51	0.0105	2.35	0.0419	1.04	0.959	1.01	0.983	-1.06	0.904	1.07	-1.31	1.03	-1.1
206249_at	NM_004721	MAP3K13	mitogen-activated protein kinase kinase kinase 13	2.5	0.0282	2.64	0.0147	6.82	0.000674	1.89	0.281	2	0.18	5.17	0.00274	1.52	2.69	2.19	4.55
206204_at	NM_004490	GRB14	growth factor receptor-bound protein 14	11.31	0.00146	7.57	0.00312	5.06	0.0333	7.73	0.0205	5.17	0.0442	3.46	0.106	1.47	-1.12	1.46	1.83
206179_s_at	NM_007030	TPPP	brain-specific protein p25 alpha	-2.1	6.9e-08	-2.1	3.9e-08	-2.13	3.8e-08	-1.02	0.77	-1.02	0.753	-1.04	0.615	-1.01	-1.01	-1.01	1
206174_s_at	NM_002721	PPP6C	protein phosphatase 6, catalytic subunit	2.68	0.0108	2.5	0.0113	3.05	0.0111	2.01	0.171	1.88	0.173	2.3	0.0639	-1.16	1.37	-1.01	1.63
206155_at	NM_000392	ABCC2	ATP-binding cassette, sub-family C (CFTR/MRP), member 2	2.79	0.0367	2.71	0.032	1.8	0.289	1.59	0.448	1.55	0.431	1.03	0.961	1.05	-1.04	2.53	-1.09
206138_s_at	NM_002651	PIK4CB	phosphatidylinositol 4-kinase, catalytic, beta polypeptide	3.89	0.00389	5.13	0.000718	7.89	0.000565	1.16	0.799	1.53	0.408	2.35	0.0927	-1.01	1.28	1.02	2.2
206085_s_at	NM_001902	CTH	cystathionase (cystathionine gamma-lyase)	6.45	0.0316	5.9	0.0304	7.16	0.0446	-3.95	0.257	-4.32	0.175	-3.56	0.178	1.27	-2.93	1.55	-1.56
206024_at	NM_002150	HPD	4-hydroxyphenylpyruvate dioxygenase	110.66	3.81e-06	74.54	4.9e-06	44.63	3.82e-05	2.3	0.31	1.55	0.487	-1.08	0.916	1.64	-3.01	1.52	-2.18
205999_x_at	AF182273	CYP3A4	cytochrome P450, family 3, subfamily A, polypeptide 4	7.73	0.00141	4.03	0.011	2.28	0.196	2.04	0.362	1.06	0.94	-1.66	0.394	1.55	-1.87	1.84	-2.48
205943_at	NM_005651	TDO2	tryptophan 2,3-dioxygenase	4.66	0.0189	5.24	0.00882	3.16	0.111	2.66	0.283	2.99	0.174	1.8	0.388	-1.09	2.48	1.59	2.27
205892_s_at	NM_001443	FABP1	fatty acid binding protein 1, liver	12.13	0.0322	69.07	0.000897	120.26	0.00159	2.91	0.455	16.56	0.0483	28.84	0.0213	-1.89	21.71	-4.17	62.03
205877_s_at	NM_017590	ZC3H7B	zinc finger CCCH-type containing 7B	-2.01	0.0165	-2.3	0.004	-2.59	0.0062	1.04	0.936	-1.09	0.779	-1.23	0.501	1.21	1.01	1.29	1.09
205820_s_at	NM_000040	APOC3	apolipoprotein C-III	5.28	0.00123	4.06	0.00251	3.95	0.00985	1.13	0.853	-1.16	0.781	-1.19	0.745	-1.24	-1.99	-1.31	-2.05
205813_s_at	NM_000429	MAT1A	methionine adenosyltransferase I, alpha	2.87	0.0121	2.2	0.0388	1.21	0.707	1.17	0.77	-1.11	0.831	-2.01	0.126	-1.6	-1.72	-1.36	-1.72
205765_at	NM_000777	CYP3A5	cytochrome P450, family 3, subfamily A, polypeptide 5	7.57	0.000512	6.36	0.000588	6.64	0.00204	1.61	0.429	1.36	0.555	1.41	0.505	-1.29	1.01	-1.23	1.05
205711_x_at	NM_005174	ATP5C1	ATP synthase, H+ transporting, mitochondrial F1 complex, gamma polypeptide 1	3.68	0.029	3.71	0.0213	3.58	0.0589	1.97	0.399	1.99	0.365	1.92	0.31	-1.18	1.1	-1.27	1.64
205700_at	NM_003725	HSD17B6	hydroxysteroid (17-beta) dehydrogenase 6 homolog (mouse)	4.08	0.015	3.36	0.0239	1.29	0.729	1.74	0.434	1.43	0.558	-1.82	0.321	-1.21	1.34	1.37	1.59
205690_s_at	NM_003910	BUD31	BUD31 homolog (yeast)	2.77	0.0235	4.14	0.00223	5.54	0.0025	1.1	0.88	1.65	0.372	2.2	0.119	1.25	1.03	1.07	1.46
205650_s_at	NM_021871	FGA	fibrinogen alpha chain	3.86	0.00351	3.48	0.00392	2.93	0.0274	1.78	0.335	1.6	0.379	1.35	0.512	1.29	-1.04	1.39	1.06
205596_s_at	AY014180	SMURF2	SMAD specific E3 ubiquitin protein ligase 2	1.89	0.0259	2.06	0.00964	2.17	0.0196	1.31	0.446	1.42	0.342	1.51	0.192	1.14	1.23	1.53	1.32
205573_s_at	NM_015976	SNX7	sorting nexin 7	2.66	0.0471	3.25	0.0141	2.53	0.0964	2.25	0.241	2.75	0.0974	2.14	0.162	-1.5	2.93	-1.02	3.42
205568_at	NM_020980	AQP9	aquaporin 9	2.57	0.0363	2.48	0.0324	2.07	0.154	1.88	0.325	1.82	0.304	1.52	0.391	-1.38	1.13	-1.19	1.16
205547_s_at	NM_003186	TAGLN	transgelin	3.43	0.0157	7.46	0.000455	15.89	0.000168	1.22	0.754	2.66	0.113	5.66	0.00677	1.92	4.17	1.79	7.97
205512_s_at	NM_004208	AIFM1	apoptosis-inducing factor, mitochondrion-associated, 1	3.23	0.0127	2.45	0.0382	1.63	0.349	2.33	0.181	1.77	0.344	1.17	0.776	-1.23	-1.09	-1.88	1.28
205500_at	NM_001735	C5	complement component 5	8.75	0.00146	7.84	0.0013	5.1	0.0188	2.07	0.379	1.85	0.396	1.21	0.796	-1.06	1.19	1.01	1.34
205478_at	NM_006741	PPP1R1A	protein phosphatase 1, regulatory (inhibitor) subunit 1A	6.06	4.28e-06	3.53	4.13e-05	-1.96	0.0115	2.17	0.00996	1.27	0.395	-5.46	8.44e-06	6.19	1.01	5.66	1.22
205384_at	NM_005031	FXYD1	FXYD domain containing ion transport regulator 1 (phospholemman)	18	0.000524	5.82	0.00894	-2.53	0.236	1.17	0.885	-2.66	0.267	-39.12	0.000248	1.31	-4.93	1.36	-4.64
205364_at	NM_003500	ACOX2	acyl-Coenzyme A oxidase 2, branched chain	6.64	0.0019	3.12	0.0267	1.84	0.323	2.31	0.272	1.09	0.905	-1.56	0.447	1.01	-1.78	1.4	-1.24
205335_s_at	NM_003135	SRP19	signal recognition particle 19kDa	3.68	0.00586	3.66	0.00399	5.5	0.00249	1.28	0.649	1.27	0.626	1.91	0.182	1.17	1.55	1.32	2.12
205304_s_at	NM_004982	KCNJ8	potassium inwardly-rectifying channel, subfamily J, member 8	3.68	0.0188	3.58	0.0153	1.87	0.314	-1.72	0.437	-1.77	0.394	-3.39	0.0656	1.37	-5.43	2.57	-6.7
205292_s_at	NM_002137	HNRPA2B1	heterogeneous nuclear ribonucleoprotein A2/B1	3.63	0.0868	4.29	0.0407	5.06	0.0567	1.28	0.816	1.51	0.62	1.78	0.478	-1.02	1.19	1.12	1.7
205276_s_at	NM_004286	GTPBP1	GTP binding protein 1	-2.48	0.00189	-2.66	0.000721	-2.95	0.00149	-1.18	0.599	-1.27	0.426	-1.4	0.227	1.02	-1.47	1.39	-1.48
205178_s_at	NM_006910	RBBP6	retinoblastoma binding protein 6	1.75	0.144	2.33	0.0188	2.1	0.0802	-1.61	0.367	-1.21	0.648	-1.35	0.466	-1.05	1.24	-1.07	1.18
205141_at	NM_001145	ANG	angiogenin, ribonuclease, RNase A family, 5 /// ribonuclease, RNase A family, 4	3.95	0.0035	3.84	0.00261	3.92	0.00809	1.45	0.476	1.41	0.465	1.44	0.419	-1.15	1.04	-1.16	1.12
205108_s_at	NM_000384	APOB	apolipoprotein B (including Ag(x) antigen)	3.34	0.00297	2.62	0.0084	2.89	0.0148	1.19	0.703	-1.07	0.882	1.03	0.96	-1.09	-1.4	1.1	-1.3
205082_s_at	AB046692	AOX1	aldehyde oxidase 1	8.34	0.00647	3.97	0.0461	-1.06	0.973	2.99	0.294	1.42	0.666	-2.95	0.176	1.42	1.06	2.25	1.11
205079_s_at	NM_003829	MPDZ	multiple PDZ domain protein	4.47	0.018	5.06	0.00822	2.48	0.197	-3.27	0.169	-2.89	0.174	-5.9	0.0232	-2.09	-1.26	-1.44	-1.42
205077_s_at	NM_002643	PIGF	phosphatidylinositol glycan anchor biosynthesis, class F	4.2	0.00356	5.74	0.000608	7.41	0.000968	1.25	0.69	1.71	0.362	2.2	0.124	-1.11	1.23	-1.21	1.72
205066_s_at	NM_006208	ENPP1	ectonucleotide pyrophosphatase/phosphodiesterase 1	3.34	0.000731	2.11	0.0104	2.33	0.0158	1.44	0.374	-1.09	0.808	1.01	0.982	1.34	-1.8	1.57	-1.64
205036_at	NM_007080	LSM6	LSM6 homolog, U6 small nuclear RNA associated (S. cerevisiae) /// chromodomain helicase DNA binding protein 9	3.2	0.0102	2.5	0.0269	2.87	0.0338	2.28	0.168	1.78	0.304	2.04	0.139	1.57	1.82	1.1	2.71
205005_s_at	AW293531	NMT2	N-myristoyltransferase 2	2.71	0.0599	2.77	0.0424	1.99	0.259	1.5	0.532	1.53	0.468	1.09	0.9	-1.3	1.33	-1.72	1.83
204934_s_at	NM_002151	HPN	hepsin (transmembrane protease, serine 1)	5.58	0.000132	3.95	0.000438	2.3	0.0318	1.49	0.393	1.05	0.92	-1.64	0.181	-1.45	-2.04	-1.26	-1.84
204845_s_at	NM_001977	ENPEP	glutamyl aminopeptidase (aminopeptidase A)	6.96	0.00821	13.64	0.000748	15.24	0.00227	1.07	0.956	2.1	0.389	2.35	0.254	-2.13	16.34	-1.55	25.9
204820_s_at	NM_006994	BTN3A2 /// BTN3A3	butyrophilin, subfamily 3, member A3 /// butyrophilin, subfamily 3, member A2	2.99	0.0383	19.03	4.3e-05	19.16	0.000165	-1.21	0.795	5.28	0.0122	5.32	0.0131	-1.54	24.59	1.28	38.45
204806_x_at	NM_018950	HLA-F	major histocompatibility complex, class I, F	2.51	0.248	12.38	0.00176	9	0.014	1.15	0.911	5.66	0.0654	4.11	0.107	-1.25	3.05	1.72	5.45
204753_s_at	AI810712	HLF	hepatic leukemia factor	7.11	0.0129	5.82	0.0166	3.29	0.169	1.16	0.903	-1.06	0.961	-1.87	0.447	1.14	2.35	1.87	2.03
204752_x_at	NM_005484	PARP2	poly (ADP-ribose) polymerase family, member 2	5.62	0.000524	4.66	0.000712	6.54	0.000718	2.24	0.152	1.85	0.236	2.6	0.0545	-1.11	-1.03	-1.21	1.18
204744_s_at	NM_013417	IARS	isoleucine-tRNA synthetase	2.14	0.0484	2.33	0.023	3.68	0.00589	1.16	0.771	1.26	0.595	1.99	0.12	1.12	1.51	1.09	2
204713_s_at	AA910306	F5	coagulation factor V (proaccelerin, labile factor)	3.39	0.0016	2.48	0.00711	2.35	0.0295	1.19	0.677	-1.15	0.72	-1.21	0.607	1.24	-1.4	1.65	-1.56
204710_s_at	NM_016003	WIPI2	WD repeat domain, phosphoinositide interacting 2	3.66	0.000909	4.17	0.000309	3.86	0.00177	-1.15	0.764	-1.01	0.997	-1.09	0.85	-1.71	-1.36	-1.64	-1.29
204705_x_at	NM_000035	ALDOB	aldolase B, fructose-bisphosphate	6.32	0.0033	3.01	0.0423	2.22	0.224	1.12	0.904	-1.88	0.379	-2.55	0.142	-1.63	-4.69	-1.71	-4.48
204694_at	NM_001134	AFP	alpha-fetoprotein	15.56	0.0103	23.1	0.00299	14.83	0.0232	4.08	0.332	6.06	0.161	3.89	0.219	1.28	1.21	1.17	1.96
204681_s_at	NM_012294	RAPGEF5	Rap guanine nucleotide exchange factor (GEF) 5	3.32	0.0281	3.18	0.0246	2.41	0.152	-1.37	0.629	-1.42	0.55	-1.88	0.271	-1.3	-1.01	1.09	1.03
204658_at	NM_013293	TRA2A	transformer-2 alpha	7.21	0.000256	8.28	0.000101	12.91	8.3e-05	-1.02	0.979	1.13	0.809	1.75	0.214	-1.73	1.26	-1.13	1.74
204640_s_at	NM_003563	SPOP	speckle-type POZ protein	2.75	0.0137	4.6	0.000641	3.95	0.00485	1.26	0.634	2.1	0.131	1.8	0.173	-1.01	2.07	1.29	2.85
204624_at	NM_000053	ATP7B	ATPase, Cu++ transporting, beta polypeptide	5.98	0.00566	3.95	0.0176	6.45	0.00949	1.92	0.415	1.27	0.725	2.07	0.256	-2.46	5.1	-2.1	8.22
204616_at	NM_006002	UCHL3	ubiquitin carboxyl-terminal esterase L3 (ubiquitin thiolesterase)	2.81	0.0935	3.73	0.0247	4.47	0.0335	2.5	0.293	3.32	0.115	3.97	0.0648	-1.05	2.04	-1.09	3.27
204566_at	NM_003620	PPM1D	protein phosphatase 1D magnesium-dependent, delta isoform	2.62	0.0471	4.06	0.00452	3.89	0.0171	-1.28	0.691	1.21	0.723	1.17	0.794	-1.1	1.96	-1.08	2.5
204565_at	NM_018473	THEM2	thioesterase superfamily member 2	3.1	0.016	2.64	0.0258	2.22	0.121	1.15	0.832	-1.02	0.972	-1.21	0.715	-1.25	-1.5	-1.2	-1.47
204561_x_at	NM_000483	APOC2	apolipoprotein C-II	5.5	0.000394	3.53	0.00197	3.43	0.00823	1.54	0.405	-1.01	0.983	-1.04	0.935	-1.2	-2.3	-1.4	-2.15
204559_s_at	NM_016199	LSM7	LSM7 homolog, U6 small nuclear RNA associated (S. cerevisiae)	2.62	0.018	4.06	0.00115	3.73	0.00634	1.57	0.402	2.43	0.0697	2.24	0.0871	1.09	1.44	-1	2.27
204534_at	NM_000638	VTN	vitronectin	3.89	0.000786	3.56	0.000773	2.81	0.011	1.17	0.723	1.06	0.885	-1.19	0.648	1.03	-1.45	1.27	-1.15
204518_s_at	NM_000943	PPIC	peptidylprolyl isomerase C (cyclophilin C)	2.03	0.122	2.38	0.0417	3.39	0.0203	1.32	0.614	1.55	0.411	2.2	0.126	1.11	1.4	-1.01	2.14
204516_at	BG390306	ATXN7	ataxin 7	2.22	0.0491	2.79	0.00998	3.18	0.015	-1.09	0.898	1.16	0.755	1.32	0.53	1.02	2.38	1.53	2.69
204485_s_at	NM_005486	TOM1L1	target of myb1-like 1 (chicken)	6.11	0.00273	3.25	0.0239	2.73	0.103	3.27	0.105	1.74	0.401	1.46	0.528	2.24	1.31	1.96	1.86
204416_x_at	NM_001645	APOC1	apolipoprotein C-I	5.21	0.000407	3.73	0.00121	1.23	0.667	1.01	0.994	-1.39	0.436	-4.2	0.00363	-1.24	-2.71	-1.12	-2.51
204375_at	NM_014718	CLSTN3	calsyntenin 3	-3.73	9.94e-06	-3.68	6.84e-06	-3.76	1.96e-05	-1.06	0.797	-1.05	0.822	-1.07	0.745	1.01	-1.24	-1	-1.19
204370_at	NM_006831	CLP1	CLP1, cleavage and polyadenylation factor I subunit, homolog (S. cerevisiae)	1.75	0.105	2.01	0.0331	2.46	0.0245	1.28	0.557	1.46	0.381	1.79	0.136	1.17	1.42	1.27	1.55
204366_s_at	NM_001521	GTF3C2	general transcription factor IIIC, polypeptide 2, beta 110kDa	2.31	0.000686	2.17	0.000705	2.35	0.00154	1.06	0.845	-1	0.998	1.08	0.767	-1.13	1.01	1.06	1.11
204350_s_at	NM_004270	CRSP9	cofactor required for Sp1 transcriptional activation, subunit 9, 33kDa	2.53	0.0129	2.46	0.0104	1.87	0.124	2.2	0.105	2.14	0.0884	1.63	0.215	1.47	2.41	1.64	2.82
204295_at	NM_003172	SURF1	surfeit 1	3.97	0.000114	3.53	0.00014	2.77	0.00241	1.15	0.665	1.02	0.951	-1.25	0.436	-1.09	1.03	1.01	1.12
204291_at	NM_014803	ZNF518	zinc finger protein 518	2.93	0.0127	2.6	0.0168	4.47	0.00379	1.46	0.459	1.3	0.565	2.24	0.0995	1.1	1.43	1.6	2.25
204284_at	N26005	PPP1R3C	protein phosphatase 1, regulatory (inhibitor) subunit 3C	25.28	0.0014	9.99	0.00826	6.73	0.0564	156.5	0.000196	61.82	0.000635	41.64	0.0018	14.42	6.54	23.59	14.83
204271_s_at	M74921	EDNRB	endothelin receptor type B	3.16	0.0645	8.4	0.00146	6.28	0.0125	-1.51	0.585	1.77	0.424	1.32	0.701	-1.16	2.07	-1.21	2.86
204258_at	NM_001270	CHD1	chromodomain helicase DNA binding protein 1	14.03	4.19e-05	13.18	2.93e-05	16.34	5.77e-05	-1.1	0.895	-1.17	0.764	1.06	0.924	1.22	2.33	1.37	2.69
204246_s_at	NM_007234	DCTN3	dynactin 3 (p22)	2.41	0.0095	2.36	0.00725	2.24	0.0306	1.08	0.872	1.06	0.891	-1	0.997	-1.45	1.01	-1.57	1.18
204233_s_at	AI991328	CHKA	choline kinase alpha	4.99	0.018	3.63	0.04	4.11	0.0599	-1.96	0.429	-2.69	0.25	-2.38	0.228	2.01	2.46	2.19	4.32
204232_at	NM_004106	FCER1G	Fc fragment of IgE, high affinity I, receptor for; gamma polypeptide	1.29	0.653	3.34	0.00294	2.95	0.0184	-1.61	0.38	1.6	0.357	1.41	0.408	-1.06	2.36	-1.04	3.25
204219_s_at	NM_002802	PSMC1	proteasome (prosome, macropain) 26S subunit, ATPase, 1	3.48	0.00181	3.23	0.00173	3.27	0.00589	1.6	0.347	1.49	0.375	1.51	0.278	-1.04	1.01	-1.2	1.28
204172_at	NM_000097	CPOX	coproporphyrinogen oxidase	9.58	0.00313	9.38	0.00216	11.16	0.00482	5.21	0.077	5.1	0.0589	6.06	0.0376	1.99	4.11	2.13	8.06
204167_at	NM_000060	BTD	biotinidase	-2.77	0.0644	-4.41	0.00684	-4.38	0.0213	1.57	0.501	-1.01	0.983	-1.01	0.992	-1.25	-2.75	-1.95	-3.26
204154_at	NM_001801	CDO1	cysteine dioxygenase, type I	3.89	0.0398	4.17	0.0239	3.05	0.134	1.03	0.977	1.1	0.914	-1.24	0.794	1.33	1.18	1.72	1.68
204070_at	NM_004585	RARRES3	retinoic acid receptor responder (tazarotene induced) 3	1.2	0.779	2.14	0.0203	1.52	0.288	-1.07	0.893	1.67	0.245	1.18	0.673	-1	1.58	1.21	2.19
204050_s_at	NM_001833	CLTA	clathrin, light chain (Lca)	4.08	0.00216	3.92	0.0017	3.39	0.0118	1.87	0.287	1.79	0.276	1.55	0.321	1.13	-1.6	1.16	-1.34
204032_at	NM_003567	BCAR3	breast cancer anti-estrogen resistance 3	3.39	0.00892	2.79	0.0169	2.4	0.081	4.11	0.0162	3.39	0.0264	2.91	0.0509	1.47	2.41	2.95	3.72
204020_at	BF739943	PURA	purine-rich element binding protein A	2.83	0.035	2.83	0.0269	2.35	0.123	1.28	0.677	1.28	0.648	1.06	0.917	-1.02	1.93	1.42	2.08
203973_s_at	NM_005195	CEBPD	CCAAT/enhancer binding protein (C/EBP), delta	5.03	0.0349	9.58	0.0037	13.55	0.00529	-1.59	0.612	1.2	0.847	1.69	0.524	-1.29	1.47	-1.09	1.84
203926_x_at	NM_001687	ATP5D	ATP synthase, H+ transporting, mitochondrial F1 complex, delta subunit	2.4	0.038	2.31	0.0361	2.53	0.0515	1.13	0.838	1.09	0.877	1.2	0.715	1.27	-2.07	1.05	-1.62
203917_at	NM_001338	CXADR	coxsackie virus and adenovirus receptor	1.99	0.288	3.14	0.0454	2.31	0.223	-2.17	0.36	-1.38	0.63	-1.87	0.335	-1.26	2.07	1.04	2.31
203910_at	NM_004815	ARHGAP29	Rho GTPase activating protein 29	3.27	0.0458	3.05	0.047	3.14	0.0861	1.6	0.51	1.5	0.54	1.54	0.503	1.2	1.2	1.41	1.85
203897_at	BE963444	LYRM1	LYR motif containing 1	1.55	0.226	2.28	0.0139	1.89	0.0998	2.22	0.087	3.27	0.0068	2.71	0.022	1.03	1.31	1.04	1.68
203874_s_at	NM_003069	SMARCA1	SWI/SNF related, matrix associated, actin dependent regulator of chromatin, subfamily a, member 1	6.82	0.000962	3.89	0.00599	3.68	0.0234	1.89	0.362	1.08	0.909	1.02	0.978	1.22	-1.49	1.13	-1.09
203857_s_at	NM_006810	PDIA5	protein disulfide isomerase family A, member 5	10.63	2.01e-05	10.34	1.33e-05	7.78	0.000141	2.81	0.0318	2.73	0.0237	2.06	0.0912	1.58	1.4	1.56	1.85
203845_at	AV727449	PCAF	p300/CBP-associated factor	3.56	0.0542	3.39	0.0497	3.43	0.095	1.39	0.689	1.32	0.703	1.34	0.699	-2.19	1.43	-1.78	1.97
203843_at	AA906056	RPS6KA3	ribosomal protein S6 kinase, 90kDa, polypeptide 3	3.14	0.0509	5.39	0.00452	11.08	0.00167	2.43	0.289	4.17	0.0476	8.57	0.00498	-1.36	4.93	-1.16	7.46
203810_at	BG252490	DNAJB4	DnaJ (Hsp40) homolog, subfamily B, member 4	2.24	0.0143	3.27	0.000789	3.29	0.00297	-2.31	0.0496	-1.58	0.267	-1.57	0.193	-1.34	1.08	-1.21	1.08
203752_s_at	NM_005354	JUND	jun D proto-oncogene	3.2	0.0936	4.26	0.0278	4.72	0.0482	-2.71	0.312	-2.04	0.396	-1.84	0.413	-1.45	-1.13	-1.88	1.06
203732_at	NM_016213	TRIP4	thyroid hormone receptor interactor 4	3.1	0.00121	3.43	0.000428	3.48	0.00158	1.04	0.94	1.15	0.675	1.17	0.646	-1.12	1.1	-1.11	1.26
203721_s_at	NM_016001	UTP18	UTP18, small subunit (SSU) processome component, homolog (yeast)	5.35	0.00972	4.69	0.0107	5.66	0.017	1.08	0.947	-1.06	0.95	1.14	0.873	-1.4	-2.17	1.22	-1.96
203711_s_at	NM_014362	HIBCH	3-hydroxyisobutyryl-Coenzyme A hydrolase	5.66	0.00496	3.84	0.0151	2.89	0.0996	2.57	0.245	1.74	0.411	1.31	0.68	-1	-1.54	1.15	-1.11
203704_s_at	AW118862	---	---	6.15	0.000246	4.69	0.00048	4.86	0.0017	1.01	0.994	-1.3	0.531	-1.26	0.588	2.25	-1.03	2.39	1.28
203689_s_at	AI743037	FMR1	fragile X mental retardation 1	22.47	0.000143	20.68	0.000119	10.7	0.0025	2.31	0.333	2.13	0.348	1.1	0.896	1.52	1.97	3.16	2.14
203675_at	NM_005013	NUCB2	nucleobindin 2	7.06	0.0258	9.06	0.00972	9.78	0.0236	1.6	0.654	2.06	0.451	2.22	0.391	-1.01	2.5	-1.65	3.54
203663_s_at	NM_004255	COX5A	cytochrome c oxidase subunit Va	3.41	0.103	4.35	0.0382	4.93	0.0595	1.26	0.827	1.6	0.564	1.82	0.458	-1.29	1.27	-1.68	2.05
203658_at	BC001689	SLC25A20	solute carrier family 25 (carnitine/acylcarnitine translocase), member 20	2.87	0.00822	3.29	0.00242	3.1	0.0115	1.4	0.467	1.61	0.334	1.52	0.303	-1.1	1.5	-1.37	2.15
203655_at	NM_006297	XRCC1	X-ray repair complementing defective repair in Chinese hamster cells 1	-3.16	0.0048	-3.23	0.00274	-2.93	0.0154	-1.06	0.93	-1.08	0.871	1.02	0.969	-1.03	-1.06	-1.01	-1.01
203649_s_at	NM_000300	PLA2G2A	phospholipase A2, group IIA (platelets, synovial fluid)	2.19	0.77	26.17	0.0218	62.25	0.0173	1.92	0.731	22.94	0.0894	54.57	0.0309	1.72	1.26	1.09	2.03
203640_at	BE328496	MBNL2	muscleblind-like 2 (Drosophila)	8.23	0.00821	10.41	0.00274	17.75	0.00267	1.3	0.797	1.65	0.548	2.81	0.206	-1.37	2.38	1.09	2.67
203625_x_at	BG105365	MCAM	melanoma cell adhesion molecule	2.93	0.00832	2.09	0.0446	3.32	0.00928	2.45	0.087	1.74	0.272	2.77	0.0347	1.17	-1.1	1.39	1.43
203621_at	NM_002492	NDUFB5	NADH dehydrogenase (ubiquinone) 1 beta subcomplex, 5, 16kDa	5.17	0.00489	5.21	0.00312	4.63	0.0161	1.19	0.818	1.2	0.777	1.06	0.936	-1.37	1.17	-1.34	1.41
203616_at	NM_002690	POLB	polymerase (DNA directed), beta	2	0.0644	2.38	0.0159	3.76	0.00422	1.02	0.976	1.21	0.63	1.92	0.124	-1.33	1.36	-1.59	1.93
203603_s_at	NM_014795	ZEB2	zinc finger homeobox 1b	2.6	0.198	5.13	0.0174	14.12	0.00315	-2.27	0.399	-1.15	0.878	2.4	0.253	-1.32	2.22	-1.16	4.14
203584_at	NM_014673	TTC35	tetratricopeptide repeat domain 35	5.35	0.00684	5.5	0.00412	4.69	0.0228	1.64	0.487	1.68	0.431	1.43	0.58	1.04	1.29	1.21	1.65
203583_at	NM_014044	UNC50	unc-50 homolog (C. elegans)	3.76	0.0211	3.84	0.014	4.08	0.0294	2.17	0.333	2.22	0.279	2.36	0.165	1.05	1.5	1.18	1.49
203568_s_at	NM_006355	TRIM38	tripartite motif-containing 38	7.36	0.00268	13.18	0.000309	20.97	0.000359	1.5	0.573	2.68	0.195	4.26	0.0498	1.21	3.76	2.53	5.88
203557_s_at	NM_000281	PCBD1	pterin-4 alpha-carbinolamine dehydratase/dimerization cofactor of hepatocyte nuclear factor 1 alpha (TCF1)	9.32	0.0015	6.82	0.00267	4.89	0.0255	4.14	0.0864	3.03	0.148	2.17	0.24	1.36	-2.17	1.39	-1.49
203511_s_at	AF041432	TRAPPC3	trafficking protein particle complex 3	3.25	0.0458	3.56	0.0243	3.27	0.075	1.92	0.411	2.1	0.339	1.93	0.296	-1.41	1.83	-1.77	1.87
203480_s_at	NM_014928	OTUD4	OTU domain containing 4	1.74	0.179	2.2	0.0377	2.45	0.0491	-1.06	0.935	1.19	0.695	1.32	0.519	-1.36	1.73	1.04	1.99
203478_at	NM_002494	NDUFC1	NADH dehydrogenase (ubiquinone) 1, subcomplex unknown, 1, 6kDa	3.81	0.00113	4.06	0.000512	3.68	0.00329	1.18	0.698	1.26	0.544	1.14	0.747	1.03	-1.18	-1	-1.03
203458_at	AI951454	SPR	sepiapterin reductase (7,8-dihydrobiopterin:NADP+ oxidoreductase)	2.3	0.14	3.16	0.029	3.71	0.0379	1.57	0.501	2.16	0.289	2.53	0.135	-2.13	-1.17	-2.6	1.08
203427_at	NM_014034	ASF1A	ASF1 anti-silencing function 1 homolog A (S. cerevisiae)	3.01	0.0207	2.85	0.02	3.01	0.0388	1.33	0.609	1.26	0.658	1.33	0.578	1.2	1.32	1.49	1.82
203423_at	NM_002899	RBP1	retinol binding protein 1, cellular	4.53	0.0098	4.6	0.00631	10.7	0.00136	-1.67	0.457	-1.65	0.431	1.41	0.579	-2.3	-3.89	-2.14	-3.15
203416_at	NM_000560	CD53	CD53 molecule	1.13	0.942	3.03	0.0112	9.71	0.000358	-1.01	0.987	2.66	0.0769	8.52	0.000644	-1.04	2.93	-1	2.92
203409_at	NM_000107	DDB2	damage-specific DNA binding protein 2, 48kDa	1.13	0.886	2.01	0.0209	2.69	0.00923	1.21	0.629	2.16	0.0483	2.89	0.00935	1.31	3.1	1.27	3.92
203405_at	NM_003720	DSCR2	Down syndrome critical region gene 2	2.73	0.022	2.79	0.0146	3.61	0.0122	1.51	0.444	1.54	0.405	1.99	0.151	1.17	-1.28	1.09	-1.16
203381_s_at	N33009	APOE	apolipoprotein E	4.69	0.00167	4.03	0.00215	1.27	0.665	1.93	0.283	1.66	0.363	-1.92	0.171	1.02	-1.39	1.1	-1.18
203351_s_at	AF047598	ORC4L	origin recognition complex, subunit 4-like (yeast)	4.6	0.00414	4.32	0.00357	4.99	0.00686	1.71	0.413	1.6	0.414	1.85	0.244	1.09	1.45	1.51	2.17
203341_at	NM_005760	CEBPZ	CCAAT/enhancer binding protein zeta	2.64	0.0347	3.53	0.00598	3.07	0.0334	-1.36	0.581	-1.01	0.982	-1.17	0.776	-1.18	-1.41	-1.08	-1.14
203320_at	NM_005475	SH2B3	SH2B adaptor protein 3	1.29	0.695	2.25	0.0434	4.47	0.00433	1.13	0.84	1.97	0.209	3.92	0.0119	1.08	2.28	-1.11	2.92
203319_s_at	L04282	ZNF148	zinc finger protein 148	8	2.16e-05	8	1.36e-05	7.46	6.25e-05	2.59	0.0265	2.59	0.0171	2.41	0.0278	1.37	-1.01	1.67	-1.08
203261_at	NM_006571	DCTN6	dynactin 6	4.23	0.0136	3.89	0.0134	3.53	0.0495	2.04	0.365	1.88	0.377	1.71	0.373	1.5	2.22	1.45	3.43
203203_s_at	NM_007043	KRR1	KRR1, small subunit (SSU) processome component, homolog (yeast)	2.75	0.01	2.95	0.00447	3.95	0.00341	1.26	0.612	1.35	0.466	1.8	0.153	1.08	1.23	1.26	1.61
203190_at	NM_002496	NDUFS8	NADH dehydrogenase (ubiquinone) Fe-S protein 8, 23kDa (NADH-coenzyme Q reductase)	5.06	0.0023	5.58	0.000952	7.73	0.00123	1.22	0.746	1.35	0.561	1.87	0.222	-1.36	1.18	-1.41	1.97
203174_s_at	NM_003224	ARFRP1	ADP-ribosylation factor related protein 1	-2.16	5.69e-06	-2.13	4.14e-06	-2.19	7.73e-06	1.01	0.962	1.02	0.846	-1.01	0.968	-1.17	-1.28	-1.16	-1.3
203166_at	NM_006324	CFDP1	craniofacial development protein 1	3.68	0.00493	3.84	0.00269	6.41	0.00122	1.09	0.898	1.13	0.811	1.89	0.176	-1.04	1.04	-1.16	1.32
203132_at	NM_000321	RB1	retinoblastoma 1 (including osteosarcoma)	2.41	0.0193	2.11	0.0321	4.29	0.00212	1.41	0.451	1.24	0.599	2.51	0.0446	1.35	1.77	1.21	2.25
203131_at	NM_006206	PDGFRA	platelet-derived growth factor receptor, alpha polypeptide	3.23	0.128	4.72	0.0302	7.84	0.0192	-1.09	0.943	1.34	0.734	2.22	0.323	1.14	1.49	1.23	1.41
203126_at	NM_014214	IMPA2	inositol(myo)-1(or 4)-monophosphatase 2	6.73	0.0253	4.89	0.0464	2.71	0.299	1.21	0.887	-1.14	0.906	-2.06	0.423	1.29	-3.97	-1.09	-2.07
203125_x_at	AF046997	SLC11A2	solute carrier family 11 (proton-coupled divalent metal ion transporters), member 2	2	0.225	2.97	0.0355	4.72	0.0153	1.4	0.609	2.07	0.302	3.29	0.0706	1.28	2.38	-1.13	2.51
203105_s_at	NM_012062	DNM1L	dynamin 1-like	2.5	0.00536	3.25	0.000621	4.38	0.000518	1.15	0.724	1.5	0.309	2.01	0.0599	1.03	1.33	1.09	1.62
203097_s_at	NM_014247	RAPGEF2	Rap guanine nucleotide exchange factor (GEF) 2	3.05	0.0288	2.93	0.0263	1.69	0.363	1.72	0.42	1.65	0.411	-1.05	0.938	-1.28	2.95	-1.2	3.56
203095_at	NM_002453	MTIF2	mitochondrial translational initiation factor 2	2.04	0.0278	2.33	0.00796	2.31	0.0245	1.13	0.772	1.28	0.471	1.28	0.481	1.09	-1.02	1.26	1.22
203076_s_at	U65019	SMAD2	SMAD family member 2	2.2	0.155	2.89	0.0387	2.33	0.172	1.72	0.43	2.25	0.242	1.82	0.306	-1.04	1.49	1.16	2.04
203045_at	NM_004148	NINJ1	ninjurin 1	1.6	0.11	2.01	0.0136	2.13	0.0245	-1.91	0.0989	-1.52	0.27	-1.43	0.251	-1.66	-1.67	-1.47	-1.68
203034_s_at	NM_000990	hCG_21078 /// RPL27A	ribosomal protein L27a /// similar to 60S ribosomal protein L27a	11.16	0.000146	8.06	0.000287	9.19	0.000721	1.27	0.697	-1.09	0.878	1.04	0.957	1.11	-1.67	-1.03	-1.55
203032_s_at	AI363836	FH	fumarate hydratase	5.54	0.00454	3.05	0.0356	1.3	0.715	3.56	0.0898	1.96	0.355	-1.2	0.796	-1.51	-2.99	-1.31	-2.26
203021_at	NM_003064	SLPI	secretory leukocyte peptidase inhibitor	1.63	0.55	3.51	0.036	14.12	0.00141	1.31	0.74	2.83	0.194	11.39	0.00346	1.12	2.31	1.05	2.78
203012_x_at	NM_000984	RPL23A	ribosomal protein L23a	2.27	0.0225	2.03	0.0347	2.09	0.0679	1.06	0.914	-1.05	0.923	-1.02	0.956	-1.1	-1.11	-1.05	-1.03
202992_at	NM_000587	C7	complement component 7	2.35	0.185	4.29	0.0152	2.31	0.237	1.12	0.911	2.04	0.366	1.1	0.902	-1.05	2.36	1.05	3.28
202976_s_at	NM_014899	RHOBTB3	Rho-related BTB domain containing 3	3.01	0.153	5.39	0.0193	4.53	0.0754	-7.73	0.0407	-4.32	0.116	-5.13	0.0716	-3.53	-3.23	-4.03	-3.33
202975_s_at	N21138	RHOBTB3	Rho-related BTB domain containing 3	13.27	0.000954	16.22	0.000363	9.32	0.00591	-2.75	0.283	-2.25	0.352	-3.92	0.0859	-1.38	-1.67	-1.24	-1.31
202961_s_at	NM_004889	ATP5J2	ATP synthase, H+ transporting, mitochondrial F0 complex, subunit F2	3.53	0.0555	5.54	0.00846	5.7	0.0225	1.6	0.553	2.51	0.283	2.59	0.185	-1.04	-1.06	-1.25	1.4
202929_s_at	NM_001355	DDT	D-dopachrome tautomerase	6.45	8.46e-05	4.6	0.000237	2.73	0.0127	1.85	0.198	1.32	0.467	-1.28	0.512	-1.43	-1.74	-1.77	-1.46
202919_at	NM_015387	PREI3	preimplantation protein 3	2.14	0.00162	2.04	0.00167	2.68	0.000728	1.06	0.86	1.01	0.99	1.32	0.231	1.07	1.57	1.27	1.56
202918_s_at	AF151853	PREI3	preimplantation protein 3	5.06	0.00299	6.5	0.000731	7.36	0.00189	1.66	0.426	2.13	0.233	2.41	0.12	1.65	3.89	1.87	5.43
202911_at	NM_000179	MSH6	mutS homolog 6 (E. coli)	4.53	0.000344	4.06	0.000382	6.32	0.000197	1.13	0.784	1.01	0.981	1.58	0.212	1.14	1.04	1.3	1.19
202900_s_at	NM_002532	NUP88	nucleoporin 88kDa	3.63	0.00455	3.43	0.00396	6.15	0.00118	-1.13	0.844	-1.19	0.711	1.51	0.358	-2.04	-2.17	-1.78	-2.11
202896_s_at	NM_004648	SIRPA	signal-regulatory protein alpha	1.92	0.138	2.64	0.0188	5.28	0.00248	1.04	0.965	1.42	0.455	2.85	0.0494	-1.17	2.14	-1.03	2.41
202882_x_at	NM_016167	NOL7	nucleolar protein 7, 27kDa	2.62	0.000745	3.12	0.000148	2.38	0.00373	1.35	0.369	1.6	0.111	1.22	0.435	1.02	1.71	1.16	1.95
202862_at	NM_000137	FAH	fumarylacetoacetate hydrolase (fumarylacetoacetase)	7.89	0.00191	3.66	0.0219	4.17	0.0347	1.22	0.798	-1.77	0.414	-1.55	0.498	1.02	-3.58	-1.28	-2.97
202860_at	NM_014856	DENND4B	DENN/MADD domain containing 4B	2.06	0.0934	2.51	0.0238	5.06	0.00272	-1.02	0.978	1.2	0.699	2.41	0.0838	-1.17	1.63	1.1	2.14
202857_at	NM_014255	TMEM4	transmembrane protein 4	3.07	0.00813	2.89	0.00791	2.99	0.0192	1.32	0.563	1.24	0.63	1.28	0.568	1.04	-1.33	-1.04	1.02
202839_s_at	NM_004146	NDUFB7	NADH dehydrogenase (ubiquinone) 1 beta subcomplex, 7, 18kDa	8.88	5.79e-06	7.01	8.06e-06	6.64	3.34e-05	1.46	0.341	1.16	0.647	1.09	0.788	1.28	-2.17	1.04	-2.06
202833_s_at	NM_000295	SERPINA1	serpin peptidase inhibitor, clade A (alpha-1 antiproteinase, antitrypsin), member 1	8.28	0.000346	7.21	0.000356	7.41	0.00132	1.28	0.672	1.11	0.857	1.14	0.821	1.1	-2.3	1.13	-2.11
202817_s_at	NM_005637	SS18	synovial sarcoma translocation, chromosome 18	3.03	0.0334	3.25	0.0187	3.34	0.0421	-1.13	0.88	-1.05	0.942	-1.02	0.973	-1.47	1.06	-1.46	1.2
202810_at	NM_004147	DRG1	developmentally regulated GTP binding protein 1	2.09	0.0755	2.53	0.0189	3.16	0.0171	1.26	0.645	1.53	0.396	1.91	0.156	-1.01	1.26	-1.07	1.77
202776_at	NM_014597	DNTTIP2	deoxynucleotidyltransferase, terminal, interacting protein 2	3.18	0.000132	4.03	2.05e-05	4.79	2.66e-05	1.04	0.933	1.31	0.36	1.56	0.0948	1.08	1.26	1.09	1.55
202741_at	AA130247	PRKACB	protein kinase, cAMP-dependent, catalytic, beta	2.53	0.0411	3.01	0.0124	4.56	0.00611	1.16	0.827	1.38	0.523	2.09	0.149	1.06	1.68	-1	1.78
202740_at	NM_000666	ACY1	aminoacylase 1	3.2	0.00179	2.24	0.0124	2.27	0.031	1.96	0.132	1.37	0.414	1.39	0.351	-1.79	-1.68	-2.28	-1.47
202718_at	NM_000597	IGFBP2	insulin-like growth factor binding protein 2, 36kDa	100.43	0.000144	68.59	0.000184	43.41	0.00163	1.88	0.568	1.28	0.826	-1.23	0.853	-1.13	-2.59	-1.09	-3.75
202690_s_at	BC001721	SNRPD1	small nuclear ribonucleoprotein D1 polypeptide 16kDa	2.45	0.0954	3.43	0.0164	7.62	0.00274	1.24	0.76	1.74	0.394	3.86	0.0425	1.27	1.58	1.1	2.67
202682_s_at	NM_003363	USP4	ubiquitin specific peptidase 4 (proto-oncogene)	2.16	0.0842	3.61	0.00448	5.24	0.00313	-1.25	0.684	1.34	0.554	1.95	0.174	1.23	7.46	1.58	11
202678_at	NM_004492	GTF2A2	general transcription factor IIA, 2, 12kDa	2.85	0.0381	4.72	0.00294	4.53	0.0119	-1.07	0.942	1.55	0.442	1.49	0.474	-1.54	2.59	-1.39	3.35
202677_at	NM_002890	RASA1	RAS p21 protein activator (GTPase activating protein) 1	2.31	0.0268	2.36	0.0175	3.25	0.00915	1.11	0.844	1.13	0.775	1.56	0.275	-1.13	1.23	-1.14	1.42
202660_at	AA834576	ITPR2	inositol 1,4,5-triphosphate receptor, type 2	9.51	5.69e-06	7.31	8.06e-06	5.66	8.95e-05	1.01	0.976	-1.28	0.434	-1.66	0.122	-2.13	-1.78	-1.72	-1.92
202654_x_at	NM_022826	7-Mar	membrane-associated ring finger (C3HC4) 7	5.43	0.000826	4.63	0.00104	3.95	0.00784	2.01	0.247	1.72	0.34	1.46	0.409	1.04	3.2	1.37	3.61
202653_s_at	BC003404	7-Mar	membrane-associated ring finger (C3HC4) 7	3.29	0.00702	3.05	0.00709	3.76	0.00838	1.4	0.509	1.29	0.58	1.59	0.303	1.11	1.8	1.34	2.53
202651_at	NM_014873	LPGAT1	lysophosphatidylglycerol acyltransferase 1	6.64	0.000544	5.32	0.000794	5.62	0.00254	2.36	0.168	1.89	0.276	2	0.164	1.43	1.47	1.64	1.9
202635_s_at	NM_005034	POLR2K	polymerase (RNA) II (DNA directed) polypeptide K, 7.0kDa	5.03	0.0012	6.54	0.000275	5.54	0.00203	1.74	0.361	2.27	0.125	1.92	0.171	-1.21	1.8	-1.07	2.63
202630_at	AA046411	APPBP2	amyloid beta precursor protein (cytoplasmic tail) binding protein 2	3.66	0.0193	2.95	0.0351	2.83	0.0878	1.64	0.461	1.32	0.641	1.27	0.707	1.03	1.55	-1.21	1.68
202619_s_at	AI754404	PLOD2	procollagen-lysine, 2-oxoglutarate 5-dioxygenase 2	1.96	0.0944	3.51	0.00254	4.11	0.0042	-1.01	0.985	1.77	0.271	2.07	0.11	1.07	1.8	1.17	1.55
202615_at	BF222895	GNAQ	Guanine nucleotide binding protein (G protein), q polypeptide	2.35	0.0172	2.43	0.00939	2.87	0.0108	1.13	0.799	1.17	0.682	1.39	0.38	1.13	5.28	1.39	6.25
202606_s_at	NM_012290	TLK1	tousled-like kinase 1	5.46	0.00166	2.83	0.0224	2.64	0.0707	2.3	0.215	1.19	0.754	1.11	0.864	-1.01	1.15	1.45	1.5
202603_at	N51370	---	Clone MO-30 mRNA sequence	3.66	0.0137	5.21	0.00203	9.51	0.000968	1.55	0.481	2.2	0.223	4.03	0.028	-1.21	1.74	-1.11	2.66
202595_s_at	AF161461	LEPROTL1	leptin receptor overlapping transcript-like 1	4.32	0.00447	5.9	0.000767	6.5	0.00216	2.09	0.279	2.85	0.0743	3.14	0.0507	1.15	1.91	-1.04	2.34
202594_at	NM_015344	LEPROTL1	leptin receptor overlapping transcript-like 1	2.69	0.0479	3.56	0.0103	4.2	0.0154	1.17	0.82	1.54	0.442	1.82	0.267	-1.32	2.19	-1.36	2.4
202579_x_at	NM_006353	HMGN4	high mobility group nucleosomal binding domain 4	2.04	0.0221	2.68	0.00221	3.53	0.00164	1.33	0.455	1.74	0.146	2.3	0.0301	1.07	3.01	1.33	3.78
202567_at	NM_004175	SNRPD3	small nuclear ribonucleoprotein D3 polypeptide 18kDa	2.31	0.0985	2.57	0.047	2.71	0.08	1.55	0.48	1.72	0.386	1.82	0.273	-1.15	-1.34	-1.23	1.01
202559_x_at	AW005776	C1orf77	chromosome 1 open reading frame 77	2.41	0.041	2.89	0.0118	3.56	0.0127	1.21	0.72	1.45	0.44	1.79	0.21	1.2	2.2	1.45	2.57
202552_s_at	NM_016441	CRIM1	cysteine rich transmembrane BMP regulator 1 (chordin-like)	3.39	0.000828	2.6	0.00278	2.27	0.0218	-1.55	0.318	-2.01	0.0633	-2.31	0.0296	1.23	-1.59	1.44	-1.63
202546_at	NM_003761	VAMP8	vesicle-associated membrane protein 8 (endobrevin)	6.36	0.00873	7.26	0.00375	4.72	0.0429	1.69	0.511	1.93	0.407	1.26	0.779	-1.28	-1.01	-1.35	1.04
202544_at	NM_004124	GMFB	glia maturation factor, beta	1.73	0.194	2.4	0.0248	2.38	0.0599	-1.01	0.99	1.37	0.481	1.36	0.484	-1.02	3.16	-1.6	3.63
202542_s_at	NM_004757	SCYE1	small inducible cytokine subfamily E, member 1 (endothelial monocyte-activating)	3.58	0.00941	3.61	0.00607	4	0.0122	1.5	0.483	1.51	0.439	1.67	0.306	1.06	1.09	1.06	1.53
202511_s_at	AK001899	ATG5	ATG5 autophagy related 5 homolog (S. cerevisiae)	3.1	0.0096	3.53	0.00334	3.71	0.00877	1.82	0.318	2.07	0.168	2.17	0.107	1.08	1.54	1.16	2.11
202506_at	NM_006751	SSFA2	sperm specific antigen 2	5.43	0.00919	4.66	0.0108	4.76	0.0283	2.6	0.279	2.24	0.316	2.28	0.216	-1.03	1.59	1.21	1.99
202484_s_at	AF072242	MBD2	methyl-CpG binding domain protein 2	3.61	0.00485	4.63	0.000943	6.5	0.00098	1.35	0.556	1.73	0.321	2.43	0.0804	1.16	2.27	1.45	2.69
202481_at	NM_004753	DHRS3	dehydrogenase/reductase (SDR family) member 3	2.5	8.46e-05	2.14	0.000212	4.11	4.25e-06	1.2	0.41	1.03	0.895	1.97	0.00242	-1.01	-1.77	-1.03	-1.91
202475_at	NM_006326	TMEM147	transmembrane protein 147	2.59	0.0456	3.39	0.00916	3.84	0.0161	1.06	0.943	1.39	0.527	1.57	0.373	1.06	1.04	-1.06	1.38
202471_s_at	NM_004135	IDH3G	isocitrate dehydrogenase 3 (NAD+) gamma	2.14	0.0262	2.3	0.0123	2	0.0723	1.5	0.388	1.6	0.29	1.4	0.367	-1.16	1.28	-1.4	1.8
202468_s_at	NM_003798	CTNNAL1	catenin (cadherin-associated protein), alpha-like 1	1.63	0.156	2.19	0.0146	1.55	0.254	1.06	0.911	1.43	0.382	1.01	0.981	-1.16	1.32	-1.15	2.07
202467_s_at	NM_004236	COPS2	COP9 constitutive photomorphogenic homolog subunit 2 (Arabidopsis)	2.41	0.072	2.95	0.0214	3.18	0.0391	1.45	0.525	1.78	0.364	1.92	0.22	1.06	1.72	1.39	2.26
202459_s_at	U55968	LPIN2	lipin 2	2.73	0.0358	2.83	0.0222	1.84	0.262	-2.69	0.127	-2.6	0.109	-4	0.0215	-3.81	-3.84	-3.53	-4.68
202454_s_at	NM_001982	ERBB3	v-erb-b2 erythroblastic leukemia viral oncogene homolog 3 (avian)	2.62	0.0267	3.29	0.00579	1.45	0.454	1.28	0.637	1.6	0.38	-1.41	0.46	-2.38	2.93	-1.53	3.14
202442_at	NM_001284	AP3S1	adaptor-related protein complex 3, sigma 1 subunit	2.81	0.0837	3.1	0.0456	4.26	0.0343	1.53	0.557	1.68	0.439	2.31	0.198	-1.06	2.64	1.02	3.47
202441_at	AL568449	ERLIN1	SPFH domain family, member 1	2.22	0.0191	2.07	0.0223	2.5	0.0184	-1.3	0.508	-1.4	0.402	-1.16	0.707	-1.67	-1.55	-1.52	-1.43
202416_at	NM_003315	DNAJC7	DnaJ (Hsp40) homolog, subfamily C, member 7	2.16	0.0342	2.33	0.0155	3.66	0.00393	-1.01	0.978	1.06	0.898	1.67	0.193	-1.63	1.08	-2.07	1.34
202413_s_at	NM_003368	USP1	ubiquitin specific peptidase 1	2.97	0.0105	3.14	0.00533	4.66	0.00285	1.72	0.353	1.82	0.264	2.69	0.0499	1.02	1.69	1.39	2.51
202410_x_at	NM_000612	IGF2	insulin-like growth factor 2 (somatomedin A) /// insulin- insulin-like growth factor 2	6.41	0.00154	4.32	0.00488	4.44	0.014	-1.04	0.966	-1.54	0.447	-1.5	0.464	-1.06	1.92	1.15	1.91
202386_s_at	NM_019081	KIAA0430	KIAA0430	2.57	0.0253	2.28	0.0373	2.5	0.0539	1.77	0.335	1.57	0.386	1.72	0.231	-1.24	1.35	-1.05	1.77
202379_s_at	AI361805	NKTR	natural killer-tumor recognition sequence	3.81	0.0483	3.84	0.0369	5.1	0.0361	-1.3	0.772	-1.29	0.743	1.03	0.973	1.39	1.4	1.74	1.75
202376_at	NM_001085	SERPINA3	serpin peptidase inhibitor, clade A (alpha-1 antiproteinase, antitrypsin), member 3	1.79	0.275	3.23	0.0153	3.97	0.0181	-1.15	0.847	1.57	0.426	1.93	0.22	-1.13	1.59	-1.27	1.95
202352_s_at	AI446530	PSMD12	proteasome (prosome, macropain) 26S subunit, non-ATPase, 12	4.08	0.0211	4.56	0.00984	6.5	0.00919	1.69	0.469	1.89	0.387	2.69	0.139	1.18	1.91	1.1	2.51
202347_s_at	AB022435	HIP2	huntingtin interacting protein 2	2.09	0.081	2.64	0.0172	2.79	0.034	1.84	0.31	2.33	0.108	2.46	0.0771	1.13	2.6	-1.01	3.33
202333_s_at	AA877765	UBE2B	ubiquitin-conjugating enzyme E2B (RAD6 homolog)	1.89	0.0671	2.97	0.00278	2.3	0.038	-2.45	0.0596	-1.56	0.335	-2.01	0.0924	-1.74	-1.44	-1.21	-1.35
202329_at	NM_004383	CSK	c-src tyrosine kinase	2.68	0.0466	3.43	0.0112	5.5	0.00518	1.68	0.42	2.16	0.224	3.46	0.0442	1.13	2.2	-1.17	3.23
202325_s_at	NM_001685	ATP5J	ATP synthase, H+ transporting, mitochondrial F0 complex, subunit F6	2.75	0.0488	3.58	0.011	4.69	0.0112	1.16	0.844	1.51	0.465	1.97	0.219	-1.06	1.21	-1.25	1.71
202314_at	NM_000786	CYP51A1	cytochrome P450, family 51, subfamily A, polypeptide 1	3.95	0.0253	6.87	0.00233	1.93	0.344	1.09	0.932	1.91	0.388	-1.87	0.335	1.04	1.43	-1.3	2.24
202313_at	NM_002717	PPP2R2A	protein phosphatase 2 (formerly 2A), regulatory subunit B (PR 52), alpha isoform	4.79	0.00648	8.82	0.000467	9.32	0.0016	-1.34	0.659	1.38	0.594	1.45	0.527	1.06	1.51	1.35	1.76
202303_x_at	NM_003601	SMARCA5	SWI/SNF related, matrix associated, actin dependent regulator of chromatin, subfamily a, member 5	4.2	0.0137	6.5	0.00172	7.36	0.0042	1.05	0.965	1.63	0.442	1.84	0.313	1.09	1.73	1.6	2.23
202300_at	NM_006402	HBXIP	hepatitis B virus x interacting protein	4.17	0.0689	5.46	0.0236	7.36	0.0276	1.31	0.801	1.72	0.532	2.31	0.321	-1.21	1.95	-1.33	3.69
202299_s_at	NM_006402	HBXIP	hepatitis B virus x interacting protein	3.39	0.0651	4.2	0.0234	6.64	0.0149	1.01	0.994	1.25	0.773	1.97	0.335	-1.17	1.43	-1.26	2.18
202298_at	NM_004541	NDUFA1	NADH dehydrogenase (ubiquinone) 1 alpha subcomplex, 1, 7.5kDa	3.12	0.0244	2.69	0.0362	2.91	0.0591	1.33	0.633	1.15	0.811	1.24	0.708	1.13	-1.57	-1.01	-1.22
202283_at	NM_002615	SERPINF1	serpin peptidase inhibitor, clade F (alpha-2 antiplasmin, pigment epithelium derived factor), member 1	3.48	0.0266	3.68	0.0154	1.77	0.369	1.17	0.841	1.24	0.733	-1.68	0.386	-1.23	-1.24	1.32	-1.06
202268_s_at	NM_003905	APPBP1	amyloid beta precursor protein binding protein 1	8.63	0.000757	9.71	0.000346	16.91	0.000274	2.04	0.347	2.3	0.224	4	0.0386	1.24	2.48	1.35	4.3
202266_at	NM_016614	TTRAP	TRAF and TNF receptor associated protein	2.55	0.00649	2.43	0.00595	2.83	0.00773	1.29	0.509	1.23	0.554	1.43	0.299	-1.28	1.83	1.04	2.45
202251_at	NM_004698	PRPF3	PRP3 pre-mRNA processing factor 3 homolog (S. cerevisiae)	3.1	0.0666	6.32	0.00357	8.06	0.00577	1.61	0.52	3.29	0.118	4.2	0.0582	-1.24	2.64	1.57	5.76
202244_at	NM_002796	PSMB4	proteasome (prosome, macropain) subunit, beta type, 4	3.84	0.011	4.56	0.00353	4.72	0.0103	1.68	0.427	2	0.291	2.07	0.186	-1.1	1.15	-1.01	1.65
202238_s_at	NM_006169	NNMT	nicotinamide N-methyltransferase	9.32	0.0215	12.3	0.00789	10.41	0.0323	-1.47	0.752	-1.12	0.933	-1.32	0.814	-1.15	-2.17	-1.52	-2.57
202237_at	NM_006169	NNMT	nicotinamide N-methyltransferase	3.39	0.0703	4.6	0.0188	5.1	0.0349	-2.07	0.415	-1.53	0.564	-1.38	0.68	-1.05	-1.42	-1.04	-1.48
202223_at	NM_002219	STT3A	STT3, subunit of the oligosaccharyltransferase complex, homolog A (S. cerevisiae)	2.2	0.0868	2.38	0.0467	2.93	0.0408	1.56	0.441	1.68	0.369	2.07	0.151	-1.19	-2.35	-1.43	-1.78
202221_s_at	AV727101	EP300	E1A binding protein p300	2.55	0.0147	2.48	0.012	2.71	0.0209	-1.06	0.937	-1.09	0.873	1.01	0.983	-1.09	1.3	1.09	1.48
202189_x_at	NM_002819	PTBP1	polypyrimidine tract binding protein 1	1.83	0.069	2.25	0.0116	3.92	0.00158	1.07	0.898	1.32	0.443	2.3	0.042	1.04	1.06	1.04	1.15
202188_at	NM_014669	NUP93	nucleoporin 93kDa	-2.14	0.029	-2.14	0.0225	1.74	0.161	1.2	0.682	1.2	0.638	4.47	0.00155	1.15	1.08	1.21	1.3
202171_at	AU146275	VEZF1	vascular endothelial zinc finger 1	2.55	0.00785	3.63	0.000588	3.63	0.00234	1.09	0.876	1.55	0.31	1.55	0.223	1.12	1.45	1.58	1.7
202170_s_at	AF151057	AASDHPPT	aminoadipate-semialdehyde dehydrogenase-phosphopantetheinyl transferase	1.74	0.0862	2.03	0.0224	2.6	0.0125	-1.12	0.802	1.04	0.928	1.34	0.401	1.02	1.17	1.02	1
202168_at	NM_003187	TAF9	TAF9 RNA polymerase II, TATA box binding protein (TBP)-associated factor, 32kDa	7.21	0.000497	8.88	0.000158	8.94	0.000599	1.91	0.324	2.35	0.137	2.36	0.106	1.45	2.22	1.41	2.81
202160_at	NM_004380	CREBBP	CREB binding protein (Rubinstein-Taybi syndrome)	3.53	0.00167	4.69	0.000273	4.03	0.0021	-1.13	0.779	1.17	0.696	1.01	0.994	-1.3	-1.01	-1.15	1.07
202154_x_at	NM_006086	TUBB3	tubulin, beta 3	2.75	0.0312	2.69	0.0262	5.5	0.00359	1.53	0.462	1.5	0.445	3.05	0.0529	1.55	1.25	1.21	1.54
202131_s_at	NM_003831	RIOK3	RIO kinase 3 (yeast) /// RIO kinase 3 (yeast)	4.44	0.0114	3.14	0.0341	2.83	0.104	1.44	0.585	1.02	0.979	-1.09	0.915	-1.04	1.53	1.61	1.51
202129_s_at	AW006290	RIOK3	RIO kinase 3 (yeast) /// RIO kinase 3 (yeast)	2.43	0.0227	3.01	0.00442	2.41	0.0433	1.68	0.344	2.09	0.12	1.67	0.217	-1.1	1.37	1.23	2.01
202126_at	AA156948	PRPF4B	PRP4 pre-mRNA processing factor 4 homolog B (yeast)	4.2	0.000827	4.06	0.000621	4	0.00264	1.3	0.547	1.26	0.563	1.24	0.598	1.15	1.1	1.41	1.23
202121_s_at	NM_014453	CHMP2A	chromatin modifying protein 2A	5.58	0.00348	5.7	0.00205	5.13	0.0106	1.35	0.65	1.38	0.588	1.24	0.736	1.17	-1.63	-1.2	-1.21
202119_s_at	NM_003909	CPNE3	copine III	4	0.0095	3.18	0.0184	3.23	0.0442	1.74	0.412	1.39	0.56	1.4	0.543	1.04	-1.04	-1.13	1.04
202116_at	NM_006268	DPF2	D4, zinc and double PHD fingers family 2	1.92	0.0153	2.01	0.00712	2.09	0.0165	1.21	0.549	1.27	0.429	1.31	0.333	-1.28	1.08	-1.06	1.31
202113_s_at	AF043453	SNX2	sorting nexin 2	4.41	0.0165	6.19	0.00322	5.43	0.0164	2.36	0.317	3.32	0.106	2.91	0.119	1.24	1.12	1.23	1.91
202110_at	NM_001866	COX7B	cytochrome c oxidase subunit VIIb	5.62	0.00281	6.5	0.00103	6.64	0.00367	1.31	0.673	1.52	0.466	1.55	0.436	1.04	1.07	1.09	1.52
202096_s_at	NM_000714	TSPO	translocator protein (18kDa)	4.72	0.00146	4.29	0.00146	4.69	0.00371	1.06	0.933	-1.04	0.951	1.06	0.929	1.08	-1.06	-1.21	-1.03
202078_at	NM_003653	COPS3	COP9 constitutive photomorphogenic homolog subunit 3 (Arabidopsis)	3.12	0.0056	3.1	0.00385	4.03	0.00362	-1.01	0.997	-1.01	0.982	1.28	0.55	1.34	1.23	1.27	1.58
202076_at	NM_001166	BIRC2	baculoviral IAP repeat-containing 2	3.53	0.01	5.62	0.000835	3.2	0.0311	1.57	0.444	2.5	0.114	1.42	0.49	-1.53	2.24	-1.09	3.04
202069_s_at	AI826060	IDH3A	isocitrate dehydrogenase 3 (NAD+) alpha	1.51	0.415	2.3	0.044	4.66	0.00433	-1.05	0.948	1.45	0.445	2.95	0.046	-1.01	1.93	-1.05	1.95
202061_s_at	AI927770	SEL1L	sel-1 suppressor of lin-12-like (C. elegans)	6.41	0.000237	5.06	0.000405	4.2	0.00358	1.73	0.325	1.37	0.474	1.13	0.803	-1.13	1.33	-1.06	1.39
202060_at	NM_014633	CTR9	Ctr9, Paf1/RNA polymerase II complex component, homolog (S. cerevisiae)	5.21	0.0146	5.98	0.00631	7.62	0.00972	1.51	0.6	1.73	0.45	2.2	0.261	1.04	2.13	1.22	3.56
202041_s_at	NM_004214	FIBP	fibroblast growth factor (acidic) intracellular binding protein	2.16	0.0772	2.41	0.033	2.45	0.068	1.13	0.841	1.27	0.622	1.28	0.601	-1.39	1.23	-3.68	1.45
202038_at	NM_004788	UBE4A	ubiquitination factor E4A (UFD2 homolog, yeast)	3.25	0.0204	2.85	0.0271	3.51	0.0289	1.27	0.7	1.11	0.864	1.37	0.571	-1.08	1.32	1.11	1.59
202023_at	NM_004428	EFNA1	ephrin-A1	2.41	0.122	4.6	0.00648	2.09	0.254	-3.53	0.096	-1.85	0.382	-4.08	0.0439	-2.45	-1.12	-1.2	-1.1
202021_x_at	AF083441	EIF1	eukaryotic translation initiation factor 1	3.61	0.0153	4.32	0.00472	4.35	0.0149	-1.38	0.607	-1.15	0.831	-1.14	0.84	-1.11	-2.01	1.09	-1.66
202017_at	NM_000120	EPHX1	epoxide hydrolase 1, microsomal (xenobiotic)	25.63	1.62e-05	20.82	1.75e-05	10.2	0.000565	1.31	0.644	1.06	0.927	-1.92	0.212	-1.46	1.07	-1.2	1.21
202011_at	NM_003257	TJP1	tight junction protein 1 (zona occludens 1)	4.76	0.00333	4.82	0.00202	5.54	0.0043	1.13	0.87	1.14	0.825	1.31	0.619	1.29	1.45	1.47	2.09
202001_s_at	NM_002490	NDUFA6	NADH dehydrogenase (ubiquinone) 1 alpha subcomplex, 6, 14kDa	3.39	0.0209	3.71	0.0103	3.25	0.0465	1.3	0.682	1.42	0.54	1.25	0.718	-1.17	-1.04	-1.23	1.3
201997_s_at	NM_015001	SPEN	spen homolog, transcriptional regulator (Drosophila)	2.35	0.0483	2.24	0.0494	3.16	0.0218	1.8	0.332	1.72	0.339	2.43	0.084	1.26	1.52	1.95	1.84
201996_s_at	AL524033	SPEN	spen homolog, transcriptional regulator (Drosophila)	5.5	0.0102	4.96	0.0102	6.28	0.014	-1.1	0.929	-1.22	0.787	1.04	0.965	1.91	2.57	2.41	2.94
201968_s_at	NM_002633	PGM1	phosphoglucomutase 1	6.28	0.00388	5.03	0.00584	2.13	0.261	1.82	0.427	1.45	0.559	-1.63	0.436	1.03	-1.41	1.06	-1.14
201966_at	NM_004550	NDUFS2	NADH dehydrogenase (ubiquinone) Fe-S protein 2, 49kDa (NADH-coenzyme Q reductase)	3.39	0.00987	3.2	0.00882	2.22	0.118	1.4	0.541	1.32	0.574	-1.09	0.875	-1.14	-1.56	-1.26	-1.11
201954_at	NM_005720	ARPC1B /// LOC653888	actin related protein 2/3 complex, subunit 1B, 41kDa /// similar to Actin-related protein 2/3 complex subunit 1B (ARP2/3 complex 41 kDa subunit) (p41-ARC)	1.53	0.353	2.33	0.0317	4.26	0.00455	-1.04	0.959	1.46	0.423	2.68	0.0529	-1.16	1.31	-1.32	1.75
201950_x_at	NM_004930	CAPZB	capping protein (actin filament) muscle Z-line, beta	4.89	0.000587	4.63	0.000476	6.02	0.000638	1.6	0.371	1.52	0.382	1.97	0.119	1.75	1.25	1.24	1.77
201944_at	NM_000521	HEXB	hexosaminidase B (beta polypeptide)	3.12	0.0703	3.32	0.0433	3.92	0.055	1.13	0.903	1.21	0.8	1.42	0.616	1.11	-1.35	1.01	1.01
201903_at	NM_003365	UQCRC1	ubiquinol-cytochrome c reductase core protein I	3.51	0.0145	3.95	0.00591	3.89	0.0194	1.43	0.546	1.61	0.413	1.59	0.383	-1.19	-1.66	-1.32	-1.22
201901_s_at	Z14077	YY1	YY1 transcription factor	5.21	0.00381	6.19	0.00124	6.96	0.0031	1.13	0.883	1.34	0.611	1.51	0.459	-1.19	1.34	1.05	1.37
201898_s_at	AI126625	UBE2A	ubiquitin-conjugating enzyme E2A (RAD6 homolog)	1.46	0.297	2.4	0.00919	2.69	0.0138	-1.06	0.923	1.55	0.328	1.74	0.146	-1.36	1.92	1.03	2.71
201895_at	NM_001654	ARAF	v-raf murine sarcoma 3611 viral oncogene homolog	2.17	0.000176	2.17	0.000117	2.17	0.00044	1.04	0.88	1.04	0.849	1.04	0.841	1.02	-1.85	-1.01	-1.59
201893_x_at	AF138300	DCN	decorin	5.7	0.00519	8.82	0.000738	5.28	0.0145	1.28	0.736	1.99	0.36	1.19	0.805	1.05	1.64	1.13	2.29
201891_s_at	NM_004048	B2M	beta-2-microglobulin	2.95	0.0751	7.73	0.00165	6.41	0.0105	-1.02	0.985	2.57	0.228	2.13	0.248	1.08	2.59	2.08	3.72
201876_at	NM_000305	PON2	paraoxonase 2	2.69	0.00596	2.2	0.0155	2.43	0.0235	1.5	0.383	1.22	0.585	1.35	0.407	1.11	1.33	1.41	1.65
201872_s_at	AI002002	ABCE1	ATP-binding cassette, sub-family E (OABP), member 1	3.86	0.0621	4.66	0.0256	6.59	0.0244	-1.41	0.701	-1.17	0.864	1.21	0.835	-1.52	1.54	-1.3	2.96
201859_at	NM_002727	SRGN	proteoglycan 1, secretory granule	1.24	0.941	5.32	0.0287	9.13	0.0184	-1.17	0.902	3.66	0.205	6.28	0.0607	-1.28	6.15	1.27	8.2
201848_s_at	U15174	BNIP3	BCL2/adenovirus E1B 19kDa interacting protein 3	8.28	0.0015	5.74	0.00352	3.1	0.0855	2.27	0.323	1.57	0.477	-1.18	0.822	1.19	1.12	1.89	1.04
201847_at	NM_000235	LIPA	lipase A, lysosomal acid, cholesterol esterase (Wolman disease)	2.17	0.135	4.08	0.0059	4.44	0.013	1.8	0.396	3.39	0.0522	3.68	0.039	1.18	2.95	1.21	4.27
201846_s_at	NM_012234	RYBP	RING1 and YY1 binding protein	3.43	0.00862	3.84	0.00333	3.76	0.012	-1.64	0.41	-1.46	0.442	-1.5	0.4	-1	1.58	1.33	1.81
201845_s_at	AB029551	RYBP	RING1 and YY1 binding protein	3.86	0.0119	3.97	0.00711	4.99	0.00926	-1.32	0.654	-1.28	0.661	-1.02	0.973	-1.18	1.01	1.35	1.26
201842_s_at	AI826799	EFEMP1	EGF-containing fibulin-like extracellular matrix protein 1	1.78	0.491	4.26	0.026	2.51	0.239	-1.05	0.966	2.28	0.357	1.35	0.714	1.04	1.92	1.56	3.18
201841_s_at	NM_001540	HSPB1	heat shock 27kDa protein 1 /// Meis1, myeloid ecotropic viral integration site 1 homolog 3 (mouse)	28.64	0.000786	36.76	0.000309	18.38	0.00489	9.38	0.047	12.04	0.017	6.02	0.0769	2.83	1.4	1.96	2.54
201828_x_at	NM_003928	FAM127A	family with sequence similarity 127, member A	1.85	0.0754	2.11	0.0241	3.18	0.00646	1.13	0.781	1.29	0.495	1.95	0.102	1.08	1.51	-1.04	1.93
201816_s_at	NM_001483	GBAS	glioblastoma amplified sequence	3.56	0.00339	4.03	0.00115	4.2	0.00367	1.34	0.535	1.52	0.39	1.58	0.279	-1.17	1.67	1.03	2.13
201807_at	NM_004896	VPS26A	vacuolar protein sorting 26 homolog A (yeast)	3.58	0.0634	3.78	0.0417	4.29	0.0617	1.36	0.723	1.43	0.635	1.63	0.518	1.1	1.6	1.01	2.17
201784_s_at	NM_014267	C11orf58	chromosome 11 open reading frame 58	4.99	0.00585	6.5	0.00141	4.96	0.0131	1.61	0.47	2.1	0.293	1.6	0.419	1.29	1.95	1.35	2.82
201779_s_at	AF070558	RNF13	ring finger protein 13	3.95	0.00525	3.66	0.00507	3.07	0.0323	1.06	0.949	-1.02	0.968	-1.21	0.717	-1.31	1.24	1.16	1.36
201772_at	NM_015878	AZIN1	antizyme inhibitor 1	4.6	0.0734	6.23	0.0244	8.57	0.0284	1.17	0.914	1.58	0.628	2.17	0.394	-1.24	4.44	1.16	6.15
201765_s_at	AL523158	HEXA	hexosaminidase A (alpha polypeptide)	1.85	0.139	2.41	0.0248	3.32	0.0135	-1.05	0.953	1.24	0.635	1.71	0.228	-1.12	-1.59	-1.36	-1.25
201760_s_at	NM_018639	WSB2	WD repeat and SOCS box-containing 2	2.69	0.0174	3.25	0.00429	6.96	0.000584	1.85	0.289	2.24	0.113	4.79	0.00366	-1.12	2.89	-1.15	4.63
201751_at	NM_014876	JOSD1	Josephin domain containing 1	8.4	0.00275	9.19	0.0013	15.56	0.00125	-1.82	0.45	-1.66	0.471	1.02	0.978	-1.28	-2.06	-1.16	-1.56
201740_at	NM_004551	NDUFS3	NADH dehydrogenase (ubiquinone) Fe-S protein 3, 30kDa (NADH-coenzyme Q reductase)	3.39	0.00253	2.69	0.00618	3.07	0.00931	1.5	0.411	1.19	0.672	1.36	0.43	1.08	-1.83	-1.18	-1.32
201736_s_at	BF000409	6-Mar	membrane-associated ring finger (C3HC4) 6	2.11	0.00491	2.83	0.00035	2.73	0.00176	1.09	0.8	1.45	0.231	1.4	0.204	1.05	-1.43	1.43	-1.47
201735_s_at	NM_001829	CLCN3	chloride channel 3	2.3	0.00842	2.75	0.00156	2.17	0.0254	1.53	0.32	1.83	0.105	1.44	0.255	-1.07	2.33	-1.07	2.93
201733_at	AA902971	CLCN3	chloride channel 3	4.03	0.00908	4.79	0.00281	5.03	0.00811	-1.16	0.838	1.03	0.97	1.08	0.906	-1.09	1.85	-1.08	2.3
201721_s_at	NM_006762	LAPTM5	lysosomal associated multispanning membrane protein 5	1	1	2.66	0.0264	5.1	0.00448	-1.39	0.563	1.92	0.276	3.68	0.0251	-1.29	2.16	-1.11	2.39
201716_at	NM_003099	SNX1	sorting nexin 1	4.26	0.00225	5.94	0.000354	8.23	0.000431	1.82	0.324	2.53	0.0764	3.51	0.0197	-1.28	2.14	-1.36	3.25
201713_s_at	D42063	RANBP2	RAN binding protein 2	3.92	0.0072	3.97	0.00444	3.73	0.0183	1.56	0.452	1.58	0.413	1.49	0.437	1.33	1.25	1.67	1.51
201708_s_at	AW083371	NIPSNAP1	nipsnap homolog 1 (C. elegans)	5.78	2.5e-06	4.03	6.84e-06	3.43	6.01e-05	1.73	0.0387	1.21	0.419	1.03	0.915	1.02	-1.96	1.03	-1.96
201698_s_at	NM_003769	SFRS9	splicing factor, arginine/serine-rich 9	4.56	0.00733	3.84	0.0103	3.97	0.0255	2.2	0.298	1.85	0.365	1.92	0.256	1.2	1.08	1.53	1.43
201697_s_at	NM_001379	DNMT1	DNA (cytosine-5-)-methyltransferase 1	1.55	0.293	2.55	0.0124	7.16	0.000342	1.26	0.633	2.07	0.127	5.82	0.000968	1.06	2.87	1.17	4.63
201687_s_at	NM_006595	API5	apoptosis inhibitor 5	3.16	0.00105	2.43	0.00373	4.23	0.000558	1.22	0.584	-1.06	0.874	1.64	0.145	1.06	-1.02	1.01	1.14
201680_x_at	NM_015908	ARS2	ARS2 protein	3.03	0.00566	3.05	0.0036	4.32	0.00232	-1.07	0.911	-1.06	0.902	1.33	0.489	-1.02	-1.04	-1.04	1.1
201665_x_at	NM_001021	RPS17	ribosomal protein S17	5.24	0.00354	4.26	0.00552	4.72	0.0115	1.39	0.607	1.13	0.867	1.25	0.715	1.16	-1.24	-1	-1.02
201662_s_at	D89053	ACSL3	acyl-CoA synthetase long-chain family member 3	5.98	0.00596	6.77	0.00252	7.16	0.00736	1.57	0.54	1.78	0.415	1.88	0.33	-1.78	4.53	-2.64	6.8
201659_s_at	NM_001177	ARL1	ADP-ribosylation factor-like 1	3.48	0.0131	4.32	0.00327	5.28	0.00526	1.83	0.371	2.27	0.178	2.77	0.0806	1.28	3.39	1.1	4.23
201653_at	NM_005776	CNIH	cornichon homolog (Drosophila)	2.89	0.108	3.48	0.044	3.63	0.0804	1.64	0.533	1.97	0.394	2.06	0.301	-1.03	2.28	1.01	3.73
201623_s_at	BC000629	DARS	aspartyl-tRNA synthetase	4.03	0.000117	4.69	3.4e-05	4.17	0.000241	1.42	0.35	1.66	0.127	1.47	0.184	1.1	1.26	-1.09	1.75
201617_x_at	NM_004342	CALD1	caldesmon 1	7.78	0.00199	6.92	0.0019	4.79	0.0223	1.78	0.438	1.58	0.477	1.09	0.905	1.04	5.24	1.2	8.2
201603_at	AI817061	PPP1R12A	protein phosphatase 1, regulatory (inhibitor) subunit 12A	1.85	0.121	2.59	0.0129	3.61	0.0071	-1.04	0.95	1.34	0.501	1.87	0.155	1.02	3.01	1.34	3.92
201602_s_at	BE737620	PPP1R12A	protein phosphatase 1, regulatory (inhibitor) subunit 12A	2.17	0.0179	3.07	0.00119	6.06	0.000154	-1.28	0.528	1.11	0.779	2.19	0.0468	1.3	1.72	1.73	1.97
201596_x_at	NM_000224	KRT18	keratin 18	16.56	0.00167	18.25	0.000835	55.33	0.000344	3.71	0.238	4.08	0.151	12.38	0.0123	1.6	1.91	1.6	3.26
201595_s_at	NM_018471	ZC3H15	zinc finger CCCH-type containing 15	5.21	0.0301	5.17	0.0229	7.21	0.0236	1.13	0.928	1.12	0.913	1.56	0.592	1.04	1.42	1.3	2.33
201594_s_at	NM_005134	PPP4R1	protein phosphatase 4, regulatory subunit 1	1.52	0.248	2.22	0.0147	3.61	0.00275	1.01	1	1.47	0.368	2.4	0.0386	1.07	2.01	1.13	2.26
201590_x_at	NM_004039	ANXA2	annexin A2	-1.01	1	3.84	0.0165	7.11	0.00583	-1.15	0.877	3.39	0.0909	6.28	0.0132	-1.53	1.89	-1.37	1.72
201588_at	NM_004786	TXNL1	thioredoxin-like 1	2.99	0.0405	3.39	0.0176	4.08	0.0228	1.52	0.518	1.72	0.4	2.07	0.206	1.08	2.11	1.03	2.97
201574_at	NM_004730	ETF1	eukaryotic translation termination factor 1	4.6	0.00149	4.35	0.0012	5.82	0.00144	-1.32	0.585	-1.4	0.471	-1.04	0.943	-1.15	-1.08	-1.04	1.13
201568_at	NM_014402	UQCRQ	ubiquinol-cytochrome c reductase, complex III subunit VII, 9.5kDa	2.35	0.05	2.36	0.038	3.95	0.00862	1.51	0.447	1.52	0.414	2.53	0.0755	-1.45	-1.09	-1.84	1.25
201567_s_at	NM_002078	GOLGA4	golgi autoantigen, golgin subfamily a, 4	4.23	0.00242	4.03	0.00188	3.29	0.0171	1.55	0.427	1.47	0.421	1.21	0.711	1.19	1.39	1.85	1.62
201551_s_at	J03263	LAMP1	lysosomal-associated membrane protein 1	2.91	0.00654	2.59	0.00916	1.21	0.695	2.04	0.156	1.82	0.202	-1.18	0.704	1.37	1.25	2.01	1.77
201546_at	NM_004238	TRIP12	thyroid hormone receptor interactor 12	6.23	0.00214	7.89	0.000588	9.06	0.00154	2.04	0.344	2.59	0.15	2.97	0.0855	1.11	1.73	1.38	2.4
201544_x_at	BF675004	PABPN1	poly(A) binding protein, nuclear 1	3.56	0.000612	3.41	0.000474	6.15	9.95e-05	2.62	0.018	2.51	0.0151	4.53	0.000486	1.67	1.69	1.82	2.31
201543_s_at	NM_020150	SAR1A	SAR1 gene homolog A (S. cerevisiae)	2.45	0.0246	2.87	0.00675	2.79	0.024	1.22	0.682	1.43	0.42	1.4	0.434	-1.01	1.27	-1.24	1.51
201541_s_at	NM_006349	ZNHIT1	zinc finger, HIT type 1	2.95	0.000909	2.83	0.000731	1.6	0.131	1.55	0.27	1.49	0.272	-1.19	0.569	1.17	-2.1	1.02	-1.91
201533_at	NM_001904	CTNNB1	catenin (cadherin-associated protein), beta 1, 88kDa	7.21	0.000231	7.11	0.000157	5.62	0.00154	1.19	0.751	1.17	0.74	-1.08	0.883	1.03	1.36	1.17	1.91
201532_at	NM_002788	PSMA3	proteasome (prosome, macropain) subunit, alpha type, 3	8.23	0.0025	10.2	0.00081	10.48	0.00295	3.46	0.15	4.29	0.0606	4.41	0.0539	1.14	2.28	1.13	3.47
201530_x_at	NM_001416	EIF4A1	eukaryotic translation initiation factor 4A, isoform 1	2.99	0.0286	4.38	0.00361	6.32	0.00321	1.1	0.908	1.61	0.413	2.33	0.134	1.2	-1.19	1.16	1.13
201524_x_at	NM_003348	UBE2N	ubiquitin-conjugating enzyme E2N (UBC13 homolog, yeast)	2.62	0.0863	3.23	0.0284	5.54	0.0105	1.06	0.955	1.3	0.672	2.24	0.188	1.21	1.55	1.07	2.36
201520_s_at	BF034561	GRSF1	G-rich RNA sequence binding factor 1	2.73	0.00946	2.79	0.0056	2.25	0.0532	1.53	0.399	1.56	0.357	1.26	0.579	1.17	1.03	1.34	1.36
201518_at	NM_006807	CBX1	chromobox homolog 1 (HP1 beta homolog Drosophila )	2.79	0.0246	3.1	0.0106	5.28	0.00326	1.42	0.514	1.58	0.4	2.69	0.0691	1.15	1.35	-1.01	1.64
201512_s_at	BC003633	TOMM70A	translocase of outer mitochondrial membrane 70 homolog A (S. cerevisiae)	4.6	0.00225	6.23	0.000411	7.46	0.000886	1.13	0.853	1.53	0.413	1.83	0.211	-1.45	1.08	-1.77	1.37
201492_s_at	NM_021104	RPL41	ribosomal protein L41	3.23	0.0203	2.87	0.025	2.89	0.0591	1.34	0.629	1.19	0.758	1.2	0.766	1.21	-1.42	1.04	-1.24
201491_at	NM_012111	AHSA1	AHA1, activator of heat shock 90kDa protein ATPase homolog 1 (yeast)	2.53	0.187	4.66	0.0177	4.66	0.0456	1.13	0.915	2.09	0.383	2.09	0.311	-1.55	1.39	-1.69	1.71
201477_s_at	NM_001033	RRM1	ribonucleotide reductase M1 polypeptide	2.68	0.0277	2.35	0.0421	8.94	0.00044	-1.11	0.867	-1.27	0.623	3.01	0.0459	-1.28	-1.73	-1.3	-1.44
201463_s_at	NM_006755	TALDO1	transaldolase 1	3.61	0.0129	3.18	0.0158	3.71	0.0231	1.79	0.391	1.58	0.421	1.84	0.253	-1.27	-1.63	-1.57	-1.09
201450_s_at	NM_022037	TIA1	TIA1 cytotoxic granule-associated RNA binding protein	2.55	0.0207	3.29	0.0034	3.34	0.0107	-1.02	0.974	1.27	0.591	1.28	0.573	1.06	1.43	1.31	2.11
201448_at	AL046419	TIA1	TIA1 cytotoxic granule-associated RNA binding protein	2.43	0.0302	2.5	0.0189	2.81	0.0273	1.31	0.577	1.35	0.494	1.52	0.333	1.21	1.4	1.46	2.15
201446_s_at	BF692742	TIA1	TIA1 cytotoxic granule-associated RNA binding protein	2.38	0.0764	3.36	0.0113	4.56	0.00952	1.4	0.56	1.99	0.279	2.69	0.0876	-1.05	1.35	-1	1.31
201445_at	NM_001839	CNN3	calponin 3, acidic	8.82	0.00478	8.23	0.00381	12.21	0.00454	3.84	0.173	3.58	0.149	5.32	0.0554	1.22	3.01	1.01	5.19
201441_at	NM_001863	COX6B1	cytochrome c oxidase subunit Vib polypeptide 1 (ubiquitous)	3.32	0.0235	3.23	0.0192	4.32	0.0165	1.31	0.677	1.28	0.676	1.71	0.337	-1.01	-1.6	-1.12	-1.13
201438_at	NM_004369	COL6A3	collagen, type VI, alpha 3	2.45	0.174	3.61	0.0341	10.7	0.00312	-2	0.414	-1.36	0.664	2.19	0.252	-2.22	4.69	-1.72	7.36
201437_s_at	NM_001968	EIF4E	eukaryotic translation initiation factor 4E	2.48	0.0544	3.1	0.0138	3.92	0.0139	1.28	0.677	1.59	0.409	2.01	0.173	-1.12	1.4	-1.32	2.07
201435_s_at	AW268640	EIF4E	eukaryotic translation initiation factor 4E	5.28	0.00447	6.06	0.00171	4.79	0.014	1.73	0.428	1.99	0.336	1.57	0.442	1.25	2.59	1.31	3.57
201426_s_at	AI922599	VIM	vimentin	4.82	0.0133	7.84	0.0016	24.76	0.000281	-1.19	0.84	1.37	0.642	4.32	0.0521	1.06	1.18	1.31	1.38
201410_at	AI983043	---	Pleckstrin homology domain containing, family B (evectins) member 2	3.23	0.0397	4.11	0.0112	7.57	0.00417	-1.35	0.668	-1.06	0.942	1.74	0.363	-1.41	1.29	-1.27	1.89
201406_at	NM_021029	LOC729362 /// RPL36A	ribosomal protein L36a /// similar to large subunit ribosomal protein L36a	4.35	0.00119	3.18	0.00377	4.89	0.00178	1.44	0.446	1.06	0.914	1.63	0.245	1.08	-1.85	-1.09	-1.55
201405_s_at	NM_006833	COPS6	COP9 constitutive photomorphogenic homolog subunit 6 (Arabidopsis)	5.62	0.00033	5.21	0.000294	4.99	0.00139	1.14	0.803	1.06	0.913	1.01	0.978	-1.09	-1.34	-1.24	-1.27
201403_s_at	NM_004528	MGST3	microsomal glutathione S-transferase 3	8.28	0.000196	7.95	0.000146	6.54	0.00118	1.04	0.957	-1	1	-1.21	0.71	1.07	-2.06	-1.29	-1.41
201390_s_at	NM_001320	CSNK2B	casein kinase 2, beta polypeptide	2.75	0.0482	2.64	0.0459	2.79	0.0764	1.46	0.54	1.4	0.551	1.49	0.48	1.05	-1.44	1.21	-1.21
201388_at	NM_002809	PSMD3	proteasome (prosome, macropain) 26S subunit, non-ATPase, 3	3.2	0.000802	3.46	0.00035	2.93	0.00354	1.34	0.428	1.44	0.34	1.22	0.532	-1.34	1.13	-1.47	1.51
201381_x_at	AF057356	CACYBP	calcyclin binding protein	1.93	0.184	3.61	0.00708	3.2	0.0342	-1.39	0.578	1.35	0.566	1.2	0.752	-1.04	1.23	-1.09	1.69
201375_s_at	NM_004156	PPP2CB	protein phosphatase 2 (formerly 2A), catalytic subunit, beta isoform	3.58	0.0865	4.32	0.0375	4.35	0.0791	1.4	0.724	1.68	0.522	1.69	0.514	-1.05	1.88	-1	2.55
201364_s_at	AF242521	OAZ2	ornithine decarboxylase antizyme 2	8.17	0.000463	6.06	0.00081	6.23	0.00287	4.99	0.0128	3.71	0.0279	3.81	0.0274	1.49	1.05	1.21	1.77
201338_x_at	NM_002097	GTF3A	general transcription factor IIIA	2.33	0.209	3.58	0.0372	3.71	0.0723	1.21	0.837	1.85	0.414	1.92	0.344	-1.34	1.73	-1.73	2.92
201330_at	NM_002887	RARS	arginyl-tRNA synthetase	3.53	0.000809	2.89	0.00165	3.34	0.00271	1.57	0.319	1.28	0.466	1.49	0.243	1.3	1.28	1.36	1.38
201322_at	NM_001686	ATP5B	ATP synthase, H+ transporting, mitochondrial F1 complex, beta polypeptide	5.43	0.0125	6.28	0.00517	4.69	0.0386	1.43	0.646	1.66	0.474	1.24	0.784	-1.23	-1.14	-1.03	1.33
201318_s_at	NM_006471	MRCL3 /// MRLC2	myosin regulatory light chain MRCL3 /// myosin regulatory light chain MRLC2	4.08	0.00973	5.28	0.00224	6.32	0.0042	1.59	0.464	2.06	0.287	2.46	0.126	1.36	1.32	1.55	1.87
201317_s_at	NM_002787	PSMA2	proteasome (prosome, macropain) subunit, alpha type, 2 /// poliovirus receptor related immunoglobulin domain containing	18.13	0.00393	22.16	0.00163	15.03	0.013	2.99	0.386	3.66	0.279	2.48	0.354	-1.1	1.82	-1.04	2.43
201304_at	NM_005000	NDUFA5	NADH dehydrogenase (ubiquinone) 1 alpha subcomplex, 5, 13kDa	4.23	0.0179	3.81	0.0189	3.63	0.0559	1.2	0.832	1.08	0.926	1.03	0.973	-1.5	1.17	-2.07	1.59
201301_s_at	BC000182	ANXA4	annexin A4	2.41	0.0453	2.64	0.0212	3.2	0.0228	1.92	0.296	2.1	0.18	2.55	0.0774	1.14	2.03	1.16	2.52
201299_s_at	NM_018221	MOBK1B	MOB1, Mps One Binder kinase activator-like 1B (yeast)	2.09	0.152	3.01	0.0213	5.13	0.00666	1.1	0.908	1.59	0.42	2.71	0.0895	-1.04	4.6	1.21	5.76
201298_s_at	BC003398	MOBK1B	MOB1, Mps One Binder kinase activator-like 1B (yeast)	1.79	0.293	2.71	0.0407	4.69	0.0115	1.47	0.537	2.24	0.223	3.86	0.0361	1.02	3.27	1.49	4.26
201296_s_at	NM_015626	WSB1	WD repeat and SOCS box-containing 1	2.38	0.0579	3.16	0.0103	5.5	0.00304	1.06	0.946	1.4	0.497	2.45	0.0948	1.05	3.29	1.89	4
201293_x_at	NM_021130	PPIA	peptidylprolyl isomerase A (cyclophilin A)	3.43	0.0945	4.2	0.0395	4.5	0.0707	1.63	0.585	1.99	0.419	2.13	0.339	-1.15	1.03	-1.18	1.32
201287_s_at	NM_002997	SDC1	syndecan 1	3.18	0.0156	2.59	0.0319	3.71	0.0164	1.82	0.361	1.47	0.451	2.11	0.148	1.14	1.07	1.99	1.74
201275_at	NM_002004	FDPS	farnesyl diphosphate synthase (farnesyl pyrophosphate synthetase, dimethylallyltranstransferase, geranyltranstransferase)	3.63	0.0218	5.03	0.00409	1.57	0.485	1.16	0.86	1.6	0.446	-2	0.243	-2.13	-1.04	-2.08	1.4
201274_at	NM_002790	PSMA5	proteasome (prosome, macropain) subunit, alpha type, 5	4.2	0.00536	4.44	0.00277	4.29	0.0109	2.19	0.245	2.31	0.163	2.24	0.135	-1.18	1.56	-1.18	1.92
201267_s_at	AL545523	PSMC3	proteasome (prosome, macropain) 26S subunit, ATPase, 3	4.44	0.0213	3.36	0.0437	2	0.34	2.97	0.226	2.25	0.33	1.34	0.694	-1.06	-1.49	-1.26	-1.18
201261_x_at	BC002416	BGN	biglycan	-4.03	0.000323	-4.44	0.000126	-5.54	0.000165	-1.29	0.49	-1.42	0.368	-1.78	0.106	1.04	-1.5	-1.01	-1.16
201255_x_at	NM_004639	BAT3	HLA-B associated transcript 3	4.03	0.000299	4	0.000194	4.56	0.000412	1.13	0.757	1.13	0.734	1.28	0.458	-1.11	-1.65	-1.16	-1.36
201234_at	NM_004517	ILK	integrin-linked kinase	4.63	2.18e-05	4.86	1.09e-05	7.62	3.59e-06	1.16	0.606	1.21	0.462	1.91	0.03	1.02	1.11	-1.03	1.4
201229_s_at	BC000422	ARIH2	ariadne homolog 2 (Drosophila)	3.53	0.000215	3.27	0.000221	4.26	0.000186	1.19	0.571	1.1	0.74	1.43	0.201	-1.06	1.75	1.18	1.71
201227_s_at	NM_005004	NDUFB8	NADH dehydrogenase (ubiquinone) 1 beta subcomplex, 8, 19kDa	2.3	0.0431	2.41	0.0252	2.64	0.0383	1.01	0.981	1.06	0.913	1.17	0.746	-1.64	-1.14	-1.72	1.15
201226_at	NM_005004	NDUFB8	NADH dehydrogenase (ubiquinone) 1 beta subcomplex, 8, 19kDa	3.95	0.0179	3.86	0.0139	3.39	0.0573	1.28	0.731	1.26	0.722	1.1	0.897	-1.6	-1.49	-1.73	-1.1
201225_s_at	NM_005839	SRRM1	serine/arginine repetitive matrix 1	6.59	0.00277	5.06	0.00479	5.74	0.0101	1.53	0.538	1.17	0.818	1.33	0.66	1.4	1.54	1.75	2.3
201216_at	NM_006817	ERP29	endoplasmic reticulum protein 29	2.36	0.0325	2.77	0.00978	1.73	0.23	1.36	0.522	1.59	0.365	-1.01	0.998	-1.38	1.04	-1.28	1.52
201215_at	NM_005032	PLS3	plastin 3 (T isoform)	4.99	0.013	4.32	0.0154	4.35	0.0391	2.04	0.399	1.77	0.423	1.78	0.385	1.26	1.12	1.34	1.46
201207_at	NM_021137	TNFAIP1	tumor necrosis factor, alpha-induced protein 1 (endothelial)	2.53	0.087	3.05	0.0303	6.96	0.00389	-1.29	0.704	-1.07	0.926	2.13	0.196	-1.1	-1.37	-1.19	-1.46
201201_at	NM_000100	CSTB	cystatin B (stefin B)	1.82	0.0504	2.87	0.00141	2.43	0.0139	-1.08	0.879	1.46	0.342	1.24	0.511	-1.09	1.77	-1.09	2.45
201199_s_at	NM_002807	PSMD1	proteasome (prosome, macropain) 26S subunit, non-ATPase, 1	2.09	0.0291	2.13	0.0182	2.69	0.0121	1.09	0.859	1.12	0.772	1.41	0.332	1.07	1.33	-1.26	1.87
201197_at	NM_001634	AMD1	adenosylmethionine decarboxylase 1	3.01	0.00705	3.36	0.00249	3.36	0.00851	1.02	0.976	1.14	0.769	1.14	0.771	1.09	1.92	-1	2.78
201179_s_at	J03005	GNAI3	guanine nucleotide binding protein (G protein), alpha inhibiting activity polypeptide 3	2.33	0.0283	2.33	0.0218	2.06	0.0952	1.58	0.383	1.58	0.359	1.4	0.419	1.3	1.25	1.04	1.52
201172_x_at	NM_003945	ATP6V0E1	ATPase, H+ transporting, lysosomal 9kDa, V0 subunit e1	1.82	0.117	2.2	0.0263	1.96	0.111	1.3	0.564	1.58	0.35	1.4	0.398	-1.1	-1.2	-1.06	1.25
201157_s_at	AF020500	NMT1	N-myristoyltransferase 1	1.84	0.021	2.41	0.00157	2.53	0.00415	1.14	0.678	1.5	0.228	1.57	0.129	-1.06	2.27	1.06	3.23
201153_s_at	NM_021038	MBNL1	muscleblind-like (Drosophila)	9.25	0.00136	7.67	0.00155	13.45	0.00122	2.46	0.295	2.04	0.359	3.58	0.0784	1.88	1.96	2.01	3.2
201152_s_at	N31913	MBNL1	muscleblind-like (Drosophila)	15.24	2.93e-05	14.52	2.05e-05	18.51	3.49e-05	2.59	0.105	2.46	0.0952	3.14	0.036	2.36	2.77	2.6	4.29
201148_s_at	AW338933	TIMP3	TIMP metallopeptidase inhibitor 3 (Sorsby fundus dystrophy, pseudoinflammatory)	-1.72	0.109	-2.36	0.00936	-2.25	0.0347	1.21	0.641	-1.14	0.743	-1.09	0.851	1.21	-1.19	2.16	-1.04
201146_at	NM_006164	NFE2L2	nuclear factor (erythroid-derived 2)-like 2	6.82	0.00597	6.06	0.00597	4.82	0.0357	4.38	0.0939	3.89	0.0953	3.1	0.128	1.46	2.1	2.25	3.03
201144_s_at	NM_004094	EIF2S1	eukaryotic translation initiation factor 2, subunit 1 alpha, 35kDa	2.5	0.0586	2.91	0.0213	4.69	0.00795	1.26	0.71	1.46	0.473	2.36	0.12	1.21	1.83	1.06	2.76
201135_at	NM_004092	ECHS1	enoyl Coenzyme A hydratase, short chain, 1, mitochondrial	7.06	0.0113	4.79	0.0262	3.81	0.109	1.54	0.632	1.04	0.967	-1.21	0.839	-1.4	-4.53	-1.79	-3.92
201134_x_at	NM_001867	COX7C	cytochrome c oxidase subunit VIIc	4.5	0.0165	3.32	0.0391	3.63	0.0624	1.5	0.588	1.1	0.914	1.21	0.807	1.09	-1.84	-1.2	-1.55
201132_at	NM_019597	HNRPH2	heterogeneous nuclear ribonucleoprotein H2 (H')	15.03	0.000196	11.47	0.000269	20.25	0.000218	-1.11	0.908	-1.45	0.539	1.21	0.77	-1.25	-2.04	-1.22	-1.99
201128_s_at	NM_001096	ACLY	ATP citrate lyase	2.14	0.0809	3.58	0.00403	7.95	0.00057	1.09	0.908	1.82	0.292	4.03	0.0118	-2.87	5.98	-3.05	8.57
201120_s_at	AL547946	PGRMC1	progesterone receptor membrane component 1	6.64	0.00622	4.32	0.0189	1.97	0.361	2.66	0.29	1.73	0.449	-1.27	0.759	1.17	2.64	1.91	3.06
201112_s_at	NM_001316	CSE1L	CSE1 chromosome segregation 1-like (yeast)	8.82	0.00184	9.19	0.001	13.64	0.00135	1.57	0.55	1.64	0.468	2.43	0.189	1.38	1.31	1.34	1.55
201105_at	NM_002305	LGALS1	lectin, galactoside-binding, soluble, 1 (galectin 1)	1.51	0.497	3.29	0.0123	6.68	0.00232	-1.44	0.53	1.52	0.445	3.07	0.0588	-1.19	2.14	-1.55	3.19
201098_at	NM_004766	COPB2	coatomer protein complex, subunit beta 2 (beta prime)	11.47	0.000718	9.92	0.000701	13.09	0.00129	2.3	0.327	1.99	0.368	2.62	0.149	1.1	2.46	1.12	3.8
201094_at	NM_001032	RPS29	ribosomal protein S29	3.63	0.00263	3.14	0.00366	3.03	0.0141	1.24	0.646	1.07	0.887	1.04	0.935	1.17	-1.25	1.15	-1.16
201093_x_at	NM_004168	SDHA	succinate dehydrogenase complex, subunit A, flavoprotein (Fp)	4.17	0.0108	4.03	0.00878	3.81	0.0306	1.44	0.569	1.4	0.577	1.32	0.65	-1.57	-1.63	-1.55	-1.42
201090_x_at	NM_006082	TUBA1B	alpha tubulin	5.28	0.0021	6.45	0.000607	15.56	0.000141	2.14	0.264	2.62	0.106	6.32	0.00365	1.27	2.66	1.16	3.81
201086_x_at	NM_003103	SON	SON DNA binding protein	5.13	0.00257	5.7	0.00106	4.47	0.0101	1.52	0.485	1.68	0.388	1.32	0.611	1.22	2.17	1.75	2.7
201074_at	AA593983	SMARCC1	SWI/SNF related, matrix associated, actin dependent regulator of chromatin, subfamily c, member 1	2.25	0.00639	2.16	0.00603	4.38	0.000263	-1	0.995	-1.04	0.899	1.95	0.0538	-1.8	-1.09	-1.74	-1.15
201047_x_at	BC003617	RAB6A	RAB6A, member RAS oncogene family	3.71	0.0488	3.56	0.0445	5.82	0.0222	1.37	0.712	1.31	0.724	2.14	0.283	-1.03	1.31	1.06	1.64
201043_s_at	NM_006305	ANP32A	acidic (leucine-rich) nuclear phosphoprotein 32 family, member A	3.07	0.0109	2.2	0.0487	4.14	0.0061	2.51	0.107	1.8	0.289	3.39	0.0231	1.41	-2.46	-1.23	-1.94
201031_s_at	NM_005520	HNRPH1	heterogeneous nuclear ribonucleoprotein H1 (H)	2.77	0.0199	2.55	0.0221	2.66	0.0446	1.28	0.631	1.18	0.724	1.23	0.664	1.36	1.22	2.13	1.81
201020_at	NM_003405	YWHAH	tyrosine 3-monooxygenase/tryptophan 5-monooxygenase activation protein, eta polypeptide	2.33	0.0707	2.68	0.0267	6.11	0.00242	2.36	0.19	2.71	0.0846	6.19	0.00334	1.77	2.53	1.59	4.58
201005_at	NM_001769	CD9	CD9 molecule	9.38	0.0147	9.25	0.0107	10.06	0.0247	2.85	0.388	2.81	0.365	3.05	0.24	4.06	1.07	5.24	2
201004_at	NM_006280	SSR4	signal sequence receptor, delta (translocon-associated protein delta)	2.22	0.0494	2.36	0.0264	2	0.132	1.39	0.506	1.47	0.415	1.25	0.634	-1	1.18	-1.06	1.52
200997_at	NM_002896	RBM4	RNA binding motif protein 4	3.23	0.0399	4.17	0.0107	4.93	0.0172	1.17	0.839	1.52	0.501	1.79	0.339	-1.09	-1.04	-1.21	1.67
200990_at	NM_005762	TRIM28	tripartite motif-containing 28	2.64	0.0103	2.75	0.00537	4	0.00261	1.06	0.932	1.1	0.827	1.6	0.23	1.04	-1.07	1.04	1.22
200980_s_at	NM_000284	PDHA1	pyruvate dehydrogenase (lipoamide) alpha 1	3.48	0.0769	4.53	0.0249	5.24	0.0399	1.53	0.614	1.99	0.411	2.3	0.268	-1.13	1.17	-1.21	2.06
200975_at	NM_000310	PPT1	palmitoyl-protein thioesterase 1 (ceroid-lipofuscinosis, neuronal 1, infantile)	2.16	0.00751	2.64	0.00104	4.72	0.000135	-1.13	0.704	1.08	0.823	1.93	0.0492	-1.17	1.79	-1.25	2.23
200974_at	NM_001613	ACTA2	actin, alpha 2, smooth muscle, aorta	5.82	0.0219	6.64	0.0105	21.41	0.00178	2.93	0.319	3.34	0.208	10.78	0.0133	2.14	5.43	1.46	13.36
200967_at	NM_000942	PPIB	peptidylprolyl isomerase B (cyclophilin B)	3.25	0.0246	3.39	0.0153	3.61	0.0316	1.57	0.474	1.64	0.416	1.74	0.319	1.02	1.18	-1.2	1.59
200964_at	NM_003334	UBE1	ubiquitin-activating enzyme E1 (A1S9T and BN75 temperature sensitivity complementing)	4.44	0.0042	5.35	0.00123	6.92	0.00184	-1.04	0.971	1.17	0.788	1.51	0.421	-1.11	-1.6	-1.14	-1.06
200960_x_at	NM_007096	CLTA	clathrin, light chain (Lca)	2.46	0.00849	2.66	0.0033	2.89	0.00683	1.28	0.523	1.39	0.4	1.51	0.236	-1.05	-1.13	-1.09	1.08
200955_at	NM_006839	IMMT	inner membrane protein, mitochondrial (mitofilin)	3.51	0.0173	3.56	0.0116	4.41	0.0145	1.47	0.535	1.5	0.477	1.85	0.267	1.21	-1	-1.01	1.77
200935_at	NM_004343	CALR	calreticulin	6.59	0.0168	8.75	0.0052	8.88	0.0159	1.97	0.471	2.62	0.343	2.66	0.242	1.28	1.57	-1.42	2.47
200926_at	NM_001025	RPS23	ribosomal protein S23	3.78	0.015	2.75	0.0447	2.64	0.105	1.3	0.683	-1.06	0.941	-1.1	0.89	1.16	-1.35	1.05	-1.22
200925_at	NM_004373	COX6A1	cytochrome c oxidase subunit VIa polypeptide 1	5.39	0.00152	5.9	0.000701	5.17	0.00435	1.35	0.593	1.47	0.453	1.29	0.622	-1.1	1.01	-1.07	1.38
200919_at	NM_004427	PHC2	polyhomeotic homolog 2 (Drosophila)	1.97	0.0292	2.48	0.00396	2.83	0.00584	1.1	0.824	1.39	0.391	1.58	0.176	1.11	1.53	1.1	1.8
200918_s_at	NM_003139	SRPR	signal recognition particle receptor ('docking protein')	3.01	0.0109	2.6	0.0167	2.41	0.0601	1.01	0.99	-1.15	0.779	-1.24	0.659	1.08	1.01	1.07	1.19
200905_x_at	NM_005516	HLA-E	major histocompatibility complex, class I, E	1.83	0.45	5.39	0.0107	4.89	0.0397	1.27	0.793	3.73	0.114	3.39	0.114	-1.67	3.92	1.09	5.45
200904_at	X56841	HLA-E	major histocompatibility complex, class I, E	10.63	0.000228	23.92	1.5e-05	23.1	5.75e-05	2.03	0.313	4.56	0.0137	4.41	0.0176	-1.45	2.28	1.62	2.35
200902_at	NM_004261	15-Sep	15 kDa selenoprotein	3.89	0.0129	4.47	0.00484	4.79	0.012	1.31	0.675	1.51	0.474	1.61	0.392	-1.1	1.91	1.04	2.67
200882_s_at	NM_002810	PSMD4	proteasome (prosome, macropain) 26S subunit, non-ATPase, 4	2.68	0.00258	3.27	0.000455	3.78	0.00081	1.09	0.835	1.34	0.406	1.55	0.173	-1.24	-1.03	-1.55	1.31
200876_s_at	NM_002793	PSMB1	proteasome (prosome, macropain) subunit, beta type, 1	7.21	0.0101	7.26	0.0066	6.96	0.0228	2.01	0.446	2.03	0.412	1.95	0.397	-1.2	-1.01	-1.44	1.46
200875_s_at	NM_006392	NOL5A	nucleolar protein 5A (56kDa with KKE/D repeat)	1.4	0.209	2.09	0.00473	3.97	0.000236	-2.28	0.016	-1.54	0.192	1.24	0.429	1.85	1.09	1.97	1.1
200874_s_at	BE796327	NOL5A	nucleolar protein 5A (56kDa with KKE/D repeat)	-2.73	0.000827	-2.87	0.000386	-2.55	0.00337	1.23	0.491	1.17	0.561	1.32	0.297	1.12	-1.37	1.39	-1.44
200873_s_at	NM_006585	CCT8	chaperonin containing TCP1, subunit 8 (theta)	3.46	0.0298	3.81	0.0149	4.08	0.0307	1.17	0.857	1.28	0.695	1.38	0.615	-1.1	-1.22	-1.04	1.2
200870_at	NM_007178	STRAP	serine/threonine kinase receptor associated protein	2.03	0.0693	2.33	0.0229	3.66	0.0062	-1.21	0.693	-1.05	0.927	1.5	0.336	1.15	1.66	-1.04	1.85
200862_at	NM_014762	DHCR24	24-dehydrocholesterol reductase	5.28	0.000611	3.66	0.0021	3.95	0.00538	2.13	0.174	1.47	0.411	1.59	0.282	1.57	1.53	1.32	2.3
200860_s_at	BC000779	CNOT1	CCR4-NOT transcription complex, subunit 1	3.16	0.0154	2.6	0.0289	2.27	0.114	-2.31	0.195	-2.81	0.0713	-3.23	0.0418	-1.34	-7.73	-1	-7.46
200853_at	NM_002106	H2AFZ	H2A histone family, member Z	3.92	0.0154	4.47	0.00618	23.26	0.000134	1.24	0.77	1.41	0.566	7.36	0.00529	1.01	1.8	1.09	1.93
200852_x_at	NM_005273	GNB2	guanine nucleotide binding protein (G protein), beta polypeptide 2	5.03	0.000707	4.96	0.000462	5.98	0.000886	1.34	0.543	1.32	0.522	1.59	0.274	1.13	1.08	-1	1.32
200850_s_at	NM_006621	AHCYL1	S-adenosylhomocysteine hydrolase-like 1	5.1	0.0124	5.03	0.00908	4.5	0.0363	-1.61	0.528	-1.64	0.472	-1.83	0.369	-1.15	2.04	-1.23	1.8
200848_at	AA479488	AHCYL1	S-adenosylhomocysteine hydrolase-like 1	6.45	0.000521	5.06	0.000825	6.23	0.00149	-1.71	0.381	-2.17	0.16	-1.77	0.235	-2.06	1.25	-1.85	1.6
200840_at	NM_005548	KARS	lysyl-tRNA synthetase	3.29	0.0525	4.38	0.0138	8.28	0.00518	1.12	0.909	1.49	0.559	2.81	0.135	-1.06	1.17	-1.12	1.68
200832_s_at	AB032261	SCD	stearoyl-CoA desaturase (delta-9-desaturase)	2.06	0.448	4.69	0.042	-1.88	0.503	-1.91	0.506	1.2	0.855	-7.36	0.0449	-20.68	13.93	-6.23	21.63
200831_s_at	AA678241	SCD	stearoyl-CoA desaturase (delta-9-desaturase)	1.91	0.106	2.51	0.0162	1.45	0.416	1.02	0.972	1.35	0.49	-1.28	0.57	-14.83	2.69	-8	2.41
200829_x_at	NM_003457	ZNF207	zinc finger protein 207	2.33	0.0428	2.64	0.0155	5.94	0.00126	-1.06	0.923	1.06	0.914	2.4	0.0813	-1.02	1.65	-1	2.2
200828_s_at	BE871379	ZNF207	zinc finger protein 207	4.06	0.0223	5.21	0.00622	11.71	0.00173	1.56	0.543	2	0.367	4.5	0.0446	-1.03	3.48	1.46	5.52
200826_at	NM_004597	SNRPD2	small nuclear ribonucleoprotein D2 polypeptide 16.5kDa	5.21	0.00141	5.24	0.000849	7.26	0.00104	1.55	0.443	1.56	0.409	2.16	0.132	1.01	1.02	-1.29	1.41
200825_s_at	NM_006389	HYOU1	hypoxia up-regulated 1	4.35	0.0115	3.48	0.0202	4.72	0.0173	1.8	0.42	1.44	0.552	1.96	0.258	-1.13	2.07	-1.74	3.19
200823_x_at	NM_000992	RPL29	ribosomal protein L29	16.45	3.4e-05	12.64	4.3e-05	13.83	0.000126	1.45	0.492	1.12	0.845	1.22	0.701	1.2	-2.06	1.12	-1.98
200817_x_at	NM_001014	RPS10	ribosomal protein S10	6.32	0.000686	5.46	0.000734	6.28	0.00175	1.32	0.613	1.14	0.809	1.31	0.589	1.16	-1.42	1.06	-1.19
200815_s_at	L13386	PAFAH1B1	platelet-activating factor acetylhydrolase, isoform Ib, alpha subunit 45kDa	1.47	0.212	2.16	0.00841	4.08	0.000599	-1.1	0.808	1.33	0.412	2.51	0.0145	-1.2	1.28	-1.05	1.76
200814_at	NM_006263	PSME1	proteasome (prosome, macropain) activator subunit 1 (PA28 alpha)	8.34	0.00253	13.74	0.000391	10.78	0.0029	2.24	0.363	3.68	0.0974	2.89	0.136	-1.19	3.43	1.23	4.42
200805_at	NM_006816	LMAN2	lectin, mannose-binding 2	2.4	0.0364	2.97	0.00796	2.3	0.0748	1.83	0.31	2.27	0.112	1.75	0.208	-1.01	1.27	-1.16	1.72
200802_at	NM_006513	SARS	seryl-tRNA synthetase	2.51	0.000237	2.4	0.000227	3.18	9.89e-05	1.46	0.161	1.4	0.178	1.85	0.0132	1.07	1.09	1.1	1.14
200798_x_at	NM_021960	MCL1	myeloid cell leukemia sequence 1 (BCL2-related)	7.57	0.0132	9.58	0.00467	12.21	0.00838	2.87	0.347	3.63	0.2	4.63	0.0984	1.4	4.69	2.79	5.72
200792_at	NM_001469	XRCC6	X-ray repair complementing defective repair in Chinese hamster cells 6 (Ku autoantigen, 70kDa)	4.93	0.00954	5.21	0.0053	6.23	0.00944	-1.09	0.932	-1.04	0.968	1.16	0.848	1.07	-2.14	1.06	-1.6
200786_at	NM_002799	PSMB7	proteasome (prosome, macropain) subunit, beta type, 7	3.89	0.0404	4.47	0.0183	5.1	0.0321	1.71	0.505	1.96	0.397	2.24	0.256	-1.02	1.2	-1.27	1.46
200781_s_at	NM_001019	RPS15A	ribosomal protein S15a	8	0.0011	5.86	0.00208	5.39	0.00995	1.38	0.63	1.01	0.993	-1.08	0.914	1.15	-1.65	1.14	-1.53
200780_x_at	NM_000516	GNAS	fibrinogen beta chain /// GNAS complex locus	2.51	0.0416	2.33	0.0477	2.38	0.091	1.33	0.604	1.23	0.678	1.26	0.668	-1.02	1.2	1.25	1.5
200773_x_at	NM_002823	LOC643287 /// PTMA	prothymosin, alpha (gene sequence 28) /// similar to prothymosin, alpha (gene sequence 28)	3.78	0.0117	4.32	0.00441	6.06	0.0042	1.31	0.659	1.5	0.465	2.1	0.18	1.04	1.46	1.22	1.85
200772_x_at	BF686442	PTMA	prothymosin, alpha (gene sequence 28)	5.28	0.0274	6.77	0.00924	12.82	0.00537	1.06	0.965	1.37	0.711	2.59	0.238	1.09	1.1	1.38	1.56
200768_s_at	BC001686	MAT2A	methionine adenosyltransferase II, alpha	4.23	0.00469	4.93	0.00152	5.46	0.00377	1.32	0.627	1.54	0.42	1.71	0.287	1.85	1.84	2.45	2.26
200763_s_at	NM_001003	RPLP1	ribosomal protein, large, P1	4.14	0.00999	2.85	0.0355	3.05	0.0609	1.4	0.605	-1.04	0.957	1.03	0.97	1.21	-1.84	-1.01	-1.62
200749_at	BF112006	RAN	RAN, member RAS oncogene family	2.79	0.0331	2.51	0.0422	3.25	0.0323	-1.06	0.951	-1.17	0.779	1.1	0.874	1.06	1.84	1.06	2.77
200748_s_at	NM_002032	FTH1	ferritin, heavy polypeptide 1	4.29	0.0129	4.03	0.0117	3.27	0.0644	1.65	0.469	1.55	0.48	1.26	0.734	1.32	-1.34	1.18	-1.19
200747_s_at	NM_006185	NUMA1	nuclear mitotic apparatus protein 1	1.97	0.0939	2.51	0.0174	2.53	0.0431	-1.17	0.763	1.09	0.872	1.09	0.859	-1.32	-1.55	1.01	1.08
200744_s_at	AI741124	GNB1	guanine nucleotide binding protein (G protein), beta polypeptide 1	1.97	0.106	3.23	0.00517	4.76	0.00306	1.09	0.896	1.79	0.285	2.64	0.0582	-1.01	1.58	1.12	2.21
200741_s_at	NM_001030	RPS27	ribosomal protein S27 (metallopanstimulin 1)	11.63	1.2e-05	9.65	1.36e-05	7.95	0.000106	1.39	0.458	1.15	0.737	-1.06	0.891	1.2	-1.22	1.2	-1.12
200736_s_at	NM_000581	GPX1	glutathione peroxidase 1	5.5	0.0107	5.28	0.00854	7.06	0.0105	1.13	0.91	1.08	0.934	1.44	0.61	-1.29	1.01	-1.29	1.3
200718_s_at	AA927664	SKP1A	S-phase kinase-associated protein 1A (p19A)	3.14	0.0864	3.63	0.0406	2.95	0.153	1.52	0.606	1.75	0.45	1.42	0.647	1.09	1.6	1.11	2.2
200717_x_at	NM_000971	RPL7	ribosomal protein L7	5.21	0.00414	4	0.00816	4.14	0.021	1.45	0.554	1.12	0.871	1.16	0.825	1.09	-1.28	-1.07	-1.14
200708_at	NM_002080	GOT2	glutamic-oxaloacetic transaminase 2, mitochondrial (aspartate aminotransferase 2)	4.53	0.00364	3.12	0.014	1.77	0.295	1.33	0.623	-1.09	0.879	-1.93	0.201	-1.15	-2.03	1.16	-1.46
200701_at	NM_006432	NPC2	Niemann-Pick disease, type C2	2.69	0.0292	2.43	0.0384	2.16	0.131	1.3	0.63	1.17	0.76	1.04	0.943	-1.13	-1.33	-1.34	-1.06
200700_s_at	NM_006854	KDELR2	KDEL (Lys-Asp-Glu-Leu) endoplasmic reticulum protein retention receptor 2	7.46	0.0056	7.36	0.00387	11.71	0.00359	2.59	0.323	2.55	0.289	4.06	0.0833	1.56	4.66	1.28	8.66
200698_at	AL542253	KDELR2	KDEL (Lys-Asp-Glu-Leu) endoplasmic reticulum protein retention receptor 2	5.98	0.00355	5.54	0.0031	5.62	0.0101	2.64	0.218	2.45	0.21	2.48	0.147	-1.03	2.24	1.13	3.45
200692_s_at	NM_004134	HSPA9	heat shock 70kDa protein 9 (mortalin)	4.29	0.0198	5.62	0.00516	5.86	0.0141	1.67	0.491	2.19	0.332	2.28	0.212	1.23	1.05	1.36	1.34
200682_s_at	BG531983	UBE2L3	ubiquitin-conjugating enzyme E2L 3	6.77	0.00333	9.58	0.000703	8.28	0.00414	3.56	0.111	5.03	0.0266	4.35	0.0452	-1.14	2.93	-1.52	4.1
200674_s_at	NM_000994	RPL32	ribosomal protein L32	5.7	0.00566	4.72	0.00753	4.47	0.0269	1.32	0.707	1.09	0.909	1.04	0.966	1.25	-1.46	1.1	-1.33
200670_at	NM_005080	XBP1	X-box binding protein 1	2.68	0.0322	2.41	0.0425	3.48	0.0195	-1.13	0.861	-1.25	0.66	1.16	0.796	1.1	1.43	1.09	1.73
200668_s_at	BC003395	UBE2D3	ubiquitin-conjugating enzyme E2D 3 (UBC4/5 homolog, yeast)	3.25	0.0227	3.41	0.0134	2.73	0.082	1.08	0.931	1.13	0.847	-1.1	0.877	1.21	1.93	1.54	2.39
200658_s_at	AL560017	PHB	prohibitin	3.76	0.0221	4.44	0.00817	4.44	0.0241	2.19	0.332	2.59	0.188	2.59	0.138	1.11	1.21	-1.06	1.75
200653_s_at	M27319	CALM1	calmodulin 1 (phosphorylase kinase, delta)	9.19	0.000748	7.31	0.00099	18	0.000283	-1.13	0.899	-1.41	0.574	1.74	0.345	1.08	-1.19	1.13	1.06
200645_at	NM_007278	GABARAP	GABA(A) receptor-associated protein	3.48	0.00134	3.41	0.00094	3.53	0.00312	1.21	0.645	1.18	0.653	1.22	0.6	1.01	-1.64	-1.22	-1.22
200643_at	NM_005336	HDLBP	high density lipoprotein binding protein (vigilin)	4.96	0.000718	3.14	0.00428	3.05	0.0161	1.24	0.655	-1.28	0.58	-1.31	0.532	-1.1	-2.43	-1.23	-2.17
200640_at	NM_003406	YWHAZ	tyrosine 3-monooxygenase/tryptophan 5-monooxygenase activation protein, zeta polypeptide	3.63	0.0188	5.06	0.00334	9.45	0.00147	1.19	0.814	1.66	0.417	3.1	0.0793	-1.33	1.31	1.03	1.95
200638_s_at	BC003623	YWHAZ	tyrosine 3-monooxygenase/tryptophan 5-monooxygenase activation protein, zeta polypeptide	8.4	0.00137	8.46	0.000837	19.43	0.000335	1.73	0.446	1.74	0.414	4	0.0521	1.28	1.88	1.71	2.64
200634_at	NM_005022	PFN1	profilin 1	11.79	0.000159	16	4.13e-05	30.27	2.7e-05	1.42	0.554	1.93	0.303	3.66	0.0356	1.17	-1.35	-1	1.14
200633_at	NM_018955	UBB	ubiquitin B /// ubiquitin B	2.09	0.0652	2.24	0.0334	1.79	0.197	1.2	0.727	1.28	0.574	1.03	0.958	-1.11	1.33	1.01	1.62
200627_at	BC003005	PTGES3	prostaglandin E synthase 3 (cytosolic)	10.63	0.000521	10.93	0.000309	9.92	0.00161	1.68	0.453	1.73	0.41	1.57	0.453	1.01	-1.01	1.26	1.2
200625_s_at	NM_006367	CAP1	CAP, adenylate cyclase-associated protein 1 (yeast)	2.01	0.225	2.87	0.0422	5.39	0.00998	1.06	0.959	1.51	0.494	2.83	0.102	-1.08	1.2	-1.26	1.78
200621_at	NM_004078	CSRP1	cysteine and glycine-rich protein 1	2.73	0.00633	2.17	0.0189	2.89	0.0101	1.65	0.318	1.31	0.476	1.74	0.152	1.41	-1.23	1.45	-1.19
200614_at	NM_004859	CLTC	clathrin, heavy chain (Hc)	3.1	0.0497	3.03	0.0426	3.76	0.0449	1.61	0.491	1.58	0.467	1.96	0.278	1.18	1.27	-1.12	2
200612_s_at	NM_001282	AP2B1	adaptor-related protein complex 2, beta 1 subunit	2.04	0.0505	2.33	0.0165	3.23	0.00794	1.34	0.508	1.53	0.365	2.11	0.0861	-1.08	1.41	-1.4	1.03
200611_s_at	AB010427	WDR1	WD repeat domain 1	2.89	0.0312	4.56	0.00272	7.16	0.00185	1.26	0.705	1.99	0.276	3.12	0.0558	-1.14	2.25	-1.49	3.42
200605_s_at	NM_002734	PRKAR1A	protein kinase, cAMP-dependent, regulatory, type I, alpha (tissue specific extinguisher 1)	5.9	0.0128	4.41	0.024	6.19	0.0226	1.04	0.976	-1.29	0.741	1.09	0.932	1.08	2	2.07	2.45
200601_at	U48734	ACTN4	actinin, alpha 4	1.78	0.0932	2	0.0317	2.19	0.0437	1.1	0.849	1.24	0.566	1.36	0.407	1.12	1.24	-1.01	1.59
200600_at	NM_002444	MSN	moesin	1.47	0.24	2.04	0.0174	7.06	6.16e-05	-1.13	0.768	1.23	0.547	4.26	0.000802	-1.12	1.21	-1.37	1.42
200599_s_at	NM_003299	HSP90B1	heat shock protein 90kDa beta (Grp94), member 1	5.66	0.00146	6.87	0.000455	7.78	0.00123	1.72	0.399	2.09	0.225	2.36	0.116	-1.01	1.45	-1.15	1.91
200099_s_at	AL356115	---	ribosomal protein S3A /// ribosomal protein S3A /// similar to ribosomal protein S3a /// similar to ribosomal protein S3a	12.91	0.00191	8.46	0.00399	6.77	0.0236	1.8	0.506	1.18	0.855	-1.06	0.953	1.27	-1.44	1.11	-1.4
200096_s_at	AI862255	ATP6V0E1	ATPase, H+ transporting, lysosomal 9kDa, V0 subunit e1 /// ATPase, H+ transporting, lysosomal 9kDa, V0 subunit e1	12.38	0.00155	11.47	0.00123	9.85	0.00688	2.46	0.357	2.28	0.36	1.96	0.364	-1.06	1.08	-1.06	1.42
200091_s_at	AA888388	RPS25	ribosomal protein S25 /// ribosomal protein S25	4.47	0.00546	3.51	0.0109	3.95	0.0192	1.39	0.589	1.09	0.904	1.22	0.732	1.14	-1.34	1.13	-1.18
200088_x_at	AK026491	RPL12	ribosomal protein L12 /// ribosomal protein L12	3.01	0.00909	2.19	0.0395	2.04	0.115	1.51	0.427	1.09	0.854	1.02	0.966	1.01	-1.44	-1.13	-1.39
200087_s_at	AK024976	TMED2	transmembrane emp24 domain trafficking protein 2 /// transmembrane emp24 domain trafficking protein 2	2.85	0.00984	2.55	0.0133	2.73	0.025	1.31	0.557	1.17	0.714	1.26	0.593	1.07	1.09	-1	1.3
200085_s_at	NM_007108	TCEB2	transcription elongation factor B (SIII), polypeptide 2 (18kDa, elongin B) /// transcription elongation factor B (SIII), polypeptide 2 (18kDa, elongin B)	23.92	0.00033	20.25	0.000315	21.71	0.00107	1.41	0.69	1.2	0.841	1.28	0.773	1.02	-1.96	-1.2	-1.53
200079_s_at	AF285758	KARS	lysyl-tRNA synthetase /// lysyl-tRNA synthetase	4.2	0.0288	4.99	0.0118	7.78	0.00894	1.8	0.458	2.14	0.364	3.34	0.109	-1.06	-1.05	-1.15	1.42
200078_s_at	BC005876	ATP6V0B	ATPase, H+ transporting, lysosomal 21kDa, V0 subunit b /// ATPase, H+ transporting, lysosomal 21kDa, V0 subunit b	2.3	0.12	3.78	0.0104	4	0.0239	-1.39	0.612	1.19	0.779	1.26	0.712	-1.72	1.21	-1.4	1.47
200068_s_at	M94859	CANX	calnexin /// calnexin	3.86	0.0172	3.66	0.0155	4.17	0.0254	2.46	0.25	2.33	0.234	2.66	0.122	1.43	3.32	1.36	4.82
200064_at	AF275719	HSP90AB1	heat shock protein 90kDa alpha (cytosolic), class B member 1 /// heat shock protein 90kDa alpha (cytosolic), class B member 1	3.53	0.0425	4.47	0.0133	3.56	0.0716	-1.13	0.91	1.13	0.881	-1.12	0.893	-1.28	-1.47	-1.24	-1.26
200061_s_at	BC000523	RPS24	ribosomal protein S24 /// ribosomal protein S24	6.23	0.00291	5.62	0.0028	5.74	0.0089	1.42	0.596	1.28	0.691	1.31	0.671	1.08	-1.27	1.09	-1.12
200059_s_at	BC001360	RHOA	ras homolog gene family, member A /// ras homolog gene family, member A	5.21	0.0142	4.79	0.0133	3.97	0.0609	1.5	0.607	1.38	0.656	1.14	0.874	1.04	1.93	1.04	2.84
200057_s_at	NM_007363	NONO	non-POU domain containing, octamer-binding /// non-POU domain containing, octamer-binding	2.85	0.00678	2.6	0.00821	3.76	0.00372	1.44	0.428	1.32	0.489	1.91	0.123	1.07	1.2	1.09	1.44
200056_s_at	NM_006333	C1D	nuclear DNA-binding protein /// nuclear DNA-binding protein	2.45	0.0342	2.35	0.0334	2.01	0.142	-1	1	-1.04	0.941	-1.21	0.691	-1.23	1.4	-1.31	1.72
200055_at	NM_006284	TAF10	TAF10 RNA polymerase II, TATA box binding protein (TBP)-associated factor, 30kDa /// TAF10 RNA polymerase II, TATA box binding protein (TBP)-associated factor, 30kDa	2.6	0.00976	2.95	0.00294	4.56	0.00124	1.27	0.576	1.43	0.396	2.22	0.0639	1.16	1.02	1.02	1.19
200047_s_at	NM_003403	YY1	YY1 transcription factor /// YY1 transcription factor	2.81	0.011	2.77	0.00843	2.85	0.0211	1.18	0.741	1.17	0.74	1.2	0.695	1.06	1.33	1.42	1.36
200043_at	NM_004450	ERH	enhancer of rudimentary homolog (Drosophila) /// enhancer of rudimentary homolog (Drosophila)	5.35	0.000936	6.28	0.000324	8	0.000534	1.74	0.362	2.04	0.193	2.6	0.0691	1.17	1.83	1.78	2.69
200041_s_at	NM_004640	BAT1	HLA-B associated transcript 1 /// HLA-B associated transcript 1	5.35	0.00164	6.41	0.000527	9.78	0.000498	1.4	0.552	1.67	0.381	2.55	0.0915	1.47	1.03	1.64	1.62
200038_s_at	NM_000985	RPL17	ribosomal protein L17 /// ribosomal protein L17	9.32	0.00136	7.36	0.0018	6.92	0.00803	1.22	0.817	-1.04	0.966	-1.1	0.895	-1.03	-1.54	-1.2	-1.45
200034_s_at	NM_000970	RPL6	ribosomal protein L6 /// ribosomal protein L6	4.53	0.0168	3.25	0.0442	3.61	0.0661	2.09	0.385	1.5	0.553	1.66	0.444	1.32	-1.53	1.1	-1.37
200033_at	NM_004396	DDX5	DEAD (Asp-Glu-Ala-Asp) box polypeptide 5 /// DEAD (Asp-Glu-Ala-Asp) box polypeptide 5	4.26	0.0142	4.66	0.00683	5.06	0.0159	1.5	0.557	1.64	0.441	1.78	0.35	1.3	2.68	1.85	3.94
200031_s_at	NM_001015	RPS11	ribosomal protein S11 /// ribosomal protein S11	4.17	0.00809	4.11	0.00568	3.97	0.0201	1.4	0.581	1.39	0.559	1.34	0.608	1.04	-1.17	1.12	1.03
200029_at	NM_000981	RPL19	ribosomal protein L19 /// ribosomal protein L19	3.56	0.00434	2.99	0.00711	2.95	0.0232	1.36	0.538	1.14	0.781	1.13	0.819	1.16	-1.39	1.12	-1.2
200025_s_at	NM_000988	RPL27	ribosomal protein L27 /// ribosomal protein L27	3.48	0.018	2.91	0.0296	3.34	0.0406	1.21	0.779	1.01	0.988	1.17	0.812	1.07	-1.51	-1.01	-1.33
200023_s_at	NM_003754	EIF3S5	eukaryotic translation initiation factor 3, subunit 5 epsilon, 47kDa /// eukaryotic translation initiation factor 3, subunit 5 epsilon, 47kDa	3.39	0.000612	2.77	0.00134	2.17	0.0236	1.28	0.49	1.05	0.913	-1.21	0.536	1.17	-1.8	-1	-1.69
200022_at	NM_000979	RPL18	ribosomal protein L18 /// ribosomal protein L18	7.26	0.00448	4.56	0.015	4.38	0.0449	1.58	0.551	-1.01	0.997	-1.05	0.955	1.04	-2.4	-1.1	-2.15
200017_at	NM_002954	RPS27A	ribosomal protein S27a /// ribosomal protein S27a	4.89	0.00275	3.36	0.00958	3.27	0.0307	1.3	0.656	-1.12	0.856	-1.15	0.814	1.17	-1.63	1.13	-1.39
200013_at	NM_000986	RPL24	ribosomal protein L24 /// ribosomal protein L24	7.41	0.0012	5.13	0.00293	3.73	0.032	1.8	0.409	1.25	0.704	-1.1	0.887	1.23	-1.67	1.14	-1.54
200012_x_at	NM_000982	RPL21	ribosomal protein L21 /// ribosomal protein L21 /// similar to ribosomal protein L21 /// similar to ribosomal protein L21 /// similar to 60S ribosomal protein L21 /// similar to 60S ribosomal protein L21 /// similar to 60S ribosomal protein L21 /// simila	9.32	0.000125	7.67	0.000162	6.06	0.00158	1.15	0.812	-1.06	0.936	-1.34	0.541	1.1	-1.69	1.04	-1.51
200004_at	NM_001418	EIF4G2	eukaryotic translation initiation factor 4 gamma, 2 /// eukaryotic translation initiation factor 4 gamma, 2	3.39	0.0521	3.68	0.0297	4.99	0.027	1.17	0.869	1.27	0.746	1.72	0.425	-1.02	1.28	1.17	1.7
200003_s_at	NM_000991	RPL28	ribosomal protein L28 /// ribosomal protein L28	39.95	6.1e-06	35.26	5.17e-06	36	1.36e-05	1.51	0.481	1.33	0.591	1.36	0.557	1.15	-1.35	-1.01	-1.2
200000_s_at	NM_006445	PRPF8	PRP8 pre-mRNA processing factor 8 homolog (S. cerevisiae) /// PRP8 pre-mRNA processing factor 8 homolog (S. cerevisiae)	6.45	0.0156	4.66	0.0303	9.13	0.0125	1.65	0.584	1.19	0.856	2.33	0.293	-1	-2.59	-1.06	-2.14
1569594_a_at	BC006001	SDCCAG1	serologically defined colon cancer antigen 1	3.32	0.0113	3.51	0.00585	4.93	0.00456	1.1	0.889	1.17	0.768	1.64	0.312	1.18	1.34	1.62	1.68
1568997_at	BC009757	---	CDNA clone IMAGE:3927515	-3.1	0.000166	-3.18	9.14e-05	-3.23	0.000323	-1.01	0.981	-1.04	0.912	-1.05	0.869	1.01	-1.01	-1.01	-1
1566472_s_at	AK098125	RETSAT	retinol saturase (all-trans-retinol 13,14-reductase)	6.64	0.00824	9.38	0.00179	4.23	0.0607	2.07	0.417	2.93	0.211	1.32	0.732	-3.03	-1.89	-6.19	-1.27
1565228_s_at	D16931	ALB	albumin	39.95	0.000103	21.71	0.000242	3.39	0.117	2.13	0.412	1.16	0.869	-5.54	0.0468	1.2	-2.14	1.46	-2.05
1565162_s_at	D16947	MGST1	microsomal glutathione S-transferase 1	15.56	0.000128	11.16	0.00022	8.69	0.00184	3.39	0.0911	2.43	0.191	1.89	0.27	1.08	1.14	1.27	1.31
1564706_s_at	AF110329	GLS2	glutaminase 2 (liver, mitochondrial)	30.06	0.00397	11.31	0.0201	2.48	0.475	1.95	0.606	-1.37	0.812	-6.23	0.135	-1.8	-7.16	-1.28	-3.05
1564423_a_at	AK098627	LZTR2	leucine zipper transcription regulator 2	3.89	4.85e-05	4	2.53e-05	2.57	0.00173	1.33	0.38	1.37	0.293	-1.14	0.611	1.03	1.85	1.15	2
1563431_x_at	AA807959	CALM3	Calmodulin 3 (phosphorylase kinase, delta)	2.93	0.00302	3.71	0.00051	5.03	0.000453	1.55	0.35	1.96	0.102	2.66	0.0186	1.53	3.53	1.21	4.42
1561419_at	AA705684	---	---	-2.31	3.81e-06	-2.33	1.93e-06	-2.41	3.11e-06	-1.01	0.917	-1.02	0.872	-1.06	0.616	-1	-1.01	-1	-1.01
1559066_at	AI199398	---	Transcribed locus	-30.7	4.16e-05	-29.45	2.71e-05	-31.56	8.16e-05	-1.01	0.995	1.03	0.972	-1.04	0.956	1.01	1.05	-1	1.13
1558678_s_at	BE708432	MALAT1	metastasis associated lung adenocarcinoma transcript 1 (non-coding RNA)	4.69	0.00278	4.08	0.00333	3.73	0.0159	-1.57	0.444	-1.8	0.339	-1.97	0.186	1.4	-1.58	1.58	-1.36
1558458_at	BC041636	LOC401320	Hypothetical LOC401320	-3.32	0.0156	-3.14	0.0143	-3.51	0.0245	-1.46	0.509	-1.39	0.536	-1.55	0.396	1.13	-10.56	1.11	-11.84
1557950_at	BF984340	SDCCAG1	serologically defined colon cancer antigen 1	2.3	0.04	2.6	0.0145	2.51	0.046	1.24	0.67	1.4	0.451	1.36	0.496	-1.1	1.1	1.13	1.23
1557915_s_at	U56250	GSTO1	glutathione S-transferase omega 1	15.67	0.00344	14.22	0.00278	9.38	0.0243	4.26	0.231	3.86	0.214	2.55	0.309	-1.01	1.01	-1.32	1.4
1557276_at	AK057709	---	CDNA clone IMAGE:4828503	-1.84	0.132	-2.33	0.0249	-1.78	0.201	-1	1	-1.27	0.584	1.04	0.953	-1	-1.35	1.07	-2.14
1557193_at	AI085450	---	Protein tyrosine phosphatase, non-receptor type 2	1.29	0.492	2.79	0.00163	2.04	0.0407	-1.18	0.661	1.83	0.111	1.34	0.367	-1.03	2.89	-1	3.27
1556988_s_at	BE220618	CHD1L	chromodomain helicase DNA binding protein 1-like	1.92	0.123	2.17	0.0496	2.51	0.0529	-1.3	0.602	-1.15	0.773	1.01	0.995	-2	1.03	-1.95	1.31
1556499_s_at	BE221212	COL1A1	collagen, type I, alpha 1	1.82	0.712	13.64	0.00854	88.65	0.000959	-5.28	0.241	1.42	0.763	9.25	0.0689	-2.07	33.13	-2.11	35.38
1556285_s_at	AF086012	PPA2	pyrophosphatase (inorganic) 2	7.11	0.0231	7.52	0.0143	2.6	0.325	3.89	0.26	4.11	0.188	1.42	0.721	1.09	2.2	1.16	4.11
1555967_at	AA362254	---	CDNA FLJ30424 fis, clone BRACE2008881, weakly similar to ZINC FINGER PROTEIN 195	-1.93	0.0346	-2	0.0199	-2.64	0.00913	1.15	0.727	1.11	0.777	-1.19	0.616	1.04	-1.34	1.19	-1.31
1555948_s_at	AU116818	FAM120A	family with sequence similarity 120A	12.47	0.00445	11.55	0.00352	11.63	0.0114	-1.42	0.734	-1.54	0.635	-1.53	0.652	1.68	7.95	1.22	9.85
1555829_at	BC001224	FAM62B	family with sequence similarity 62 (C2 domain containing) member B	-4.47	0.0511	-4.53	0.0387	-4.69	0.0752	-1.06	0.968	-1.07	0.954	-1.11	0.921	1.01	-1.05	-1.01	-1.05
1555764_s_at	AF152354	TIMM10	translocase of inner mitochondrial membrane 10 homolog (yeast)	2.38	0.0417	2.48	0.0251	3.89	0.00798	-1.06	0.943	-1.01	0.984	1.55	0.333	1.02	-1.39	1.13	1.09
1555745_a_at	U25677	LYZ	lysozyme (renal amyloidosis)	1.09	0.966	2.6	0.0126	3.97	0.00454	-1.1	0.881	2.17	0.11	3.32	0.0159	-1.04	2.46	-1.06	2.91
1555612_s_at	BC020700	G6PC	glucose-6-phosphatase, catalytic subunit	12.13	0.00347	5.17	0.0265	2.07	0.416	-2.46	0.394	-5.78	0.0674	-14.42	0.00778	-3.16	-5.7	-1.75	-13.04
1555480_a_at	AF459643	FBLIM1	filamin binding LIM protein 1	4.53	0.00536	3.29	0.0145	2.22	0.162	1.05	0.963	-1.31	0.628	-1.95	0.222	1.1	-4.76	1.19	-3.52
1555345_at	AF193836	SLC38A4	solute carrier family 38, member 4	7.31	0.0104	6.06	0.0127	3.18	0.172	1.46	0.678	1.21	0.83	-1.57	0.58	-1.15	1.3	1.44	1.31
1555229_a_at	BC007010	C1S	complement component 1, s subcomponent	53.45	0.000587	50.21	0.000416	4.11	0.195	6.73	0.144	6.32	0.117	-1.93	0.529	1.15	1.16	2.46	1.16
1555151_s_at	AY101186	TDH	L-threonine dehydrogenase	8	0.00347	3.89	0.0283	1.36	0.724	3.61	0.15	1.75	0.44	-1.64	0.483	1.38	-1.69	1.61	1.09
1555058_a_at	BC034621	LPGAT1	lysophosphatidylglycerol acyltransferase 1	3.46	0.00169	2.93	0.0028	2.5	0.0228	2.31	0.0731	1.96	0.117	1.67	0.176	1.59	2.89	1.77	3.54
1554899_s_at	BC020763	FCER1G	Fc fragment of IgE, high affinity I, receptor for; gamma polypeptide	2.93	0.0611	7.78	0.00106	5.98	0.00938	-1.21	0.821	2.2	0.289	1.69	0.388	-1.04	2.19	-1.04	4.03
1554491_a_at	BC022309	SERPINC1	serpin peptidase inhibitor, clade C (antithrombin), member 1	30.7	0.000547	19.29	0.000942	6.02	0.0526	3.27	0.309	2.06	0.435	-1.56	0.628	1.09	-1.42	1.71	-1.29
1554482_a_at	BC002847	SAR1B	SAR1 gene homolog B (S. cerevisiae)	4.2	0.021	3.61	0.0275	2.79	0.139	2.19	0.36	1.88	0.396	1.45	0.58	-1.08	1.77	1.47	2.31
1554423_a_at	AF233225	FBXO7	F-box protein 7	2.95	0.0321	3.61	0.00964	3.58	0.0275	1.24	0.737	1.52	0.458	1.51	0.448	-2.6	1.26	-1.68	1.51
1554376_s_at	BC027709	PTPLA	protein tyrosine phosphatase-like (proline instead of catalytic arginine), member A	-2.48	0.0334	-2.91	0.0107	-2.87	0.0316	1.17	0.796	-1.01	0.99	1.01	0.99	1.12	-1.13	1.6	-1.11
1554375_a_at	AF478446	NR1H4	nuclear receptor subfamily 1, group H, member 4	11.31	0.000316	10.48	0.000251	6.82	0.00367	3.92	0.0542	3.63	0.0487	2.36	0.145	1.5	2.75	2.81	3.69
1554365_a_at	BC016183	PPP2R5C	protein phosphatase 2, regulatory subunit B (B56), gamma isoform	5.13	0.00131	4.26	0.00183	4.5	0.0053	2.77	0.087	2.3	0.126	2.43	0.0884	1.3	-1.04	1.44	1.1
1554148_a_at	BC014416	SLC33A1	solute carrier family 33 (acetyl-CoA transporter), member 1	5.74	0.00147	4.99	0.00165	4.35	0.0101	1.77	0.386	1.54	0.43	1.34	0.578	1.2	1.84	1.2	2.17
1554078_s_at	BC032100	DNAJA3	DnaJ (Hsp40) homolog, subfamily A, member 3	2.38	0.0493	2.55	0.0255	4.06	0.00831	1.08	0.924	1.16	0.779	1.84	0.205	-1.26	1.13	-1.28	1.53
1553335_x_at	NM_173669	FLJ34047	hypothetical protein FLJ34047	-2.11	0.0278	-2.07	0.0246	-2.13	0.0501	-1.27	0.562	-1.24	0.57	-1.28	0.517	-1.01	-1	-1.08	-1.05
1553321_a_at	NM_006588	SULT1C4	sulfotransferase family, cytosolic, 1C, member 2	2.99	0.0902	4.29	0.0188	4.14	0.0525	-2.03	0.411	-1.41	0.628	-1.46	0.596	-1.79	-1.65	-1.05	-1.98
1553172_at	NM_015694	ZNF777	zinc finger protein 777	2.25	0.0172	2.4	0.00805	3.53	0.00275	-1.03	0.964	1.04	0.946	1.53	0.24	-1.55	1.39	-1.59	1.52
1553113_s_at	BF700678	CDK8	cyclin-dependent kinase 8	1.37	0.292	2	0.0101	2.95	0.0021	1.08	0.846	1.58	0.185	2.33	0.0146	-1.26	1.44	-1.34	1.48
1553101_a_at	NM_017758	ALKBH5	alkB, alkylation repair homolog 5 (E. coli)	2.85	0.0076	2.11	0.0324	1.42	0.41	2.06	0.159	1.53	0.367	1.03	0.96	-1.01	-1.28	1.24	-1.14
1552880_at	NM_033127	LZTR2	leucine zipper transcription regulator 2	3.58	0.0137	3.34	0.0133	2.45	0.113	1.43	0.551	1.34	0.602	-1.02	0.97	-1.53	2.06	1.34	2.91
1552628_a_at	NM_022373	HERPUD2	HERPUD family member 2	7.89	0.00065	7.84	0.000415	5.82	0.00451	-1.39	0.591	-1.4	0.552	-1.88	0.246	-1.41	-1.69	-1.17	-1.72
1552362_a_at	NM_052971	LEAP2	liver expressed antimicrobial peptide 2	6.06	0.0163	7.21	0.00648	11.55	0.00589	1.78	0.514	2.11	0.396	3.39	0.136	-1.1	3.46	-2.23	5.9
1552301_a_at	NM_032854	CORO6	coronin 6	-2.33	0.00639	-2.5	0.00249	-2.5	0.00879	1.01	0.982	-1.06	0.869	-1.06	0.876	1.06	-1.06	-1	-1.1
1494_f_at	M33318	CYP2A6	cytochrome P450, family 2, subfamily A, polypeptide 6	6.54	0.00033	2.95	0.00826	1.09	0.902	1.96	0.253	-1.13	0.795	-3.07	0.03	1.02	-1.28	1.3	-1.51
