# Supplementary material for: Gene expression in primate liver during viral hemorrhagic fever
Source: Virol J. 2009 Feb 12;6:20. doi: 10.1186/1743-422X-6-20 (PMC2657139; doi:10.1186/1743-422X-6-20)
Supplement: Additional File 8 — List of differentially-expressed genes in LCMV-infected liver. This list of human probe sets identified in hybridization of rhesus macaque liver cRNA includes those transcripts differentially expressed with respect to uninfected (uninf) control samples (n = 4484), or those transcripts differentially expressed with respect to samples from monkeys that were LCMV-infected but not diseased (nodis). These were identified as differentially expressed using LIMMA analysis. WE1 refers to 4 liver samples taken day 1 to day 3 after infection (pre-viremic stage). WE2 refers to 5 liver samples taken day 4 to day 7 after infection (viremic stage), and WE3 refers to 2 liver samples taken day 11 and day 12 after infection (terminal stage). WEx vs uninf refers to virulent samples being compared to data from 3 uninfected samples. WEx vs nodis refers to virulent samples being compared to data from 6 infected but not diseases samples. Samples are more fully described in Table 1 of the manuscript. Mean fold changes were calculated using a division of log (2)-normalized expression values between experimental sample and uninfected control as described in Materials & Methods. False discovery rate of the pair-wise comparisons were calculated using p-values from LIMMA. Significantly regulated genes were selected using a 2-fold cut-off and a false discovery rate of < 0.05. [file 1743-422X-6-20-S8.xls]

## Sheet: Suppl Table I
Probeset Id	description			WE1_vs_uninf		WE2_vs_uninf		WE3_vs_uninf		WE1_vs_nodisease		WE2_vs_nodisease		WE3_vs_nodisease		N fold
	genebank access ID	gene symbol	Gene Title	Nfold	p value	Nfold	p value	Nfold	p value	Nfold	p value	Nfold	p value	Nfold	p value	WE1_vs_Arm1_d3	WE2_vs_Arm2_d5	wed3_vs_Arm1_d3	WED6_vs_Arm2_d5
91617_at	AI028241	DGCR8	DiGeorge syndrome critical region gene 8	-2.14355	0.0271979	-1.93187	0.0425489	-2.09943	0.0562976	-1.41421	0.428578	-1.27456	0.525087	-1.38511	0.377433	-1.05702	1.02101	-1.15	1.09
89977_at	AI733019	FLJ20581	hypothetical protein FLJ20581	3.605	0.0101174	3.03143	0.0156617	2.94854	0.0463993	1.91853	0.334958	1.61328	0.400938	1.56917	0.374988	-1.30134	1.26576	1.06	1.46
89476_r_at	AA398062	NPEPL1	aminopeptidase-like 1	-1.90528	0.0222488	-2.04202	0.00907764	-2.32947	0.0103629	1.19748	0.58706	1.11729	0.719227	-1.02101	0.951291	1.10957	-1.13288	1.35	-1.05
74694_s_at	AA907940	RABEP2	rabaptin, RAB GTPase binding effector protein 2	1.41421	0.0689175	1.61328	0.0107057	2.41162	0.000782416	1.07923	0.749358	1.23114	0.38149	1.84038	0.0129078	1.03526	1.23971	1.01	1.34
58916_at	AI672101	KCTD14	potassium channel tetramerisation domain containing 14	1.40444	0.266336	1.47427	0.157056	3.27161	0.00159634	1.07923	0.866358	1.13288	0.692909	2.51403	0.012271	-1.03526	1.16473	1.05	1.56
57163_at	H93026	ELOVL1	elongation of very long chain fatty acids (FEN1/Elo2, SUR4/Elo3, yeast)-like 1	1.04247	0.984421	1.44393	0.138432	2.12874	0.0134226	-1.00696	0.983419	1.37554	0.349419	2.02792	0.0298938	1.00696	1.39474	-1	2.02
55872_at	AI493119	ZNF512B	KIAA1196 protein	2.39496	0.115683	2.56685	0.0707314	4.05584	0.0274529	2.17347	0.322359	2.32947	0.231962	3.68075	0.0541194	1.86607	2.51403	1.57	5.12
55692_at	W22924	ELMO2	engulfment and cell motility 2	1.98618	0.0163381	2.92817	0.000603073	3.5801	0.000726207	1.10191	0.804125	1.6245	0.162728	1.98618	0.0449347	1.05702	1.93187	1.24	1.81
55081_at	W46406	MICALL1	MICAL-like 1	1.22264	0.558021	1.36604	0.228758	2.65737	0.00291837	1.16473	0.639217	1.30134	0.404537	2.53151	0.00601618	1.04972	1.17283	1.01	1.44
54970_at	AA868332	ZMIZ2	zinc finger, MIZ-type containing 2	-1.27456	0.429259	-1.15669	0.70424	1.53688	0.156537	1.03526	0.941902	1.14076	0.654296	2.02792	0.0335426	-1.02101	1.03526	-1.08	1.19
53720_at	AI862559	FLJ11286	hypothetical protein FLJ11286	4.95883	0.00244745	5.16941	0.00132483	5.46416	0.00392498	3.63008	0.0407012	3.78423	0.0231186	4	0.0200513	1.6245	2.75108	3.01	3.16
53071_s_at	AI885411	FLJ22222	hypothetical protein FLJ22222	5.85634	0.00150009	4.69134	0.00237825	6.9644	0.00199523	1.28343	0.675163	1.02811	0.966966	1.52626	0.415677	-1.61328	1.37554	-1.93	1.78
52164_at	AA065185	C11orf24	chromosome 11 open reading frame 24	1.17283	0.575276	1.31951	0.200273	2.94854	0.000514541	-1.1487	0.619687	-1.02101	0.954864	2.18859	0.00664398	-1.39474	1.09429	-1.59	1.37
52005_at	AA422049	WIZ	WIZ zinc finger	1.14076	0.655928	1.32869	0.151314	2.14355	0.00309536	-1.00696	0.987884	1.15669	0.514409	1.86607	0.0162038	1.00696	1.18099	1.01	1.45
49452_at	AI057637	ACACB	acetyl-Coenzyme A carboxylase beta	-3.5801	0.0102801	-4.37717	0.00274433	-7.72749	0.00123727	-2.15846	0.250585	-2.63902	0.0986268	-4.65893	0.0112377	-4.92458	-1.95884	-4.99	-1.47
48106_at	H14241	FLJ20489	hypothetical protein FLJ20489	1.00696	1	1.02101	0.957917	2.02792	2.338e-05	-1.00696	0.982799	1.00696	0.950419	2	2.1615e-05	-1	1.01396	-1	1.03
45526_g_at	AI246641	FLJ14154	hypothetical protein FLJ14154	1.87905	0.113415	2.26577	0.0282975	2.04202	0.106665	1.54756	0.409658	1.86607	0.209543	1.68179	0.220601	1.06437	1.41421	1.13	2.01
45288_at	AA209239	ABHD6	abhydrolase domain containing 6	1.30134	0.604733	2.58471	0.00967667	3.43426	0.00653933	1.10191	0.861461	2.18859	0.0911215	2.90795	0.0232054	1.00696	2.56685	1.26	4.04
43427_at	AI970898	ACACB	acetyl-Coenzyme A carboxylase beta	-2.25012	0.0985239	-2.63902	0.0353085	-4.14106	0.0133128	-1.93187	0.336757	-2.26577	0.179136	-3.55537	0.0358735	-3.55537	-1.95884	-3.43	-1.47
41329_at	AI458463	SCYL3	SCY1-like 3 (S. cerevisiae)	2.09943	0.0301488	2.09943	0.0220185	4.22807	0.0013332	1.17283	0.718321	1.17283	0.673663	2.36199	0.0423545	1.15669	1.23971	-1	1.48
41047_at	AI885170	C9orf16	chromosome 9 open reading frame 16	1.07923	0.750745	1.20581	0.161049	2.65737	1.9619e-05	1.01396	0.965692	1.13288	0.430578	2.49666	2.9833e-05	1.01396	-1.53688	-1.01	-1.57
40665_at	M83772	FMO3	flavin containing monooxygenase 3	5.46416	0.00445718	3.07375	0.0324339	1.45397	0.570301	2.69447	0.200222	1.51572	0.494577	-1.39474	0.589599	1.16473	2.36199	1.77	2.73
40446_at	AL021366	PHF1	PHD finger protein 1 /// deleted in lung and esophageal cancer 1	2.47942	0.0304686	3.34035	0.00435956	2.75108	0.0342784	-1.16473	0.784402	1.15669	0.762331	-1.04972	0.929814	1.06437	1.16473	1.26	1.27
40284_at	AB028021	FOXA2	forkhead box A2	-1.18099	0.757946	-2.04202	0.0153956	-2.02792	0.042705	1.52626	0.331336	-1.13288	0.702769	-1.12506	0.735495	1.50525	1.85318	1.29	2.19
40225_at	D88435	GAK	cyclin G associated kinase	1.08673	0.794349	1.29235	0.0967212	2.32947	0.000258017	-1.15669	0.45644	1.02811	0.902047	1.85318	0.00341225	-1.17283	1.45397	-1.2	1.71
40189_at	M93651	SET	SET translocation (myeloid leukemia-associated)	3.31728	0.00951727	3.63008	0.00399736	4.40762	0.00590715	1.16473	0.798927	1.27456	0.613204	1.54756	0.355623	-1.04247	1.17283	1.27	1.56
38269_at	AL050147	PRKD2	protein kinase D2	1.04247	0.963551	1.25701	0.171662	3.05252	5.3313e-05	1.04247	0.881043	1.25701	0.301229	3.05252	4.5627e-05	1.04972	1.20581	1.07	1.57
37512_at	U89281	HSD17B6	hydroxysteroid (17-beta) dehydrogenase 6 homolog (mouse)	2.56685	0.0286411	2.34567	0.0346945	1.47427	0.428656	1.06437	0.932613	-1.02811	0.971291	-1.6358	0.284777	-1.09429	1.31951	1.34	1.55
37152_at	L07592	PPARD	peroxisome proliferator-activated receptor delta	3.27161	0.00388411	2.46229	0.0137089	3.18215	0.0100164	1.10191	0.866135	-1.20581	0.649251	1.07177	0.889559	1.10191	-1.19748	1.29	1.23
37020_at	X56692	CRP	C-reactive protein, pentraxin-related	1.42405	0.865881	6.40856	0.0262858	7.1602	0.0488325	-2.01391	0.508432	2.23457	0.4214	2.49666	0.328207	-2.12874	6.72717	-5.31	6.39
37012_at	U03271	CAPZB	capping protein (actin filament) muscle Z-line, beta	1.11729	0.94814	1.45397	0.467988	2.86791	0.0428444	1.04972	0.952551	1.36604	0.533513	2.69447	0.0728843	-1.1487	1.26576	-1.39	1.94
36994_at	M62762	ATP6V0C	ATPase, H+ transporting, lysosomal 16kDa, V0 subunit c	3.27161	0.0245068	5.46416	0.00194669	7.31065	0.0026777	1.12506	0.872657	1.87905	0.350306	2.51403	0.120881	-1.32869	1.85318	-1.3	2.39
36920_at	U46024	MTM1	myotubularin 1	2.08493	0.0103262	2.07053	0.00710159	2.2974	0.0105414	1.3566	0.408912	1.34723	0.379873	1.49485	0.177363	1.02101	1.72907	1.16	2.54
36865_at	AB018302	ANGEL1	angel homolog 1 (Drosophila)	2.34567	0.00199293	1.89212	0.00826364	1.65864	0.0682899	1.41421	0.323334	1.14076	0.627566	-1	0.991129	1.32869	-1.18099	1.36	-1.08
36711_at	AL021977	MAFF	v-maf musculoaponeurotic fibrosarcoma oncogene homolog F (avian)	-1.02811	1	1.31039	0.674967	5.89708	0.00247349	-1.02101	0.97747	1.31951	0.580481	5.93809	0.00341507	-1.00696	1.33793	-1.01	1
36004_at	AF074382	IKBKG	inhibitor of kappa light polypeptide gene enhancer in B-cells, kinase gamma	-2.09943	0.00117933	-2.02792	0.00102424	-1.85318	0.00934627	-1	0.997202	1.03526	0.890243	1.13288	0.544335	-1	1.04247	-1	1.04
35666_at	U38276	SEMA3F	sema domain, immunoglobulin domain (Ig), short basic domain, secreted, (semaphorin) 3F	-3.22657	0.0187179	-1.87905	0.186101	1.31039	0.659523	-1.61328	0.441176	1.06437	0.918205	2.62079	0.0930088	1.10191	1.7411	-1.05	2.6
34764_at	D21851	LARS2	leucyl-tRNA synthetase 2, mitochondrial	-1.00696	1	1.03526	0.882126	2.31338	1.204e-06	-1.02101	0.860803	1.02101	0.902073	2.28153	8.43e-07	-1.00696	1.03526	-1.01	1
34210_at	N90866	CD52	CD52 molecule	1.11729	0.847066	1.61328	0.0442159	2.42839	0.00448031	-1.36604	0.373364	1.05702	0.853574	1.59107	0.110161	1.02811	1.25701	1.14	1.37
33323_r_at	X57348	SFN	stratifin	-1.08673	0.985558	1.10957	0.949049	3.27161	0.0402016	-1.49485	0.505341	-1.23971	0.698062	2.37841	0.13163	-1.17283	1.07923	-1.24	-1.21
33322_i_at	X57348	SFN	stratifin	-1.11729	0.943083	1.22264	0.757312	3.01049	0.0191683	-1.22264	0.684909	1.11729	0.833995	2.75108	0.0445847	-1.16473	-1.52626	-1.87	-1.6
33304_at	U88964	ISG20	interferon stimulated exonuclease gene 20kDa	-1.04972	1	3.27161	0.044727	3.605	0.0682482	-1.06437	0.957316	3.22657	0.129128	3.55537	0.0867201	-1.04247	3.29436	1.01	2.9
32069_at	AB014515	N4BP1	Nedd4 binding protein 1	2.63902	0.0720018	4.75683	0.00426484	7.67411	0.00273001	1.03526	0.974848	1.86607	0.364626	3.01049	0.0851757	1.01396	2.02792	1.57	2.99
32032_at	L77566	DGCR14	DiGeorge syndrome critical region gene 14	1.48452	0.0301916	1.43396	0.035556	2.23457	0.0010119	-1.08673	0.709238	-1.12506	0.552912	1.38511	0.120889	-1.01396	-1.04972	-1.01	1.01
31874_at	Y07846	GAS2L1	growth arrest-specific 2 like 1	-1.04247	0.966713	1.22264	0.303273	2.56685	0.000439648	-1.14076	0.570443	1.11729	0.601152	2.34567	0.00111447	-1.12506	1.13288	-1.53	1.11
31845_at	U32645	ELF4	E74-like factor 4 (ets domain transcription factor)	-1.01396	1	1.3566	0.304864	4.02782	0.000609103	-1.03526	0.951415	1.32869	0.41184	3.94493	0.000795796	-1.02101	1.3566	-1.03	2.14
244842_x_at	AA235663	---	Tubulin, gamma complex associated protein 2	-2.39496	0.00604402	-2.25012	0.00622091	-2.2974	0.0172421	-1.20581	0.610733	-1.13288	0.713189	-1.15669	0.686906	-1.05702	1.06437	-1.01	1.06
244811_at	AI561173	---	Interleukin-1 receptor-associated kinase 1 binding protein 1	1.04972	0.999724	1.64718	0.234555	6.6807	0.000938158	1.01396	0.981432	1.59107	0.379926	6.45313	0.00128511	1.07177	1.64718	1.12	2.99
244765_at	AW972824	---	Dual specificity phosphatase 27 (putative)	-2.47942	0.0404747	-2.36199	0.040282	-2.77022	0.0429826	-1.21419	0.735785	-1.15669	0.778726	-1.3566	0.52794	-1.18099	1.07923	-1.27	-1.04
244566_at	H72868	---	AT rich interactive domain 4A (RBP1-like)	-1.8025	0.0288893	-2.18859	0.00402217	-2.94854	0.00181863	1.28343	0.450073	1.05702	0.872321	-1.27456	0.394494	1.25701	-1.71713	1.34	-1.6
244455_at	AI732637	KCNT2	potassium channel, subfamily T, member 2	2.21914	0.0359275	2.32947	0.0201526	3.63008	0.00554498	1.42405	0.451159	1.49485	0.39069	2.32947	0.0676148	-1.01396	1.53688	-1.4	1.99
244193_at	BF981786	FLJ13236	hypothetical protein FLJ13236	-1.79005	0.0330139	-1.75321	0.0304004	-2.39496	0.00806486	-1	0.994538	1.02101	0.961149	-1.33793	0.3197	1.03526	1.24833	1.25	1.44
244050_at	AI804932	PTPLAD2	protein tyrosine phosphatase-like A domain containing 2	-1.04247	0.958742	-1.04247	0.946224	2.17347	0.0021206	-1.05702	0.826973	-1.05702	0.801972	2.14355	0.00345966	1.01396	1.02101	1.01	1.02
243916_x_at	H73636	UBLCP1	ubiquitin-like domain containing CTD phosphatase 1	2	0.0366085	2.12874	0.0178435	2.9897	0.00641524	-1.12506	0.794176	-1.05702	0.902292	1.32869	0.415852	1.02101	2.20381	1.01	2.28
243906_at	AI248622	---	Phosphate cytidylyltransferase 1, choline, alpha	-1.86607	0.0018633	-1.90528	0.000914661	-2.04202	0.00186287	-1.00696	0.985906	-1.02811	0.906886	-1.10191	0.632196	1.02811	-1.18921	1.03	-1.19
243843_at	AI290606	CG018	hypothetical gene CG018	1.30134	0.514118	1.15669	0.797187	-1.07177	0.886183	-1.79005	0.193103	-2.01391	0.0773285	-2.49666	0.0231632	-1.58008	-1.7411	-1.09	-1.88
243738_at	AW172570	NMNAT3	nicotinamide nucleotide adenylyltransferase 3	-4.89056	9.944e-06	-5.02805	5.274e-06	-5.1337	1.4741e-05	-1.04972	0.897875	-1.07923	0.766301	-1.10191	0.722024	1.02811	-1.00696	1.14	-1.01
243614_s_at	AW138125	PRODH2	proline dehydrogenase (oxidase) 2	-1.82766	0.0542003	-3.53081	0.000476168	-4.19887	0.000782416	1.52626	0.340725	-1.26576	0.499507	-1.50525	0.22698	1.22264	-2.23457	1.25	-2.27
243562_at	BE326951	---	---	-1.03526	1	-1.25701	0.692951	-2.94854	0.0225002	1.19748	0.735003	-1.01396	0.975635	-2.37841	0.0773888	1.17283	-1.26576	-1.04	-1.04
243259_at	AW081604	---	Transcribed locus	2.96905	0.0347141	2.41162	0.0688181	3.36359	0.0381763	1.15669	0.843103	-1.06437	0.934774	1.31039	0.635895	1.17283	-1.33793	2.07	-1.04
243168_at	AI916532	---	PDZ domain containing 1	-2.71321	0.0434664	-2.01391	0.141323	-2.23457	0.151986	1.15669	0.830582	1.55833	0.426152	1.40444	0.523663	-1.06437	1.31951	1.35	1.26
243135_x_at	R26456	---	MRNA; cDNA DKFZp761E1721 (from clone DKFZp761E1721)	-1.60214	0.0256891	-1.75321	0.00703056	-2.34567	0.00176543	1.04247	0.906206	-1.04972	0.852317	-1.40444	0.146785	1.13288	-1.45397	1.24	-1.42
242995_at	AW976347	---	Transcribed locus	-2.15846	1.084e-05	-2.05623	1.1319e-05	-2.15846	2.2738e-05	-1.09429	0.501625	-1.04247	0.759908	-1.09429	0.450328	-1.04247	-1	-1.01	-1.02
242993_at	AI215629	---	Neural retina leucine zipper	2.54912	0.0129595	1.18921	0.785143	1.19748	0.695214	2.82843	0.0316831	1.31951	0.484939	1.32869	0.458955	1.59107	1.20581	1.62	1.24
242961_x_at	AI304317	DDX58	DEAD (Asp-Glu-Ala-Asp) box polypeptide 58	8.1681	0.0182232	16.3362	0.00220484	11.3137	0.0172514	3.05252	0.360554	6.10504	0.0951415	4.22807	0.139334	-1.56917	4.62675	2.51	4.89
242918_at	AU144734	NASP	Nuclear autoantigenic sperm protein (histone-binding)	-1.23971	0.509709	-1.23114	0.499547	3.16017	0.000970146	-1.23114	0.510067	-1.22264	0.483028	3.18215	0.00113351	-1.23971	-1.00696	-1.23	-1.01
242720_at	AI004137	ITIH4	inter-alpha (globulin) inhibitor H4 (plasma Kallikrein-sensitive glycoprotein)	-1.00696	1	1.18921	0.53811	2.23457	0.00492459	-1.07923	0.804429	1.10957	0.681042	2.08493	0.0129078	-1.38511	1.17283	-1.34	1.01
242680_at	AW242409	---	Transcribed locus	1.06437	0.969139	1.02101	0.995661	-1.25701	0.545113	-2.32947	0.0391241	-2.42839	0.0197682	-3.11666	0.00486287	-1.13288	-1.58008	1.1	-1.66
242437_at	AA810258	---	Zinc finger protein 720	-2.46229	0.0330824	-2.20381	0.0476321	-2.51403	0.0538891	-1.04247	0.959283	1.07177	0.898543	-1.06437	0.91319	-1.01396	-1.46409	-1.01	-1.67
242417_at	AI690465	LOC283278	hypothetical protein LOC283278	1.56917	0.0252402	1.46409	0.0415927	2.21914	0.00200333	1.13288	0.604356	1.05702	0.808029	1.60214	0.055751	1.28343	1.11729	1.45	1.08
242414_at	AW960707	QPRT	quinolinate phosphoribosyltransferase (nicotinate-nucleotide pyrophosphorylase (carboxylating))	-1.21419	0.577267	-1.16473	0.689738	-2.09943	0.0174669	1.02101	0.971222	1.06437	0.855022	-1.69349	0.0930285	-1.45397	1.02101	-1.59	-1.04
242403_at	AI459177	---	Ubiquitin-conjugating enzyme E2D 3 (UBC4/5 homolog, yeast)	-1.36604	0.274829	-1.16473	0.684971	-1.23971	0.491043	-2.07053	0.0433358	-1.76541	0.0896493	-1.87905	0.0557499	-1.18099	1.01396	-1.39	1.02
242375_x_at	AI796189	---	---	2.14355	0.0517795	-1.23971	0.702986	-1.31039	0.560737	-1.23114	0.656656	-3.27161	0.0144283	-3.45815	0.0126306	1.26576	-4.59479	1.1	-4.56
242216_at	AI791832	---	DnaJ (Hsp40) homolog, subfamily C, member 1	-1.02101	1	-1.04247	0.960097	1.34723	0.294567	-2.28153	0.0127507	-2.32947	0.00680178	-1.65864	0.0870777	-1.70527	-1.04972	-1.87	-1.01
242022_at	BF883581	---	Pre-B-cell leukemia transcription factor 1	1.07177	0.956849	-1.18099	0.640727	-1.31039	0.377772	-1.65864	0.169869	-2.09943	0.0253739	-2.32947	0.0134472	1.08673	-1.18921	1.09	-1.51
242016_at	BE857296	---	---	-1.87905	0.00867821	-1.89212	0.0054421	-2.01391	0.0105809	1.04247	0.919817	1.03526	0.920173	-1.02811	0.931777	1.01396	1.00696	-1	1.04
241994_at	BG260086	XDH	xanthine dehydrogenase	3.29436	0.0291869	2.34567	0.0990403	1.69349	0.393119	1.94531	0.380083	1.38511	0.591167	-1	1	-1.55833	1.18099	-2.08	1.82
241949_at	BF109853	ACOT6	acyl-CoA thioesterase 6	4.46915	0.0094958	1.45397	0.599072	1.32869	0.683982	6.27667	0.0124392	2.04202	0.321817	1.86607	0.289278	3.01049	-1.46409	2.3	-1.02
241944_x_at	BF508371	---	Tumor necrosis factor receptor superfamily, member 1A	-4.78991	0.000802175	-4.46915	0.00070516	-4.92458	0.00185093	-1.00696	0.982348	1.06437	0.915015	-1.03526	0.947423	1.00696	1.07177	1.01	1.05
241935_at	AL138455	SHROOM1	shroom family member 1	-2.41162	0.0095041	-2.25012	0.010812	-1.7411	0.132664	1.16473	0.702802	1.24833	0.52459	1.61328	0.172351	1.05702	1.14076	-1.01	1.21
241921_x_at	AW015517	---	Follistatin-like 3 (secreted glycoprotein)	-2.63902	0.00158537	-2.69447	0.000849138	-3.75809	0.000488457	1.07923	0.857482	1.05702	0.89245	-1.31951	0.338384	1.06437	1.01396	-1.01	1.06
241914_s_at	AA804293	ACSM2 /// LOC123876 /// LOC647786	hypothetical protein LOC123876 /// acyl-CoA synthetase medium-chain family member 2 /// similar to kidney-specific protein (KS)	23.5883	0.00259592	5.9794	0.0459518	1.81504	0.605942	9.51366	0.0754376	2.41162	0.419155	-1.36604	0.783578	1.20581	-4.65893	1.24	-1.97
241802_x_at	R44770	GRM2	glutamate receptor, metabotropic 2	-1.21419	0.413453	-1.18099	0.485855	-1.51572	0.0702859	-2.2974	0.00272873	-2.23457	0.00270078	-2.86791	0.000314566	-1.17283	-1.30134	-1.16	-1.3
241799_x_at	AI694598	---	---	-2.71321	0.00160907	-2.65737	0.00117823	-4.08405	0.000375214	-1.10191	0.792386	-1.07923	0.817944	-1.65864	0.114054	-1.03526	-1.55833	1.04	-1.23
241769_at	AW962458	---	Integrin, alpha V (vitronectin receptor, alpha polypeptide, antigen CD51)	-1.17283	0.685096	-1.21419	0.535375	2.01391	0.0202396	-1.40444	0.356542	-1.45397	0.27026	1.68179	0.0884756	-1.02101	1.09429	-1.03	1.04
241737_x_at	T89693	---	Transcribed locus	-1.00696	0.994576	-1.00696	0.998057	3.01049	1e-09	-1.07923	0.386295	-1.07923	0.377351	2.80889	1e-09	-1	-1.50525	-1.01	-1.51
241671_x_at	H14782	FLJ22536	hypothetical locus LOC401237	-1.77769	0.051879	-1.86607	0.0266569	-2	0.042028	1.00696	0.989044	-1.04247	0.916107	-1.11729	0.766047	1.11729	-1.37554	1.22	-1.39
241670_x_at	N22836	---	---	-2.94854	1.6239e-05	-2.78949	1.536e-05	-3.43426	1.1285e-05	1.00696	0.971222	1.06437	0.731726	-1.15669	0.405182	1.02811	1.07177	1.02	1.22
241669_x_at	AI251399	PRKD2	protein kinase D2	-1.23971	0.632613	-1.39474	0.302783	-2.12874	0.0376015	1.10957	0.810784	-1.01396	0.975635	-1.54756	0.204609	1.28343	-1.38511	1.4	-1.21
241478_at	AI821474	---	MICAL-like 2	-2.17347	0.0274026	-2.08493	0.0270941	-2.36199	0.031833	-1.07177	0.888592	-1.02811	0.946917	-1.16473	0.694114	1.02101	1.04972	1.01	1.13
241456_at	AI147384	---	CDNA FLJ30785 fis, clone FEBRA2000901	1.05702	0.971075	1.07923	0.921148	-1.02101	0.975775	-4.95883	0.000183741	-4.85678	0.000131825	-5.35171	8.0325e-05	-1.75321	1.07923	-1.88	-1.01
241187_at	AW237220	---	---	-2.15846	0.0307599	-2.21914	0.0185546	-2.25012	0.0446299	1.02101	0.968687	-1.00696	0.986347	-1.02101	0.969804	1.03526	-1.28343	1.11	-1.29
240849_at	BE676396	---	Fizzy/cell division cycle 20 related 1 (Drosophila)	-1.86607	0.0142382	-1.90528	0.00817834	-2.44528	0.00363232	-1.02101	0.958318	-1.04247	0.893128	-1.33793	0.262717	-1.02101	-1.04247	-1.01	1.04
240818_at	AA770459	---	---	-1.84038	2.825e-05	-1.82766	1.8268e-05	-2.05623	1.383e-05	-1.02101	0.912927	-1.01396	0.936852	-1.14076	0.214612	-1	-1	-1	-1
240757_at	H49240	CLASP1	Cytoplasmic linker associated protein 1	-1.55833	0.00290172	-1.61328	0.00107792	-2.01391	0.00029566	-1.05702	0.750014	-1.09429	0.534287	-1.36604	0.0567858	1.03526	-1.04247	-1	-1.07
240686_x_at	BE676623	TFRC	Transferrin receptor (p90, CD71)	-2.75108	0.0117948	-3.31728	0.00276438	-3.34035	0.00917564	1.18921	0.728238	-1.01396	0.978299	-1.02101	0.962144	1.19748	-1.75321	1.51	-1.74
240486_at	AA761673	LOC284019	Hypothetical protein LOC284019	5.54044	0.000545223	7.26015	0.000123355	5.65685	0.0012984	1.49485	0.437812	1.95884	0.191171	1.52626	0.330856	1.51572	1.44393	1.93	1.53
240276_at	AW290978	---	Transcribed locus	-2.71321	0.00150705	-2.69447	0.00103483	-2.62079	0.00453277	1.00696	0.991169	1.01396	0.967004	1.04247	0.91662	-1.37554	-1.39474	-1.39	-1.3
240187_at	BE549838	PPP1R3C	protein phosphatase 1, regulatory (inhibitor) subunit 3C	3.07375	0.00221752	1.27456	0.54656	-1.02101	0.974256	3.05252	0.0110323	1.26576	0.512779	-1.02811	0.946275	3.07375	1.27456	5.43	1.64
240044_x_at	AI864078	TNRC6B	Trinucleotide repeat containing 6B	4.56305	0.0245272	4.50023	0.0188688	2.20381	0.302614	1.34723	0.720025	1.32869	0.698658	-1.53688	0.555196	1.48452	1.90528	3.16	2.03
239979_at	BE645480	---	Epithelial stromal interaction 1 (breast)	1.69349	0.516251	3.4822	0.0421896	4.56305	0.0410684	1.64718	0.522497	3.38698	0.12714	4.43828	0.0602126	-1.08673	3.53081	3.92	2.91
239835_at	AA669114	KBTBD8	kelch repeat and BTB (POZ) domain containing 8	1.02101	1	1.8025	0.179735	3.97237	0.0105575	-1.03526	0.967207	1.70527	0.362544	3.75809	0.0210048	-1.01396	1.90528	1.03	3.23
239752_at	BE551781	---	Cat eye syndrome chromosome region, candidate 2	-1.1487	0.892901	-2.01391	0.0590739	-2.60268	0.0342201	-1.19748	0.706834	-2.09943	0.126825	-2.71321	0.0414174	-1.49485	-1.86607	-1.21	-1.56
239650_at	BE858593	NAP5	Nck-associated protein 5	1.01396	1	1.03526	0.981524	-1.04247	0.944605	-2.31338	0.0572049	-2.26577	0.0444817	-2.44528	0.0298936	1.01396	1.04247	-1.02	1.12
239647_at	AA677272	CHST13	carbohydrate (chondroitin 4) sulfotransferase 13	4.46915	0.00113975	3.53081	0.00229518	3.55537	0.00780407	2.39496	0.103281	1.89212	0.208329	1.90528	0.146287	1.10191	1.31039	-1.24	1.76
239565_at	AI954709	---	CDNA FLJ37010 fis, clone BRACE2009732	-1.98618	6.9555e-05	-2	3.878e-05	-2.11404	7.5283e-05	1.01396	0.950106	1.00696	0.964271	-1.04972	0.725641	1.12506	1.02101	1.08	-1.04
239227_at	AW182675	---	Exostoses (multiple) 1	-3.16017	0.008554	-1.56917	0.278923	-1.20581	0.734048	1.07177	0.92017	2.15846	0.136276	2.80889	0.0446165	1.20581	2.2974	1.23	2.2
239185_at	AI284184	ABCA9	ATP-binding cassette, sub-family A (ABC1), member 9	1.12506	0.876473	1.04972	0.969703	-1.04972	0.916788	-1.76541	0.178707	-1.89212	0.0911215	-2.08493	0.0492633	-1.01396	-1.09429	1.11	-1
239024_at	AI478771	---	Solute carrier family 12 (potassium/chloride transporters), member 8	2.01391	0.0119821	1.36604	0.238281	1.23114	0.516834	1.72907	0.133155	1.17283	0.581706	1.05702	0.873061	1.7411	1.14076	1.89	1.47
238994_at	AW022496	OTUD7B	OTU domain containing 7B	-2.21914	1.2006e-05	-2.31338	5.174e-06	-2.26577	1.9619e-05	-1.03526	0.859872	-1.07923	0.543331	-1.05702	0.682323	-1.01396	-1.05702	-1.01	-1.11
238974_at	N47077	FLJ38973	hypothetical protein FLJ38973	1.97247	0.024897	1.97247	0.0180629	2.47942	0.0111066	-1.07177	0.882583	-1.07177	0.860921	1.17283	0.64609	-1.02101	1.00696	-1.04	1.06
238831_at	BF114679	---	Transcribed locus	1	1	1.28343	0.698783	2.80889	0.0431726	-1.7411	0.372424	-1.3566	0.537443	1.61328	0.317862	-1.68179	1.02101	-1.74	-1.22
238762_at	AA702016	MTHFD2L	methylenetetrahydrofolate dehydrogenase (NADP+ dependent) 2-like	1.95884	0.182708	3.68075	0.00690817	5.24157	0.00546317	-1.04972	0.955579	1.79005	0.356483	2.54912	0.100453	-1.01396	3.22657	-1.14	5.58
238739_at	AW902062	---	---	-2.01391	0.031604	-1.95884	0.0297582	-1.37554	0.386018	1.01396	0.984323	1.04247	0.927843	1.48452	0.263166	-1.09429	-1.17283	1.09	-1.05
238711_s_at	AI669304	---	Solute carrier family 12 (potassium/chloride transporters), member 8	2.56685	0.0100978	2.05623	0.0304841	2.01391	0.0758247	1.42405	0.428578	1.14076	0.743744	1.11729	0.790287	1.34723	-1.18099	1.57	1.08
238701_x_at	BE176566	FLJ45803	FLJ45803 protein	2.42839	0.0334092	1.91853	0.101409	1.47427	0.418958	1.29235	0.608167	1.02101	0.975635	-1.27456	0.59894	1.45397	-1.01396	2.58	1.24
238619_at	AA417078	---	Hypothetical protein FLJ43663	-1.07923	0.943986	1.03526	0.977018	-1.15669	0.708449	-3.55537	0.00164235	-3.18215	0.00264863	-3.81055	0.00086256	-1.51572	-1.6245	-1.47	-1.91
238504_at	AA521023	C6orf57	chromosome 6 open reading frame 57	1.04247	0.988219	1.04972	0.959573	2.01391	0.0342295	-1.10957	0.784958	-1.10191	0.772335	1.7411	0.10111	-1.76541	-1	-1.78	1.02
238462_at	AI418293	STS-1	Cbl-interacting protein Sts-1	1.00696	1	1.05702	0.917481	3.89062	4.9784e-05	-1.28343	0.388846	-1.22264	0.41725	3.01049	0.000302742	-1.04247	1.00696	-1.01	-1
238406_x_at	AI734001	SEZ6L2	Seizure related 6 homolog (mouse)-like 2	-3.75809	8.461e-06	-3.63008	6.415e-06	-3.78423	1.4769e-05	-1.10957	0.638467	-1.07177	0.743184	-1.11729	0.589909	1.00696	-1.23971	1.01	-1.2
238404_x_at	BF316510	SEZ6L2	Seizure related 6 homolog (mouse)-like 2	-4.50023	0.000499948	-4.31691	0.000388161	-4.53154	0.00124273	1.00696	0.993203	1.04972	0.926344	-1	0.994065	-1	1.04247	-1	1.12
238337_s_at	BF678298	DNAJA5	DnaJ homology subfamily A member 5	4.25748	0.000357515	4.72397	0.000138277	5.20537	0.000335128	1.14076	0.763485	1.26576	0.504901	1.39474	0.330747	1.05702	1.3566	-1.08	1.48
238317_x_at	BF439728	---	RNA binding motif, single stranded interacting protein 1	1.02101	1	1.15669	0.71368	1.00696	0.996815	-2.28153	0.0235045	-2.01391	0.0393767	-2.31338	0.0152369	-1.01396	-1.45397	-1.01	-1.25
238281_at	BF593928	---	RNA binding motif, single stranded interacting protein 1	1.18099	0.794349	1.21419	0.688566	1.05702	0.924804	-2.11404	0.0965131	-2.05623	0.080734	-2.36199	0.0390865	1.09429	1.13288	-1.01	-1.01
238077_at	T75480	KCTD6	potassium channel tetramerisation domain containing 6	3.5801	0.0371237	4.16986	0.0155538	4.56305	0.0309412	1.32869	0.706818	1.54756	0.512568	1.69349	0.420959	-1.22264	-1.36604	1.59	-1.67
238067_at	AW172431	TBC1D8B	TBC1 domain family, member 8B (with GRAM domain)	3.05252	0.0138215	1.87905	0.139198	1.75321	0.262136	1.54756	0.429725	-1.04972	0.933624	-1.12506	0.834652	1.04247	1.10191	-1.59	1.35
238025_at	AA706818	MLKL	mixed lineage kinase domain-like	1.21419	0.821439	2.26577	0.0376879	2.58471	0.0452766	2.02792	0.228305	3.78423	0.0105193	4.31691	0.0066275	1.19748	2.82843	1.89	2.65
237625_s_at	BG548679	---	Immunoglobulin light chain variable region complementarity determining region (CDR3) mRNA	-1.01396	0.995845	1.00696	0.998057	2.05623	0.000549032	-1.07177	0.703216	-1.04972	0.77441	1.94531	0.00117325	1.00696	-1.10191	-1.01	-1.11
237515_at	AA054642	TMEM56	Transmembrane protein 56	4	0.00647585	2.96905	0.0183969	1.46409	0.498627	-1.82766	0.369368	-2.46229	0.12737	-4.99332	0.00897578	-2.58471	-1.91853	-2.06	-1.62
237463_at	AW295488	---	---	-3.55537	0.00473459	-3.53081	0.00322822	-3.63008	0.00949955	-1.06437	0.92573	-1.05702	0.923906	-1.08673	0.871969	1.00696	-1.00696	1.01	-1
237396_at	AI640624	---	Homeodomain interacting protein kinase 3	-2.34567	0.00489062	-2.42839	0.00242959	-2.63902	0.00497926	-1.03526	0.948874	-1.07177	0.844958	-1.16473	0.636134	-1.12506	-1.02811	-1.16	1.02
237390_at	N51516	---	Adrenergic, alpha-1A-, receptor	6.27667	0.0253034	6.36429	0.0175984	1.61328	0.631653	1.71713	0.58132	1.7411	0.532305	-2.26577	0.345306	1.42405	5.65685	2.2	6.54
237370_at	AW452551	---	---	-1.87905	0.0722991	-2.20381	0.0193464	-1.95884	0.0893099	-1.05702	0.928675	-1.23971	0.584124	-1.10191	0.826356	-1	-1.18921	-1.01	-1.53
237350_at	AW027968	LOC143941	similar to CDNA sequence BC021608	3.36359	0.00548296	1.71713	0.169978	-1.12506	0.857764	1.08673	0.893102	-1.8025	0.27026	-3.4822	0.0165477	1.23971	-5.31474	1.07	-5.06
237103_at	R39947	---	V-src sarcoma (Schmidt-Ruppin A-2) viral oncogene homolog (avian)	-2.46229	0.00112478	-2.54912	0.000555904	-2.75108	0.0012984	-1.01396	0.981451	-1.04972	0.894702	-1.13288	0.652061	1.11729	-1.47427	1.11	-1.43
237031_at	AI743452	---	Full length insert cDNA clone YP08F12	3.55537	0.00983003	-1.65864	0.282011	1.18099	0.808998	7.4127	0.00201161	1.25701	0.662406	2.46229	0.101199	4.50023	5.89708	5.78	7.49
237013_at	BF116038	---	---	-2.26577	0.00187184	-2.56685	0.000426414	-2.62079	0.00153016	1.13288	0.647506	-1	0.992981	-1.02101	0.946478	1.14076	-1.00696	1.03	-1.01
236620_at	AU150841	RIF1	RAP1 interacting factor homolog (yeast)	1.47427	0.261715	1.84038	0.0478033	3.13834	0.004541	-1.23114	0.597422	1.01396	0.975428	1.72907	0.135665	-1.18921	1.1487	-1.02	1.03
236597_at	AW173071	UGT3A1	UDP glycosyltransferase 3 family, polypeptide A1	2.14355	0.0194073	1.11729	0.872891	-1.01396	0.987631	2.11404	0.0822893	1.10191	0.798183	-1.02811	0.951192	2.04202	1.10957	2.5	1.28
236529_at	BF115652	SRCRB4D	scavenger receptor cysteine rich domain containing, group B (4 domains)	-5.1337	3.4e-08	-5.20537	1.8e-08	-5.16941	1.4e-08	-1.01396	0.939448	-1.02811	0.867762	-1.02101	0.890638	1.11729	-1.02101	1.12	1
236524_at	AA737437	---	TM2 domain containing 1	1.11729	0.891502	1.09429	0.908733	2.11404	0.0304943	-1.37554	0.418719	-1.40444	0.372685	1.37554	0.320552	1.03526	1.08673	1.21	1.07
236487_at	AW513286	SCLT1	Sodium channel and clathrin linker 1	1.28343	0.442375	1.39474	0.226902	2.08493	0.0227868	-1.08673	0.835529	-1	0.997183	1.49485	0.185429	1.15669	1.25701	1.85	1.33
236430_at	AA708152	TMED6	transmembrane emp24 protein transport domain containing 6	-1.02811	1	-2.71321	0.0269748	-2.82843	0.0533201	1.94531	0.323334	-1.3566	0.555584	-1.41421	0.497881	1.71713	-1.54756	1.43	-1.89
236266_at	BG149557	LOC283666	Hypothetical protein LOC283666	2.49666	0.0440548	2.49666	0.033504	1.97247	0.188061	1.24833	0.699132	1.24833	0.662406	-1.01396	0.978746	1.14076	2.47942	1.52	2.39
236261_at	AI949389	---	CDNA FLJ41254 fis, clone BRAMY2033594	-1.91853	0.0194487	-1.95884	0.0116425	-2.07053	0.0221541	-1.00696	0.984383	-1.02811	0.936816	-1.08673	0.80391	1.01396	-1.01396	-1.01	-1.01
236217_at	AI885320	SLC31A1	solute carrier family 31 (copper transporters), member 1	2.25012	0.0290428	1.68179	0.148278	1.69349	0.212853	1.48452	0.417191	1.10957	0.82403	1.11729	0.809388	-1.14076	-1.01396	-1.55	1.18
236087_at	AI912773	ABLIM2	actin binding LIM protein family, member 2	-2.26577	2.0106e-05	-2.26577	1.2492e-05	-2.71321	7.499e-06	1.06437	0.695469	1.06437	0.641692	-1.12506	0.383357	1.11729	1.02101	1.1	-1.03
235984_at	AL036662	---	---	1.15669	0.813033	1.41421	0.241444	2.67586	0.00666871	-1.05702	0.905353	1.15669	0.657974	2.18859	0.0356445	1.03526	1.43396	1.18	1.14
235964_x_at	AA603344	---	Chromosome 20 open reading frame 118	1.67018	0.571503	3.78423	0.0411815	2.67586	0.21144	1.09429	0.942508	2.47942	0.308584	1.75321	0.448897	-1.10191	3.86375	1.52	5.05
235945_at	AW975324	---	Transcribed locus	-1.18921	0.542631	-1.19748	0.464289	-1.21419	0.435809	-2.25012	0.00676925	-2.26577	0.00403071	-2.2974	0.00412504	-1.37554	-1	-1.37	1.01
235850_at	BF434228	WDR5B	WD repeat domain 5B	2.82843	0.0229599	1.54756	0.358757	2.15846	0.132148	1.34723	0.58132	-1.3566	0.537061	1.02811	0.964843	1.04247	-1.8025	-1.55	-1.25
235815_at	BE222470	TSHZ2	teashirt family zinc finger 2	-2.49666	9.89e-07	-2.47942	5.53e-07	-2.51403	8.89e-07	-1.01396	0.942548	-1.00696	0.931369	-1.02101	0.850675	-1.00696	-1	-1.01	1
235798_at	BE671123	---	---	2.15846	0.028635	1.45397	0.292032	1.16473	0.736865	1.31039	0.516071	-1.13288	0.75551	-1.41421	0.356612	1.10191	1.6245	1.06	1.7
235766_x_at	AA743462	---	CDNA clone IMAGE:5745639	2.9897	0.0373454	3.29436	0.0178579	5.46416	0.00742174	1.07177	0.938821	1.18099	0.777638	1.95884	0.231633	-1.15669	1.18921	1.01	1.7
235739_at	AA523939	---	Nuclear receptor subfamily 4, group A, member 2	-2.05623	0.0459971	-1.89212	0.0616216	-1.55833	0.28332	-1.46409	0.421505	-1.34723	0.459383	-1.10957	0.823246	-1.31951	-1.06437	-1.39	-1.26
235713_at	BF242537	ALKBH8	alkB, alkylation repair homolog 8 (E. coli)	2.92817	8.4631e-05	2.34567	0.000299604	2.60268	0.000516736	-1.02101	0.945239	-1.27456	0.336259	-1.1487	0.497152	1.25701	-1.04972	1.36	-1
235689_at	AL563572	MTFMT	mitochondrial methionyl-tRNA formyltransferase	1.6245	0.0555042	1.55833	0.0657243	2.31338	0.00641524	1.02811	0.948899	-1.01396	0.967004	1.46409	0.167165	1.03526	1.23971	1.18	1.35
235529_x_at	BF437747	---	Chromosome 20 open reading frame 118	-1.13288	0.959366	2.86791	0.0481174	1.86607	0.331195	-1.25701	0.751218	2.58471	0.1827	1.68179	0.3852	-1.20581	6.23332	1.53	8.75
235508_at	AW291023	PML	promyelocytic leukemia	1.3566	0.659352	2.67586	0.0284408	2.32947	0.111158	1.20581	0.763772	2.37841	0.139127	2.07053	0.162062	-1.02101	1.93187	1.85	1.81
235438_at	AW162011	---	Cytochrome P450, family 7, subfamily B, polypeptide 1	4.89056	0.0058624	2.17347	0.133605	1.86607	0.310317	1.93187	0.378315	-1.16473	0.816525	-1.3566	0.614473	1.67018	-1.08673	2.81	1.1
235425_at	AW965339	SGOL2	shugoshin-like 2 (S. pombe)	-1.00696	1	1	0.998057	3.605	9.369e-06	-1.02101	0.943748	-1.01396	0.955931	3.55537	7.416e-06	-1.00696	-1.00696	-1.01	-1.01
235392_at	BG403162	---	Insulin receptor substrate 1	2.31338	8.6397e-05	1.72907	0.00114246	1.55833	0.0149809	1.27456	0.270728	-1.04972	0.773055	-1.16473	0.346396	1.05702	-1.00696	1.37	-1.01
235391_at	AW960748	FAM92A1	family with sequence similarity 92, member A1 /// similar to CG6405-PA	3.50642	0.000860368	1.97247	0.0254612	2.28153	0.0244454	1.77769	0.200222	-1	0.994466	1.15669	0.688518	1.3566	-1.07177	1.71	1.17
235384_at	AW963217	---	Transcribed locus, weakly similar to NP_001001686.1 protein LOC400686 [Homo sapiens]	3.05252	0.0189132	2.54912	0.0339975	2.25012	0.119427	1.46409	0.50441	1.22264	0.707336	1.07923	0.89922	1.04247	1.13288	1.16	1.25
235348_at	AA404347	ABHD13	abhydrolase domain containing 13	2.82843	0.0475107	1.65864	0.359237	2.09943	0.217848	2.32947	0.255904	1.36604	0.590842	1.72907	0.331669	2.17347	1.84038	4.72	2.66
235339_at	W65369	SETDB2	SET domain, bifurcated 2	3.75809	8.5266e-05	3.605	6.8173e-05	5.02805	3.7639e-05	1.52626	0.221268	1.46409	0.22333	2.04202	0.0206945	-1.10957	-1	-1.13	1.04
235264_at	AW956392	---	Transcribed locus	2.05623	0.00575424	1.90528	0.00746586	1.98618	0.0161849	1.32869	0.389789	1.23114	0.4387	1.28343	0.3322	-1.55833	1.33793	-1.34	1.55
235231_at	AI355709	ZNF789	zinc finger protein 789	1.23114	0.760518	2.09943	0.043023	3.78423	0.00532532	1.26576	0.614057	2.15846	0.109406	3.89062	0.00690419	1.08673	2.77022	-1	3.94
235198_at	AV713913	OSTM1	osteopetrosis associated transmembrane protein 1	4.08405	0.00932303	4.99332	0.00263289	5.89708	0.00512935	1.17283	0.82633	1.43396	0.523147	1.69349	0.340213	-1.09429	1.28343	-1.15	1.47
235197_s_at	AV713913	OSTM1	osteopetrosis associated transmembrane protein 1	1.26576	0.513375	1.29235	0.413613	2.92817	0.00312326	1.14076	0.711482	1.16473	0.622871	2.63902	0.00871594	1.12506	1.34723	1.92	1.32
235114_x_at	N67300	HOOK3	hook homolog 3 (Drosophila)	1.17283	0.788783	1.17283	0.747627	2.02792	0.0465444	1.00696	0.999713	1.00696	0.995938	1.7411	0.120934	1.07923	1.07923	-1	1
235103_at	AA029155	MAN2A1	Mannosidase, alpha, class 2A, member 1	9.64646	0.000724523	5.24157	0.00375402	4.50023	0.0208331	2.23457	0.318789	1.21419	0.769571	1.04247	0.959041	1.16473	-1.14076	1.47	-1.44
235061_at	AV706522	PPM1K	protein phosphatase 1K (PP2C domain containing)	1.37554	0.242163	2.15846	0.00371524	1.24833	0.471811	1.31951	0.414607	2.07053	0.023064	1.19748	0.530634	1.01396	1.59107	-1.01	1.62
235041_at	AW005457	GOSR2	golgi SNAP receptor complex member 2	-2.18859	7.9649e-05	-2.14355	5.669e-05	-2.20381	0.000164819	-1.01396	0.946236	1.00696	0.991779	-1.02101	0.881792	1.01396	1.01396	1.01	1.04
235003_at	AI249980	UHMK1	U2AF homology motif (UHM) kinase 1	12.295	8.9e-06	14.0257	4.141e-06	12.8171	1.4741e-05	1.53688	0.367688	1.75321	0.194687	1.60214	0.206891	-1.10957	2.08493	1.23	2.2
234984_at	AA236927	NEDD1	neural precursor cell expressed, developmentally down-regulated 1	1.07177	0.848587	1.1487	0.447468	2.08493	0.000979764	-1.09429	0.663135	-1.02101	0.93507	1.77769	0.0071779	-1.07923	-1	-1.01	1.05
234982_at	BF577193	ZNF650	zinc finger protein 650	3.45815	0.00125765	3.07375	0.00157076	2.75108	0.0104434	1.08673	0.869107	-1.03526	0.941014	-1.15669	0.714376	-1.56917	1.47427	-1.13	1.69
234980_at	AI004375	TMEM56	Transmembrane protein 56	2.8481	0.0203662	2.21914	0.05736	1.40444	0.512933	1.07923	0.916815	-1.18921	0.72434	-1.87905	0.192585	-1.07177	-1.69349	1.53	-1.45
234974_at	AI769923	GALM	Galactose mutarotase (aldose 1-epimerase)	-1.75321	0.046901	-2.05623	0.00957346	-2.09943	0.0234722	-1.20581	0.584649	-1.41421	0.350306	-1.44393	0.227514	-1.15669	-1.69349	-1.16	-1.48
234950_s_at	AK001278	RFWD2	ring finger and WD repeat domain 2	1.59107	0.0996172	1.90528	0.0176196	2.25012	0.0144781	-1.04972	0.916909	1.14076	0.682099	1.34723	0.326293	-1.39474	1.32869	-1.59	1.61
234881_at	L33988	---	---	-3.53081	0.000117307	-3.18215	0.000144928	-3.4822	0.000310151	-1.23971	0.468368	-1.11729	0.689046	-1.22264	0.436292	-1.04247	-1.18921	-1.01	-1.27
234873_x_at	AJ224080	LOC152663 /// LOC388474 /// LOC401640 /// LOC441034 /// LOC641727 /// LOC641787 /// LOC642030 /// LOC642059 /// LOC644029 /// LOC644236 /// LOC645846 /// LOC646184 /// LOC646476 /// LOC650992 /// LOC651591 /// LOC652012 /// LOC728139 /// LOC728179 /// LOC728315 /// LOC728992 /// LOC729926 /// LOC730549 /// LOC730773 /// LOC730872 /// LOC731113 /// LOC731536 /// RPL7A	ribosomal protein L7a /// similar to 60S ribosomal protein L7a /// similar to 60S ribosomal protein L7a /// similar to 60S ribosomal protein L7a /// similar to 60S ribosomal protein L7a /// similar to 60S ribosomal protein L7a /// similar to 60S ribosomal protein L7a /// similar to 60S ribosomal protein L7a /// similar to 60S ribosomal protein L7a /// similar to 60S ribosomal protein L7a /// simi…	3.63008	0.00293068	2.49666	0.0163052	2.32947	0.0574039	1.44393	0.449405	-1.00696	0.985132	-1.07923	0.88426	1.32869	-1.65864	1.28	-1.59
234734_s_at	AK025696	TNRC6A	trinucleotide repeat containing 6A	2.94854	0.00278156	3.22657	0.00103483	3.05252	0.00533252	-1.02811	0.961159	1.06437	0.89262	1.00696	0.990244	-1.82766	1.06437	-1.78	1.11
234672_s_at	AL354612	TMEM48	transmembrane protein 48	2.44528	0.00231208	2.47942	0.00131632	5.02805	7.2129e-05	1.07923	0.837926	1.09429	0.765556	2.21914	0.0160235	-1.64718	1.05702	-1.66	1.19
234669_x_at	AJ251708	C11orf30	chromosome 11 open reading frame 30	-3.55537	0.00277269	-3.13834	0.0035703	-4.46915	0.00228944	-1.02811	0.969005	1.10191	0.832006	-1.29235	0.547502	1.16473	1.06437	1.13	1.05
234512_x_at	AL136226	LOC728179	similar to 60S ribosomal protein L7a (Surfeit locus protein 3)	3.50642	0.00854855	2.58471	0.0270549	2.20381	0.119578	1.46409	0.485514	1.07923	0.89459	-1.08673	0.896764	1.23971	-2.44528	-1.01	-2.31
234464_s_at	AK021607	EME1	essential meiotic endonuclease 1 homolog 1 (S. pombe)	2.96905	0.0586946	2	0.222287	3.83706	0.0414003	2.01391	0.37872	1.3566	0.628145	2.60268	0.138695	2.28153	1.95884	2.41	3.53
234344_at	AF093744	RAP2C	RAP2C, member of RAS oncogene family	4.50023	0.0108449	3.50642	0.0205813	4	0.0325784	2.77022	0.199242	2.15846	0.291838	2.46229	0.15107	1.95884	1.55833	2.62	2.83
234021_at	AK024984	EML2	Echinoderm microtubule associated protein like 2	-2.67586	0.000132212	-2.54912	0.000129861	-2.94854	0.000160491	-1.12506	0.61817	-1.07177	0.769571	-1.23971	0.299408	-1.02811	-1.04972	-1.01	1.05
234000_s_at	AJ271091	PTPLAD1	protein tyrosine phosphatase-like A domain containing 1	3.22657	0.00928613	2.49666	0.0249434	2.69447	0.0421489	1.60214	0.409658	1.23971	0.642596	1.33793	0.526239	-1.44393	1.75321	-1.53	1.75
233970_s_at	AB032979	CGI-09	CGI-09 protein	1.28343	0.428281	1.11729	0.83933	3.20428	0.00118166	1.10191	0.791743	-1.04247	0.901942	2.75108	0.00409417	1.15669	1.10191	1.27	1.13
233939_at	AL117522	REXO1	REX1, RNA exonuclease 1 homolog (S. cerevisiae)	-1.90528	0.0182193	-1.91853	0.012264	-2.17347	0.0130725	-1.01396	0.980202	-1.02101	0.963702	-1.15669	0.620996	-1	1.01396	-1	1.01
233899_x_at	AK024296	ZBTB10	Zinc finger and BTB domain containing 10	1.36604	0.318854	1.33793	0.336758	1.39474	0.314778	-3.36359	0.00231937	-3.43426	0.00136223	-3.29436	0.00215292	-1.04972	-3.18215	1.01	-3.59
233850_s_at	AL035460	RP5-860F19.3	KIAA1442 protein	-1.3566	0.381597	-1.42405	0.249012	-2.07053	0.0392747	1.13288	0.763522	1.07923	0.847462	-1.34723	0.362687	1.15669	-1	1.32	1.04
233734_s_at	AW271225	OSBPL5	oxysterol binding protein-like 5	-1.33793	0.0862024	-1.65864	0.00356772	-2.01391	0.00169963	1.32869	0.238876	1.07177	0.72434	-1.13288	0.514864	1.23971	-1.93187	1.42	-1.82
233656_s_at	AL359939	VPS54	vacuolar protein sorting 54 homolog (S. cerevisiae)	2.23457	0.0801289	2.47942	0.0362136	2.44528	0.0835698	1.48452	0.48157	1.64718	0.38149	1.6245	0.32302	1.07177	1.59107	1.48	2
233496_s_at	AV726166	CFL2	cofilin 2 (muscle)	2.77022	0.0275397	2.56685	0.0306165	2.02792	0.176454	2.51403	0.142429	2.32947	0.138228	1.84038	0.220064	1.3566	2.39496	1.95	3.25
233446_at	AU145336	ONECUT2	one cut domain, family member 2	2.82843	0.00898248	1.87905	0.0772829	2.36199	0.0464752	1.82766	0.266061	1.21419	0.646942	1.52626	0.301937	1.44393	1.3566	1.42	1.46
233329_s_at	AK025986	KRCC1	lysine-rich coiled-coil 1	2.54912	0.0185079	2.75108	0.00838683	2.73208	0.0253841	-1.04972	0.948899	1.02811	0.954632	1.02101	0.964727	1.04972	1.6245	1.16	1.9
233268_s_at	AF113700	CHURC1	churchill domain containing 1	2.77022	0.00214031	2.8481	0.00116624	2.69447	0.00611014	1.31951	0.448503	1.3566	0.400348	1.28343	0.437368	-1.01396	1.32869	-1	1.27
233252_s_at	AK024960	STRBP	spermatid perinuclear RNA binding protein	2.20381	0.00953909	2.14355	0.00823376	3.43426	0.0013332	1.25701	0.511454	1.22264	0.53354	1.95884	0.0575978	-1.26576	1.51572	-1.44	1.69
233219_at	AK023427	---	Muskelin 1, intracellular mediator containing kelch motifs	-2.26577	0.000908942	-2.23457	0.000681822	-2.36199	0.0017584	-1.05702	0.851145	-1.04247	0.886895	-1.10191	0.709099	-1	-1	1.01	-1.01
233168_s_at	BC001099	RP3-402G11.5	selenoprotein O	-1.38511	0.312339	-1.7411	0.0469863	-2.07053	0.0315248	1.14076	0.716337	-1.10191	0.778726	-1.31039	0.388767	1.12506	-2.49666	-1.11	-2.31
233080_s_at	AF155096	PRPF40A	PRP40 pre-mRNA processing factor 40 homolog A (yeast)	2.65737	0.0298651	3.97237	0.00277733	9.06307	0.000438076	-1.18921	0.760824	1.25701	0.642235	2.86791	0.0536438	1.07177	1.54756	-1.26	2.48
232988_at	AK025308	KIAA0182	KIAA0182	-2.36199	0.0334077	-2.42839	0.0218733	-2.46229	0.0500296	1.01396	0.985455	-1.01396	0.981416	-1.02811	0.96079	1.02101	-1.00696	1.09	1
232925_at	AU156822	---	Epidermal growth factor receptor (erythroblastic leukemia viral (v-erb-b) oncogene homolog, avian)	1.04972	0.921784	1.12506	0.542339	1.10957	0.599124	-2.71321	0.000127752	-2.53151	0.000131825	-2.56685	0.000126616	1.00696	1.06437	-1.06	-1.02
232922_s_at	BG419965	C20orf59	chromosome 20 open reading frame 59	-1.69349	0.0732829	-1.58008	0.103285	-3.01049	0.00305833	-1.01396	0.972956	1.05702	0.895284	-1.8025	0.0910378	1.20581	1.06437	1.19	1.12
232909_s_at	AU146870	BPTF	bromodomain PHD finger transcription factor	1.91853	0.135284	2.2974	0.0391974	2.14355	0.110139	-1.18099	0.768012	1.01396	0.975635	-1.05702	0.931997	-1.04972	1.6358	-1.01	2.01
232706_s_at	AW009248	TRABD	TraB domain containing	-7.67411	2.708e-06	-7.6211	1.684e-06	-7.78124	2.808e-06	-1.01396	0.972798	-1.00696	0.973762	-1.02811	0.933254	-1	-1	-1.01	1
232704_s_at	AK025207	LRRFIP2	leucine rich repeat (in FLII) interacting protein 2	-2.12874	0.000660543	-2.14355	0.000405299	-2.15846	0.00152836	-1.00696	0.974518	-1.01396	0.951891	-1.02101	0.926686	1.00696	-1.02101	1.01	-1.02
232683_s_at	AL122091	PARP6	poly (ADP-ribose) polymerase family, member 6	1.10957	0.898274	1.24833	0.553683	2.14355	0.030593	1.10191	0.808521	1.23971	0.51711	2.12874	0.0464477	-1.13288	1.10191	1.1	1
232670_at	AL137339	---	CDNA FLJ11735 fis, clone HEMBA1005447	-2.67586	0.00120368	-2.15846	0.00391843	-2.51403	0.00437168	-1.19748	0.575315	1.03526	0.920625	-1.12506	0.698967	1.10957	1.04247	1.08	-1
232524_x_at	AK001881	ANAPC4	anaphase promoting complex subunit 4	6.49802	0.000254858	6.49802	0.000162758	8.39773	0.000242023	1.64718	0.374601	1.64718	0.341046	2.12874	0.10322	1.00696	1.27456	1.29	2.14
232520_s_at	AK023585	NSFL1C	NSFL1 (p97) cofactor (p47)	5.42642	0.00180493	8.22491	0.000258475	9.98664	0.00053046	1.01396	0.9895	1.53688	0.430395	1.86607	0.224484	-1.12506	1.8025	-1.69	2.33
232449_at	AV710838	BCDO2	beta-carotene dioxygenase 2	2.28153	0.365673	3.41054	0.115827	6.36429	0.0460815	1.31039	0.810017	1.95884	0.455699	3.65533	0.15182	-2.28153	1.40444	-4.11	1.76
232432_s_at	AK022818	SLC30A5	solute carrier family 30 (zinc transporter), member 5	2.80889	0.0109661	3.11666	0.00414182	3.73213	0.00568325	1.79005	0.293372	1.98618	0.160486	2.37841	0.0673385	1.03526	2	1.05	2.45
232375_at	AI539443	---	Signal transducer and activator of transcription 1, 91kDa	2.67586	0.0427502	3.38698	0.0105914	3.91768	0.0169806	1.56917	0.452888	1.98618	0.278995	2.2974	0.132593	-1.71713	1.46409	-1.65	1.26
232349_x_at	BF671187	IQWD1	IQ motif and WD repeats 1	2.37841	0.00120368	2.34567	0.00083665	1.76541	0.0312012	1.23971	0.448317	1.22264	0.437589	-1.08673	0.780645	-1.41421	1.03526	-1.36	1.33
232325_at	AA693817	---	MRNA full length insert cDNA clone EUROIMAGE 196784	3.09513	0.0183551	2.44528	0.0439217	1.06437	0.939663	1.16473	0.808502	-1.08673	0.899048	-2.49666	0.098342	-1.45397	-1.05702	-1.08	1.18
232322_x_at	D60944	STARD10	START domain containing 10	2.44528	0.0190952	1.38511	0.423603	1.71713	0.206776	1.89212	0.225135	1.07177	0.882869	1.32869	0.484326	-1.29235	-1.98618	-1.71	-2.06
232224_at	AI274095	MASP1	mannan-binding lectin serine peptidase 1 (C4/C2 activating component of Ra-reactive factor)	3.07375	0.000403317	2.78949	0.000474363	1.85318	0.0351006	-1.29235	0.427725	-1.42405	0.284674	-2.14355	0.0178556	-1.16473	1.04247	1.03	1.1
232206_at	AL133104	ULK4	unc-51-like kinase 4 (C. elegans)	1.64718	0.263812	2.2974	0.038532	1.69349	0.27975	-1.10191	0.893222	1.26576	0.607343	-1.07177	0.900097	-1.51572	1.70527	-1.43	1.8
232197_x_at	AW168942	ARSB	arylsulfatase B	3.03143	0.00145996	3.13834	0.000730868	3.11666	0.00302053	1.00696	0.989351	1.04247	0.917164	1.03526	0.928252	-1.81504	1.21419	-1.92	1.41
232181_at	AU157049	LOC153346	hypothetical protein LOC153346	2.09943	0.00545964	1.05702	0.948434	1.29235	0.373348	1.8025	0.0762043	-1.10191	0.731886	1.10957	0.720756	2.04202	1.34723	2.91	1.44
232138_at	AW276914	MBNL2	Muscleblind-like 2 (Drosophila)	-1.00696	1	1.02811	0.960097	2.09943	0.00133872	-1.33793	0.245281	-1.29235	0.263971	1.58008	0.0360007	-1.01396	1.10191	1.01	1.08
232125_at	AU147419	---	CDNA FLJ34585 fis, clone KIDNE2008758	2.69447	0.0166337	2.39496	0.0237811	2.62079	0.0370889	-1.42405	0.474137	-1.60214	0.363266	-1.46409	0.374524	-1.20581	-1.13288	-1.17	-1.15
232058_at	AU158358	---	Actinin, alpha 4	-1.29235	0.662656	-1.29235	0.631538	1.19748	0.72285	1.69349	0.348034	1.69349	0.302938	2.62079	0.0488533	1.09429	1.07177	1.36	1
232054_at	AA040057	PCDH20	protocadherin 20	-1.00696	1	1	1	11.6318	2.0929e-05	-1.01396	0.97745	-1.00696	0.983215	11.5514	1.6892e-05	-1	-1	-1	1.01
232035_at	BE740761	HIST1H4H	histone cluster 1, H4h	1.61328	0.162353	2.58471	0.00466871	1.76541	0.130102	-1.00696	0.989768	1.59107	0.280087	1.08673	0.841395	-1.09429	-1.09429	-1.01	1.13
232008_s_at	AF283775	BBX	bobby sox homolog (Drosophila)	1.51572	0.333685	1.7411	0.14481	3.13834	0.0139846	1.07923	0.902009	1.23971	0.620285	2.23457	0.0870703	1.04247	1.3566	1.45	2.31
231955_s_at	AC007130	HIBADH	3-hydroxyisobutyrate dehydrogenase	5.20537	0.0169678	3.83706	0.0359235	2.75108	0.18689	3.27161	0.20974	2.41162	0.318248	1.72907	0.449695	-1.20581	1.20581	-1.09	1.71
231948_s_at	BG171548	UBE2F	ubiquitin-conjugating enzyme E2F (putative)	2.60268	0.143703	3.89062	0.0262825	6.82108	0.0117236	1.75321	0.468917	2.62079	0.242106	4.59479	0.0527945	-1.28343	1.20581	-1.32	2.08
231873_at	AL046696	BMPR2	bone morphogenetic protein receptor, type II (serine/threonine kinase)	1.85318	0.0630084	1.6245	0.130228	-1.13288	0.798838	-1.41421	0.426984	-1.61328	0.270531	-2.96905	0.0111838	-1.36604	-1.04972	-1.15	-1.06
231832_at	AI890347	GALNT4	UDP-N-acetyl-alpha-D-galactosamine:polypeptide N-acetylgalactosaminyltransferase 4 (GalNAc-T4)	1.24833	0.528697	1.12506	0.814729	2.63902	0.00525119	1.14076	0.703586	1.02811	0.935836	2.41162	0.0144355	1.10957	1.04972	-1.15	1.2
231818_x_at	AK023965	---	Solute carrier family 20 (phosphate transporter), member 2	-2	0.000231144	-1.94531	0.000191829	-1.91853	0.00092707	-1.18099	0.398674	-1.1487	0.411263	-1.13288	0.423232	-1.11729	-1.10191	-1.12	1.01
231815_at	AB040956	PHF12	PHD finger protein 12	1.18099	0.423505	1.39474	0.0502484	2.60268	0.000274357	1.07177	0.767044	1.26576	0.313049	2.36199	0.000722011	1.08673	1.20581	1.11	1.42
231808_at	AY007106	KRTAP4-7	keratin associated protein 4-7	1.37554	0.0274442	1.51572	0.00399916	2.37841	8.1157e-05	-1.03526	0.870468	1.06437	0.678633	1.67018	0.00548184	1.21419	1.07177	1.24	1.18
231769_at	AF129536	FBXO6	F-box protein 6	1.03526	1	2.18859	0.0482507	2.75108	0.0348071	1.20581	0.713621	2.54912	0.0689009	3.20428	0.0258618	-1.17283	3.91768	-1	4.47
231736_x_at	NM_020300	MGST1	microsomal glutathione S-transferase 1	9.98664	0.000944238	9.51366	0.00070516	5.1337	0.0182961	3.29436	0.142429	3.13834	0.118854	1.69349	0.409116	-1.32869	1.79005	-1.07	2.13
231716_at	AF255304	RC3H2	membrane associated DNA binding protein	1.31951	0.418017	1.43396	0.214882	2.12874	0.0263268	1.12506	0.763485	1.22264	0.534287	1.81504	0.0883338	-1.04972	1.7411	1.19	1.85
231704_at	AV650252	CYP3A4	Cytochrome P450, family 3, subfamily A, polypeptide 4	8.33973	0.0280295	2.94854	0.255638	1.40444	0.801161	3.63008	0.343389	1.28343	0.832161	-1.6358	0.648981	3.605	-1.40444	15.78	-1.39
231691_at	AV700829	LOC388503	similar to Complement C3 precursor	3.41054	0.00566887	2.60268	0.0165961	2.25012	0.08279	1.07923	0.907332	-1.21419	0.674751	-1.40444	0.447156	-1.43396	-1.59107	-1.13	-1
231686_at	AV649811	GATM	Glycine amidinotransferase (L-arginine:glycine amidinotransferase)	2.12874	0.00474918	1.03526	0.972546	-1.30134	0.36052	2.01391	0.0327582	-1.02101	0.962091	-1.37554	0.239575	1.90528	-1.01396	2.91	-1.01
231678_s_at	AV651117	ADH4	alcohol dehydrogenase 4 (class II), pi polypeptide	5.85634	0.0116466	2.62079	0.139125	1.31039	0.767158	3.83706	0.144866	1.71713	0.466135	-1.16473	0.85695	1.09429	-1.00696	1.23	1.33
231579_s_at	BE968786	TIMP2	TIMP metallopeptidase inhibitor 2	3.01049	0.0114152	3.86375	0.00212545	4.19887	0.00533252	-1.59107	0.408881	-1.23971	0.637553	-1.14076	0.787636	1.95884	-1.25701	2.41	-1.14
231577_s_at	AW014593	GBP1	guanylate binding protein 1, interferon-inducible, 67kDa	1.48452	0.513048	5.27803	0.00158198	10.0561	0.000653053	1.56917	0.454054	5.57897	0.00611474	10.6295	0.000631642	-1.03526	11.8762	2.62	13.04
231393_x_at	AW237165	---	Transcribed locus	1.37554	0.49463	1.81504	0.104667	2.62079	0.0295145	1.17283	0.744645	1.54756	0.371954	2.23457	0.081832	1.22264	1.52626	1.17	1.66
231376_at	AW242408	UPP2	uridine phosphorylase 2	-1.01396	1	1.10957	0.904377	1.07177	0.893759	-7.11074	0.000149451	-6.32033	0.000131825	-6.54322	0.000137194	-10.8528	-10.4831	-10.78	-11.75
231276_at	BF591245	PDE3B	Phosphodiesterase 3B, cGMP-inhibited	-1.94531	0.0626166	-1.91853	0.0530188	-2.62079	0.0203202	-1.04247	0.951004	-1.02811	0.956749	-1.40444	0.373445	-1.01396	-1	-1	-1
231183_s_at	AI457817	JAG1	Jagged 1 (Alagille syndrome)	4.62675	0.0153617	6.40856	0.00322376	8.39773	0.00477278	1.31039	0.729113	1.81504	0.410533	2.37841	0.192305	2.47942	6.02099	3.86	4.35
231052_at	AI928034	GLOD5	hypothetical LOC392465	3.24901	0.00406697	1.30134	0.573429	1.68179	0.229134	2.09943	0.156433	-1.18921	0.67261	1.08673	0.876433	1.16473	-6.27667	-1.05	-6.5
231035_s_at	AI697976	---	Transcribed locus	1.07923	0.944023	1.00696	0.998057	-1.02811	0.965372	-1.97247	0.0872395	-2.11404	0.0400656	-2.18859	0.0341848	1.07923	-1.01396	1.37	-1.02
231015_at	AW014734	KLF15	Kruppel-like factor 15	-1.05702	0.967452	1.10957	0.871318	-1.39474	0.300338	-1.58008	0.260151	-1.34723	0.39608	-2.08493	0.0388309	-1.56917	1.10957	-1.15	1.15
231009_at	BF939574	PLA2G12B	phospholipase A2, group XIIB	1.18921	0.560824	1.19748	0.516052	1.98618	0.01299	1.36604	0.346017	1.37554	0.296413	2.28153	0.0066275	-1.87905	1.08673	-2.11	1.42
230972_at	AW194999	ANKRD9	ankyrin repeat domain 9	1.25701	0.603935	1.41421	0.28956	2.46229	0.0177203	-1.41421	0.418719	-1.25701	0.524686	1.38511	0.347302	-1.19748	1.07177	-1.51	1.16
230917_at	AW611685	---	CDNA FLJ45450 fis, clone BRSTN2002691	1.09429	0.682043	-1.02811	0.967513	1.09429	0.595419	-4	2.192e-06	-4.50023	3.71e-07	-4	8.5e-07	-2.58471	-1.11729	-2.2	-1.14
230871_at	H67762	DHX30	DEAH (Asp-Glu-Ala-His) box polypeptide 30	2.17347	0.0330514	2.39496	0.0131303	3.36359	0.00594824	1.24833	0.612019	1.37554	0.432946	1.93187	0.112281	2.04202	1.89212	1.77	2.35
230836_at	AI422986	ST8SIA4	ST8 alpha-N-acetyl-neuraminide alpha-2,8-sialyltransferase 4	-1.01396	1	1.14076	0.267381	2.01391	0.00012206	-1.08673	0.556227	1.06437	0.649167	1.87905	0.000320032	-1.00696	1.13288	-1.01	1.15
230791_at	AU146924	---	Nuclear factor I/B	2.62079	0.0738745	1.51572	0.51471	1.37554	0.627123	5.42642	0.0181484	3.13834	0.0881648	2.8481	0.0978874	2.25012	2.17347	2.81	3.35
230782_at	AV699883	LOC653381	similar to Sorbitol dehydrogenase (L-iditol 2-dehydrogenase)	7.78124	0.000565827	3.16017	0.0150829	2.18859	0.156281	3.75809	0.0425913	1.52626	0.438929	1.05702	0.925217	1.01396	2.49666	-1.03	2.55
230669_at	W38444	RASA2	Polymerase (DNA directed), lambda	1.03526	0.986879	1.26576	0.324412	2.41162	0.00304585	-1.10957	0.72445	1.10191	0.712735	2.09943	0.0138168	-1.05702	1.52626	-1.01	1.32
230656_s_at	AL578336	CIRH1A	cirrhosis, autosomal recessive 1A (cirhin) /// family with sequence similarity 83, member G	1.71713	0.0300233	1.61328	0.0406091	2.67586	0.00197432	1.18921	0.55725	1.11729	0.675953	1.85318	0.0429274	1.31039	1.02811	1.46	1.18
230624_at	AW779950	SLC25A27	solute carrier family 25, member 27	4.05584	0.00154507	2.80889	0.00748272	2.32947	0.0560079	1.49485	0.425123	1.03526	0.954095	-1.16473	0.731062	-1.54756	-1.65864	-1.04	-1.55
230602_at	AW025340	ACMSD	aminocarboxymuconate semialdehyde decarboxylase	7.11074	0.00537429	5.93809	0.00651946	1.61328	0.536334	2.37841	0.352531	1.98618	0.394454	-1.85318	0.380864	-1.18921	-1.13288	1.36	1.19
230556_at	AA977197	IMMP1L	IMP1 inner mitochondrial membrane peptidase-like (S. cerevisiae)	1.65864	0.160609	1.37554	0.395684	2.69447	0.0157769	1.45397	0.416631	1.20581	0.621756	2.36199	0.0468368	1.44393	1.33793	1.06	1.65
230492_s_at	BE328402	RP5-1022P6.2	hypothetical protein KIAA1434	-1.18099	0.851523	-1.16473	0.841145	-1.00696	0.991256	-7.31065	0.000464413	-7.21	0.000302376	-6.23332	0.000707748	-1.02811	-1.01396	-1.01	1
230439_at	AW138835	LOC389458	hypothetical gene supported by BC031661	-2.47942	3.4e-08	-2.49666	1.8e-08	-2.51403	1.4e-08	-1.01396	0.876431	-1.02101	0.844267	-1.02811	0.702537	1.00696	-1.00696	-1	-1
230434_at	AA769615	PHOSPHO2	phosphatase, orphan 2	2.49666	0.0698501	3.78423	0.00790677	2.2974	0.146371	1.22264	0.760331	1.85318	0.350306	1.12506	0.854432	1.05702	1.79005	-1.17	2.43
230389_at	BE046511	FNBP1	Formin binding protein 1	1.00696	1	1.04247	0.854517	2.39496	8.831e-06	-1.01396	0.916815	1.02101	0.880518	2.34567	7.732e-06	-1	1.03526	-1.01	1
230368_at	T73730	ERF	Glycogen synthase kinase 3 alpha	-2.49666	0.0088524	-2.44528	0.00707721	-2.44528	0.0203928	-1.26576	0.550718	-1.23971	0.559213	-1.23971	0.548194	-1.02101	-1.02811	1.07	-1.02
230333_at	BE326919	---	Spermidine/spermine N1-acetyltransferase 1	5.81589	0.00946541	7.3615	0.00283972	3.50642	0.0853323	2.90795	0.242222	3.68075	0.104579	1.75321	0.415434	1.05702	3.73213	2.04	3.46
230326_s_at	AA782955	C11orf73	chromosome 11 open reading frame 73	5.6962	0.00214748	5.9794	0.00110855	5.27803	0.00671624	1.58008	0.461493	1.65864	0.402269	1.46409	0.489034	1.02811	-1.25701	-1.16	-1.15
230297_x_at	AW002361	SYNGAP1	synaptic Ras GTPase activating protein 1 homolog (rat)	-1.44393	0.150606	-1.41421	0.156349	-2	0.0181385	-1.01396	0.965892	1.00696	0.98557	-1.40444	0.208217	-1.00696	-1.76541	-1	-1.6
230291_s_at	T90642	NFIB	Nuclear factor I/B	3.18215	0.0362224	1.33793	0.731812	-1.29235	0.715753	3.36359	0.102519	1.41421	0.563892	-1.22264	0.761639	2.86791	1.20581	4.5	1.36
230259_at	AI471699	C10orf125	chromosome 10 open reading frame 125	3.45815	0.0291785	1.53688	0.530704	1.53688	0.521353	1.72907	0.44229	-1.30134	0.67146	-1.30134	0.687357	-1.75321	-4.69134	-2.23	-4.55
230233_at	BF110534	---	Transcribed locus	2.56685	0.260238	3.31728	0.112734	3.91768	0.126073	4.95883	0.138813	6.40856	0.0575546	7.56846	0.0400482	1.79005	15.1369	7.62	12.82
230221_at	AI139010	BAT5	HLA-B associated transcript 5	-1.85318	0.00414244	-2.21914	0.000455217	-2.51403	0.000663631	1.22264	0.43262	1.02101	0.959561	-1.10957	0.61727	1.17283	-1.51572	1.37	-1.49
230196_x_at	AI123323	ARHGAP23	Rho GTPase activating protein 23	-1.31951	0.0803574	-1.33793	0.0503357	-2.02792	0.000938324	1.03526	0.887214	1.02101	0.931369	-1.48452	0.044257	1.03526	-1.01396	1.04	-1.04
230183_at	AW189467	---	---	2.86791	0.0118465	1.58008	0.25286	1.29235	0.603683	1.75321	0.323334	-1.03526	0.958965	-1.26576	0.604982	1.04972	-1	1.91	1.04
230182_at	AI951640	PDCD7	Programmed cell death 7	-1.58008	0.0791984	-1.49485	0.104753	-2.15846	0.0120315	-1.07177	0.85355	-1.01396	0.968046	-1.46409	0.175414	-1.04972	-1.44393	1.01	-1.44
230141_at	AI640594	ARID4A	AT rich interactive domain 4A (RBP1-like)	2.62079	0.00999408	1.23971	0.664892	1.34723	0.478036	1.93187	0.188497	-1.09429	0.832714	-1.00696	0.982223	-2.37841	-2.37841	-1.45	-2.1
230135_at	AI822137	---	CDNA FLJ42405 fis, clone ASTRO3000474	2.46229	0.0769767	2.69447	0.0395803	1.05702	0.956543	-1.44393	0.54094	-1.31951	0.614909	-3.36359	0.0511681	-2.07053	1.14076	-2.14	1.28
230106_at	BF447897	ZXDC	ZXD family zinc finger C	2.34567	0.00715942	2.12874	0.00964005	2.25012	0.0194365	-1.26576	0.507709	-1.39474	0.378802	-1.31951	0.385601	1.02101	1.40444	1.16	1.64
230078_at	AI640834	RAPGEF6	Rap guanine nucleotide exchange factor (GEF) 6	2.09943	0.00614283	1.79005	0.0171606	2.28153	0.00713836	1.09429	0.777863	-1.07177	0.83801	1.18921	0.516192	1.18099	2	1.01	2.16
230046_at	BE673775	---	Transcribed locus	-3.31728	0.000538751	-3.41054	0.00029446	-3.73213	0.000717581	1.02811	0.952365	-1	0.998416	-1.09429	0.811676	1.11729	-1.24833	1.09	-1.16
229983_at	AI610112	TIGD2	tigger transposable element derived 2	6.77396	0.00128005	9.06307	0.000316127	8.11168	0.00174467	1.29235	0.682024	1.72907	0.38759	1.54756	0.42081	1.07177	2.09943	1.75	3.19
229954_at	AI025415	---	Transcribed locus	2.32947	0.0487759	2.26577	0.0449432	2.23457	0.0963169	1.89212	0.293136	1.84038	0.27246	1.81504	0.198098	1.07923	-1.06437	1.39	1.24
229903_x_at	AI632212	RNPC3	RNA-binding region (RNP1, RRM) containing 3	3.70635	0.00711528	2.53151	0.0334041	2.53151	0.0737405	1.08673	0.911108	-1.34723	0.550101	-1.34723	0.552009	1.02811	-1.55833	1.78	-1.94
229886_at	AA502768	C5orf34	chromosome 5 open reading frame 34	2.86791	0.000776256	2.90795	0.000455217	6.27667	2.5629e-05	1.28343	0.450073	1.30134	0.410533	2.80889	0.00333734	-1.07177	1.97247	1.13	2.2
229844_at	AI699465	---	Transcribed locus	1.94531	0.0994536	1.03526	0.986625	-1.37554	0.49953	-2.31338	0.124036	-4.34694	0.00426179	-6.19026	0.000996636	-1.50525	-3.63008	-1.27	-5.74
229747_x_at	AW009671	MGC40489	Hypothetical protein MGC40489	-3.09513	4.6334e-05	-3.09513	2.8581e-05	-3.11666	0.000100162	-1.00696	0.981742	-1.00696	0.975635	-1.01396	0.956793	-1.00696	-1	-1.01	1
229742_at	AA420989	LOC145853	hypothetical LOC145853	4.37717	0.00496158	6.72717	0.000575464	5.57897	0.00440517	-1.94531	0.333295	-1.26576	0.663557	-1.52626	0.415057	-2.51403	-1.31951	-2.31	-1.22
229689_s_at	AV721789	---	Transcribed locus	1.06437	0.966521	1.09429	0.907358	2.2974	0.0199132	-1	0.999648	1.02811	0.954441	2.15846	0.0446165	-1.04972	1.01396	-1.09	-1.02
229666_s_at	AI653037	CSTF3	cleavage stimulation factor, 3' pre-RNA, subunit 3, 77kDa	1.87905	0.357851	2.67586	0.0945973	5.6962	0.0165556	1.51572	0.575315	2.15846	0.341713	4.59479	0.0468368	1.11729	1.8025	-1.14	3.96
229650_s_at	BG538931	C19orf42	chromosome 19 open reading frame 42	2.12874	0.0382905	2.02792	0.0408986	1.76541	0.169275	1.55833	0.381455	1.48452	0.387018	1.29235	0.525361	-1.37554	-1.81504	-1.53	-1.42
229638_at	AI681917	IRX3	iroquois homeobox protein 3	1.87905	0.202826	1.87905	0.172008	3.31728	0.0277434	3.55537	0.0454902	3.55537	0.0297038	6.27667	0.00339328	1.30134	6.77396	1.4	7.36
229637_at	AA166891	RIC8B	resistance to inhibitors of cholinesterase 8 homolog B (C. elegans)	-2.02792	0.00393026	-2.12874	0.00161371	-2.39496	0.00241604	-1.01396	0.968583	-1.06437	0.809363	-1.19748	0.457295	1.06437	1.01396	-1.01	-1.02
229633_at	AA115512	INTS10	Integrator complex subunit 10	-1.00696	1	1	1	-1.02811	0.979204	-3.31728	0.0573628	-3.29436	0.0401373	-3.38698	0.0386373	-1.07177	-1.07923	-1.09	-1.08
229632_s_at	AA115512	INTS10	integrator complex subunit 10	1.33793	0.413453	1.25701	0.545376	1.29235	0.478036	-5.20537	0.000413693	-5.54044	0.000171651	-5.38893	0.000237068	1.01396	-1.76541	1.02	-1.71
229630_s_at	AU147416	WTAP	Wilms tumor 1 associated protein	1.69349	0.211714	2.02792	0.0628808	3.01049	0.0190635	-1.03526	0.964612	1.15669	0.747217	1.71713	0.212041	1.02811	-1.03526	1.36	1.19
229581_at	AI694118	LOC392617	similar to slit homolog 1	-2.46229	0.000707494	-2.49666	0.000403832	-2.75108	0.000804977	-1	0.997844	-1.01396	0.958544	-1.11729	0.661466	1.02101	-1.07177	-1	-1.07
229561_at	AI631690	C14orf121	chromosome 14 open reading frame 121	-2.12874	0.00563127	-2.36199	0.00154098	-2.69447	0.00232143	-1.03526	0.934438	-1.1487	0.607734	-1.31039	0.315957	-1.01396	-2.28153	1.03	-2.04
229551_x_at	N62196	ZNF367	zinc finger protein 367	1.45397	0.249693	1	1	17.6305	1.603e-06	1.54756	0.318789	1.06437	0.880381	18.7654	7.56e-07	1.56917	1.13288	1.82	1.13
229534_at	AA046424	ACOT4	acyl-CoA thioesterase 4	2.60268	0.00146766	1.02811	0.991083	1.32869	0.346458	2.9897	0.00239476	1.18099	0.577338	1.52626	0.150122	1.64718	1.19748	1.19	1.33
229520_s_at	BF060678	C14orf118	chromosome 14 open reading frame 118	1.16473	0.71364	1.26576	0.40902	2	0.0243151	-1.11729	0.753358	-1.02811	0.94408	1.53688	0.148268	1.04247	1.82766	-1.12	1.7
229460_at	AI927605	---	CDNA FLJ37917 fis, clone CTONG1000137	2.42839	0.0459971	2.41162	0.0370281	1.93187	0.190854	2.65737	0.103153	2.63902	0.0773285	2.11404	0.133808	-1.22264	1.68179	1.04	2.09
229457_at	AU148042	ANKHD1	ankyrin repeat and KH domain containing 1	2.62079	0.0310485	2.23457	0.0556592	1.87905	0.213153	1.31039	0.613496	1.11729	0.843084	-1.06437	0.917603	1.44393	1.94531	1.99	2.4
229450_at	AI075407	IFIT3	---	3.13834	0.248118	9.25351	0.0143026	8	0.0511994	3.03143	0.388146	8.9383	0.059319	7.72749	0.0723664	1.81504	9.25351	10.41	14.72
229432_at	AV696264	NAGS	N-acetylglutamate synthase	3.18215	0.00445692	1.27456	0.633393	1.69349	0.22396	2.56685	0.0615885	1.02811	0.963702	1.36604	0.443829	1.38511	-3.13834	2.51	-2.93
229419_at	BF222826	FBXW7	F-box and WD-40 domain protein 7 (archipelago homolog, Drosophila)	1.07177	0.986083	1.39474	0.511569	3.16017	0.0203331	-1.01396	0.983808	1.28343	0.594895	2.90795	0.0435715	1.01396	2.80889	1.14	4.24
229390_at	AV734646	FAM26F	hypothetical protein LOC441168	1.01396	1	7.88986	0.0208502	11.2356	0.0246014	-1.09429	0.957859	7.11074	0.0904065	10.1261	0.0449951	-1.44393	7.88986	-1.4	10.93
229376_at	BF223556	---	---	5.27803	0.00536116	3.05252	0.0353378	1.94531	0.293945	-2.31338	0.292625	-4	0.0432338	-6.27667	0.0101742	-1.25701	-1.56917	-1.21	-2.34
229273_at	AU152837	SALL1	sal-like 1 (Drosophila)	2.31338	0.154792	3.53081	0.021782	2.14355	0.245543	-1.07923	0.93986	1.41421	0.582827	-1.16473	0.830989	-1.05702	1.13288	-1.2	1.36
229272_at	AI083506	FNBP4	formin binding protein 4	2.54912	0.0212996	2.21914	0.035768	1.85318	0.174802	1.24833	0.640655	1.08673	0.865586	-1.10191	0.854385	1.71713	1.20581	1.96	1.02
229229_at	AJ292204	AGXT2	alanine-glyoxylate aminotransferase 2	1.44393	0.243414	-1.40444	0.262965	-2.26577	0.0198588	1.84038	0.137607	-1.10191	0.787629	-1.77769	0.100962	1.04972	-1.13288	-1.36	1.01
229204_at	BE218428	HP1BP3	Heterochromatin protein 1, binding protein 3	4.46915	0.00120368	4.85678	0.000531128	4.40762	0.00309536	1.50525	0.427005	1.6358	0.347181	1.48452	0.348915	1.95884	3.05252	2.5	3.96
229194_at	AL045882	PCGF5	polycomb group ring finger 5	1.8025	0.0132019	1.54756	0.0443084	2.20381	0.00508719	1.25701	0.435955	1.07923	0.777663	1.53688	0.106681	1.18921	1.85318	1.44	1.86
229126_at	AI597651	TMEM19	transmembrane protein 19	5.50217	0.00079585	3.27161	0.00573761	3.55537	0.0124785	2.46229	0.1172	1.46409	0.428932	1.59107	0.310981	-1.6245	1.30134	-3.07	1.65
229120_s_at	BG150636	CDC42SE1	CDC42 small effector 1	7.46426	0.00621983	6.72717	0.00584569	14.0257	0.00258273	4.92458	0.0849967	4.43828	0.0802748	9.25351	0.0114069	3.91768	6.72717	6.11	12.77
229106_at	AA401429	DYNLL2	dynein, light chain, LC8-type 2	1.11729	0.867875	1.3566	0.290443	1.75321	0.0839278	1.32869	0.431051	1.61328	0.187531	2.08493	0.0404164	1.02101	-1.04972	-1.01	1.28
229091_s_at	AU154786	CCNJ	cyclin J	1.39474	0.322488	1.49485	0.18802	2.60268	0.0102952	1.23114	0.573483	1.31951	0.43244	2.2974	0.033371	1.67018	1.48452	2.6	1.73
229043_at	AI492902	PAPD5	PAP associated domain containing 5	5.61778	0.00508835	6.58873	0.00179615	4.22807	0.0283578	1.38511	0.644042	1.6245	0.445339	1.04247	0.958327	-1.10191	-1.08673	1.06	1.2
229030_at	AW242997	LOC388743	similar to calpain 8	-2.78949	7.439e-05	-2.80889	4.1328e-05	-2.8481	0.000141497	-1.01396	0.966156	-1.02101	0.936852	-1.03526	0.879976	-1	-1	-1.01	1
229019_at	AI694320	ZNF533	zinc finger protein 533	1.18921	0.789324	1.07923	0.942156	-1.89212	0.108148	-1.51572	0.383331	-1.67018	0.250766	-3.41054	0.00664598	-1.77769	1.18099	-1.62	1.66
228980_at	AI760772	RFFL	ring finger and FYVE-like domain containing 1	2.54912	0.0333909	2.63902	0.0207031	4.62675	0.0045059	1.91853	0.294776	1.98618	0.21682	3.4822	0.0230288	-1.40444	1.21419	-1.51	1.56
228949_at	AL534095	GPR177	G protein-coupled receptor 177	2.86791	0.0958649	4.92458	0.0101265	3.38698	0.0865293	1.56917	0.550277	2.69447	0.21788	1.85318	0.360181	1.23114	1.72907	1.69	2.96
228919_at	AA601031	---	---	1.85318	0.103184	2.07053	0.0397387	1.86607	0.139173	1.07923	0.89874	1.20581	0.642596	1.08673	0.852402	1.10191	1.22264	-1.01	1.84
228912_at	AI436136	---	---	3.605	0.0490693	-2.21914	0.213882	-1.06437	0.959039	3.73213	0.138059	-2.14355	0.364626	-1.02811	0.97571	2.56685	-8.22491	1.22	-11.51
228859_at	BF056790	LOC91431	prematurely terminated mRNA decay factor-like	-1.06437	0.336435	-1.04972	0.480921	3.13834	0	-1.07923	0.358303	-1.06437	0.393602	3.09513	0	-1.03526	-1.03526	-1.01	-1.03
228854_at	AI492388	---	Transcribed locus	-1.85318	0.481731	-1.39474	0.790697	-2.86791	0.200996	-4.28709	0.143609	-3.22657	0.206224	-6.63456	0.0362593	-3.75809	-2.32947	-3.46	-3.88
228853_at	AI652546	LOC730432	similar to serine/threonine/tyrosine interacting protein	2.36199	0.0286581	1.50525	0.293634	2.42839	0.0458671	1.47427	0.437812	-1.06437	0.907819	1.51572	0.323702	1.29235	-1.19748	1.78	-1.01
228846_at	AW071793	MXD1	MAX dimerization protein 1	-1.3566	0.103009	1.16473	0.475602	3.13834	7.6862e-05	-1.6358	0.0488816	-1.03526	0.890247	2.60268	0.000354663	-1.37554	1.91853	-1.45	1.78
228844_at	AI797218	SLC13A5	solute carrier family 13 (sodium-dependent citrate transporter), member 5	-1.04972	1	1.46409	0.666315	-1.06437	0.957554	-8.05564	0.0127507	-5.24157	0.0335511	-8.1681	0.009347	1.04972	-6.40856	1.27	-8.97
228824_s_at	BE566894	LTB4DH	leukotriene B4 12-hydroxydehydrogenase	23.9176	0.00214748	8.45614	0.0165316	-1.15669	0.9256	5.9794	0.160058	2.11404	0.462862	-4.62675	0.137394	-1.08673	-3.50642	-1.37	-3.57
228823_at	AW615396	POLR2J2	DNA directed RNA polymerase II polypeptide J-related gene	-2.77022	0.00535521	-2.78949	0.00333101	-2.80889	0.0106438	-1.00696	0.987875	-1.01396	0.97326	-1.02101	0.954338	-1	-1.00696	-1.01	-1.01
228822_s_at	AI435036	USP16	ubiquitin specific peptidase 16	6.49802	0.000453274	5.9794	0.000391308	5.27803	0.00247286	1.77769	0.348019	1.6358	0.366728	1.44393	0.421731	-1	1.49485	1.1	1.91
228754_at	BG150485	SLC6A6	solute carrier family 6 (neurotransmitter transporter, taurine), member 6	1.97247	0.0549273	2.78949	0.00416203	4.82323	0.000946082	-1.15669	0.738501	1.22264	0.607327	2.11404	0.0783617	-1.04247	1.90528	-1	1.74
228736_at	AW084661	HEL308	DNA helicase HEL308	2.05623	0.0366095	1.48452	0.24695	1.60214	0.234761	1.3566	0.470944	-1.02101	0.96404	1.05702	0.911117	-1.15669	1.45397	1.01	1.35
228713_s_at	AI742586	HSD17B14	hydroxysteroid (17-beta) dehydrogenase 14	-1.3566	0.472016	-3.4822	0.00108407	-5.38893	0.00054816	1.98618	0.152049	-1.29235	0.508951	-2	0.0938399	3.38698	-3.65533	3.84	-5.24
228696_at	AA631143	SLC45A3	solute carrier family 45, member 3	4.72397	0.00742935	2.65737	0.0588131	1.42405	0.593451	3.38698	0.0965131	1.90528	0.360937	1.02101	0.97056	2.08493	1.41421	2.27	2.18
228656_at	AK025453	PROX1	Prospero-related homeobox 1	1.95884	0.213192	1.38511	0.631225	1.24833	0.738054	-3.4822	0.0725109	-4.92458	0.0132269	-5.46416	0.0103298	-1.52626	-1.13288	-1.54	-1.39
228652_at	AI279532	ZNF776	zinc finger protein 776	2.42839	0.0146613	2.14355	0.0237513	1.82766	0.130764	1.33793	0.490926	1.18099	0.665791	1.00696	0.984801	1.19748	1.39474	1.47	1.71
228648_at	AA622495	LRG1	leucine-rich alpha-2-glycoprotein 1	1.8025	0.216842	3.605	0.00499389	4.85678	0.00461322	2.25012	0.205107	4.50023	0.00814623	6.06287	0.00276696	1.38511	1.79005	1.74	1.69
228604_at	AI805069	---	CDNA FLJ41946 fis, clone PLACE6019701	2.56685	0.00192252	2.47942	0.00158406	2.32947	0.0090821	-1.02101	0.971222	-1.05702	0.884199	-1.12506	0.708286	-1.36604	-1.55833	-1.2	-1.64
228551_at	AL137364	MGC24039	hypothetical protein MGC24039	2.28153	0.0179817	1.46409	0.263799	1.00696	0.993069	1.44393	0.414639	-1.07923	0.856648	-1.56917	0.220062	1.31951	1.03526	1.84	1.16
228544_s_at	AA780252	CSRP2BP	CSRP2 binding protein	-1.69349	0.0793198	-2.09943	0.0113595	-1.48452	0.250347	1.09429	0.835209	-1.13288	0.704374	1.24833	0.497989	1.10957	-1.22264	1.14	1.11
228521_s_at	AW242973	RAB4B	RAB4B, member RAS oncogene family	-1.03526	1	1.19748	0.729831	2.41162	0.026953	1.03526	0.96098	1.28343	0.514239	2.58471	0.0287014	-1.02101	1.24833	-1.13	1.64
228487_s_at	BF591556	RREB1	Ras responsive element binding protein 1	2.12874	0.0162947	1.48452	0.184354	1.47427	0.271538	-1.15669	0.70627	-1.65864	0.194681	-1.67018	0.135001	1.44393	1.04972	1.77	1.06
228486_at	AW165999	SLC44A1	solute carrier family 44, member 1	1.29235	0.835285	1.42405	0.651235	-2.41162	0.175729	-2.75108	0.207218	-2.49666	0.207798	-8.57419	0.00412504	-1.50525	-1.79005	-1.47	-1.61
228479_at	AI094180	---	---	-1.01396	1	1.10191	0.837629	1.02811	0.951844	-5.73582	3.5728e-05	-5.1337	2.8753e-05	-5.50217	2.034e-05	-2.49666	-4.08405	-2.38	-4.32
228477_at	R53084	FLJ10154	Hypothetical protein FLJ10154	9.91766	3.211e-05	13.6422	6.837e-06	8.51496	0.00012206	1.33793	0.515358	1.84038	0.194687	1.1487	0.749701	1.75321	5.89708	2.91	5.72
228454_at	AW663968	LCOR	ligand dependent nuclear receptor corepressor	2.21914	0.103978	2.54912	0.0434444	3.81055	0.0186646	1.05702	0.946325	1.21419	0.725301	1.81504	0.252085	-1.31951	1.60214	1.25	2.13
228416_at	AI149508	ACVR2A	activin A receptor, type IIA	4.46915	0.00137119	3.24901	0.00425001	2.39496	0.0578779	1.86607	0.283416	1.3566	0.492966	-1	0.998117	1.16473	1.27456	2	1.85
228405_at	AI917311	RHPN1	rhophilin, Rho GTPase binding protein 1	-2.12874	0.00254045	-2.42839	0.000550165	-2.47942	0.00179886	1.08673	0.782406	-1.04972	0.871088	-1.07177	0.79022	1.23114	-1.23114	1.58	-1.19
228403_at	AL541276	C9orf165	chromosome 9 open reading frame 165	1.33793	0.731289	-1.06437	0.981123	-2.2974	0.154969	-1.48452	0.523004	-2.11404	0.261695	-4.56305	0.0197009	-1.65864	-2.47942	-1.64	-2.86
228401_at	AI656807	ATAD2	ATPase family, AAA domain containing 2	-1.00696	0.916902	1	0.972793	2.28153	0	-1.02811	0.460953	-1.02101	0.50184	2.23457	0	-1.01396	1.00696	-1.01	-1
228377_at	AB037805	KLHL14	kelch-like 14 (Drosophila)	9.31787	0.00339013	2.15846	0.266819	1.03526	0.98025	9.25351	0.0157792	2.14355	0.380027	1.02811	0.97571	9.51366	2.20381	23.75	4.92
228330_at	AI927382	C6orf113	chromosome 6 open reading frame 113	1	1	1.36604	0.118665	2.28153	0.00209855	-1.01396	0.96085	1.34723	0.281863	2.25012	0.00349497	-1	1.38511	-1	1.52
228328_at	AI982758	KLHL28	CDNA FLJ33653 fis, clone BRAMY2024715	2.53151	0.00857948	2.73208	0.00357991	2.56685	0.0168399	1.10957	0.822299	1.19748	0.631317	1.12506	0.774057	-1.41421	3.91768	-1.06	4.66
228324_at	BF031819	C9orf41	chromosome 9 open reading frame 41	2.05623	0.093935	1.71713	0.19689	3.20428	0.0198906	-1.29235	0.619432	-1.54756	0.400348	1.20581	0.711284	-1.14076	-1.54756	-1.14	-1.25
228315_at	AI632728	---	CDNA clone IMAGE:5261213	1.15669	0.504985	1.51572	0.0153735	2.37841	0.000522412	-1.06437	0.790828	1.23114	0.364626	1.93187	0.00509497	-1.02101	1.61328	-1.05	1.91
228312_at	AI524085	PI16	peptidase inhibitor 16	-2.11404	0.0491286	-2.11404	0.0386654	-1.79005	0.181462	-1.08673	0.892601	-1.08673	0.870728	1.08673	0.855534	-1	-1.00696	-1.01	-1.01
228299_at	AV707142	KCTD20	Potassium channel tetramerisation domain containing 20	1.82766	0.134542	1.69349	0.171134	2.90795	0.0198588	1.51572	0.421505	1.40444	0.444598	2.41162	0.066242	-1.17283	1.64718	-1.14	1.93
228297_at	AI807004	CNN3	Transcribed locus	3.18215	0.0395131	3.38698	0.0230888	2.9897	0.0837732	2.20381	0.32103	2.34567	0.232844	2.07053	0.226665	2.04202	3.03143	2.83	5.21
228293_at	AJ245600	DEPDC7	DEP domain containing 7	10.5561	0.00426707	11.5514	0.00215571	6.27667	0.0346549	3.29436	0.268689	3.605	0.181682	1.95884	0.403804	1.18099	1.81504	1.26	3.29
228291_s_at	AI806322	C20orf19	chromosome 20 open reading frame 19	1.55833	0.104595	1.81504	0.0205594	2.01391	0.0238195	1.00696	0.998832	1.17283	0.590471	1.30134	0.353522	-1.04972	-1.17283	-1.01	-1.08
228284_at	BE302305	TLE1	Transducin-like enhancer of split 1 (E(sp1) homolog, Drosophila)	4.02782	0.00616823	2.96905	0.0182847	3.63008	0.0203905	1.21419	0.749661	-1.11729	0.84922	1.09429	0.884529	1.03526	1.8025	1.06	2.94
228283_at	BE963026	MGC61571	hypothetical protein MGC61571	2.05623	0.0643778	2.25012	0.0292113	2.04202	0.105537	-1.02101	0.973177	1.07177	0.902073	-1.02811	0.949432	-1.01396	-1.23971	-1.01	1.02
228281_at	BF343258	FLJ25416	hypothetical protein FLJ25416	-2.08493	0.024115	-2.08493	0.0177894	-1.64718	0.173675	-1.02811	0.960753	-1.02811	0.95047	1.23114	0.556738	-1	-1.01396	-1	-1.02
228263_at	AI190755	GRASP	GRP1 (general receptor for phosphoinositides 1)-associated scaffold protein	-2.37841	0.000668559	-2.28153	0.000577488	-2.28153	0.00227304	-1.05702	0.846011	-1.01396	0.94599	-1.01396	0.941024	-1.04972	-1	-1.03	1
228242_at	BF055201	---	---	4.53154	0.000125209	2.63902	0.00177226	1.86607	0.0591212	1.87905	0.111327	1.09429	0.787733	-1.29235	0.42307	-1.26576	1.17283	-1.47	1.13
228220_at	AI627666	FCHO2	FCH domain only 2	3.50642	0.00291039	2.94854	0.00508445	3.55537	0.00633222	-1.11729	0.850405	-1.32869	0.499812	-1.10191	0.852758	-1.08673	1.02101	1.39	1.22
228219_s_at	AI770035	UPB1	ureidopropionase, beta	1.23114	0.537478	-1.10191	0.855902	-2.12874	0.0143623	1.44393	0.327097	1.06437	0.855022	-1.81504	0.0624117	1.28343	-1.12506	-1.01	-1.01
228217_s_at	BF973374	RP11-506K6.3	hypothetical LOC389362	7.51618	0.00152366	13.6422	0.00016397	27.4741	9.9507e-05	1.07177	0.946236	1.94531	0.358358	3.91768	0.047872	-1	3.13834	-1.39	4.64
228190_at	BF197009	CTR9	Ctr9, Paf1/RNA polymerase II complex component, homolog (S. cerevisiae)	4.40762	0.000357515	3.70635	0.000549404	3.83706	0.00179246	1.34723	0.457328	1.13288	0.740263	1.17283	0.668383	-2.47942	1.1487	-2.28	1.58
228188_at	AI860150	---	---	-1.71713	0.431958	-1.16473	0.92203	-1.09429	0.928294	-14.2215	0.00132288	-9.64646	0.00313411	-9.06307	0.00409417	-1.39474	-1.02101	-1.6	1
228123_s_at	AW303865	ABHD12	abhydrolase domain containing 12	1.70527	0.00912193	1.21419	0.335059	2.49666	0.000648624	1.48452	0.131506	1.05702	0.786485	2.17347	0.00266287	1.25701	1.04972	1.39	1.07
228122_at	AW572928	CCDC66	coiled-coil domain containing 66	2.20381	0.0317918	2.25012	0.020485	2.9897	0.0114962	1.41421	0.449749	1.44393	0.402269	1.91853	0.119215	1.08673	1.75321	1.79	1.98
228069_at	AL138828	FAM54A	family with sequence similarity 54, member A	1	1	1.02101	0.981725	5.27803	1.92e-07	-1.08673	0.654077	-1.06437	0.7109	4.85678	1.97e-07	-1.04247	-1	-1.03	-1.01
228053_s_at	BF965064	C9orf105	chromosome 9 open reading frame 105	1.3566	0.642038	1.90528	0.146893	5.61778	0.00307013	1.16473	0.813383	1.6358	0.388666	4.82323	0.00834143	-1.42405	1.47427	-1.54	2.31
228042_at	N54957	ADPRH	ADP-ribosylarginine hydrolase	1.07177	0.947588	1.24833	0.424085	5.1337	4.7889e-05	1.07177	0.853012	1.24833	0.430174	5.1337	3.9194e-05	1.10191	1.25701	1.22	1.6
228033_at	AI341146	E2F7	E2F transcription factor 7	1	1	1.00696	1	3.05252	0.00409003	-1.02101	0.965606	-1.01396	0.965271	2.9897	0.00683808	-1.00696	-1	-1.01	1
228031_at	AW444778	C20orf121	chromosome 20 open reading frame 121	2.31338	0.0201614	1.67018	0.134622	1.27456	0.575848	1.91853	0.184503	1.38511	0.421023	1.05702	0.907765	1.75321	1.26576	1.8	1.74
228027_at	BF732712	GPRASP2	G protein-coupled receptor associated sorting protein 2	2.05623	0.00396842	1.56917	0.040051	1.32869	0.278268	1.13288	0.662767	-1.15669	0.550101	-1.36604	0.207692	1.03526	-1.67018	-1.01	-1.33
228003_at	AW294640	RAB30	RAB30, member RAS oncogene family	-1.08673	0.96782	-1.08673	0.949049	-1.09429	0.887773	-4.50023	0.00472451	-4.50023	0.00316057	-4.53154	0.00349497	-1	-1.00696	-1.01	-1.01
227982_at	AI806592	---	MRNA; cDNA DKFZp434B1417 (from clone DKFZp434B1417)	5.89708	0.000545223	4.14106	0.00159498	2.15846	0.102843	1.81504	0.32103	1.27456	0.602709	-1.50525	0.369231	-1.90528	-1.04247	-1.54	1.21
227978_s_at	BF591611	ZADH2	zinc binding alcohol dehydrogenase, domain containing 2	23.2636	4.5663e-05	15.6707	7.9392e-05	11.5514	0.000729413	2.75108	0.170261	1.85318	0.364626	1.36604	0.594101	-1.71713	-1.03526	-1.6	1.29
227977_at	BF591611	ZADH2	zinc binding alcohol dehydrogenase, domain containing 2	4.62675	0.00185593	3.03143	0.00963262	3.89062	0.00943849	1.69349	0.378315	1.10957	0.844062	1.42405	0.453345	-2.15846	-1.47427	-1.89	-1.23
227973_at	BF130937	FLJ38973	hypothetical protein FLJ38973	1.25701	0.48775	1.28343	0.379192	2.2974	0.00901003	-1.17283	0.607147	-1.1487	0.632915	1.55833	0.137135	1.12506	1.12506	1.01	1.22
227962_at	BF435852	ACOX1	acyl-Coenzyme A oxidase 1, palmitoyl	1.42405	0.458969	-1.72907	0.161083	-5.02805	0.00194667	1.07177	0.909472	-2.2974	0.0973741	-6.6807	0.000743599	-1.52626	-2.37841	-1.28	-2.83
227947_at	AV724107	PHACTR2	phosphatase and actin regulator 2	4.65893	0.00499579	5.24157	0.0019519	7.26015	0.0023395	-1.03526	0.967648	1.08673	0.902081	1.50525	0.460039	-1.24833	4.34694	-1.03	6.36
227942_s_at	BF591360	CRIPT	cysteine-rich PDZ-binding protein	5.20537	0.00472549	5.35171	0.00270986	4.46915	0.0175335	2.96905	0.144446	3.05252	0.0973741	2.54912	0.127387	-1.15669	1.8025	1.08	2.2
227916_x_at	AA747303	EXOSC3	exosome component 3	1.87905	0.222636	3.01049	0.019659	5.27803	0.00584548	1.13288	0.87087	1.81504	0.356483	3.18215	0.0565696	2.62079	1.82766	2.85	2.64
227833_s_at	AW207668	MBD6	methyl-CpG binding domain protein 6	5.46416	0.000821339	6.86852	0.000227944	9.12611	0.000313369	2.28153	0.163764	2.86791	0.0473151	3.81055	0.0142644	1.18099	3.45815	1.01	5.17
227798_at	AU146891	SMAD1	SMAD family member 1	2.49666	0.039182	2.82843	0.0153735	3.70635	0.0123761	1.51572	0.44822	1.71713	0.350306	2.25012	0.110161	-1.08673	1.23114	-1.07	1.69
227767_at	AI073822	CSNK1G3	casein kinase 1, gamma 3	2.12874	0.0166551	2.31338	0.00610798	3.20428	0.00271175	1.28343	0.504762	1.39474	0.382684	1.93187	0.0751339	-1.20581	1.58008	-1.1	2.11
227755_at	AA042983	---	CDNA clone IMAGE:4077090	-1.94531	0.0326219	-1.71713	0.0669354	-1.3566	0.398661	-2.46229	0.0309712	-2.17347	0.0442051	-1.71713	0.129296	-1.86607	1.07177	-1.54	-1.11
227720_at	AI916719	ANKRD13B	ankyrin repeat domain 13B	-5.42642	0.000329883	-5.27803	0.000237458	-5.73582	0.000652585	1.00696	0.989044	1.03526	0.944734	-1.04972	0.918461	1.03526	1.00696	1.13	-1
227718_at	BF337790	PURB	purine-rich element binding protein B	1.79005	0.232708	2.18859	0.0735679	3.65533	0.0170884	1.31951	0.618819	1.61328	0.39608	2.69447	0.0767244	1.10191	2.05623	1.51	3.48
227613_at	AW450874	ZNF331	zinc finger protein 331	1.10957	0.765785	1.04972	0.932603	-1.00696	0.975451	-3.65533	5.8409e-05	-3.86375	2.7234e-05	-4.08405	1.3564e-05	1.1487	-1.34723	1.06	-1.39
227568_at	AF131793	HECTD2	HECT domain containing 2	2.65737	0.00712206	2.28153	0.013679	2.42839	0.0255802	1.42405	0.422936	1.22264	0.59544	1.30134	0.47995	1.20581	1.04247	-1.01	1.04
227548_at	AI923278	ORMDL1	ORM1-like 1 (S. cerevisiae)	4.56305	0.000587267	3.22657	0.0021765	2.96905	0.0115725	1.8025	0.25292	1.27456	0.545565	1.17283	0.700243	-1.23114	1.75321	-1.06	1.78
227542_at	AU157543	SOCS6	CDNA FLJ14294 fis, clone PLACE1008181	4.43828	0.000213583	3.63008	0.00037996	4.16986	0.000728059	1.39474	0.416631	1.14076	0.704413	1.31039	0.416411	1.49485	1.15669	2.13	1.4
227533_at	AA732944	---	Ral GEF with PH domain and SH3 binding motif 2	2.8481	0.0317151	1.10957	0.946267	-1.07177	0.942324	1.24833	0.725406	-2.05623	0.24558	-2.44528	0.108625	-1.41421	-4.05584	-1.41	-4.29
227531_at	AI816849	---	Transmembrane protein 165	5.77572	0.000944238	4.56305	0.00164695	3.53081	0.0174473	2.15846	0.225135	1.70527	0.362638	1.31951	0.585751	1.6358	2.25012	1.42	3.02
227523_s_at	AA192936	PHF20L1	PHD finger protein 20-like 1	5.27803	5.4141e-05	5.81589	2.0507e-05	6.9644	3.1603e-05	-1.11729	0.760824	-1.01396	0.975635	1.18099	0.610559	1.23114	1.61328	1.44	1.9
227521_at	N22902	FBXO33	F-box protein 33	1.36604	0.527114	1.69349	0.170905	2.46229	0.0449918	-1.59107	0.388021	-1.28343	0.558304	1.13288	0.798214	-1.61328	1.03526	-1.35	1.04
227520_at	AI885312	CXorf15	chromosome X open reading frame 15	1.23114	0.520037	1.31951	0.300226	2.08493	0.0181385	-1.28343	0.455943	-1.19748	0.540232	1.31951	0.331669	-1.06437	1.16473	1.26	1.24
227517_s_at	AI056992	GAS5	Centromere protein L	1.48452	0.133919	1.49485	0.100487	2.20381	0.0101284	-1.02811	0.95001	-1.02101	0.95831	1.44393	0.190354	1.00696	1.01396	-1.01	1.06
227466_at	BF108695	LOC285550	hypothetical protein LOC285550	1.89212	0.0431232	2.51403	0.00405654	2.17347	0.0310939	1.18099	0.674989	1.56917	0.275401	1.3566	0.36241	1.6245	1.79005	2.27	2.01
227462_at	BE889628	---	---	2.01391	0.104125	1.65864	0.235439	7.06162	0.000782312	1.89212	0.294776	1.55833	0.397739	6.63456	0.00121585	1.84038	1.06437	2.14	1.23
227455_at	BF224092	C6orf136	chromosome 6 open reading frame 136	3.01049	0.00449623	3.29436	0.00171338	3.22657	0.00706998	-1.21419	0.656907	-1.10957	0.812304	-1.13288	0.769178	-1.1487	-1.58008	-1.14	-1.39
227433_at	AI651814	KIAA2018	KIAA2018	3.4822	0.0272219	3.18215	0.0289352	2.28153	0.194508	1.06437	0.955167	-1.02811	0.974311	-1.43396	0.556964	-1.55833	1.34723	-1.37	1.69
227409_at	AA167748	PPP1R3E	protein phosphatase 1, regulatory (inhibitor) subunit 3E	4.78991	0.000198422	3.11666	0.00116711	1.39474	0.365598	2.53151	0.0316831	1.64718	0.228682	-1.3566	0.374093	1.48452	-2.01391	2.22	-2.01
227406_at	AI286203	GABPB2	GA binding protein transcription factor, beta subunit 2	-1.06437	0.965671	1.09429	0.88031	-1.24833	0.497823	-1.97247	0.0640522	-1.69349	0.11738	-2.31338	0.0155209	-1.06437	1.09429	-1.01	1.17
227396_at	AI631833	---	Homo sapiens, clone IMAGE:4454331, mRNA	2.75108	0.0359704	3.68075	0.00658237	3.78423	0.0176143	-1.31039	0.638782	1.02101	0.979445	1.04972	0.937174	-1.52626	-1.18921	-1.39	-1.11
227373_at	AW299653	hCG_1646491	hypothetical protein LOC146517	2.75108	0.122566	3.34035	0.0483453	5.50217	0.0233847	-1.02811	0.97745	1.18099	0.835912	1.94531	0.340484	-1.26576	5.38893	1.08	8.6
227372_s_at	AA496034	BAIAP2L1	BAI1-associated protein 2-like 1	1.07923	0.970713	1.41421	0.376672	4.59479	0.00153016	-1.84038	0.240271	-1.40444	0.420494	2.31338	0.0599107	-1.22264	1.19748	-1.13	-1.06
227364_at	AW084125	---	---	18.3792	0.0032214	25.9921	0.000961511	4.37717	0.148465	7.01285	0.108433	9.91766	0.0396143	1.67018	0.614769	2.75108	17.3878	2.66	18.9
227363_s_at	AI831653	COX4NB	COX4 neighbor	1.94531	0.154655	2.26577	0.0574231	3.16017	0.028052	1.38511	0.556163	1.61328	0.394523	2.25012	0.119893	1.02101	1.65864	-1.05	2.36
227361_at	AA780067	HS3ST3B1	---	3.36359	0.00819706	2.04202	0.0825709	2.90795	0.032396	1.44393	0.485562	-1.14076	0.799828	1.24833	0.652802	1.38511	-1.03526	1.69	1.06
227346_at	AI741188	IKZF1	IKAROS family zinc finger 1 (Ikaros)	-1.02101	1	1.22264	0.737244	3.5801	0.00618829	-1.03526	0.955498	1.20581	0.667187	3.53081	0.0100712	1.12506	1.38511	1.14	1.59
227322_s_at	BE464077	BCCIP	BRCA2 and CDKN1A interacting protein	3.07375	0.00755672	3.34035	0.00317761	5.50217	0.00121322	1.6358	0.374601	1.77769	0.265473	2.92817	0.0296203	-1.04247	1.46409	-1.13	1.84
227291_s_at	AI380704	BOLA3	bolA homolog 3 (E. coli)	1.84038	0.510375	3.20428	0.102947	5.73582	0.0405818	1.52626	0.638851	2.65737	0.315619	4.75683	0.0814164	1.16473	3.86375	1.05	8.63
227267_at	AI953478	C5orf37	hypothetical protein FLJ35779	1.23114	0.510673	1.36604	0.216079	2	0.02102	1.07923	0.830582	1.19748	0.520034	1.75321	0.0729283	1.07177	1.31951	1.1	1.46
227247_at	H98994	---	Pleckstrin homology domain containing, family A (phosphoinositide binding specific) member 8	1.24833	0.74269	1.27456	0.651235	2.46229	0.0443913	1.21419	0.689498	1.23971	0.616404	2.39496	0.0666686	1.26576	1.28343	1.41	1.79
227197_at	AI989530	SGEF	Src homology 3 domain-containing guanine nucleotide exchange factor	1.45397	0.344523	1.42405	0.344032	1.04247	0.948268	-1.75321	0.272027	-1.79005	0.203666	-2.44528	0.0453195	-1.46409	-1.02811	-1.44	-1.11
227170_at	BF338409	---	MRNA; cDNA DKFZp686B2320 (from clone DKFZp686B2320)	-1.71713	1.292e-05	-1.79005	5.274e-06	-2.14355	9.27e-07	1.02101	0.855773	-1.02101	0.872337	-1.22264	0.0382522	1.04247	-1.23971	-1	-1.23
227164_at	AL521786	SFRS1	splicing factor, arginine/serine-rich 1 (splicing factor 2, alternate splicing factor)	2.05623	0.0049671	1.6358	0.0302847	2.09943	0.00986174	1.34723	0.369368	1.07177	0.809615	1.37554	0.222761	1.29235	1.81504	1.58	2.23
227160_s_at	AW102828	C20orf7	chromosome 20 open reading frame 7	1.08673	0.937854	1.38511	0.317473	2.94854	0.00534228	1.06437	0.90241	1.3566	0.41541	2.88786	0.00931594	1.07923	1.3566	-1.02	1.92
227157_at	AV758242	CCDC111	coiled-coil domain containing 111	4.14106	0.0103148	5.02805	0.00318855	5.38893	0.0085332	1.71713	0.427725	2.08493	0.291031	2.23457	0.172177	-1.84038	-1.7411	-1.84	-1.09
227140_at	AI343467	---	CDNA FLJ11041 fis, clone PLACE1004405	8.63383	0.00901138	2.86791	0.168112	9.31787	0.015344	22.6274	0.00345988	7.51618	0.037449	24.4201	0.00232257	4.25748	25.2813	5.06	52.71
227124_at	AI870473	LOC221710	Hypothetical protein LOC221710	3.07375	0.0078519	2.80889	0.00876064	3.68075	0.00719636	1.11729	0.844071	1.02101	0.9706	1.33793	0.506066	-1.49485	-1.00696	-1.08	1.24
227121_at	BF476076	---	MRNA; cDNA DKFZp586K1922 (from clone DKFZp586K1922)	2.25012	0.02479	1.72907	0.109219	1.77769	0.153611	-1.30134	0.532232	-1.69349	0.245956	-1.64718	0.195019	-1.48452	-1.10191	-1.21	-1.04
227111_at	BG179317	ZBTB34	zinc finger and BTB domain containing 34	2.54912	0.00725862	2.53151	0.00503311	3.86375	0.00162667	1.31039	0.496035	1.30134	0.46436	1.98618	0.0809171	-1.23114	1.12506	1.04	1.31
227072_at	BG167480	RTTN	rotatin	1.25701	0.678001	1.43396	0.356638	4.11246	0.00266885	1.03526	0.958342	1.18099	0.691818	3.38698	0.0103018	1.02811	1.18921	-1.03	2.04
227063_at	BF975929	C17orf61	chromosome 17 open reading frame 61	2.67586	0.00958271	1.7411	0.110908	2.12874	0.0664119	1.18099	0.719301	-1.30134	0.499722	-1.06437	0.886257	1.24833	-3.27161	-1.13	-2.69
227059_at	AI651255	GPC6	Glypican 6	1.77769	0.121762	-1.12506	0.896196	-2.82843	0.0158319	1.10191	0.861649	-1.81504	0.200231	-4.56305	0.00206979	1.37554	-1.27456	-1.06	-1.28
227055_at	AI827972	METTL7B	methyltransferase like 7B	2.2974	0.00493406	2.23457	0.00421088	2.15846	0.0170884	2.18859	0.0318047	2.12874	0.0264007	2.05623	0.036063	1.24833	1.23971	-1	1.2
227038_at	AI963083	SGMS2	hypothetical protein MGC26963	2.53151	0.0400138	2.32947	0.047788	1.72907	0.285257	1.43396	0.506255	1.31951	0.574278	-1.02101	0.978536	-1.54756	1.27456	1.21	1.24
227034_at	BE669553	ANKRD57	ankyrin repeat domain 57	-1.02811	1	-1.19748	0.68796	-1.11729	0.796102	-3.29436	0.00498911	-3.83706	0.00136223	-3.5801	0.00245003	-1.6358	-1.53688	-1.39	-1.69
227027_at	AI268315	---	Clone 114 tumor rejection antigen	3.45815	0.0234734	2.34567	0.0976434	3.63008	0.0372004	1.29235	0.700487	-1.14076	0.847161	1.3566	0.614284	1.03526	1.31951	-1.38	1.53
227019_at	AA129774	FLJ13137	hypothetical gene supported by AK125122	1.13288	0.843479	1.25701	0.493661	3.22657	0.0017765	1.13288	0.741683	1.25701	0.473396	3.22657	0.00248298	1.09429	1.20581	-1.01	1.42
227003_at	BG150494	RAB28	RAB28, member RAS oncogene family	1.81504	0.0582669	2.21914	0.00985069	3.11666	0.00376048	-1.10191	0.831025	1.10957	0.769571	1.55833	0.19347	-1.03526	1.18099	-1.13	1.55
226998_at	AL556909	NARG1	NMDA receptor regulated 1	-1.10191	0.91611	-1.1487	0.771864	2.12874	0.0240165	1.10191	0.799223	1.05702	0.889059	2.58471	0.0103902	1.10191	1.02101	1.06	1.02
226996_at	AV717041	LYCAT	lysocardiolipin acyltransferase	2.41162	0.0315601	2.39496	0.0239572	3.09513	0.0178426	1.20581	0.714405	1.19748	0.683353	1.54756	0.318403	-1.22264	1.07923	-1.19	1.06
226989_at	BE855765	RGMB	RGM domain family, member B	-1.02101	1	1.01396	0.998057	-1.10957	0.823421	-2.71321	0.018355	-2.62079	0.015121	-2.94854	0.00850344	-1.07177	-1	-1.04	-1.08
226982_at	AI745624	ELL2	elongation factor, RNA polymerase II, 2	-1.02101	1	-1.45397	0.626138	-3.36359	0.0666485	-1.72907	0.449692	-2.46229	0.22333	-5.6962	0.018252	1.04972	-1.84038	-1.22	-1.69
226978_at	AA910945	PPARA	peroxisome proliferator-activated receptor alpha	2.02792	0.0452722	1.08673	0.935249	-1.1487	0.766434	1.36604	0.463041	-1.36604	0.439026	-1.70527	0.170868	1.31039	-1.90528	1.78	-1.56
226976_at	D55880	KPNA6	---	3.45815	0.0155628	3.38698	0.011724	5.24157	0.00625766	1.48452	0.511097	1.45397	0.485412	2.25012	0.144518	-1.07177	1.46409	-1.22	2.19
226963_at	AI380378	BTF3L4	basic transcription factor 3-like 4	7.21	0.00116537	5.81589	0.00159498	5.35171	0.00789009	1.18921	0.817009	-1.04247	0.951038	-1.13288	0.843386	-1.02811	-1.26576	1.13	-1.18
226946_at	AI453203	C5orf33	chromosome 5 open reading frame 33	5.89708	0.00131858	4.53154	0.00250417	4.11246	0.0127436	3.16017	0.0741119	2.42839	0.137147	2.20381	0.142378	1.82766	2.11404	2.69	2.1
226943_at	AA287457	KRTHB5	Hypothetical protein LOC728568	2.71321	0.00854855	2.8481	0.00419712	3.07375	0.00928362	-1.05702	0.921991	-1.00696	0.983874	1.07177	0.890522	-1.50525	1.85318	-1.06	2.02
226936_at	BG492359	C6orf173	chromosome 6 open reading frame 173	1.01396	1	1.01396	0.979441	2.2974	0.000196747	-1.02101	0.925467	-1.02101	0.932977	2.21914	0.000302742	1.00696	-1	-1	-1
226925_at	AW069729	ACPL2	acid phosphatase-like 2	2.82843	0.0257558	1.40444	0.556847	1.97247	0.195889	2.26577	0.20523	1.12506	0.841609	1.58008	0.349705	1.30134	-1.14076	2.6	-1
226915_s_at	AU158936	ARPC5L	actin related protein 2/3 complex, subunit 5-like	1.02101	0.999896	1.33793	0.227362	2.2974	0.0057732	-1.14076	0.660873	1.1487	0.618677	1.97247	0.0292251	-1.15669	1.24833	-1.06	1.66
226901_at	AI214996	C17orf58	chromosome 17 open reading frame 58	-1.02101	1	-1.10191	0.830766	2.05623	0.0110116	-1.38511	0.328325	-1.49485	0.177278	1.51572	0.12614	-1.52626	-1.07177	-1.64	1.03
226896_at	AI992290	CHCHD1	coiled-coil-helix-coiled-coil-helix domain containing 1	2.46229	0.0251677	2.41162	0.0209166	2.88786	0.0214799	1.75321	0.324469	1.71713	0.298699	2.05623	0.115335	-1.13288	1.12506	-1.3	1.65
226894_at	BE501976	SLC35A3	solute carrier family 35 (UDP-N-acetylglucosamine (UDP-GlcNAc) transporter), member A3	6.27667	0.000558529	3.91768	0.00270164	7.78124	0.000659566	1.90528	0.302407	1.18921	0.733773	2.36199	0.0964598	-1.11729	1.93187	-1.09	2.66
226883_at	T89044	---	CDNA clone IMAGE:4793058	1.6358	0.190829	1.94531	0.0517323	3.18215	0.00782179	-1.50525	0.404841	-1.26576	0.554152	1.29235	0.507489	-1.18099	1.21419	-1.03	-1.05
226880_at	AL035851	NUCKS1	nuclear casein kinase and cyclin-dependent kinase substrate 1	7.94474	0.0017091	7.26015	0.00150268	5.06303	0.0171462	2.04202	0.376146	1.86607	0.387184	1.30134	0.690891	2.26577	2.12874	3.25	2.4
226875_at	AI742838	DOCK11	dedicator of cytokinesis 11	1.18099	0.766054	1.79005	0.048539	2.18859	0.0286964	1.04972	0.93702	1.59107	0.252756	1.94531	0.0773888	1.14076	2.08493	1.14	2.41
226870_at	AI924025	COMTD1	catechol-O-methyltransferase domain containing 1	-1.41421	0.00708703	-1.17283	0.187957	2.01391	0.00012206	-1.07177	0.617246	1.12506	0.410533	2.65737	4.306e-06	-1.10191	1.06437	-1.29	1.14
226867_at	AI758191	DENND4C	DENN/MADD domain containing 4C	5.65685	0.000493298	4.37717	0.000927652	5.24157	0.00171502	1.87905	0.278355	1.45397	0.423317	1.7411	0.209705	1.59107	2.60268	1.88	3.11
226866_at	BF211488	ESCO1	establishment of cohesion 1 homolog 1 (S. cerevisiae)	1.47427	0.538684	2.09943	0.121755	3.34035	0.0355847	-1.3566	0.61397	1.04972	0.945586	1.67018	0.340743	1.20581	2.77022	1.4	4.1
226860_at	AW572609	TMEM19	transmembrane protein 19	2.42839	0.0496521	1.56917	0.338783	1.07177	0.934923	2.49666	0.138059	1.61328	0.389866	1.10191	0.867333	1.12506	1.50525	1.13	2.35
226853_at	AU145366	BMP2K	BMP2 inducible kinase	1.47427	0.12433	1.07177	0.916961	2.28153	0.00633664	1.41421	0.324333	1.02811	0.933128	2.18859	0.0130218	1.39474	1.1487	1.39	1.12
226845_s_at	AL036350	MYEOV2	myeloma overexpressed 2	1.7411	0.122745	1.90528	0.0536893	2.75108	0.0151407	-1.12506	0.804881	-1.02811	0.954788	1.40444	0.371115	-1.03526	1.03526	-1.31	1.31
226843_s_at	AU146704	PAPD5	PAP associated domain containing 5	2.36199	0.0632508	3.89062	0.00397993	2.9897	0.0385248	1.06437	0.935328	1.75321	0.350306	1.34723	0.555193	1.03526	-1.40444	1.09	-1.02
226838_at	BE465877	TTC32	tetratricopeptide repeat domain 32	2.17347	0.0091039	2.01391	0.0112985	1.52626	0.184932	1.40444	0.385999	1.30134	0.418343	-1.01396	0.978019	1.31951	1.21419	1.92	1.21
226837_at	BE967019	SPRED1	sprouty-related, EVH1 domain containing 1	2.86791	0.0478267	3.41054	0.0170294	5.50217	0.00813664	1.81504	0.405887	2.15846	0.266557	3.4822	0.0566398	1.37554	1.6358	2.62	2.34
226818_at	T64884	MPEG1	macrophage expressed gene 1	-1.04972	0.990424	2.54912	0.00698373	3.5801	0.00352172	-1.19748	0.666004	2.23457	0.0620178	3.13834	0.0104546	-1	2.63902	-1.02	3.69
226797_at	AL133577	---	Non-metastatic cells 1, protein (NM23A) expressed in	3.18215	0.060671	3.89062	0.0217468	2.2974	0.236979	-2.14355	0.375861	-1.75321	0.423587	-2.96905	0.12332	-1.6245	-1.59107	-1.28	-1.61
226794_at	AI825998	STXBP5	syntaxin binding protein 5 (tomosyn)	-1.03526	0.668281	-1.03526	0.615374	2.09943	3.4e-08	-1.00696	0.893102	-1.00696	0.855031	2.15846	1.3e-08	1.00696	-1	-1.01	-1.01
226785_at	BF475862	ATP11C	ATPase, Class VI, type 11C	1.56917	0.198714	-1.02101	0.995661	-2.02792	0.0624484	1.09429	0.863036	-1.46409	0.365212	-2.90795	0.0123822	-1.55833	-1.10957	1.07	1.01
226782_at	BF001919	SLC25A30	solute carrier family 25, member 30	1.07923	0.985558	1.68179	0.278005	1.6245	0.378465	-6.1475	0.00498911	-3.94493	0.0202136	-4.08405	0.0196513	-2.92817	-1.76541	-1.85	-1.39
226781_at	BF540829	HSPC268	hypothetical protein HSPC268	2.80889	0.0094958	2.65737	0.00874734	1.72907	0.202278	1.60214	0.373866	1.51572	0.379873	-1.01396	0.982988	-1.06437	-1.49485	-1.07	-1.16
226780_s_at	BF540829	HSPC268	hypothetical protein HSPC268	2.77022	0.0253072	2.39496	0.0404413	1.6358	0.342749	1.31951	0.608167	1.14076	0.804171	-1.28343	0.616341	-1.36604	-1.81504	-1.39	-1.54
226779_at	BF432857	---	CDNA FLJ37302 fis, clone BRAMY2016009	2.41162	0.00464933	2.54912	0.00194669	2.77022	0.00417756	1.27456	0.48815	1.34723	0.394055	1.46409	0.216634	-1.15669	1.21419	1.07	1.34
226773_at	AW290940	---	CDNA FLJ35131 fis, clone PLACE6008824	9.44794	0.000123576	14.1232	2.2103e-05	5.06303	0.00310661	3.55537	0.0297653	5.31474	0.00316057	1.90528	0.177983	-1.76541	2.08493	-1.1	2.25
226765_at	AA971514	SPTBN1	Spectrin, beta, non-erythrocytic 1	3.29436	0.0630547	5.27803	0.00867036	3.27161	0.101898	1.01396	0.991169	1.6245	0.492786	1.00696	0.999622	-1.15669	3.83706	1.64	4.24
226763_at	AW409611	SESTD1	SEC14 and spectrin domains 1	1.41421	0.230624	1.6245	0.0623597	2.92817	0.00233619	-1.59107	0.232816	-1.38511	0.360937	1.30134	0.37109	-1.55833	-1.09429	-1.25	1.18
226750_at	AI767732	LARP2	La ribonucleoprotein domain family, member 2	1.98618	0.0354925	1.97247	0.02721	2.20381	0.0338553	1.01396	0.981141	1.00696	0.982829	1.12506	0.762665	-1.07177	1.02811	-1.13	1.02
226748_at	AI674731	LYSMD2	LysM, putative peptidoglycan-binding, domain containing 2	2.77022	0.0949482	3.01049	0.0538944	4.14106	0.0401444	2.71321	0.245355	2.94854	0.151683	4.05584	0.0585158	1.89212	4.22807	2.38	4.79
226742_at	AI890133	---	Transcribed locus	3.01049	0.00536737	1.17283	0.804735	-1.05702	0.939044	1.79005	0.266651	-1.43396	0.411265	-1.77769	0.160364	-1.1487	-1.10957	1.06	-1.06
226736_at	BE568660	CHURC1	churchill domain containing 1	2.32947	0.0972608	2.60268	0.0457388	2.54912	0.101272	1.15669	0.842526	1.29235	0.644334	1.26576	0.6899	-1.24833	1.84038	-1.08	2.7
226711_at	BF590117	FOXN2	forkhead box N2	4.22807	0.00254045	3.36359	0.0050669	4.95883	0.00307514	2.39496	0.136114	1.90528	0.242106	2.80889	0.0505418	1.18921	1.3566	1.75	1.69
226702_at	AI742057	LOC129607	hypothetical protein LOC129607	6.10504	0.24197	48.1679	0.00770449	24.4201	0.0547018	5.89708	0.380902	46.5271	0.0345917	23.5883	0.0740056	-3.65533	64.4452	3.81	71.01
226694_at	BG540494	AKAP2 /// PALM2-AKAP2	A kinase (PRKA) anchor protein 2 /// PALM2-AKAP2 protein	4.95883	0.0116749	4.31691	0.0137674	7.56846	0.00647211	1.17283	0.854595	1.02101	0.979445	1.79005	0.369903	1.22264	-1.18921	1.09	1.17
226688_at	AW003508	C3orf23	chromosome 3 open reading frame 23	2.26577	0.0220606	1.33793	0.478365	1.29235	0.55122	1.72907	0.272027	1.02101	0.97266	-1.01396	0.969558	-1.20581	1.00696	1.15	-1.01
226685_at	AI695684	SNTB2	syntrophin, beta 2 (dystrophin-associated protein A1, 59kDa, basic component 2)	1.40444	0.0241814	1.69349	0.00107526	2.39496	0.000109408	1.02101	0.942642	1.23114	0.279076	1.7411	0.00440251	1.01396	1.56917	1.26	1.42
226682_at	AW006185	LOC283666	hypothetical protein LOC283666	6.32033	0.00443479	4.34694	0.0117945	1.27456	0.759727	1.85318	0.425819	1.27456	0.716343	-2.67586	0.142127	-1.18099	1.70527	1.22	1.24
226671_at	AI150000	LAMP2	Lysosomal-associated membrane protein 2	3.29436	0.0122377	1.05702	0.981015	-1.23114	0.737995	1.39474	0.548018	-2.23457	0.160646	-2.90795	0.0579781	1.26576	-2.47942	1.58	-2.87
226650_at	AI984061	ZFAND2A	zinc finger, AN1-type domain 2A	2.92817	0.02125	3.38698	0.00734496	3.07375	0.0325244	-1.43396	0.513647	-1.23971	0.672788	-1.36604	0.537352	-1.08673	-1.04247	-1.04	1.1
226649_at	AI373299	PANK1	pantothenate kinase 1	-1.08673	0.985558	1.08673	0.969581	-2.23457	0.167038	-3.65533	0.0618084	-3.09513	0.0768709	-7.51618	0.00319596	-1.7411	-2.09943	-1.25	-2.03
226647_at	AL562445	TMEM25	transmembrane protein 25	3.27161	0.0163381	2.73208	0.0281347	2.92817	0.0508044	1.40444	0.554214	1.17283	0.775928	1.25701	0.68804	1.06437	1.58008	1.64	2.51
226642_s_at	BF735901	NUDCD2	NudC domain containing 2	9.84916	0.00103447	11.5514	0.000414936	9.91766	0.00256199	2.14355	0.361948	2.51403	0.224051	2.15846	0.233555	1.24833	1.56917	1.1	2.58
226641_at	AU157224	---	Ankyrin repeat domain 44	4.99332	0.000228095	3.73213	0.000578413	4.85678	0.000643572	1.41421	0.426984	1.05702	0.908453	1.37554	0.373339	1.17283	1.84038	1.57	2.36
226633_at	AI807023	RAB8B	RAB8B, member RAS oncogene family	-1.01396	1	1.43396	0.0943357	2.31338	0.00328039	-1	0.989307	1.45397	0.190863	2.34567	0.00411592	1.00696	1.47427	1.01	1.86
226621_at	AI133452	---	---	2.67586	0.0958045	4.40762	0.0101968	6.36429	0.00878847	1.67018	0.473381	2.75108	0.170931	3.97237	0.0553651	1.00696	5.38893	1.01	6.63
226616_s_at	NM_021075	NDUFV3	NADH dehydrogenase (ubiquinone) flavoprotein 3, 10kDa	1.97247	0.0327116	2.65737	0.00291568	3.97237	0.00116159	1.48452	0.369368	2	0.0770411	2.9897	0.00745811	1.12506	1.47427	-1.13	1.63
226612_at	H17038	FLJ25076	similar to CG4502-PA	-1.25701	0.865764	1.87905	0.275842	-1.12506	0.901266	-7.3615	0.00995565	-3.11666	0.112644	-6.58873	0.0105696	-3.63008	-2.37841	-4.08	-2.51
226611_s_at	AA722878	PRR6	proline rich 6	5.20537	0.0147897	3.31728	0.0535442	4.65893	0.0399634	2.82843	0.266651	1.8025	0.431062	2.53151	0.19347	1.42405	1.07177	1.65	1.22
226601_at	AI761597	SLC30A7	solute carrier family 30 (zinc transporter), member 7	2.01391	0.0245996	2.18859	0.00954702	2.78949	0.00645354	1.16473	0.689701	1.26576	0.483028	1.61328	0.164892	-1.58008	2.11404	-1.33	2.4
226597_at	AI348159	REEP6	receptor accessory protein 6	3.86375	0.00188898	2.62079	0.0107833	4.11246	0.00350211	1.50525	0.418719	1.02101	0.973433	1.60214	0.258319	-1.00696	-1.95884	-1.06	-1.42
226596_x_at	AK027125	LOC729852 /// LOC730358 /// LOC730538	hypothetical protein LOC729852 /// hypothetical protein LOC730358 /// hypothetical protein LOC730538	-1.00696	1	1.36604	0.305582	2.25012	0.0202895	-1.02101	0.964726	1.34723	0.410413	2.21914	0.0349822	-1.01396	1.36604	-1.01	1.87
226581_at	AA524034	ZFYVE20	zinc finger, FYVE domain containing 20	1.52626	0.12352	1.76541	0.0271009	2.20381	0.0132405	1.1487	0.675811	1.32869	0.390775	1.65864	0.105256	1.09429	1.32869	1.01	1.82
226574_at	AI872384	PSPC1	paraspeckle component 1	1.27456	0.4812	1.02101	0.995312	3.70635	0.000785449	-1.18099	0.639269	-1.47427	0.299155	2.46229	0.0133372	1.47427	1.18921	1.23	1.24
226567_at	BG283995	USP14	ubiquitin specific peptidase 14 (tRNA-guanine transglycosylase)	2.65737	0.00945393	2.28153	0.0165793	2.41162	0.0314813	1.45397	0.425636	1.24833	0.570852	1.31951	0.468459	-1.17283	1.03526	1.01	1.25
226547_at	AI817830	---	MRNA full length insert cDNA clone EUROIMAGE 1476475	7.06162	0.000271341	7.26015	0.000158369	9.00047	0.000289739	1.15669	0.80166	1.18921	0.711711	1.47427	0.391695	1.01396	1.58008	1.61	1.83
226529_at	BF513060	TMEM106B	transmembrane protein 106B	3.50642	0.00588169	2.78949	0.0134581	2.78949	0.0348236	1.17283	0.784802	-1.07177	0.895385	-1.07177	0.900224	-1.22264	1.05702	-1.19	1.49
226520_at	AI831506	---	Ligand dependent nuclear receptor corepressor	1.07923	0.907452	1.19748	0.482738	2.15846	0.00438693	1.12506	0.665573	1.24833	0.40283	2.25012	0.00443695	-1.25701	1.26576	1.06	1.61
226493_at	AI627249	KCTD18	potassium channel tetramerisation domain containing 18	1.97247	0.0094958	1.59107	0.0507592	2.41162	0.00447441	1.41421	0.324397	1.14076	0.633567	1.72907	0.0705131	-1.1487	2.14355	-1.04	2.66
226492_at	AL036088	SEMA6D	sema domain, transmembrane domain (TM), and cytoplasmic domain, (semaphorin) 6D	3.07375	0.0020156	2.49666	0.00481032	2.21914	0.0319619	-1.42405	0.412597	-1.75321	0.171716	-1.97247	0.0802939	1.13288	-1.08673	1.27	1.01
226465_s_at	BF676840	SON	SON DNA binding protein	4.50023	0.00117933	5.93809	0.000234464	7.72749	0.000329579	-1.10191	0.858136	1.19748	0.691558	1.55833	0.30464	1.38511	1.44393	1.82	1.78
226460_at	AB040883	KIAA1450	KIAA1450 protein	-1.47427	0.20373	-1.58008	0.0983198	-2.75108	0.00471039	-1.28343	0.487509	-1.37554	0.38149	-2.39496	0.0178333	-2.28153	1.06437	-2.14	-1.12
226459_at	AW575754	PIK3AP1	phosphoinositide-3-kinase adaptor protein 1	2.31338	0.109785	4	0.00750921	4.46915	0.0150441	2.60268	0.190674	4.50023	0.0202136	5.02805	0.0154501	1.19748	4.53154	2.99	5.26
226445_s_at	AI743109	TRIM41	tripartite motif-containing 41	1.39474	0.199893	1.6358	0.0372462	2.11404	0.0116208	1.15669	0.631573	1.3566	0.350306	1.75321	0.0656132	1.04972	1.29235	-1	1.54
226430_at	AI394438	RELL1	hypothetical protein LOC253981	1.93187	0.0274212	1.89212	0.0237347	3.16017	0.00230353	1.07177	0.881212	1.04972	0.904533	1.75321	0.101607	1.13288	1.23114	1.68	1.41
226428_at	AI885873	TNPO2	transportin 2 (importin 3, karyopherin beta 2b)	-3.24901	0.00138061	-3.45815	0.000605559	-3.45815	0.00246715	1.18099	0.675811	1.10957	0.787733	1.10957	0.784887	1.04247	-2.23457	1.09	-2.03
226419_s_at	AA046439	FLJ44342	hypothetical LOC645460	1.31039	0.720041	1.15669	0.900471	3.07375	0.0333281	1.13288	0.856223	-1	0.996409	2.65737	0.0774559	1.30134	1.18921	1.55	-1.11
226406_at	AI823360	C18orf25	chromosome 18 open reading frame 25	2.37841	0.0257885	2.32947	0.0218473	3.13834	0.0118271	1.17283	0.754171	1.1487	0.761721	1.54756	0.287998	-1.25701	2.46229	-1.01	3.06
226404_at	AA768866	LOC643167 /// RBM39	RNA binding motif protein 39 /// similar to RNA-binding region-containing protein 2 (Hepatocellular carcinoma protein 1) (Splicing factor HCC1)	-1.20581	0.835052	1.08673	0.955871	1.60214	0.326206	1.6245	0.393528	2.12874	0.146338	3.13834	0.0288179	1.42405	1.90528	1.83	1.87
226400_at	N92917	CDC42	Cell division cycle 42 (GTP binding protein, 25kDa)	2.78949	0.193059	4.19887	0.0450671	3.45815	0.146705	-1.10957	0.937483	1.3566	0.719104	1.11729	0.90776	1.04247	2.94854	1.16	4.11
226398_s_at	AI804930	C10orf4	chromosome 10 open reading frame 4	2.90795	0.0178583	2.44528	0.0324704	3.34035	0.018541	1.30134	0.624796	1.09429	0.883259	1.49485	0.391748	1.29235	1.09429	-1.01	1.14
226395_at	AI912618	LOC286170	hypothetical protein LOC286170	3.31728	0.0475296	3.20428	0.0423647	3.75809	0.0545283	1.22264	0.804881	1.18099	0.815025	1.38511	0.632526	-1.31039	2.12874	1.13	1.99
226393_at	AW055161	CYP2U1	cytochrome P450, family 2, subfamily U, polypeptide 1	1.82766	0.00773422	1.6358	0.0165316	1.02811	0.949228	-1.12506	0.638636	-1.25701	0.386239	-2	0.0105433	1.13288	-1.87905	1.42	-1.84
226392_at	AI888503	---	RAS p21 protein activator 2	1.49485	0.118546	1.55833	0.0611637	2.67586	0.00231388	1.06437	0.888592	1.10957	0.718025	1.90528	0.0411071	-1.02101	1.85318	-1	1.86
226390_at	AA628398	STARD4	START domain containing 4, sterol regulated	2.15846	0.0238345	2.37841	0.0088128	1.48452	0.298886	1.65864	0.290516	1.82766	0.148336	1.14076	0.734888	1.29235	1.67018	1.55	2.4
226388_at	AI675780	TCEA3	transcription elongation factor A (SII), 3	4.75683	0.000815417	2.42839	0.018794	-1.03526	0.964138	2.36199	0.104805	1.20581	0.669998	-2.08493	0.105877	3.31728	-1.49485	2.79	-1.24
226384_at	BE858787	PPAPDC1B	phosphatidic acid phosphatase type 2 domain containing 1B	8.63383	0.0025797	7.56846	0.00252156	4.92458	0.0312173	4.05584	0.105431	3.55537	0.112479	2.31338	0.225698	1.49485	1.90528	1.56	3.26
226374_at	BG260087	---	Coxsackie virus and adenovirus receptor	1.61328	0.204763	2.18859	0.0238406	1.98618	0.0911907	-1.64718	0.333952	-1.21419	0.629205	-1.33793	0.466055	-1.21419	1.30134	-1.19	1.35
226370_at	BG149487	KLHL15	kelch-like 15 (Drosophila)	2.42839	0.042505	1.72907	0.202492	1.6245	0.330123	-2.04202	0.247325	-2.86791	0.0505488	-3.05252	0.0404164	-1.07177	-1.1487	1.46	1.03
226360_at	AK022809	ZNRF3	zinc and ring finger 3	3.01049	0.0187153	1.97247	0.121987	1.86607	0.237611	1.46409	0.491129	-1.04247	0.949906	-1.10191	0.863947	1.68179	1.1487	2.46	1.27
226357_at	AW473649	USP19	ubiquitin specific peptidase 19	-2.32947	0.0026837	-2.82843	0.000413454	-2.49666	0.0036419	1.04972	0.897651	-1.15669	0.60548	-1.02101	0.942283	1.00696	-1.22264	1.04	-1.06
226352_at	BF447037	JMY	Junction-mediating and regulatory protein	1.09429	0.966302	1.40444	0.47895	-1.03526	0.963562	-11.1579	0.000183741	-8.69388	0.000282128	-12.6407	7.4e-05	-3.18215	-2.14355	-2.22	-2.55
226344_at	AI741051	ZMAT1	zinc finger, matrin type 1	2.15846	0.0425241	1.64718	0.178481	1.24833	0.644998	1.1487	0.774334	-1.14076	0.771325	-1.50525	0.313085	1.11729	1.40444	2.27	1.55
226342_at	AW593244	SPTBN1	spectrin, beta, non-erythrocytic 1	1.00696	1	1.7411	0.104219	9.25351	6.7317e-05	-1.10191	0.858457	1.56917	0.33822	8.33973	0.000102539	-1.01396	1.7411	1.07	2.36
226334_s_at	AW117717	AHSA2	AHA1, activator of heat shock 90kDa protein ATPase homolog 2 (yeast)	1.64718	0.183905	2.11404	0.0281372	2.92817	0.0118271	1.17283	0.735637	1.50525	0.368844	2.08493	0.0869878	-1.07923	1.18921	-1.01	1.35
226333_at	AV700030	IL6R	---	3.91768	0.0311571	3.91768	0.0231272	1.64718	0.496223	-1.37554	0.677917	-1.37554	0.646232	-3.27161	0.105588	-1.8025	-1.81504	-1.26	-2.45
226330_s_at	BF739930	FAM48A	family with sequence similarity 48, member A	2.14355	0.00654772	2.88786	0.000474875	5.06303	7.2472e-05	1.24833	0.487141	1.68179	0.112644	2.94854	0.00217453	1.14076	1.40444	1.36	1.93
226326_at	AI798098	PCGF5	polycomb group ring finger 5	4.40762	0.0180205	4.31691	0.0140588	4.16986	0.0415018	1.27456	0.760689	1.24833	0.75335	1.20581	0.801114	1.16473	1.20581	2.11	1.28
226316_at	BF592957	---	CDNA clone IMAGE:5295896	1.93187	0.0363336	1.64718	0.0972918	2.17347	0.0312765	1.40444	0.416039	1.19748	0.613303	1.58008	0.183621	-1.14076	1.18099	1.41	1.4
226312_at	BF940270	RICTOR	rapamycin-insensitive companion of mTOR	7.67411	0.000587267	9.51366	0.000189048	7.01285	0.00200333	1.30134	0.654486	1.61328	0.408224	1.18921	0.762826	-1.46409	1.50525	1.36	1.63
226302_at	BG290908	ATP8B1	ATPase, Class I, type 8B, member 1	1.44393	0.148093	1.67018	0.0290165	3.43426	0.000419088	-1.16473	0.609033	-1.00696	0.987573	2.04202	0.0221432	1.14076	-1.03526	1.12	1.23
226296_s_at	AK021626	MRPS15	erythrocyte membrane protein band 4.1 (elliptocytosis 1, RH-linked) /// mitochondrial ribosomal protein S15 /// chromosome 10 open reading frame 38	2.28153	0.0632508	2.32947	0.0448218	3.73213	0.0124197	1.46409	0.47655	1.49485	0.423088	2.39496	0.0940289	-1.04247	1.10957	-1.01	1.47
226291_at	AB046783	ALS2	amyotrophic lateral sclerosis 2 (juvenile)	3.97237	0.0138232	2.47942	0.0747627	2.09943	0.230012	3.22657	0.109251	2.01391	0.320035	1.70527	0.353769	1.6358	1.75321	2.51	3.05
226290_at	AW051603	BDP1	B double prime 1, subunit of RNA polymerase III transcription initiation factor IIIB	2.42839	0.0269353	3.41054	0.00286837	3.09513	0.015535	-1.56917	0.400861	-1.11729	0.808217	-1.23114	0.639096	-1.40444	1.23114	-1.08	1.28
226287_at	AI458313	CCDC34	coiled-coil domain containing 34	1.16473	0.662656	1.25701	0.351663	4.99332	2.8493e-05	1.07923	0.81486	1.16473	0.550101	4.62675	3.7938e-05	-1.30134	1.08673	-1.24	-1.09
226276_at	BF439522	TMEM167	transmembrane protein 167	2.56685	0.136691	3.24901	0.0449397	4.59479	0.0325441	1.52626	0.570765	1.93187	0.388666	2.73208	0.146988	-1.08673	3.81055	-1.13	5.7
226267_at	AA716425	JDP2	jun dimerization protein 2	1.36604	0.413897	1.55833	0.169956	4.02782	0.00148472	-1.14076	0.764269	-1	0.999538	2.58471	0.0237042	-1.05702	1.10957	-1.28	1.14
226255_at	BE302089	ZBTB33	zinc finger and BTB domain containing 33	1.58008	0.238008	1.70527	0.131489	2.77022	0.0184837	2.36199	0.0830529	2.54912	0.0396143	4.14106	0.00362637	1.8025	1.48452	2.06	2.36
226239_at	AL573722	TMEM150	transmembrane protein 150	1.30134	0.288565	-1.07177	0.903937	-2.09943	0.00768737	1.59107	0.138425	1.14076	0.596402	-1.71713	0.0565607	1.10957	-1.41421	1.21	-1.23
226238_at	AI934339	MCEE	methylmalonyl CoA epimerase	3.73213	0.0316055	5.81589	0.00446996	3.97237	0.0478267	1.98618	0.403968	3.09513	0.136276	2.11404	0.253989	1.05702	2.20381	1.72	2.69
226236_at	BF675218	LOC388789	hypothetical gene supported by AF147354	1.93187	0.0415506	2.21914	0.0115189	1.87905	0.0819023	1.11729	0.795427	1.28343	0.474578	1.08673	0.825291	1.00696	1.16473	-1.01	1.47
226225_at	BE967311	MCC	mutated in colorectal cancers	3.81055	0.0178829	1.94531	0.218971	1.69349	0.409744	3.86375	0.0689621	1.97247	0.345442	1.71713	0.36094	1.95884	1.31951	2.35	1.92
226213_at	AV681807	ERBB3	v-erb-b2 erythroblastic leukemia viral oncogene homolog 3 (avian)	2.75108	0.0257558	2.42839	0.0382237	1.24833	0.698122	1.59107	0.42238	1.40444	0.488054	-1.38511	0.5131	-1.85318	-1.40444	-1.04	-1.47
226208_at	AI692595	ZSWIM6	zinc finger, SWIM-type containing 6	1.84038	0.142478	2.12874	0.0503419	2.8481	0.0260134	-2.90795	0.0507694	-2.51403	0.0664338	-1.87905	0.160731	-1.53688	2.53151	-1.36	1.69
226200_at	BE222664	VARS2	valyl-tRNA synthetase like	2.32947	0.00281017	1.67018	0.0330244	1.56917	0.113539	1.29235	0.437413	-1.07923	0.804085	-1.1487	0.634726	-1	1.13288	-1.06	1.25
226194_at	BC004820	C13orf8	chromosome 13 open reading frame 8	1.14076	0.403959	1.04972	0.872891	1.97247	0.00036539	1.16473	0.405226	1.07177	0.637764	2.01391	0.000302742	1.1487	1.09429	1.52	1.13
226184_at	AI123567	FMNL2	formin-like 2	1.95884	0.079224	2.08493	0.0423108	3.20428	0.0104294	-1.43396	0.445456	-1.34723	0.473018	1.14076	0.7749	-1.1487	1.31039	-1.01	1.51
226178_at	BF446961	SOCS4	suppressor of cytokine signaling 4	1.24833	0.401103	1.29235	0.264299	2.62079	0.00151118	1.07923	0.798886	1.11729	0.650188	2.26577	0.00618567	-1.23114	1.23971	-1.24	1.33
226176_s_at	BE048999	USP42	ubiquitin specific peptidase 42	1.07923	0.952364	1.55833	0.142835	2.09943	0.0371147	1.02811	0.961727	1.48452	0.336798	2	0.0665876	1.04972	1.55833	1.09	1.68
226170_at	AA151838	---	---	1.24833	0.357096	1.42405	0.0894741	2.23457	0.00324887	1.18921	0.509373	1.3566	0.288407	2.12874	0.00721653	1.04247	1.58008	-1.06	2.08
226159_at	N31982	LOC285636	hypothetical protein LOC285636	2.31338	0.0291588	2.47942	0.0145346	2.28153	0.0564395	1.02811	0.965606	1.10191	0.841146	1.01396	0.972182	1.03526	-1.21419	-1	-1.03
226140_s_at	AI934347	OTUD1	OTU domain containing 1	-1.04972	0.991146	-1.10957	0.910186	-1.7411	0.164059	-3.65533	0.00655979	-3.86375	0.00318342	-6.06287	0.000369112	-1.07923	-1.16473	-1.01	-1.54
226100_at	AI762876	MLL5	myeloid/lymphoid or mixed-lineage leukemia 5 (trithorax homolog, Drosophila)	4.14106	0.00888703	3.29436	0.0168567	4.05584	0.0203524	1.42405	0.56446	1.13288	0.845381	1.39474	0.562604	1.36604	2.51403	1.48	3.77
226099_at	AI924426	ELL2	elongation factor, RNA polymerase II, 2	4.89056	0.019737	5.31474	0.010666	2.86791	0.166044	-3.75809	0.150174	-3.45815	0.136614	-6.40856	0.0267271	-1.6358	-1.45397	-1.54	-1.5
226097_at	AI686488	FNDC5	fibronectin type III domain containing 5	-2.11404	0.0145416	-2.18859	0.0081496	-2.05623	0.0340089	-1.06437	0.879023	-1.10191	0.778726	-1.03526	0.916108	-1.14076	-1.07923	-1.08	1.01
226087_at	BG180887	LZIC	leucine zipper and CTNNBIP1 domain containing	2.14355	0.0778727	2.90795	0.0114162	5.65685	0.00190752	1.15669	0.804881	1.56917	0.393982	3.05252	0.0379147	1.54756	1.03526	1.47	1.65
226084_at	AA554833	MAP1B	microtubule-associated protein 1B	-1.04972	0.995021	1.12506	0.910186	2.9897	0.0193227	-1.84038	0.283416	-1.55833	0.378291	1.70527	0.220257	-1.02811	1.10191	-1.04	-1.11
226077_at	AL553942	RNF145	hypothetical protein FLJ31951	8	0.00642308	7.06162	0.00631615	12.9063	0.00406684	2.05623	0.427725	1.81504	0.450572	3.31728	0.135264	1.90528	2	2.57	3.17
226073_at	BE857362	LOC219854	hypothetical protein LOC219854	-1.11729	0.907452	1.00696	0.998068	1.70527	0.145608	1.25701	0.546092	1.41421	0.385144	2.39496	0.0301365	1.05702	1.47427	-1.04	2.15
226066_at	AL117653	MITF	microphthalmia-associated transcription factor	1.22264	0.632376	1.87905	0.0265412	2.8481	0.00445567	-1.06437	0.894707	1.44393	0.349419	2.18859	0.0352892	1.1487	1.90528	-1	2.86
226064_s_at	AW469523	DGAT2	diacylglycerol O-acyltransferase homolog 2 (mouse)	1.68179	0.407416	-1.28343	0.801925	-3.38698	0.0521096	-1.38511	0.628712	-2.9897	0.110796	-7.88986	0.00422189	-2.42839	-1.31039	1.09	-1.39
226030_at	BE897866	ACADSB	acyl-Coenzyme A dehydrogenase, short/branched chain	1.76541	0.624105	-2.92817	0.189667	-13.737	0.00908548	1.15669	0.916834	-4.46915	0.148549	-20.9663	0.00524196	1.17283	-6.1475	1.6	-11.27
226024_at	BG481459	COMMD1	copper metabolism (Murr1) domain containing 1	2.73208	0.00505349	3.24901	0.00107792	3.20428	0.00457386	1.47427	0.398468	1.75321	0.180116	1.72907	0.144081	1.04972	-1.10957	-1.04	1.04
226009_at	AI129328	RP11-529I10.4	deleted in a mouse model of primary ciliary dyskinesia	-1.06437	0.820712	1.04247	0.909309	2.25012	0.000116837	-1.10191	0.552637	1.00696	0.974418	2.17347	0.000173933	-1.27456	-1.52626	-1.56	-1.49
226006_at	AV758342	LOC554363	hypothetical gene LOC554363	3.83706	0.0138232	3.55537	0.0136986	2.86791	0.0774291	1.11729	0.890473	1.03526	0.96404	-1.19748	0.780304	1.08673	-1.97247	-1.04	-1.95
226005_at	BG170762	UBE2G1	ubiquitin-conjugating enzyme E2G 1 (UBC7 homolog, yeast)	2.34567	0.0487129	1.59107	0.288561	2.04202	0.146607	1.56917	0.425636	1.06437	0.92104	1.36604	0.515497	1.03526	-1.13288	1.26	1
225995_x_at	BG178695	FAM39B	family with sequence similarity 39, member B	-1.33793	0.359107	-1.7411	0.040524	-2.37841	0.0104197	1.31951	0.434766	1.01396	0.961149	-1.34723	0.329867	1.91853	-1.23114	1.67	-1.01
225992_at	AL562031	MLLT10	myeloid/lymphoid or mixed-lineage leukemia (trithorax homolog, Drosophila); translocated to, 10	3.75809	8.608e-05	3.09513	0.00018271	3.07375	0.000753944	1.38511	0.349428	1.14076	0.64092	1.13288	0.673591	1.27456	1.04972	1.85	1.14
225988_at	AI819938	HERC4	hect domain and RLD 4	9.44794	0.00032572	13.6422	6.6501e-05	10.1965	0.000639876	1.15669	0.838351	1.67018	0.394046	1.24833	0.697488	-1.11729	1.52626	-1.11	1.91
225987_at	AA650281	STEAP4	STEAP family member 4	1.42405	0.912808	7.31065	0.0546415	21.7057	0.0163957	1.31039	0.866135	6.72717	0.16514	19.9733	0.0287559	1.16473	6.86852	-1.16	14.52
225986_x_at	AB037788	CPSF2	cleavage and polyadenylation specific factor 2, 100kDa	3.13834	0.000660543	2.86791	0.000730868	2.65737	0.00453485	1.19748	0.590678	1.09429	0.787951	1.01396	0.966203	-1.00696	-1.23114	1.26	-1.07
225970_at	AA029818	DDHD1	DDHD domain containing 1	1	1	1.28343	0.146795	2.65737	0.000179258	-1.03526	0.896919	1.23971	0.352123	2.56685	0.00025496	-1.00696	2.04202	-1.04	1.95
225956_at	AL565238	LOC153222	adult retina protein	1.82766	0.274625	3.605	0.0111131	1.86607	0.290313	-2.73208	0.155137	-1.38511	0.562636	-2.67586	0.100929	-2.65737	1.16473	-1.45	1.14
225953_at	AI684281	P15RS	hypothetical protein FLJ10656	3.53081	0.00411001	3.63008	0.0023036	4.92458	0.00213798	-1.02101	0.972611	1.00696	0.997152	1.36604	0.481131	-1.42405	1.79005	-1.4	2.06
225951_s_at	AV756026	CHD2	Chromodomain helicase DNA binding protein 2	3.5801	0.00228151	3.53081	0.00156367	3.24901	0.00864727	-1.71713	0.310216	-1.7411	0.249983	-1.89212	0.131095	-1.08673	-1.65864	1.29	-1.3
225949_at	N21030	NRBP2	nuclear receptor binding protein 2	3.05252	0.0182232	1.3566	0.615822	1.43396	0.506012	2.62079	0.126015	1.16473	0.783371	1.23114	0.697928	1.70527	-1.20581	1.68	-1.7
225945_at	BF219240	ZNF655	zinc finger protein 655	5.31474	6.423e-06	6.23332	1.896e-06	6.1475	4.781e-06	1.00696	0.979849	1.18099	0.476877	1.16473	0.524229	1.04247	1.22264	1.09	1.48
225932_s_at	AI375753	HNRPA2B1	Heterogeneous nuclear ribonucleoprotein A2/B1	2.47942	0.113327	3.11666	0.0349154	3.11666	0.0773556	1.07177	0.94402	1.34723	0.631148	1.34723	0.648024	-1.02811	1.38511	1.54	1.83
225931_s_at	AI954660	RNF213	chromosome 17 open reading frame 27	2.73208	0.0514366	3.43426	0.0137272	3.94493	0.0224111	1.94531	0.359494	2.44528	0.164987	2.80889	0.0915132	-1.49485	5.57897	-1.09	4.69
225927_at	AA541479	MAP3K1	mitogen-activated protein kinase kinase kinase 1	2	0.155422	2.71321	0.0266142	3.03143	0.0410285	1.02811	0.975456	1.39474	0.523147	1.55833	0.385799	-1.07177	3.75809	1.12	4.89
225925_s_at	AA044730	USP48	ubiquitin specific peptidase 48	3.07375	0.0159046	3.29436	0.00792045	6.06287	0.00202978	-1.28343	0.653735	-1.19748	0.724852	1.53688	0.374093	-1.19748	1.30134	-1.31	1.79
225924_at	AI478634	KIAA1450	KIAA1450 protein	-2.58471	0.103753	-3.16017	0.0365113	-5.1337	0.0162462	-1.41421	0.619549	-1.72907	0.415937	-2.80889	0.119893	-2.41162	-1.04972	-1.89	-1.46
225919_s_at	AI832598	C9orf72	chromosome 9 open reading frame 72	1.12506	0.872658	1.31039	0.423469	1.77769	0.100641	-7.78124	5.8409e-05	-6.6807	6.9067e-05	-4.92458	0.000351856	-1.86607	-1.37554	-2.01	-1.41
225916_at	AA789302	ZNF131	zinc finger protein 131	5.02805	4.5663e-05	5.61778	1.5873e-05	6.36429	3.0508e-05	-1.46409	0.323519	-1.31039	0.410533	-1.15669	0.645425	-1.11729	1.04972	1.03	1.05
225910_at	BF514723	HELZ	hypothetical protein LOC284019	2.18859	0.0120907	1.79005	0.0404413	1.46409	0.272515	2	0.085673	1.6358	0.191544	1.33793	0.364733	-1.24833	-1.07177	-1.06	1.11
225908_at	AI829927	IAH1	isoamyl acetate-hydrolyzing esterase 1 homolog (S. cerevisiae)	2.88786	0.00510346	2.65737	0.00558024	2.47942	0.0256999	2.11404	0.115859	1.94531	0.126825	1.81504	0.135041	-1.01396	-1.06437	1.04	1.19
225903_at	AL118520	PIGU	phosphatidylinositol glycan anchor biosynthesis, class U	1.13288	0.869638	1.20581	0.647775	3.16017	0.00258094	1.07177	0.891875	1.14076	0.69696	2.9897	0.00513823	1.05702	1.12506	1.04	1.3
225897_at	AI709406	---	Homo sapiens, clone IMAGE:5547644, mRNA	-1.07177	0.944023	1.03526	0.979125	2	0.0265449	-1.02101	0.965606	1.08673	0.793562	2.09943	0.0286728	1.33793	1.09429	1.34	1.19
225889_at	BF475280	AEBP2	AE binding protein 2	1.51572	0.00926277	1.72907	0.000964234	2.80889	3.1603e-05	-1.18921	0.404417	-1.04247	0.846132	1.55833	0.0213634	1.45397	1.06437	1.45	1.09
225888_at	N62802	C12orf30	chromosome 12 open reading frame 30	3.27161	0.00379796	2.78949	0.00635547	3.31728	0.00818192	1.18921	0.710627	1.01396	0.981255	1.20581	0.667501	1.25701	1.20581	1.39	1.71
225885_at	AI336848	EEA1	early endosome antigen 1, 162kD	3.07375	0.0325972	2.49666	0.0634639	2.82843	0.0769737	1.30134	0.684172	1.05702	0.940149	1.19748	0.769891	-1.1487	1.71713	-1.2	2.21
225878_at	AL135264	KIF1B	Kinesin family member 1B	2.65737	0.0142076	3.36359	0.00250442	5.50217	0.0010049	-1.60214	0.378315	-1.26576	0.580273	1.29235	0.544695	-1.72907	-1.31951	-1.48	-1.02
225872_at	AA044835	SLC35F5	solute carrier family 35, member F5	4.08405	0.000254858	4.65893	8.4556e-05	4.31691	0.000497709	1.02101	0.971475	1.16473	0.644306	1.07923	0.847543	1.00696	3.16017	-1.01	3.53
225865_x_at	AJ238374	TH1L	TH1-like (Drosophila)	2.47942	0.0113785	3.65533	0.000730868	3.38698	0.00419694	1.21419	0.649133	1.79005	0.180116	1.65864	0.179129	-1.24833	1.27456	-1.34	1.45
225864_at	AL039862	FAM84B	family with sequence similarity 84, member B	12.3805	0.000117307	8.75435	0.000226891	4.75683	0.00755635	4.50023	0.0190528	3.18215	0.0517014	1.72907	0.287998	-1.24833	1.60214	1.09	2.19
225861_at	AW001250	C16orf14	chromosome 16 open reading frame 14	3.34035	0.00292105	1.98618	0.0485913	2.54912	0.0275133	1.36604	0.487509	-1.23114	0.599049	1.04247	0.94094	1.23971	-3.94493	-1.21	-3.41
225850_at	BF975327	SFT2D1	SFT2 domain containing 1	3.70635	0.00950392	5.06303	0.00158569	5.38893	0.00456153	1.93187	0.338585	2.63902	0.105783	2.80889	0.0766783	-1.30134	3.20428	-1.25	5.28
225849_s_at	BF975327	SFT2D1	SFT2 domain containing 1	2.36199	0.0289916	3.01049	0.00532116	4.53154	0.00250399	1.31951	0.550157	1.68179	0.306635	2.53151	0.0532875	-1.00696	1.86607	-1.13	2.61
225848_at	AI300168	ZNF746	zinc finger protein 746	1.7411	0.00779572	1.69349	0.00660076	2.47942	0.000728059	1.07177	0.800105	1.04247	0.851974	1.52626	0.0758889	1.07923	1.71713	1.39	1.85
225836_s_at	AL528840	C12orf32	chromosome 12 open reading frame 32	-1.02101	0.891133	-1.01396	0.92283	2.31338	1e-09	-1.04972	0.458365	-1.04247	0.463254	2.25012	1e-09	-1.01396	-1.02811	-1	-1.03
225829_at	BE552184	PDZD8	PDZ domain containing 8	3.73213	0.00891806	3.68075	0.00648275	2.62079	0.0750945	1.6245	0.428578	1.60214	0.410533	1.14076	0.829867	1.18921	1.58008	1.93	1.65
225823_at	AA699669	P117	hypothetical protein P117	4.59479	0.015388	3.70635	0.0242554	3.13834	0.0957609	1.37554	0.675056	1.10957	0.899917	-1.06437	0.936789	1.25701	-2.25012	-1.26	-2
225813_at	AA524361	RC3H2	Membrane associated DNA binding protein	2.04202	0.0212871	1.87905	0.030524	1.8025	0.0872071	1.17283	0.668893	1.07923	0.851066	1.03526	0.934673	-1.05702	1.04972	-1.04	1.14
225808_at	AA883486	LOC124512	hypothetical protein LOC124512	5.24157	0.00457267	4.82323	0.00407506	4.40762	0.018543	2.42839	0.246039	2.23457	0.246132	2.04202	0.220665	1.49485	1.28343	2.39	2.57
225807_at	AK025567	JUB	jub, ajuba homolog (Xenopus laevis)	1.10957	0.956702	1.85318	0.150957	5.85634	0.00197432	1.21419	0.740427	2.02792	0.213415	6.40856	0.00193309	1.25701	2.05623	1.27	3.67
225806_at	AI289311	JUB	jub, ajuba homolog (Xenopus laevis)	1.38511	0.619351	1.29235	0.712433	4.50023	0.00808067	1.34723	0.597198	1.25701	0.65759	4.37717	0.0137317	1.43396	1.51572	1.03	2.29
225798_at	AL047908	JAZF1	JAZF zinc finger 1	-1.00696	1	1.05702	0.947212	2.21914	0.00755158	-1.23971	0.480786	-1.16473	0.581686	1.8025	0.0506913	-1.02101	1.03526	-1.03	1
225796_at	AI684747	PXK	PX domain containing serine/threonine kinase	1.98618	0.0439429	2.17347	0.0180627	3.36359	0.00419694	1.09429	0.859756	1.19748	0.637369	1.85318	0.11697	-1.13288	1.10957	-1.16	1.32
225795_at	AV751709	C22orf32	chromosome 22 open reading frame 32	6.06287	0.00314456	5.9794	0.00211255	4.19887	0.0252791	1.76541	0.426984	1.7411	0.401559	1.22264	0.760003	1.02811	-1.34723	-1.21	-1.02
225792_at	AA618420	HOOK1	hook homolog 1 (Drosophila)	2	0.0317237	1.43396	0.267682	1.82766	0.0962626	1.65864	0.263513	1.18921	0.625797	1.51572	0.226665	-1.19748	1.07177	-1.21	1.32
225786_at	AI440495	LOC284702	hypothetical protein LOC284702	5.02805	0.00152322	4.08405	0.00249419	3.97237	0.00971	1.13288	0.848113	-1.08673	0.886383	-1.11729	0.843244	-1.04972	-1.10957	1.67	1.11
225773_at	AI669186	RSPRY1	ring finger and SPRY domain containing 1	1.27456	0.243751	1.45397	0.046611	2.23457	0.00174467	1.02101	0.950106	1.16473	0.481731	1.79005	0.019351	-1.00696	1.69349	1.22	1.99
225765_at	AA527296	---	CDNA FLJ31107 fis, clone IMR322000152	1.95884	0.185564	2.04202	0.129514	4.37717	0.0111016	1.32869	0.637501	1.38511	0.551161	2.96905	0.0680202	-1.09429	2.11404	-1.09	2.83
225762_x_at	AL531683	LOC284801	hypothetical protein LOC284801	-2.17347	0.00701539	-2.14355	0.00501779	-3.68075	0.00053046	-1	0.991023	1.01396	0.971291	-1.69349	0.0981383	1.19748	-1.58008	-1	-1.57
225753_at	AW003280	ZNF513	zinc finger protein 513	-1.31951	0.30469	-1.10191	0.834697	1.77769	0.0438164	-1.04247	0.916572	1.1487	0.631148	2.25012	0.0113869	-1.49485	1.13288	-1.41	1.34
225750_at	BE966748	---	CDNA FLJ14162 fis, clone NT2RM4002504	1.60214	0.168627	1.67018	0.10147	2.8481	0.00831011	1.37554	0.441176	1.43396	0.378291	2.44528	0.0293152	1.07923	1.12506	1.44	1.35
225748_at	AI458051	LTV1	LTV1 homolog (S. cerevisiae)	3.86375	0.000232318	3.53081	0.000250485	5.65685	8.0262e-05	-1.16473	0.668267	-1.27456	0.442193	1.25701	0.451138	1.18099	1.13288	1.75	1.28
225706_at	AI761989	GLCCI1	glucocorticoid induced transcript 1	-1.02101	1	1.14076	0.732503	2.96905	0.00140352	-1.04972	0.908088	1.10957	0.712677	2.88786	0.00222346	-1.02811	1.13288	-1.01	-1.02
225688_s_at	AK025444	PHLDB2	pleckstrin homology-like domain, family B, member 2	2.53151	0.0251677	1.50525	0.339643	1.31951	0.570413	1.56917	0.410886	-1.07177	0.895811	-1.22264	0.672513	1.49485	-1.03526	2.5	1.06
225684_at	BG496998	FAM33A	family with sequence similarity 33, member A	-1.01396	1	1.15669	0.498012	4.78991	3.108e-06	-1.10191	0.68503	1.06437	0.762331	4.40762	3.577e-06	-1.02101	1.34723	-1.01	1.18
225681_at	AA584310	CTHRC1	collagen triple helix repeat containing 1	-1.00696	0.997376	1	1	3.27161	0	-1.01396	0.798886	-1.00696	0.855031	3.24901	0	-1.00696	-1	-1.01	1
225679_at	AA534210	NAT12	N-acetyltransferase 12	2.51403	0.0442837	2.04202	0.104753	1.93187	0.212477	1.22264	0.728308	-1.00696	0.987566	-1.06437	0.913518	-1.10191	1.13288	1.06	1.61
225676_s_at	BE409290	WDSOF1	WD repeats and SOF1 domain containing	3.91768	0.0994536	4.34694	0.0581687	6.40856	0.0473949	1.98618	0.492331	2.20381	0.413183	3.24901	0.189279	1.21419	2	1.33	3.34
225674_at	AW873330	BCAP29	B-cell receptor-associated protein 29	1.21419	0.686908	1.48452	0.19897	2.12874	0.0342295	-1.21419	0.597911	1.00696	0.995938	1.44393	0.27233	-1.18099	1.48452	-1.03	1.7
225663_at	AL047650	ACBD5	acyl-Coenzyme A binding domain containing 5	8.45614	0.00140058	5.09824	0.00535157	4.31691	0.0288879	1.77769	0.437413	1.07177	0.934345	-1.10191	0.895868	-1.02101	-1.29235	1.31	1.24
225649_s_at	AA001414	STK35	serine/threonine kinase 35	1.97247	0.300615	2.9897	0.0562934	4.22807	0.0380905	-1.21419	0.818014	1.24833	0.748687	1.76541	0.37956	-1.8025	1.51572	-1.51	1.97
225647_s_at	AI246687	CTSC	cathepsin C	4.46915	0.0451093	5.9794	0.0137026	20.6776	0.00179246	3.83706	0.199277	5.1337	0.0761191	17.7531	0.00353305	3.97237	3.78423	3.07	6.77
225646_at	AI246687	CTSC	cathepsin C	1.01396	1	1.8025	0.215144	12.7286	0.000257183	1.12506	0.868499	2	0.264569	14.1232	0.000193731	1.68179	1.53688	1.08	2.21
225644_at	BF060776	CCDC117	coiled-coil domain containing 117	1.70527	0.152379	2.92817	0.0037896	2.78949	0.0158737	-1.49485	0.408881	1.1487	0.741	1.09429	0.840324	-1.56917	-1.07177	-1.11	1.19
225639_at	N21390	SKAP2	src kinase associated phosphoprotein 2	2.15846	0.222029	2.92817	0.0583587	5.35171	0.0175343	-1.41421	0.638636	-1.04247	0.966622	1.75321	0.384052	-1.18921	1.26576	-1.37	1.84
225636_at	H98105	STAT2	signal transducer and activator of transcription 2, 113kDa	3.22657	0.00297885	4.89056	0.000241301	3.45815	0.00484911	1.18099	0.710454	1.79005	0.197565	1.26576	0.548915	-1.23971	2.26577	1.4	2.59
225634_at	BG533558	ZC3HAV1	zinc finger CCCH-type, antiviral 1	2.92817	0.0500178	1.98618	0.206378	1.70527	0.395905	4.43828	0.0414619	3.01049	0.106406	2.58471	0.126359	-1.00696	3.5801	2.19	4.96
225626_at	AK000680	PAG1	phosphoprotein associated with glycosphingolipid microdomains 1	-1.00696	1	1.02101	0.935963	4.62675	1e-09	-1.05702	0.588388	-1.02811	0.774722	4.40762	0	1.00696	1.01396	-1	1.04
225623_at	AI621225	KIAA1737	KIAA1737	3.97237	0.000607367	2.92817	0.00205777	2.67586	0.0119185	1.90528	0.160947	1.40444	0.39608	1.28343	0.479162	1.01396	1.03526	1.12	1.24
225614_at	AI815207	SAAL1	serum amyloid A-like 1	3.5801	0.00032572	2.26577	0.0040754	3.29436	0.00132119	1.81504	0.116361	1.1487	0.650188	1.67018	0.110797	1.09429	-1.42405	1.12	-1.35
225594_at	AL038866	CREBZF	CREB/ATF bZIP transcription factor	1.31951	0.378942	1.23114	0.538373	-1.12506	0.743086	-1.36604	0.405887	-1.46409	0.292935	-2.02792	0.0407243	-1.27456	-1.19748	-1.04	-1.13
225583_at	AL573637	UXS1	UDP-glucuronate decarboxylase 1	1.26576	0.457321	1.03526	0.981123	2.42839	0.00658935	1.19748	0.573816	-1.02101	0.949906	2.2974	0.0148685	1.13288	1.01396	-1.13	-1
225581_s_at	BG028213	MRPL50	mitochondrial ribosomal protein L50	1.23114	0.83287	1.52626	0.397504	3.13834	0.030191	1.05702	0.946619	1.31039	0.596871	2.69447	0.0737399	1.10191	2.32947	1.04	3.67
225580_at	BG028213	MRPL50	mitochondrial ribosomal protein L50	1.55833	0.600319	2.53151	0.120106	4.75683	0.0292777	1.33793	0.705243	2.17347	0.340251	4.08405	0.0629022	1.08673	4.56305	-1.16	8.17
225575_at	AI680541	LIFR	leukemia inhibitory factor receptor alpha	7.21	0.0027975	5.65685	0.0042815	2.67586	0.144703	1.11729	0.904105	-1.14076	0.866989	-2.41162	0.181222	1.14076	-1.18921	1.12	1.3
225571_at	AA701657	LIFR	leukemia inhibitory factor receptor alpha	1.68179	0.148583	1.50525	0.23635	-1.22264	0.647501	-1.24833	0.597034	-1.39474	0.41541	-2.56685	0.0317745	1.12506	1.24833	1.01	1.35
225563_at	AI970788	PAN3	PAN3 polyA specific ribonuclease subunit homolog (S. cerevisiae)	2.37841	0.0240931	2.17347	0.0309767	2.18859	0.0665602	1.22264	0.668893	1.11729	0.811655	1.12506	0.797393	1.53688	-1.10957	1.79	1.15
225556_at	BG290058	LOC203547	hypothetical protein LOC203547	1.87905	0.0382031	1.61328	0.100228	2.90795	0.0045106	1.23114	0.570765	1.05702	0.898115	1.90528	0.0789016	-1.00696	1.81504	1.15	1.94
225552_x_at	AI991669	AURKAIP1 /// LOC727877	aurora kinase A interacting protein 1 /// similar to Cyclin-L2 (Paneth cell-enhanced expression protein)	2.11404	0.0188245	1.94531	0.0249715	2.80889	0.00650203	-1.00696	0.995626	-1.09429	0.820501	1.31951	0.401858	1.09429	-1.27456	1.06	-1.01
225548_at	AB040914	SHROOM3	shroom family member 3	1.82766	0.093235	1.87905	0.0635795	2.46229	0.0290083	-1.01396	0.980621	1.01396	0.984752	1.32869	0.465672	1.09429	1.06437	-1.04	1.37
225541_at	BE274422	RPL22L1	ribosomal protein L22-like 1	2.31338	0.0584266	2.71321	0.0193823	9.12611	0.000419088	-1.08673	0.908381	1.07923	0.902807	3.63008	0.0214915	-1.3566	-1.01396	-1.18	1.2
225540_at	BF342661	MAP2	microtubule-associated protein 2	1.21419	0.430778	1.23971	0.318703	-1.28343	0.284462	-1.33793	0.326183	-1.31039	0.324044	-2.08493	0.00646391	-1.02101	-1.23971	-1.01	-1.2
225534_at	AV711345	C8orf40	inositol 1,4,5-triphosphate receptor, type 2 /// chromosome 8 open reading frame 40	10.7034	0.000802175	8.33973	0.00107792	3.50642	0.0626849	2.11404	0.369368	1.64718	0.451301	-1.44393	0.577399	1.37554	-1.30134	1.75	-1.12
225528_at	AU149465	IPO8	importin 8	2.39496	0.0156354	2.11404	0.0253125	2.96905	0.00980893	1.20581	0.654193	1.06437	0.886136	1.49485	0.284376	-1.08673	1.13288	-1.04	1.42
225526_at	AW611917	MKLN1	muskelin 1, intracellular mediator containing kelch motifs	2.05623	0.000232553	1.43396	0.0144146	1.6358	0.00782179	1.34723	0.152049	-1.06437	0.712658	1.07177	0.717715	-1.24833	-1.23114	-1.11	-1.12
225523_at	AV726817	MRPL53	mitochondrial ribosomal protein L53	6.19026	0.000864613	5.85634	0.000702137	4.65893	0.00634305	1.45397	0.503602	1.37554	0.535697	1.09429	0.879976	-1.1487	-1.23114	-1.24	1.11
225522_at	AW628987	AAK1	AP2 associated kinase 1	1.13288	0.842186	-1.02101	0.995312	2.31338	0.0115785	1.56917	0.262233	1.3566	0.386241	3.20428	0.00206329	1.77769	-1.04972	1.88	-1.06
225521_at	AL137586	ANAPC7	anaphase promoting complex subunit 7	2.01391	0.117616	2.47942	0.0310875	2.8481	0.0382302	1.13288	0.848447	1.39474	0.497827	1.60214	0.320894	1.10957	3.07375	1.21	4.64
225519_at	AA206408	PPP4R2	protein phosphatase 4, regulatory subunit 2	1.97247	0.065501	1.98618	0.0497228	2.54912	0.0277348	1.55833	0.382392	1.56917	0.350306	2.01391	0.102255	1.42405	1.55833	2.14	2.01
225517_at	AW236976	ZNF770	zinc finger protein 770	7.11074	0.00417408	5.89708	0.00512326	7.26015	0.00867829	1.47427	0.605939	1.22264	0.778726	1.50525	0.549475	1.33793	1.10957	1.52	1.55
225512_at	AI005245	ZBTB38	zinc finger and BTB domain containing 38	5.77572	0.00224662	5.06303	0.00244262	4.62675	0.0115855	-1.37554	0.603106	-1.56917	0.433284	-1.71713	0.325883	-1.07177	1.19748	1.09	1.6
225501_at	AK027039	PHF6	PHD finger protein 6	2.09943	0.0633211	2.26577	0.0312109	4.16986	0.0040796	1.11729	0.838843	1.20581	0.664543	2.21914	0.0912463	1.08673	1.46409	-1.03	2.31
225498_at	AV713673	CHMP4B	chromatin modifying protein 4B	6.23332	0.000730849	6.9644	0.000316127	6.10504	0.0019718	1.45397	0.49229	1.6245	0.387443	1.42405	0.466746	-1.27456	1.20581	-1.16	1.49
225496_s_at	N21426	SYTL2	synaptotagmin-like 2	1.22264	0.783745	1.8025	0.121727	2.78949	0.0255584	-2.34567	0.111327	-1.59107	0.363906	-1.02811	0.955689	1.12506	1.23114	-1	1.3
225493_at	AI052701	LOC144438	hypothetical protein LOC144438	1.72907	0.0542003	1.94531	0.0146245	3.4822	0.00102003	-1.51572	0.300516	-1.34723	0.395975	1.32869	0.345277	-1	1.07177	1.05	1.31
225481_at	AL040051	FRMD6	FERM domain containing 6	2.75108	0.047482	2.44528	0.0637189	3.75809	0.0244454	1.60214	0.456217	1.42405	0.530883	2.18859	0.162085	1.51572	1.8025	5.24	2.14
225479_at	AL524175	LRRC58	leucine rich repeat containing 58	2.07053	0.0289235	1.79005	0.0630092	1.69349	0.159628	-1.01396	0.974956	-1.17283	0.653175	-1.23971	0.550563	-1.86607	-3.29436	-1.61	-3.2
225475_at	AI668786	MIER1	mesoderm induction early response 1 homolog (Xenopus laevis)	3.4822	0.0193154	4.19887	0.00605525	5.93809	0.00537162	1.18099	0.821689	1.42405	0.540225	2.01391	0.215018	-1.00696	2.49666	1.25	2.64
225464_at	N30138	FRMD6	FERM domain containing 6	1.65864	0.0455126	1.61328	0.045598	2.47942	0.00395131	1.08673	0.816525	1.05702	0.864927	1.6245	0.101513	1.06437	1.04972	1.65	1.05
225461_at	BE504570	EHMT1	euchromatic histone-lysine N-methyltransferase 1	4.31691	0.000541858	4.28709	0.000354248	4.08405	0.00178286	1.49485	0.398674	1.48452	0.371427	1.41421	0.355664	-1.04972	1.21419	1.34	1.77
225456_at	AI708776	PPARBP	PPAR binding protein	1.90528	0.0322725	2.02792	0.014802	2.44528	0.0117281	1.13288	0.748464	1.20581	0.567662	1.45397	0.2434	-1	1.07923	1.01	1.05
225443_at	AK025344	---	Homo sapiens, clone IMAGE:4082361, mRNA	1.52626	0.292666	2.02792	0.0457473	2.90795	0.0149046	1.07923	0.89799	1.43396	0.411454	2.05623	0.0983823	1.07923	1.69349	1.07	2.5
225433_at	AU144104	GTF2A1	General transcription factor IIA, 1, 19/37kDa	2.67586	0.0512204	2.51403	0.0527125	3.13834	0.0473226	1.68179	0.427473	1.58008	0.42651	1.97247	0.218112	1.18921	1.53688	1.41	1.88
225428_s_at	AI346600	DDX54	DEAD (Asp-Glu-Ala-Asp) box polypeptide 54	-2.49666	9.944e-06	-2.58471	5.174e-06	-2.67586	1.1285e-05	1.02811	0.899646	-1.00696	0.958165	-1.04247	0.809363	1.04247	-1.12506	1.1	-1.12
225427_s_at	BE871169	APOA1BP	apolipoprotein A-I binding protein	6.23332	0.000889404	3.86375	0.0042815	3.70635	0.0163455	2.04202	0.283416	1.26576	0.644774	1.21419	0.717357	1.30134	-1.77769	1.37	-1.46
225424_at	AB046780	GPAM	glycerol-3-phosphate acyltransferase, mitochondrial	17.3878	8.958e-05	5.81589	0.00170625	3.75809	0.0293986	9.84916	0.00179929	3.29436	0.0673504	2.12874	0.189811	2.11404	2.18859	2.73	2.62
225422_at	AI363359	CDC26	cell division cycle 26 homolog (S. cerevisiae)	2.11404	0.026223	2.69447	0.00360862	4.08405	0.00135231	1.43396	0.416631	1.82766	0.146338	2.77022	0.0157962	1.18921	1.31039	1.15	1.65
225420_at	AV699379	GPAM	glycerol-3-phosphate acyltransferase, mitochondrial	5.85634	0.00214063	2.46229	0.0635795	1.01396	0.989822	9.51366	0.00164235	4	0.0280688	1.64718	0.361289	1.81504	4.82323	2.89	4.77
225419_at	AI869704	C7orf11	chromosome 7 open reading frame 11	3.4822	0.012677	4.69134	0.00220661	3.45815	0.0257343	1.67018	0.418719	2.25012	0.182847	1.65864	0.325356	1.26576	-1.18099	1.53	1.31
225418_at	AI520949	PVRL2	poliovirus receptor-related 2 (herpesvirus entry mediator B)	2.12874	0.0469254	2.54912	0.0116792	3.03143	0.0130497	1.75321	0.301144	2.09943	0.114664	2.49666	0.0495517	1.31039	1.49485	1.14	2.4
225417_at	AA766646	EPC1	enhancer of polycomb homolog 1 (Drosophila)	2.58471	0.00179049	2.69447	0.000832085	1.91853	0.0348071	-1.11729	0.753534	-1.07177	0.83511	-1.50525	0.164608	-1.19748	1.09429	1.03	1.14
225416_at	N58188	RNF12	Ring finger protein 12	2.42839	0.0289592	2.96905	0.00696569	4.19887	0.00427221	1.07177	0.914663	1.31039	0.546661	1.85318	0.167632	-1.13288	1.02101	1.21	1.35
225415_at	AA577672	DTX3L	deltex 3-like (Drosophila)	3.36359	0.0685738	6.9644	0.00413508	5.6962	0.0239008	2.60268	0.317754	5.38893	0.0401373	4.40762	0.0671662	-1.05702	7.88986	3.48	8.66
225413_at	BG291685	USMG5	upregulated during skeletal muscle growth 5 homolog (mouse)	3.81055	0.0416247	5.35171	0.00948005	7.78124	0.00909154	1.17283	0.870842	1.64718	0.488054	2.39496	0.217589	-1.21419	-1.01396	-1.51	1.63
225392_at	BF967912	GFM2	G elongation factor, mitochondrial 2	2.62079	0.00294522	2.21914	0.00660194	2.88786	0.00384056	1.55833	0.289957	1.31951	0.418343	1.71713	0.112379	1.47427	1.24833	1.13	1.33
225390_s_at	AL390127	KLF13	Kruppel-like factor 13	3.50642	0.0190957	3.34035	0.0172939	-1.15669	0.859238	1.24833	0.738662	1.18921	0.778726	-3.24901	0.0656132	-2.54912	1.11729	-1.99	1.42
225384_at	BF001267	DOCK7	dedicator of cytokinesis 7	3.50642	0.00513532	3.07375	0.006846	5.1337	0.00227476	1.37554	0.528412	1.20581	0.692628	2.01391	0.139134	1.42405	1.16473	2.22	1.31
225365_at	BG249221	ZDHHC20	zinc finger, DHHC-type containing 20	2.62079	0.00130005	2.14355	0.00409837	4.72397	9.4981e-05	1.58008	0.20523	1.29235	0.407326	2.8481	0.00248298	-1.1487	1.89212	1.31	2.07
225364_at	BE222274	STK4	serine/threonine kinase 4	1.36604	0.294707	1.77769	0.0286734	3.05252	0.00186287	-1.01396	0.975676	1.28343	0.425341	2.20381	0.0232823	-1.02101	1.85318	-1.08	1.59
225359_at	BF666961	DNAJC19	DnaJ (Hsp40) homolog, subfamily C, member 19	2	0.0315126	2.39496	0.00617644	1.84038	0.0912805	1.42405	0.409927	1.70527	0.183894	1.31039	0.431884	1.02101	1.1487	1.04	1.49
225353_s_at	AI184968	C1QC	complement component 1, q subcomponent, C chain	1.47427	0.539904	3.27161	0.0140324	1.68179	0.360377	-1.45397	0.533894	1.52626	0.443373	-1.27456	0.674178	-1	1.30134	1.39	1.5
225351_at	AI697488	FAM45A	family with sequence similarity 45, member A	2.78949	0.0157836	1.53688	0.304304	1.34723	0.542257	2.26577	0.149467	1.24833	0.622871	1.09429	0.860783	1.54756	1.07177	2.87	1.21
225348_at	AI954700	LOC727922	similar to FUS-interacting serine-arginine-rich protein 1 (TLS-associated protein with Ser-Arg repeats) (TLS-associated protein with SR repeats) (TASR) (TLS-associated serine-arginine protein) (TLS-associated SR protein) (Neural-specific SR protein...	1.39474	0.504972	1.40444	0.448108	2.53151	0.0438163	-1.09429	0.885008	-1.08673	0.879169	1.65864	0.243787	-1.27456	1.15669	-1.34	1.59
225344_at	AL035689	NCOA7	nuclear receptor coactivator 7	3.83706	0.109508	13.8326	0.00251539	9.44794	0.0210093	3.70635	0.269632	13.3614	0.013136	9.12611	0.0349261	-1.32869	15.455	2.77	21.19
225340_s_at	BG107845	CAPRIN1	GPI-anchored membrane protein 1	8.05564	0.00102514	9.31787	0.000413454	15.1369	0.000403885	-1.13288	0.882428	1.02101	0.975635	1.65864	0.379328	1.03526	1.32869	1.04	1.87
225339_at	BG290577	SPAG9	CDNA FLJ26141 fis, clone TST03911	4.62675	0.00045697	3.5801	0.00101767	4.05584	0.00209842	-1.26576	0.581331	-1.6358	0.286286	-1.44393	0.33473	-1.22264	-1.27456	-1.06	-1.33
225330_at	AL044092	IGF1R	insulin-like growth factor 1 receptor	1.26576	0.76806	-1.11729	0.93264	-1.77769	0.266892	-2.21914	0.206998	-3.13834	0.0396143	-4.99332	0.00600166	1.25701	-3.50642	1.08	-3.1
225327_at	AB037791	KIAA1370	KIAA1370	5.02805	0.00190726	4.28709	0.00247938	2.07053	0.16693	2.08493	0.25686	1.77769	0.339315	-1.16473	0.784887	-1	2.80889	1.21	3.68
225314_at	BG291649	OCIAD2	OCIA domain containing 2	1.68179	0.430778	3.24901	0.0277125	1.24833	0.765918	2.09943	0.352075	4.05584	0.0432338	1.55833	0.45744	1.17283	4.37717	1.12	7.65
225312_at	AV704551	COMMD6	COMM domain containing 6	6.77396	0.00222846	8.75435	0.000594321	10.2674	0.00148353	1.20581	0.813065	1.55833	0.469184	1.82766	0.31022	-1.03526	1.05702	-1.08	1.74
225311_at	AA081349	IVD	isovaleryl Coenzyme A dehydrogenase	4.50023	0.00180945	2.17347	0.0532571	2.04202	0.141568	1.47427	0.457665	-1.40444	0.467865	-1.49485	0.369235	-1.13288	-3.22657	-1.23	-2.68
225304_s_at	BE741920	NDUFA11	NADH dehydrogenase (ubiquinone) 1 alpha subcomplex, 11, 14.7kDa	9.64646	0.000136425	8.57419	0.000138277	5.85634	0.00207612	1.3566	0.570061	1.20581	0.712971	-1.21419	0.709443	-1.17283	-1.14076	-1.11	1.14
225301_s_at	AI991160	MYO5B	myosin VB	2.86791	0.0454194	3.36359	0.0170549	5.89708	0.00589266	1.64718	0.445456	1.93187	0.339791	3.38698	0.0581039	-1.19748	1.61328	-1.07	2.41
225298_at	AA074597	PNKD	paroxysmal nonkinesiogenic dyskinesia	2.46229	0.00730139	2.25012	0.00907764	2.04202	0.0468911	1.7411	0.213254	1.59107	0.250766	1.44393	0.273229	-1.05702	-1.61328	-1.42	-1.3
225294_s_at	BG340967	TRAPPC1	trafficking protein particle complex 1	1.6358	0.230997	2.25012	0.0290842	2	0.118972	1.10957	0.858791	1.52626	0.386272	1.3566	0.483046	1.1487	1.30134	1.01	1.93
225291_at	AI967971	PNPT1	polyribonucleotide nucleotidyltransferase 1	2.67586	0.0173361	5.65685	0.000308352	6.86852	0.000564568	2.18859	0.158118	4.62675	0.00318342	5.61778	0.00157478	1.07923	6.02099	2.16	8.2
225290_at	AV692425	ETNK1	ethanolamine kinase 1	6.77396	0.000826428	8	0.000312027	6.40856	0.00256199	-1.07177	0.936558	1.10191	0.885452	-1.13288	0.83416	-1.91853	1.53688	-1.74	1.75
225288_at	AI949136	---	Full-length cDNA clone CS0DI001YP15 of Placenta Cot 25-normalized of Homo sapiens (human)	6.10504	0.0259829	2.58471	0.231558	2.11404	0.420803	2.20381	0.440161	-1.07177	0.948405	-1.31039	0.775695	-1.37554	1.10957	1.4	1.73
225286_at	AI741110	ARSD	arylsulfatase D	1.32869	0.218522	1.27456	0.271596	2.53151	0.00144427	-1.15669	0.583769	-1.20581	0.445481	1.64718	0.0648849	-1.47427	-1.07923	-1.39	-1.04
225284_at	AA639752	LOC144871	hypothetical protein LOC144871	3.81055	0.0339274	2.78949	0.0846312	2.86791	0.137064	1.46409	0.616354	1.07177	0.93802	1.10191	0.90397	-1.60214	1.59107	-2.69	2.27
225278_at	BF593382	PRKAB2	protein kinase, AMP-activated, beta 2 non-catalytic subunit	2.53151	0.0146537	2	0.046706	1.51572	0.3217	1.11729	0.829085	-1.13288	0.77477	-1.49485	0.312521	-1.54756	-1	-1.1	1.3
225268_at	AU144710	KPNA4	karyopherin alpha 4 (importin alpha 3)	4.72397	0.00758564	5.02805	0.0039837	10.5561	0.00127411	1.19748	0.804964	1.27456	0.691265	2.67586	0.11858	1.16473	2.11404	1.84	2.31
225267_at	AI935246	KPNA4	karyopherin alpha 4 (importin alpha 3)	5.38893	0.000101524	5.6962	4.5356e-05	6.58873	9.462e-05	-1.05702	0.914177	-1	0.996959	1.15669	0.685738	1.14076	3.11666	1.64	3.02
225261_x_at	AJ238376	TH1L	TH1-like (Drosophila)	3.13834	0.00153925	3.50642	0.000530942	3.78423	0.00146072	1.48452	0.368139	1.65864	0.20748	1.79005	0.11017	-1.06437	-1.40444	-1.13	-1.09
225260_s_at	AL551823	MRPL32	mitochondrial ribosomal protein L32	3.65533	0.00496158	4.02782	0.00198035	3.89062	0.00826984	1.60214	0.411003	1.76541	0.306723	1.70527	0.245654	1.10191	1.28343	1.29	1.67
225251_at	AK021761	RAB24	RAB24, member RAS oncogene family	1.95884	0.10468	1.77769	0.151447	3.07375	0.0196562	1.21419	0.704417	1.10191	0.856872	1.90528	0.158839	-1.03526	1.04247	-1.21	1.33
225245_x_at	BG386566	H2AFJ	H2A histone family, member J	2.88786	0.00867821	4.11246	0.000822013	3.5801	0.00619808	1.54756	0.405255	2.20381	0.0973741	1.91853	0.13365	-1.14076	-1.37554	-1.16	1.04
225243_s_at	AB046821	SLMAP	sarcolemma associated protein	2.94854	0.0673098	3.11666	0.0423977	3.11666	0.0878607	1.33793	0.687174	1.41421	0.592567	1.41421	0.595737	-1.34723	2.25012	-1.04	3.06
225240_s_at	BE220026	MSI2	musashi homolog 2 (Drosophila)	2.42839	0.034134	2.46229	0.0240372	3.38698	0.0136626	1.18099	0.760332	1.19748	0.699433	1.64718	0.267602	1.21419	1.77769	1.47	1.91
225232_at	AA524700	MTMR12	myotubularin related protein 12	3.53081	0.00734546	2.47942	0.0315383	2.42839	0.077142	1.70527	0.382392	1.19748	0.719423	1.17283	0.764867	1.09429	1.12506	-1.04	1.39
225230_at	AI735261	TMEM77	transmembrane protein 77	2.82843	0.0148245	2.44528	0.0229201	3.89062	0.0066789	1.52626	0.427846	1.31951	0.539415	2.09943	0.117824	1.01396	-1.16473	1.02	1.01
225229_at	AL044396	AFF4	AF4/FMR2 family, member 4	5.6962	0.00475644	4.95883	0.00536737	4.92458	0.0170884	-1.10957	0.91637	-1.27456	0.703862	-1.28343	0.711468	1.20581	1.18921	1.34	1.46
225225_at	BF791544	KRTAP4-7	Keratin associated protein 4-7	2	0.000611306	1.91853	0.00057619	1.95884	0.00186287	1.14076	0.518283	1.09429	0.620135	1.11729	0.546426	-1.06437	1.06437	-1.09	1.04
225223_at	AI478523	SMAD5	SMAD family member 5	2.82843	0.000524221	3.01049	0.000231951	3.78423	0.00021186	-1.14076	0.665478	-1.07177	0.806382	1.17283	0.546566	-1.26576	1.04972	-1.16	1.17
225222_at	AI243268	HIAT1	hippocampus abundant transcript 1	4.08405	0.0108904	6.6807	0.00102424	5.02805	0.0104961	1.16473	0.844328	1.90528	0.352123	1.43396	0.536882	1.14076	1.71713	1.58	2.44
225212_at	BC005163	SLC25A25	solute carrier family 25 (mitochondrial carrier; phosphate carrier), member 25	-1.76541	0.352473	1.09429	0.968777	-1.20581	0.804659	-6.06287	0.0143396	-3.13834	0.0963911	-4.14106	0.0386373	-2.49666	-1.40444	-2.39	-1.44
225208_s_at	AW575350	FAM103A1	family with sequence similarity 103, member A1	1.17283	0.702965	1.41421	0.186101	1.65864	0.0946366	1.42405	0.348351	1.71713	0.104579	2.01391	0.0364107	1.31039	1.94531	1.34	2.27
225202_at	BE620739	RHOBTB3	Rho-related BTB domain containing 3	2.71321	0.176798	4.50023	0.0267348	3.50642	0.118201	-3.4822	0.216055	-2.09943	0.39608	-2.69447	0.203771	-2.53151	-2.26577	-2.31	-1.95
225201_s_at	BF569593	MRPL14	mitochondrial ribosomal protein L14	2.8481	0.0354925	2.53151	0.0480078	2.60268	0.0885539	1.59107	0.450073	1.41421	0.526027	1.45397	0.491564	1.04247	-1.18099	1.09	1.29
225190_x_at	AW402660	RPL35A	ribosomal protein L35a	3.68075	0.01317	2.73208	0.0367718	2.78949	0.072546	1.41421	0.567217	1.04972	0.941887	1.07177	0.908847	1.36604	-1.93187	1.59	-1.56
225189_s_at	AA194149	RAPH1	Ras association (RalGDS/AF-6) and pleckstrin homology domains 1	6.40856	0.00144127	4.08405	0.00583724	2.2974	0.150742	2.14355	0.293584	1.36604	0.5829	-1.30134	0.639096	1.16473	2.69447	-1.22	4.08
225179_at	AA161140	---	Full-length cDNA clone CS0DK002YG10 of HeLa cells Cot 25-normalized of Homo sapiens (human)	3.53081	0.00921958	2.47942	0.0383553	3.73213	0.0150122	3.13834	0.066275	2.20381	0.175854	3.31728	0.0371761	1.08673	1.79005	1.04	3.07
225176_at	AA156754	---	Leucyl/cystinyl aminopeptidase	4.72397	0.000558529	5.42642	0.000196501	5.93809	0.000550972	1.39474	0.459087	1.60214	0.32619	1.75321	0.168648	1.14076	1.26576	1.21	1.32
225174_at	AW512173	DNAJC10	DnaJ (Hsp40) homolog, subfamily C, member 10	3.29436	0.0636485	4.16986	0.0205877	10.6295	0.00338352	1.89212	0.43676	2.39496	0.295931	6.10504	0.0252689	1.05702	4.65893	-1.55	9.99
225173_at	BE501862	ARHGAP18	Rho GTPase activating protein 18	1.02101	0.994017	1.18099	0.184921	2.51403	2.338e-05	-1.02811	0.882774	1.12506	0.416892	2.39496	3.153e-05	-1.13288	-1	-1.11	1.16
225171_at	BE644830	ARHGAP18	Rho GTPase activating protein 18	-1.26576	0.465843	-1.02101	0.998057	2.26577	0.0106106	-1.39474	0.372701	-1.12506	0.701665	2.05623	0.0321963	-1.48452	-1.07923	-1.57	1.06
225169_at	AL526652	INTS4	integrator complex subunit 4	1.07923	0.901848	1.21419	0.432867	2.18859	0.00399126	1.12506	0.657711	1.26576	0.390515	2.28153	0.0040757	1.23971	1.04247	1.2	1.27
225161_at	AI659020	GFM1	G elongation factor, mitochondrial 1	4.25748	0.00991968	4.62675	0.00468398	5.02805	0.011274	2.82843	0.160947	3.07375	0.0911215	3.34035	0.0647932	1.40444	2.44528	1.61	3.57
225153_at	AI814295	GFM1	G elongation factor, mitochondrial 1	3.20428	0.0179817	2.60268	0.0368346	4.19887	0.0117281	1.04972	0.955285	-1.17283	0.771961	1.37554	0.541559	-1.18921	-1.08673	-1.44	1.33
225152_at	BF940944	ZNF622	zinc finger protein 622	2.21914	0.00106327	2.46229	0.000296165	2.09943	0.00422647	-1.64718	0.0725109	-1.48452	0.122484	-1.7411	0.0315156	-1.03526	-1.44393	-1.26	-1.36
225144_at	AI457436	BMPR2	bone morphogenetic protein receptor, type II (serine/threonine kinase)	4.95883	0.00656373	2.82843	0.0473206	2	0.273723	1.8025	0.418839	1.02811	0.975635	-1.37554	0.60426	-1.18099	1.02811	1.07	1.02
225133_at	AA130132	KLF3	---	7.83536	0.00356784	8.33973	0.00185734	5.61778	0.0214769	1.06437	0.958658	1.13288	0.879913	-1.31039	0.722667	-1.7411	1.23971	-1.22	1.44
225120_at	N25931	PURB	purine-rich element binding protein B	3.43426	0.00414244	3.29436	0.00338975	4.46915	0.00280212	-1.28343	0.599764	-1.33793	0.49789	1.01396	0.978368	-1.10957	-1.55833	1.16	-1.31
225117_at	AL137317	KIAA1267	KIAA1267	1.91853	0.0194073	2.47942	0.00165415	2.88786	0.00232143	-1.07177	0.86127	1.20581	0.521352	1.40444	0.242765	-1.22264	1.22264	1.02	1.51
225114_at	AA127674	AGPS	alkylglycerone phosphate synthase	-1.00696	1	1.16473	0.596446	4.85678	2.3835e-05	-1.02811	0.941005	1.14076	0.594941	4.75683	2.1753e-05	-1.07923	1.16473	-1.09	1.42
225107_at	AI963008	HNRPA2B1	Heterogeneous nuclear ribonucleoprotein A2/B1	3.89062	0.0364392	3.63008	0.035887	3.5801	0.0823351	1.05702	0.963467	-1.01396	0.988399	-1.02811	0.968975	-1.13288	1.20581	1.78	1.55
225101_s_at	AL578668	SNX14	sorting nexin 14	9.71356	2.1117e-05	9.91766	1.1908e-05	11.2356	2.6348e-05	1.22264	0.640655	1.24833	0.566108	1.41421	0.352464	1.02101	1.1487	1.12	1.38
225093_at	N66570	UTRN	utrophin	2.73208	0.0592377	4.05584	0.00798455	3.89062	0.026857	1.12506	0.891088	1.67018	0.41416	1.60214	0.409478	-1.43396	2.46229	1.24	3.76
225092_at	AL550977	RABEP1	rabaptin, RAB GTPase binding effector protein 1	2.39496	0.0237649	1.52626	0.258762	1.48452	0.357008	1.52626	0.409643	-1.02811	0.966657	-1.05702	0.920022	1.51572	-1.19748	1.95	-1.2
225084_at	BG170743	EXOC5	exocyst complex component 5	3.11666	0.00181328	3.16017	0.00102424	4.37717	0.000773536	-1.05702	0.919817	-1.04247	0.937626	1.32869	0.408696	1.10191	1.32869	1.06	1.45
225083_at	AL536986	C6orf51	chromosome 6 open reading frame 51	4.14106	0.0198098	5.20537	0.00590052	8.57419	0.00382365	1.42405	0.623155	1.79005	0.410533	2.94854	0.113452	-1.11729	1.09429	-1.4	1.63
225082_at	NM_016207	CPSF3	cleavage and polyadenylation specific factor 3, 73kDa	2.21914	0.00215811	1.98618	0.00376741	2.42839	0.00266916	1.22264	0.474197	1.09429	0.728048	1.33793	0.245654	1.05702	1.07177	1.09	1.24
225076_s_at	AA150460	ZNFX1	zinc finger, NFX1-type containing 1	1.71713	0.165038	2.42839	0.0152869	3.41054	0.00747845	2.51403	0.0714239	3.55537	0.0078125	4.99332	0.00177554	1.30134	1.84038	2.08	1.92
225073_at	NM_016488	PPHLN1	periphilin 1	3.20428	0.0181349	3.11666	0.0144421	5.27803	0.00492459	1.41421	0.555021	1.37554	0.546962	2.32947	0.123855	1.11729	2.20381	1.14	3.13
225053_at	W94952	CNOT7	CCR4-NOT transcription complex, subunit 7	3.50642	0.000817529	3.68075	0.000401384	3.29436	0.00283551	1.7411	0.208964	1.82766	0.118081	1.6358	0.155934	1.29235	2.63902	1.34	3.01
225051_at	AA522435	EPB41	erythrocyte membrane protein band 4.1 (elliptocytosis 1, RH-linked)	1.15669	0.561944	1.23971	0.268975	2.07053	0.0026207	1.04247	0.894707	1.11729	0.610629	1.86607	0.0103902	-1.25701	1.17283	-1.4	1.33
225049_at	BF382281	BLOC1S2	biogenesis of lysosome-related organelles complex-1, subunit 2	2.63902	0.137639	4.16986	0.0195635	11.4716	0.0026207	1.42405	0.653672	2.25012	0.33118	6.19026	0.0232098	-1.23971	1.90528	-1.05	4.1
225043_at	AW304786	SLC15A4	solute carrier family 15, member 4	-1.91853	0.0355181	-2	0.0189319	-1.24833	0.549234	-1.21419	0.607721	-1.26576	0.484348	1.26576	0.473385	-1.18921	-1.18921	-1.41	-1.3
225036_at	BF969806	C9orf105 /// SHB	Src homology 2 domain containing adaptor protein B /// chromosome 9 open reading frame 105	1.3566	0.548999	1.61328	0.219354	3.38698	0.00968595	1.05702	0.942907	1.25701	0.606407	2.63902	0.0475048	-1.04247	1.50525	-1.08	2.29
225033_at	AV721528	LOC286167	hypothetical protein LOC286167	1.51572	0.373028	1.67018	0.213045	2.53151	0.0497893	-1.52626	0.431051	-1.38511	0.477256	1.09429	0.854727	-1.53688	1.1487	-1.06	1.06
225032_at	AI141784	FNDC3B	fibronectin type III domain containing 3B	6.9163	0.015388	5.09824	0.0271235	5.50217	0.053476	-1.07177	0.964386	-1.45397	0.666542	-1.34723	0.745549	1.05702	1.05702	1.6	1.09
225026_at	BF572029	CHD6	chromodomain helicase DNA binding protein 6	2.11404	0.000143002	1.6358	0.00181329	1.59107	0.00901703	1.14076	0.474669	-1.13288	0.435398	-1.16473	0.32734	1.24833	-1.07177	1.61	-1.04
225024_at	AL117521	C20orf77	chromosome 20 open reading frame 77	2.09943	0.0216542	1.77769	0.054922	2.23457	0.0283669	1.32869	0.467031	1.12506	0.748687	1.41421	0.312822	1.20581	1.6245	1.51	1.93
225019_at	BF797381	CAMK2D	calcium/calmodulin-dependent protein kinase (CaM kinase) II delta	2.39496	0.0874603	3.68075	0.00962944	4.89056	0.00965069	-1.39474	0.59242	1.10191	0.887542	1.46409	0.496305	-1.39474	1.89212	-1.16	2.53
225017_at	AK022954	CCDC14	coiled-coil domain containing 14	1.67018	0.0294771	1.65864	0.0233221	4.89056	3.0565e-05	1.27456	0.427725	1.26576	0.40576	3.73213	0.000164719	1.07923	1.14076	-1.06	1.28
225014_at	BF508958	LOC389203	hypothetical gene supported by BC032431	4.72397	0.00882279	4.89056	0.00529247	4.14106	0.0290861	1.84038	0.412597	1.90528	0.370285	1.61328	0.433095	-1.38511	1.27456	-1.52	2.33
225011_at	AK026351	PRKAR2A	Protein kinase, cAMP-dependent, regulatory, type II, alpha	3.11666	0.0126783	1.37554	0.555062	2.90795	0.0349586	1.7411	0.36733	-1.30134	0.589571	1.6245	0.306675	1.31951	-1.22264	1.36	-1.41
225010_at	AK024913	CCDC6	coiled-coil domain containing 6	2.54912	0.170346	2.9897	0.0794655	5.6962	0.0231055	1.13288	0.905796	1.32869	0.696575	2.53151	0.194311	-1.38511	1.24833	1.08	1.69
225007_at	AV705516	---	Full-length cDNA clone CS0DL005YA15 of B cells (Ramos cell line) Cot 25-normalized of Homo sapiens (human)	3.29436	0.00776026	2.39496	0.0292796	2.23457	0.0908989	1.86607	0.302407	1.3566	0.508328	1.26576	0.620006	1.51572	1.23971	1.45	1.45
225006_x_at	AJ238379	TH1L	TH1-like (Drosophila)	2.31338	0.0709124	2.8481	0.0185794	3.05252	0.0350672	1.41421	0.534022	1.7411	0.354779	1.86607	0.209739	-1.17283	1.14076	-1.11	1.74
225003_at	BF343862	MGC3205 /// UNQ501	hypothetical protein MGC3205 /// MBC3205	5.81589	0.0018633	4.53154	0.0032836	2.28153	0.14592	2.21914	0.258891	1.72907	0.379873	-1.1487	0.827306	1.29235	-1.32869	1.16	-1.21
224997_x_at	AL575306	H19	H19, imprinted maternally expressed untranslated mRNA	1.94531	0.134428	1.51572	0.367057	3.11666	0.0241688	-1.23114	0.697171	-1.58008	0.39069	1.30134	0.589199	-1.23114	1.08673	-1.54	1.3
224984_at	W61007	NFAT5	nuclear factor of activated T-cells 5, tonicity-responsive	4.37717	0.00228151	4.34694	0.00150325	3.81055	0.00956611	2.11404	0.219133	2.09943	0.172731	1.84038	0.192989	1.21419	1.61328	1.78	1.92
224983_at	BF339821	SCARB2	scavenger receptor class B, member 2	4.02782	0.00280636	5.16941	0.000576843	5.1337	0.00235553	1.43396	0.480025	1.84038	0.255682	1.82766	0.185799	-1.00696	2.04202	1.42	2.89
224981_at	AL520900	LOC124446	hypothetical protein BC017488	12.8171	0.000219349	8.45614	0.000477375	15.0324	0.00034733	2.32947	0.261899	1.53688	0.463655	2.73208	0.10322	1.01396	-2.56685	-1.84	-1.97
224976_at	R37335	NFIA	nuclear factor I/A	2.94854	0.0172107	2.08493	0.0781878	1.7411	0.271972	1.71713	0.378315	1.21419	0.689828	1.01396	0.978368	-1.23971	-1.00696	1.12	1.05
224975_at	AB037860	NFIA	nuclear factor I/A	3.97237	0.027371	2.65737	0.0962564	2.23457	0.257922	1.32869	0.717901	-1.12506	0.886714	-1.33793	0.676377	-1.23114	-1.07923	-1.15	1.16
224974_at	AK024460	SUDS3	suppressor of defective silencing 3 homolog (S. cerevisiae)	1.20581	0.331947	1.31039	0.113972	2.02792	0.00201189	-1.09429	0.686666	-1.00696	0.974951	1.53688	0.0499127	-1.12506	1.00696	-1.06	1.06
224973_at	AL078599	FAM46A	family with sequence similarity 46, member A	2.04202	0.139291	3.38698	0.00870356	2.62079	0.0693122	1.31039	0.639755	2.17347	0.19456	1.68179	0.298561	-1.67018	1.64718	-1.16	1.21
224972_at	BF381837	C20orf52	chromosome 20 open reading frame 52	8.51496	0.000376713	7.01285	0.000455217	6.02099	0.0030917	1.27456	0.681132	1.04972	0.94216	-1.10957	0.869147	1.07923	-1.65864	-1.12	-1.27
224970_at	AA419275	NFIA	nuclear factor I/A	-1.91853	0.226651	-2.9897	0.0255143	-3.09513	0.0521836	-1.22264	0.770433	-1.90528	0.341713	-1.97247	0.220062	-1.06437	-1.1487	-1.2	1.01
224967_at	W72338	UGCG	UDP-glucose ceramide glucosyltransferase	7.56846	0.00348145	9.71356	0.00101767	6.45313	0.0125156	-1.18921	0.845112	1.07923	0.934651	-1.39474	0.645134	-1.02811	1.77769	1.65	2.45
224960_at	AK024274	SCYL2	SCY1-like 2 (S. cerevisiae)	3.31728	0.000962146	4.37717	0.000145683	3.94493	0.000993664	-1.00696	0.989439	1.31039	0.4387	1.18099	0.640212	1.00696	3.65533	1.07	4.64
224959_at	AI718385	SLC26A2	solute carrier family 26 (sulfate transporter), member 2	1.31039	0.407397	1.38511	0.241443	4.56305	0.000218692	-1.29235	0.45008	-1.22264	0.507916	2.69447	0.00655028	-1.06437	1.60214	-1.07	1.61
224957_at	AL572206	LOC497661	putative NFkB activating protein	5.02805	0.0101602	6.23332	0.0031827	6.9644	0.00759113	1.1487	0.872726	1.42405	0.593559	1.59107	0.470836	-1.23114	2.96905	1.09	4.71
224956_at	AI743689	NUFIP2	nuclear fragile X mental retardation protein interacting protein 2	3.24901	0.0877548	4.85678	0.0171813	7.11074	0.0153531	1.19748	0.860868	1.79005	0.449731	2.62079	0.199306	-1.6358	2.77022	1.02	4.14
224953_at	AW001618	YIPF5	Yip1 domain family, member 5	1.72907	0.175551	1.84038	0.102657	2.42839	0.0454948	-1.07177	0.911108	-1.00696	0.985035	1.31039	0.524658	-1.68179	1.18921	-1.71	1.66
224949_at	AA169752	YIPF5	Yip1 domain family, member 5	3.27161	0.0259369	3.55537	0.0128675	3.5801	0.034476	1.07923	0.940351	1.17283	0.798328	1.18099	0.803816	-1.49485	1.20581	-1.44	1.43
224944_at	AL566034	TMPO	thymopoietin	1.37554	0.164098	1.18921	0.533118	3.50642	0.000164819	1.38511	0.301497	1.19748	0.468669	3.53081	0.000164505	1.44393	1.15669	1.73	1.25
224937_at	BF311866	PTGFRN	prostaglandin F2 receptor negative regulator	1.05702	0.932515	1.20581	0.364094	3.50642	5.2255e-05	-1.02811	0.925379	1.10957	0.641532	3.22657	9.7195e-05	-1	1.13288	-1	1.3
224934_at	AW473802	YIPF5	Yip1 domain family, member 5	3.18215	0.00150907	3.09513	0.00114937	3.24901	0.00331672	-1.03526	0.955702	-1.06437	0.879913	-1.01396	0.977191	1.05702	1.60214	1.01	1.67
224933_s_at	AA425650	JMJD1C	jumonji domain containing 1C	3.605	0.00346584	3.75809	0.00182565	2.08493	0.10537	-1.34723	0.539617	-1.29235	0.555511	-2.32947	0.0783617	-1.23114	-1.08673	1.01	-1.13
224932_at	AI814909	C22orf16	chromosome 22 open reading frame 16	8.81524	0.000744636	7.72749	0.000727613	10.7779	0.00105931	1.44393	0.570371	1.26576	0.698775	1.76541	0.329526	1.23114	-1.82766	-1.02	-1.27
224922_at	AI022089	CSNK2A2	casein kinase 2, alpha prime polypeptide	2.04202	0.00267664	2.01391	0.00194669	1.87905	0.012168	1.03526	0.928675	1.02101	0.951917	-1.04972	0.870444	-1.16473	-1.42405	-1.25	-1.52
224918_x_at	AI220117	MGST1	microsomal glutathione S-transferase 1	4.72397	0.00220427	4.34694	0.002082	3.01049	0.0341726	2.14355	0.232816	1.97247	0.249569	1.36604	0.535066	-1.31039	1.44393	-1.11	1.64
224917_at	BF674052	MIRN21	microRNA 21	1.21419	0.948567	2.34567	0.266705	7.78124	0.0211142	-1.90528	0.490435	1.01396	0.986876	3.36359	0.15182	-1.10957	2.51403	-1.45	3.02
224914_s_at	BG394042	CIP29 /// DNAJC14	cytokine induced protein 29 kDa /// DnaJ (Hsp40) homolog, subfamily C, member 14	6.77396	0.000762305	9.44794	0.000158369	11.3924	0.000341034	1.38511	0.570765	1.93187	0.286286	2.32947	0.119215	1.12506	1.25701	-1.09	1.76
224903_at	AL519818	CIRH1A	cirrhosis, autosomal recessive 1A (cirhin) /// family with sequence similarity 83, member G	1.43396	0.382399	1.40444	0.393145	2.56685	0.0255584	-1.12506	0.817109	-1.1487	0.730457	1.59107	0.237364	-1.01396	1.20581	1.06	1.78
224899_s_at	BG292405	LOC728866 /// RP11-217H1.1	implantation-associated protein /// similar to implantation-associated protein	6.9644	0.0283099	5.85634	0.0344011	4.14106	0.153949	2.2974	0.447716	1.93187	0.4968	1.36604	0.770956	-1.21419	2.96905	-1.13	4.03
224894_at	BF247906	YAP1	Yes-associated protein 1, 65kDa	2.39496	0.0652401	3.03143	0.0151564	3.70635	0.0181672	1.48452	0.491507	1.87905	0.300996	2.2974	0.123877	1.12506	2.65737	1.24	3.9
224892_at	BF680495	PLDN	pallidin homolog (mouse)	1.79005	0.0652401	2.63902	0.00292767	2.8481	0.00645282	-1.1487	0.730426	1.28343	0.470308	1.38511	0.33458	-1.12506	1.59107	1.26	1.95
224889_at	BE888885	FOXO3	forkhead box O3A	-1.08673	0.925393	1.05702	0.959283	-1.48452	0.229336	-1.76541	0.14854	-1.53688	0.244273	-2.41162	0.0160008	-1.71713	1.01396	-1.49	-1.13
224880_at	AV703462	RALA	v-ral simian leukemia viral oncogene homolog A (ras related)	3.24901	0.00776091	2.94854	0.0088837	3.63008	0.00972857	2.05623	0.217965	1.86607	0.246132	2.2974	0.090608	1.08673	1.76541	-1.46	2.43
224862_at	BF969428	GNAQ	Guanine nucleotide binding protein (G protein), q polypeptide	2.12874	0.0156204	1.97247	0.0202211	2.47942	0.0116877	-1.10957	0.801335	-1.19748	0.583876	1.04972	0.902147	1.30134	1.46409	1.32	1.68
224859_at	AL360136	CD276	CD276 molecule	-2.94854	0.00065006	-3.24901	0.000227944	-1.97247	0.0253841	1.13288	0.707987	1.02811	0.950073	1.69349	0.092168	1.14076	1.03526	1.01	-1
224858_at	AK023130	ZDHHC5	zinc finger, DHHC-type containing 5	2.25012	0.0513029	2.34567	0.0316773	2.58471	0.0454084	1.55833	0.416631	1.6245	0.364611	1.79005	0.195856	1.08673	2.26577	1.06	2.88
224838_at	AK026898	FOXP1	forkhead box P1	-1.49485	0.567648	1.08673	0.970744	-1.44393	0.568404	-5.50217	0.01668	-3.38698	0.0664338	-5.31474	0.0144318	-3.94493	-2.18859	-2.17	-2.57
224837_at	AW080845	FOXP1	forkhead box P1	-1.33793	0.805117	1.03526	0.996831	-1.56917	0.527526	-4.69134	0.0539038	-3.38698	0.102298	-5.50217	0.0238107	-4.02782	-3.13834	-2.53	-3.92
224836_at	AL109824	TP53INP2	tumor protein p53 inducible nuclear protein 2	1.19748	0.843511	1.3566	0.5459	-1.01396	0.989594	-2.44528	0.116361	-2.15846	0.143262	-2.96905	0.0381784	-1.81504	-1.10957	-1.11	1.05
224835_at	AL109935	RP5-1022P6.2	hypothetical protein KIAA1434	-1.11729	0.963343	-1.10191	0.958592	1.04972	0.958943	-12.8171	0.000552399	-12.6407	0.000371955	-10.9283	0.000759627	-1.38511	-1.10957	-1.64	-1.26
224831_at	BE620832	CPEB4	cytoplasmic polyadenylation element binding protein 4	6.86852	0.0211154	5.54044	0.0284625	9.51366	0.0189309	2.46229	0.410578	1.98618	0.450711	3.41054	0.173269	1.6358	3.83706	2.57	5.22
224829_at	AA772278	CPEB4	cytoplasmic polyadenylation element binding protein 4	2.9897	0.0276661	1.82766	0.212988	5.02805	0.0071125	1.8025	0.382676	1.10191	0.873911	3.03143	0.0656126	2.54912	1.50525	4.89	1.85
224827_at	AK022894	UBTD2	ubiquitin domain containing 2	1.19748	0.711643	1.23114	0.603446	2.94854	0.00439698	1.27456	0.50994	1.31039	0.437583	3.13834	0.0043852	1.18921	2.63902	1.66	3.13
224826_at	AK001947	RP5-1022P6.2	hypothetical protein KIAA1434	1.27456	0.805069	-1.31951	0.687885	1.8025	0.289396	-12.7286	0.000461937	-21.4068	5.6295e-05	-9.00047	0.00108749	-1.52626	-1.70527	-1.53	-1.09
224824_at	AV694386	FAM36A	family with sequence similarity 36, member A	1.89212	0.0859104	2.01391	0.0466658	1.91853	0.121272	1.19748	0.687798	1.27456	0.550101	1.21419	0.645134	1.08673	-1.00696	-1	1.26
224821_at	AL520200	ABHD14B	abhydrolase domain containing 14B	2.02792	0.00901138	2.17347	0.0035127	1.37554	0.278795	-1.18099	0.609033	-1.10191	0.750078	-1.7411	0.0777936	-1.46409	-2.21914	-1.45	-2.15
224819_at	AI743979	TCEAL8	transcription elongation factor A (SII)-like 8	9.12611	0.00984902	6.27667	0.0196275	6.1475	0.0513123	-1.10191	0.9501	-1.60214	0.599608	-1.6358	0.589825	1.32869	-1.32869	1.3	1.7
224813_at	AL523820	WASL	Wiskott-Aldrich syndrome-like	5.89708	0.00302191	6.19026	0.00161031	5.73582	0.00767052	1.3566	0.646967	1.42405	0.552921	1.31951	0.656078	-1.19748	1.19748	-1.12	1.4
224812_at	AL577446	HIBADH	3-hydroxyisobutyrate dehydrogenase	7.4127	0.000284241	6.54322	0.00029212	6.45313	0.00121561	1.40444	0.516232	1.23971	0.650754	1.22264	0.682486	-1.11729	-1.18099	1.06	1.13
224811_at	BF112093	---	CDNA FLJ30652 fis, clone DFNES2000011	2.31338	0.0274442	1.6245	0.187944	1.7411	0.19886	1.36604	0.497537	-1.04247	0.9326	1.02811	0.963729	1.23971	1.13288	1.39	1.38
224806_at	BE563152	TRIM25	tripartite motif-containing 25	4.65893	0.00596713	6.9163	0.0008171	5.46416	0.00724543	2.53151	0.206355	3.75809	0.0396143	2.96905	0.0820835	1.22264	5.09824	2.79	6.5
224799_at	AW290956	NDFIP2	Nedd4 family interacting protein 2	2.2974	0.0443046	2.63902	0.0148409	2.60268	0.0417113	1.43396	0.473308	1.64718	0.350306	1.6245	0.265919	-1.04247	1.53688	1.1	1.59
224797_at	AB037797	ARRDC3	arrestin domain containing 3	8.81524	0.00371008	2.86791	0.107879	2.21914	0.312986	7.88986	0.024083	2.56685	0.28989	1.98618	0.352338	2.58471	2.36199	5.54	4.86
224795_x_at	AW575927	IGKC /// IGKV1-5 /// IGKV2-24	immunoglobulin kappa constant /// immunoglobulin kappa variable 1-5 /// immunoglobulin kappa variable 2-24	1.59107	0.544089	1.75321	0.383484	9.00047	0.00364245	1.05702	0.958521	1.16473	0.83702	5.9794	0.0194591	1.6245	-2.53151	1.79	-2.97
224793_s_at	AA604375	TGFBR1	transforming growth factor, beta receptor I (activin A receptor type II-like kinase, 53kDa)	4.28709	0.00825214	3.09513	0.0238406	3.16017	0.0531903	1.32869	0.655397	-1.04247	0.951175	-1.02101	0.971364	-1.31039	2.12874	1.14	2.65
224786_at	AL133580	SCOC	short coiled-coil protein	4.56305	0.00375348	4.08405	0.00398821	4.05584	0.0132038	1.31039	0.644305	1.17283	0.776894	1.16473	0.788376	1.07923	1.61328	1.3	2.62
224779_s_at	AI193090	FAM96A	family with sequence similarity 96, member A	9.25351	0.000609778	8.51496	0.000482564	7.21	0.00332102	2.08493	0.333132	1.91853	0.349681	1.6245	0.394008	-1.13288	2.15846	-1.13	3.26
224778_s_at	AK025902	---	CDNA clone IMAGE:5263531	3.38698	0.00145996	3.70635	0.000576843	3.78423	0.00199121	1.10957	0.821689	1.21419	0.597194	1.23971	0.549614	1.14076	4.50023	1.06	4.77
224769_at	AL110163	---	CDNA clone IMAGE:5263531	3.81055	0.000773868	3.75809	0.000517527	3.78423	0.00199121	1.48452	0.388146	1.46409	0.367821	1.47427	0.278894	1.30134	3.18215	1.13	3.25
224764_at	AB037845	ARHGAP21	Rho GTPase activating protein 21	4	0.00141435	3.29436	0.00245248	3.34035	0.00799172	1.55833	0.391789	1.28343	0.544766	1.30134	0.521604	-1.14076	1.98618	1.01	2.35
224756_s_at	AL578487	BAT5	HLA-B associated transcript 5	1.42405	0.187148	1.89212	0.0119013	3.91768	0.00026338	1.08673	0.807058	1.44393	0.274265	2.9897	0.00173675	-1.01396	1.37554	1.26	1.71
224752_at	BG031051	LOC641845 /// LOC647087	hypothetical protein LOC641845 /// hypothetical LOC647087	2.11404	0.0332965	2.65737	0.00555808	4.65893	0.00108833	-1.1487	0.770972	1.09429	0.829548	1.91853	0.108483	-1.46409	1.49485	-1.37	1.82
224748_at	AK025925	WDR68	WD repeat domain 68	1.95884	0.0158948	1.77769	0.0262041	2.02792	0.0245209	-1.00696	0.994512	-1.10957	0.741836	1.02811	0.934673	-1.08673	1.05702	1.17	1.14
224743_at	BF674724	IMPAD1	inositol monophosphatase domain containing 1	-1.6358	0.253253	-2.14355	0.0466728	-1.89212	0.167134	-1.08673	0.898502	-1.42405	0.435832	-1.25701	0.614408	-1.61328	2.05623	-1.62	1.22
224738_x_at	BE858199	RPL7L1	Ribosomal protein L7-like 1	6.32033	0.00028422	5.42642	0.000336871	7.21	0.000439984	1.23114	0.662021	1.05702	0.912451	1.40444	0.423415	-1.07923	1.1487	1.09	1.73
224737_x_at	BG541830	CCAR1	---	1.90528	0.00163999	2.05623	0.000477375	3.45815	2.6036e-05	-1.04972	0.832599	1.02811	0.926344	1.72907	0.0157114	1.00696	1.28343	1.05	1.32
224734_at	N92507	HMGB1	high-mobility group box 1 /// similar to High mobility group protein B1 (High mobility group protein 1) (HMG-1) (Amphoterin) (Heparin-binding protein p30) /// similar to High mobility group protein B1 (High mobility group protein 1) (HMG-1) (Amphoterin) (Heparin-binding protein p30)	-1.04972	0.966615	-1.6245	0.0255076	-1.39474	0.202937	-1.46409	0.232055	-2.26577	0.00481497	-1.94531	0.0206068	-1.54756	-1.12506	-1.49	1.07
224732_at	AI309784	CTF8	chromosome transmission fidelity factor 8 homolog (S. cerevisiae)	2.18859	0.0231907	1.98618	0.0331449	2.02792	0.0679462	1.19748	0.668806	1.08673	0.846827	1.10957	0.817808	1.11729	-1.19748	1.16	-1.15
224726_at	W80418	MIB1	mindbomb homolog 1 (Drosophila)	2.17347	0.0724032	1.36604	0.563885	3.01049	0.0274108	1.50525	0.445456	-1.05702	0.928432	2.08493	0.132327	1.02811	-1.03526	1.06	1.24
224719_s_at	BG339653	C12orf57	chromosome 12 open reading frame 57	6.23332	0.00489037	3.97237	0.0170549	3.16017	0.0896398	1.43396	0.624868	-1.09429	0.91358	-1.37554	0.637869	1.56917	-2.07053	1.31	-1.77
224717_s_at	W93048	C19orf42	chromosome 19 open reading frame 42	2.56685	0.0215348	2.28153	0.0306649	2.37841	0.0571634	1.26576	0.63425	1.12506	0.806768	1.17283	0.737576	-1.39474	-1.3566	-1.25	1.02
224709_s_at	AF131831	CDC42SE2	CDC42 small effector 2	1.86607	0.121087	2.17347	0.0392532	3.03143	0.0176416	1.33793	0.537204	1.55833	0.373728	2.17347	0.0972846	1.08673	1.79005	-1.01	2.2
224706_at	BE879846	KIAA2013	KIAA2013	3.5801	3.902e-05	3.41054	2.9268e-05	4.37717	2.3658e-05	1.18921	0.495874	1.13288	0.5753	1.45397	0.120404	-1.05702	-2	-1.01	-1.85
224705_s_at	AI684626	TNRC6A	trinucleotide repeat containing 6A	5.31474	0.000715362	6.6807	0.000186534	5.20537	0.00196212	-1.10957	0.866257	1.13288	0.794478	-1.13288	0.801114	-1.71713	1.76541	-1.46	1.87
224703_at	AI814644	WDR22	WD repeat domain 22	9.12611	0.00010206	10.8528	3.5096e-05	12.8171	7.424e-05	1.86607	0.293136	2.21914	0.121245	2.62079	0.0578702	-1.07177	1.77769	1.34	2.22
224701_at	AA056548	PARP14	poly (ADP-ribose) polymerase family, member 14	2.15846	0.359312	4.22807	0.0452119	4.82323	0.0661524	2	0.455459	3.91768	0.147989	4.46915	0.0930088	1.18099	3.43426	5.17	4.07
224700_at	BF221532	STT3B	STT3, subunit of the oligosaccharyltransferase complex, homolog B (S. cerevisiae)	7.4127	0.000837942	6.45313	0.000851964	7.83536	0.00178683	1.97247	0.341484	1.71713	0.386272	2.08493	0.1828	1.02101	1.61328	1.06	2.34
224692_at	BF796046	PPP1R15B	protein phosphatase 1, regulatory (inhibitor) subunit 15B	2.67586	0.0021615	2.58471	0.0017919	2.26577	0.01477	1.12506	0.746926	1.08673	0.811099	-1.04972	0.907847	1.12506	2.49666	1.73	2.6
224691_at	BE622897	---	Homo sapiens, Similar to likely ortholog of yeast ARV1, clone IMAGE:3460560, mRNA	3.5801	0.0049671	2.92817	0.00953797	3.81055	0.0082506	1.58008	0.413074	1.29235	0.578394	1.68179	0.248312	1.10191	-1.04247	1.21	1.15
224687_at	AB037807	ANKIB1	ankyrin repeat and IBR domain containing 1	3.65533	0.00412669	3.68075	0.00256744	4.56305	0.00362879	1.32869	0.570443	1.33793	0.525615	1.65864	0.263459	1.17283	1.49485	1.88	1.82
224681_at	BG028884	GNA12	guanine nucleotide binding protein (G protein) alpha 12	1.54756	0.22127	2.07053	0.0258386	1.8025	0.125358	1.12506	0.793381	1.50525	0.357682	1.31039	0.457303	-1.01396	2.90795	-1.02	4.23
224676_at	AI472339	TMED4	transmembrane emp24 protein transport domain containing 4	1.81504	0.05747	2.05623	0.017337	1.76541	0.111089	1.17283	0.68027	1.32869	0.426446	1.14076	0.731901	1.07177	1.02811	1.4	1.21
224669_at	AI096624	SYS1	SYS1 Golgi-localized integral membrane protein homolog (S. cerevisiae)	1.03526	0.9657	1.01396	0.99119	2.15846	0.000251767	1.07923	0.691659	1.05702	0.753693	2.25012	0.000174479	-1.05702	1.07923	-1.06	1.23
224662_at	AA630326	KIF5B	kinesin family member 5B	1.31951	0.519939	1.6358	0.136034	2.60268	0.0175351	1.13288	0.793821	1.40444	0.408537	2.23457	0.0569382	1.10191	2.12874	1.09	3.15
224660_at	AL570697	PIGY	phosphatidylinositol glycan anchor biosynthesis, class Y	4.50023	0.0163381	3.05252	0.0524239	3.05252	0.103646	2.54912	0.280096	1.72907	0.424721	1.72907	0.395601	1.38511	-1.27456	1.48	1.16
224657_at	AL034417	ERRFI1	ERBB receptor feedback inhibitor 1	5.27803	0.0216867	3.34035	0.074282	2.21914	0.325809	1.41421	0.697972	-1.11729	0.903764	-1.68179	0.503817	-1.04972	2.34567	1.09	1.83
224655_at	AA432267	AK3	adenylate kinase 3	3.07375	0.046451	2.56685	0.0789642	2.23457	0.212131	1.3566	0.653197	1.13288	0.86355	-1.01396	0.990646	-1.75321	1.29235	-1.24	1.44
224654_at	BG164358	DDX21	DEAD (Asp-Glu-Ala-Asp) box polypeptide 21	1.84038	0.169551	2.9897	0.0100554	6.06287	0.00152003	-2.01391	0.25292	-1.23971	0.646168	1.6358	0.289851	-1.25701	1.72907	1.01	1.65
224653_at	U88989	EIF4EBP2	Eukaryotic translation initiation factor 4E binding protein 2	-1.07177	0.998544	-3.38698	0.0420069	-4.40762	0.0399634	1.69349	0.491198	-1.86607	0.408822	-2.42839	0.196829	1.22264	-2.67586	1.38	-3.08
224641_at	BF576005	FYTTD1	forty-two-three domain containing 1	2.60268	0.0144448	2.02792	0.0480531	1.94531	0.121761	1.3566	0.505575	1.05702	0.915015	1.01396	0.985598	-1.06437	1.18921	1.08	1.33
224639_at	AI928466	UNQ1887	signal peptide peptidase 3	1.47427	0.0851899	1.33793	0.191444	2.9897	0.000488457	-1.03526	0.932162	-1.14076	0.591072	1.95884	0.0174763	-1.07177	-1.00696	1.26	-1.07
224637_at	BF211019	---	MRNA; cDNA DKFZp586A0722 (from clone DKFZp586A0722)	5.9794	0.00493406	7.56846	0.00144177	9.31787	0.0028413	1.40444	0.630087	1.77769	0.410533	2.18859	0.219025	1.13288	-1.07177	-1.15	1.27
224635_s_at	AI017106	BIRC6	baculoviral IAP repeat-containing 6 (apollon)	2.08493	0.0275044	2.08493	0.0209186	1.8025	0.11688	1.32869	0.480742	1.32869	0.445472	1.1487	0.733842	1.18099	1.84038	1.51	2.65
224631_at	AA758013	ZFP91	zinc finger protein 91 homolog (mouse)	1.6245	0.14233	2.09943	0.0174201	2.44528	0.0183603	-1.09429	0.850097	1.18099	0.639445	1.37554	0.357209	1.09429	1.20581	1.17	1.29
224628_at	AF131743	C2orf30	chromosome 2 open reading frame 30	3.53081	0.0179656	3.13834	0.0221945	5.09824	0.00925898	-1.04247	0.964954	-1.17283	0.788847	1.38511	0.580334	-1.52626	1.07177	-1.69	1.58
224625_x_at	BE568651	SERF2	small EDRK-rich factor 2	9.57983	4.5663e-05	10.9283	1.738e-05	12.9063	3.4289e-05	1.10191	0.862096	1.25701	0.580273	1.48452	0.331988	-1.08673	-1.1487	-1.19	1.11
224621_at	AA129773	MAPK1	mitogen-activated protein kinase 1	5.09824	0.000324338	4.34694	0.000415054	8.22491	0.000109583	1.52626	0.386237	1.30134	0.495074	2.46229	0.0420039	-1.36604	2.36199	-1.13	2.51
224618_at	BF059136	ROD1	ROD1 regulator of differentiation 1 (S. pombe)	-1.02811	0.869581	1.02101	0.924666	2.53151	2.7e-08	-1.04247	0.653735	1.00696	0.938236	2.49666	1.6e-08	-1	-1.04972	-1.05	-1.02
224617_at	AI735576	ROD1	ROD1 regulator of differentiation 1 (S. pombe)	2.21914	0.0240931	2.34567	0.0118835	2.46229	0.0245209	-1.01396	0.979673	1.04247	0.926773	1.09429	0.82528	-1.42405	1.05702	-1.32	-1.06
224614_at	AK024863	DYNC1LI2	dynein, cytoplasmic 1, light intermediate chain 2	1.18921	0.714939	1.55833	0.111779	2	0.0377446	1.06437	0.903969	1.39474	0.373054	1.79005	0.0924489	-1.07177	1.79005	-1.04	2.24
224610_at	AL530869	SNHG1	small nucleolar RNA host gene (non-protein coding) 1	1.6358	0.0893945	1.97247	0.0150884	4.14106	0.00046865	-1.31951	0.441616	-1.09429	0.781687	1.91853	0.0661955	-1.07177	1.01396	1.07	1.05
224608_s_at	AL528911	VPS25	vacuolar protein sorting 25 homolog (S. cerevisiae)	5.16941	0.000706759	4.34694	0.000927652	5.50217	0.00140188	2	0.223612	1.68179	0.322714	2.12874	0.106786	-1.20581	-1.20581	-1.43	-1.21
224598_at	BF570193	MGAT4B	mannosyl (alpha-1,3-)-glycoprotein beta-1,4-N-acetylglucosaminyltransferase, isozyme B	7.67411	0.000429647	5.77572	0.000730868	7.56846	0.00116159	1.72907	0.388146	1.30134	0.60324	1.70527	0.283099	-1.51572	-1.27456	-1.89	1.09
224597_at	AV729406	LOC647979	hypothetical protein LOC647979	3.68075	0.00112478	3.63008	0.00076057	2.56685	0.0182929	1.08673	0.871047	1.07177	0.879614	-1.31951	0.463583	-1.16473	-1.00696	-1.15	1.18
224596_at	AI634866	SLC44A1	solute carrier family 44, member 1	4.46915	0.00477662	3.55537	0.00866376	5.1337	0.00619808	1.7411	0.402843	1.38511	0.537305	2	0.192399	1.31039	1.04972	1.54	1.48
224586_x_at	BE784583	SUB1	SUB1 homolog (S. cerevisiae)	8.1681	0.00038161	8.1681	0.000241301	8.9383	0.000708514	1.53688	0.461012	1.53688	0.422871	1.68179	0.301531	-1.02101	1.18921	1.08	1.65
224585_x_at	AA703939	ACTG1	actin, gamma 1	5.02805	0.07996	5.6962	0.0460746	10.9283	0.024791	2.09943	0.504612	2.37841	0.415937	4.56305	0.140445	2.12874	2.02792	1.67	4.71
224583_at	AL565621	COTL1	coactosin-like 1 (Dictyostelium)	3.20428	0.103206	4.22807	0.0318082	20.6776	0.00128985	1.43396	0.683428	1.89212	0.427098	9.25351	0.0138774	1.31039	1.50525	1.02	2.61
224582_s_at	H09085	---	CDNA clone IMAGE:4513453	3.41054	0.000995414	1.42405	0.268467	1.04972	0.926141	3.83706	0.00217714	1.60214	0.249983	1.18099	0.63346	1.31039	1.1487	1.85	1.57
224581_s_at	AI707721	---	CDNA clone IMAGE:4513453	3.31728	0.0483363	1.89212	0.298363	2.14355	0.274088	2.01391	0.398457	1.1487	0.851066	1.30134	0.711654	-1.05702	-1.37554	1.27	1.09
224579_at	BF247552	SLC38A1	solute carrier family 38, member 1	-1.00696	1	1.00696	0.999694	4	6.159e-06	-1.02811	0.922821	-1.01396	0.939393	3.91768	4.628e-06	-1	-1.00696	1.01	-1.01
224576_at	AK000752	ERGIC1	endoplasmic reticulum-golgi intermediate compartment (ERGIC) 1	1.7411	0.179682	1.65864	0.198909	3.91768	0.00540202	-1.18921	0.742953	-1.24833	0.616205	1.89212	0.151118	-1.30134	-1.04247	-1.32	1.06
224573_at	BE744389	MGC71993	similar to DNA segment, Chr 11, Brigham & Womens Genetics 0434 expressed	4.69134	0.00585901	6.23332	0.00124985	5.38893	0.00782202	1.16473	0.834632	1.54756	0.451497	1.33793	0.619187	-1.17283	-1.09429	-1.18	1.08
224569_s_at	AW242432	IRF2BP2	interferon regulatory factor 2 binding protein 2	3.5801	0.0296609	4.62675	0.00786661	4.89056	0.0194084	-2.67586	0.229324	-2.07053	0.341046	-1.95884	0.281328	-1.21419	1.46409	-1.13	1.45
224568_x_at	AW005982	MALAT1	metastasis associated lung adenocarcinoma transcript 1 (non-coding RNA)	3.29436	0.0384143	2.17347	0.163673	1.55833	0.515963	2.18859	0.337775	1.44393	0.559994	1.03526	0.966869	1.8025	1.23971	4.89	1.51
224566_at	AI042152	TncRNA	trophoblast-derived noncoding RNA	2.23457	0.0971052	1.8025	0.214655	3.36359	0.028246	1.25701	0.702402	1.01396	0.983475	1.89212	0.216593	1.28343	1.36604	1.82	1.87
224564_s_at	BE544689	RTN3	reticulon 3	2.60268	0.0262512	2.47942	0.0256062	1.42405	0.477798	1.76541	0.346594	1.68179	0.352123	-1.03526	0.951192	1.68179	-1.17283	2.58	1.29
224558_s_at	AI446756	MALAT1	metastasis associated lung adenocarcinoma transcript 1 (non-coding RNA)	1.95884	0.0414749	2.44528	0.00631615	2.46229	0.019145	-1.6358	0.289296	-1.31039	0.457697	-1.30134	0.449033	-1.22264	-1.40444	-1.1	-1.68
224516_s_at	BC006428	CXXC5	CXXC finger 5 /// CXXC finger 5	2.75108	0.042505	1.81504	0.221417	1.89212	0.259545	2.62079	0.16119	1.72907	0.378802	1.8025	0.264658	1.54756	1.58008	1.56	2.27
224512_s_at	BC006407	LSMD1	LSM domain containing 1 /// LSM domain containing 1	2.04202	0.0397847	1.79005	0.0750546	2.14355	0.0535798	1.18099	0.697585	1.03526	0.939494	1.23971	0.57785	-1.02811	-1.94531	-1.21	-1.71
224494_x_at	BC006283	HSD17B14	hydroxysteroid (17-beta) dehydrogenase 14 /// hydroxysteroid (17-beta) dehydrogenase 14	1.21419	0.806115	-2.82843	0.00894039	-3.91768	0.0056719	1.67018	0.361539	-2.05623	0.152158	-2.8481	0.0380189	2.51403	-5.42642	2.87	-6.34
224481_s_at	BC006237	HECTD1	HECT domain containing 1 /// HECT domain containing 1	3.91768	0.0109796	2.9897	0.0253125	2.44528	0.124045	1.69349	0.42718	1.29235	0.644977	1.05702	0.933254	1.39474	-1.39474	1.46	-1.06
224448_s_at	BC006007	C6orf125	chromosome 6 open reading frame 125 /// chromosome 6 open reading frame 125	2.26577	0.130691	2.77022	0.0433939	3.73213	0.0305494	1.16473	0.840756	1.42405	0.545209	1.91853	0.249123	-1.34723	1.23114	-1.91	1.78
224445_s_at	BC005999	ZFYVE21	zinc finger, FYVE domain containing 21 /// zinc finger, FYVE domain containing 21	2.20381	0.0359899	1.3566	0.481983	1.87905	0.139167	1.86607	0.238876	1.1487	0.744866	1.59107	0.249123	1.54756	-1.06437	1.95	1.06
224439_x_at	BC005966	RNF7	ring finger protein 7 /// ring finger protein 7	1.00696	1	1.15669	0.823214	3.75809	0.00283551	1.04247	0.955499	1.19748	0.644717	3.89062	0.00346923	-1	1.1487	-1	1.24
224438_at	BC005965	---	---	-3.13834	5.8118e-05	-2.75108	9.2216e-05	-3.53081	5.9554e-05	-1.18921	0.473685	-1.04247	0.854138	-1.33793	0.178712	-1.07177	1.01396	1.02	1.08
224435_at	BC005871	C10orf58	chromosome 10 open reading frame 58 /// chromosome 10 open reading frame 58	4.02782	0.00372508	3.86375	0.00289681	2.26577	0.0994534	1.30134	0.61817	1.24833	0.643115	-1.36604	0.51569	-1.47427	-1.75321	-1.39	-1.61
224431_s_at	BC005842	SUV420H2	suppressor of variegation 4-20 homolog 2 (Drosophila) /// suppressor of variegation 4-20 homolog 2 (Drosophila)	-2.26577	8.4631e-05	-2.39496	2.9268e-05	-2.49666	8.0262e-05	1.05702	0.772283	-1	0.989394	-1.04247	0.839549	1.07923	1.02101	-1.01	-1
224413_s_at	AF353991	TM2D2	TM2 domain containing 2 /// TM2 domain containing 2	1.23971	0.646951	1.54756	0.165186	1.36604	0.403366	1.76541	0.206998	2.20381	0.0455135	1.94531	0.0834995	1.23971	1.32869	1.17	1.48
224376_s_at	AF274948	C20orf24	chromosome 20 open reading frame 24 /// chromosome 20 open reading frame 24	5.16941	0.0355368	6.82108	0.0115804	8.57419	0.0180921	3.13834	0.304984	4.14106	0.141749	5.20537	0.0781119	1.25701	2.58471	-1.03	4.5
224372_at	AF253979	IQWD1 /// UNC5B	IQ motif and WD repeats 1 /// IQ motif and WD repeats 1 /// unc-5 homolog B (C. elegans) /// unc-5 homolog B (C. elegans)	-1.98618	0.00267007	-1.98618	0.00172769	-2	0.0058991	-1.01396	0.965948	-1.01396	0.963437	-1.02101	0.939646	-1	-1	-1.01	1
224367_at	AF251053	BEX2	brain expressed X-linked 2 /// brain expressed X-linked 2	1.19748	0.572007	1.08673	0.870336	-1.81504	0.0325407	1.00696	0.986307	-1.09429	0.756727	-2.15846	0.0129557	1.10191	-1.01396	1.02	1.01
224345_x_at	AF107495	C3orf28	chromosome 3 open reading frame 28 /// chromosome 3 open reading frame 28	3.89062	0.00804604	3.94493	0.00498082	3.27161	0.0330103	1.1487	0.845112	1.16473	0.791211	-1.03526	0.95503	1.1487	-1.50525	-1.04	-1.02
224332_s_at	AB049656	MRPL43	mitochondrial ribosomal protein L43 /// mitochondrial ribosomal protein L43	2.02792	0.0189929	1.65864	0.0689453	1.64718	0.131879	1.50525	0.3287	1.23114	0.520286	1.22264	0.52883	1.16473	-1.07177	1.06	1.1
224330_s_at	AB049647	MRPL27	mitochondrial ribosomal protein L27 /// mitochondrial ribosomal protein L27	2.42839	0.0473146	3.16017	0.00889512	3.5801	0.015349	1.31039	0.622813	1.70527	0.358449	1.93187	0.181911	-1.29235	1.01396	-1.65	1.47
224327_s_at	AB048286	DGAT2	diacylglycerol O-acyltransferase homolog 2 (mouse) /// diacylglycerol O-acyltransferase homolog 2 (mouse)	1.26576	0.668467	-1.29235	0.571824	-1.70527	0.193065	-1.81504	0.245281	-2.96905	0.0162816	-3.91768	0.00409417	-2.75108	-1.76541	-1.87	-1.51
224302_s_at	AF271777	MRPS36	mitochondrial ribosomal protein S36	10.7034	0.000331691	9.78112	0.00028416	9.71356	0.00116929	1.52626	0.503542	1.39474	0.558304	1.38511	0.573752	1.04247	1.49485	1.14	2.47
224301_x_at	BC003602	H2AFJ	H2A histone family, member J	2.90795	0.0020687	4.46915	0.000123355	3.78423	0.00121322	1.43396	0.391917	2.20381	0.0369244	1.86607	0.0884756	-1.23971	-1.28343	-1.21	1.04
224297_s_at	AY004227	SPTBN4	spectrin, beta, non-erythrocytic 4	-1.26576	0.158848	-1.38511	0.0348398	-2.34567	0.000279059	-1	0.995884	-1.09429	0.622021	-1.85318	0.00399073	1.04247	-1.06437	1.18	-1.01
224244_s_at	AF202890	APOA5	apolipoprotein A-V	1.02811	1	-2.39496	0.0195561	-2.56685	0.0350055	-1.27456	0.604356	-3.13834	0.0181005	-3.36359	0.0147058	-1.70527	-12.7286	-1.65	-16.45
224243_at	AF202889	APOA5	apolipoprotein A-V	-4.78991	0.021641	-5.46416	0.00984334	-12.8171	0.0027054	-5.24157	0.0666274	-5.9794	0.0300686	-14.0257	0.00304575	-5.06303	-6.06287	-2.83	-9.82
224232_s_at	AF112203	PRELID1	px19-like protein	-1.02811	0.866915	1.01396	0.963516	2.14355	4.11e-07	-1.02101	0.792306	1.02101	0.864344	2.15846	2.25e-07	1.00696	-1	-1.01	1.06
224217_s_at	AF094700	FAF1	Fas (TNFRSF6) associated factor 1	2.90795	0.00508134	3.01049	0.00269334	4.22807	0.00177985	1.16473	0.732016	1.20581	0.6283	1.69349	0.176809	1.02101	-1.26576	-1.09	-1.03
224209_s_at	AF019638	GDA	guanine deaminase	2.32947	0.0415506	1.97247	0.0859835	1.65864	0.285173	2.32947	0.137792	1.97247	0.203514	1.65864	0.258621	1.01396	2.28153	-1.16	3.81
224187_x_at	AF217511	HSPA8	heat shock 70kDa protein 8	4.82323	0.00754533	8	0.000762318	4.25748	0.0243151	-1.08673	0.929345	1.52626	0.484998	-1.23114	0.751511	-1.24833	-1.10191	-1.07	1.26
224179_s_at	AF230095	MIOX	myo-inositol oxygenase	-1.01396	1	1.29235	0.525176	8.87656	4.9784e-05	-1.01396	0.977131	1.29235	0.484881	8.87656	4.2473e-05	-1.05702	1.30134	-1.11	1.8
224159_x_at	AF220023	TRIM4	tripartite motif-containing 4	2.04202	0.035207	1.69349	0.100508	1.52626	0.273988	1.23114	0.612019	1.02101	0.964977	-1.08673	0.841419	1.29235	1.06437	1.82	1.24
223993_s_at	AL136930	CNIH4	cornichon homolog 4 (Drosophila)	1.58008	0.305153	2.39496	0.026004	3.05252	0.019656	1.29235	0.600411	1.95884	0.194687	2.49666	0.0653387	1.03526	1.79005	1.06	1.95
223978_s_at	AF241784	CRLS1	cardiolipin synthase 1	4.34694	0.00092858	4.99332	0.000332298	3.50642	0.00650203	2.09943	0.151282	2.41162	0.0600249	1.69349	0.201884	1.00696	1.47427	-1.22	1.7
223940_x_at	AF132202	MALAT1	metastasis associated lung adenocarcinoma transcript 1 (non-coding RNA)	18.7654	0.000111987	12.5533	0.000210851	11.0043	0.00123716	2	0.373866	1.33793	0.641692	1.17283	0.82411	1.65864	1.03526	2.16	1.22
223917_s_at	BC000085	SLC39A3	solute carrier family 39 (zinc transporter), member 3	1.82766	0.107278	2.04202	0.0421421	1.64718	0.237828	1.14076	0.803952	1.27456	0.558304	1.02811	0.960279	1.09429	1.23114	-1.01	1.69
223915_at	AF317392	BCOR	BCL6 co-repressor	-2.04202	0.0102801	-2.36199	0.00212325	-1.7411	0.0647366	1.18099	0.607593	1.02101	0.960374	1.38511	0.259788	1.19748	-1.00696	1.71	-1.01
223880_x_at	BC004446	C20orf24	chromosome 20 open reading frame 24	6.1475	0.0145102	8.05564	0.00427558	11.2356	0.0057732	2.41162	0.379545	3.16017	0.209467	4.40762	0.0839754	1.13288	2.32947	-1.2	4.04
223849_s_at	BC002548	MOV10	Mov10, Moloney leukemia virus 10, homolog (mouse)	4.08405	0.0145416	7.11074	0.00114937	7.88986	0.00315416	2.49666	0.247325	4.34694	0.0333456	4.82323	0.0245293	-1.13288	3.13834	1.54	3.35
223820_at	AY007436	RBP5	retinol binding protein 5, cellular	4.78991	0.00621983	3.18215	0.0244311	-1.37554	0.634305	1.68179	0.441176	1.11729	0.877457	-3.91768	0.0416582	1.06437	-3.65533	-1.09	-4.13
223798_at	AL136828	SLC41A2	solute carrier family 41, member 2	1.50525	0.712203	3.97237	0.0368346	3.45815	0.11275	-1.12506	0.916815	2.34567	0.350306	2.04202	0.337605	-1.47427	2.07053	1.36	2.51
223788_at	AF116627	---	---	-1.91853	0.0437167	-2.32947	0.0084762	-3.65533	0.00194667	1.04247	0.942749	-1.16473	0.682047	-1.82766	0.107462	-1.18099	-1.31039	-1.18	-1.13
223716_s_at	AF065391	ZRANB2	zinc finger, RAN-binding domain containing 2	3.50642	0.00328385	3.05252	0.00451537	3.09513	0.0137396	2.96905	0.0338776	2.58471	0.0456938	2.62079	0.0449347	1.8025	2.20381	2.11	3.13
223711_s_at	AF182413	THYN1	thymocyte nuclear protein 1	6.40856	0.000367511	5.65685	0.000380888	4.34694	0.00434994	2.17347	0.17842	1.91853	0.218619	1.47427	0.38179	1.3566	-1.43396	1.65	-1.11
223705_s_at	BC000267	GPBP1	GC-rich promoter binding protein 1	1.64718	0.274493	3.34035	0.00531869	2.60268	0.0514624	-1.38511	0.532203	1.46409	0.431796	1.14076	0.808147	-1.17283	1.27456	1.27	1.57
223701_s_at	AF059318	USP47	ubiquitin specific peptidase 47	3.29436	0.0465508	2.94854	0.0567997	2.67586	0.148147	1.26576	0.761171	1.13288	0.870257	1.02811	0.969846	2.02792	-1.02811	3.18	1.85
223696_at	BC003660	ARSD	arylsulfatase D	2.25012	0.0632093	1.8025	0.165186	3.07375	0.0255604	1.12506	0.851691	-1.10957	0.849361	1.53688	0.353249	-1.85318	-1.18099	-1.41	1.08
223682_s_at	BC005131	MGC11102	hypothetical protein MGC11102	1.97247	0.0158719	2.65737	0.00108288	2.80889	0.00286252	-1.12506	0.757262	1.19748	0.541418	1.26576	0.408536	-1.13288	1.01396	-1.36	1.27
223681_s_at	AB044807	INADL	InaD-like (Drosophila)	1.46409	0.374318	-1.21419	0.725974	-2.09943	0.0810838	1.21419	0.681479	-1.46409	0.398155	-2.53151	0.0468368	1.11729	-1.97247	1.09	-1.55
223675_s_at	AF216644	VEZT	vezatin, adherens junctions transmembrane protein	2.02792	0.0877264	2.46229	0.0233378	2.8481	0.0288711	-1.04972	0.955236	1.15669	0.760476	1.33793	0.523001	-1.04972	-1.17283	-1.06	1.04
223622_s_at	AF284751	HYI	hydroxypyruvate isomerase homolog (E. coli)	2.2974	0.0129149	1.55833	0.158601	1.56917	0.225356	1.41421	0.418093	-1.04247	0.916343	-1.03526	0.924597	-1.25701	-3.05252	-1.39	-2.59
223620_at	AF039686	GPR34	G protein-coupled receptor 34	2.14355	0.00867821	-1.06437	0.947212	1.09429	0.815439	2.18859	0.0331929	-1.04247	0.909003	1.11729	0.73986	-1.04972	1.08673	-1.31	1.16
223593_at	AF097994	AADAT	aminoadipate aminotransferase	3.75809	0.00445816	1.45397	0.424426	1.30134	0.608872	2.54912	0.105431	-1.01396	0.985562	-1.13288	0.823324	1.02811	-1.05702	-1.04	1.1
223576_at	AF151064	C6orf203	chromosome 6 open reading frame 203	1.48452	0.259315	1.46409	0.244124	2.90795	0.00767906	1.28343	0.520539	1.26576	0.504679	2.51403	0.0259424	1.30134	1.13288	1.11	1.69
223559_s_at	AF161411	C9orf80	chromosome 9 open reading frame 80	1.25701	0.667173	1.34723	0.466169	2.46229	0.0289182	-1.29235	0.548865	-1.20581	0.6283	1.51572	0.281334	-1.03526	1.08673	-1	1.02
223516_s_at	AF216754	C6orf49	chromosome 6 open reading frame 49	5.20537	0.00536116	5.54044	0.00273203	5.61778	0.00895781	1.42405	0.592704	1.51572	0.486116	1.53688	0.465327	1.14076	-1.32869	1.05	1.01
223515_s_at	AL136726	COQ3	coenzyme Q3 homolog, methyltransferase (S. cerevisiae)	1.51572	0.220132	1.31951	0.434717	2.42839	0.0195954	1.31951	0.483246	1.1487	0.697503	2.11404	0.0605841	1.20581	-1.03526	1.19	1.29
223513_at	AF139625	CENPJ	centromere protein J	1.13288	0.820145	1.04247	0.972141	2.23457	0.011459	-1.03526	0.938428	-1.12506	0.683111	1.90528	0.0512488	1.1487	1.04247	-1.01	-1.01
223509_at	AF177340	CLDN2	claudin 2	1.84038	0.435912	1.51572	0.647184	22.7848	0.000646485	2.62079	0.310369	2.15846	0.365457	32.4467	0.000303148	5.02805	4.16986	3.53	7.21
223502_s_at	AF134715	TNFSF13B	tumor necrosis factor (ligand) superfamily, member 13b	1.00696	1	3.75809	0.000927652	4.40762	0.00176304	-1.00696	0.986307	3.70635	0.00494325	4.34694	0.0026447	-1.00696	3.75809	1.03	5.12
223485_at	BC004353	HAGHL	hydroxyacylglutathione hydrolase-like	-2.36199	1.1845e-05	-2.46229	5.174e-06	-2.51403	1.2478e-05	-1.04247	0.834544	-1.08673	0.530994	-1.10957	0.43765	1.03526	1.01396	-1.01	1.01
223480_s_at	AI189156	MRPL47	mitochondrial ribosomal protein L47	5.73582	0.00137119	6.23332	0.00063274	9.98664	0.000514541	1.51572	0.471602	1.64718	0.392618	2.63902	0.0862225	1.18099	1.10191	-1.07	1.39
223471_at	BC002556	RAB3IP	RAB3A interacting protein (rabin3)	2.94854	0.00141715	2.8481	0.00108555	2.44528	0.0105097	1.40444	0.399649	1.3566	0.39608	1.16473	0.641463	1.48452	-1.49485	1.56	-1.32
223457_at	AB047847	COPG2	coatomer protein complex, subunit gamma 2	2.63902	0.00443169	1.71713	0.0678135	2.2974	0.0219431	2.26577	0.0516637	1.47427	0.343979	1.97247	0.0723979	1.47427	1.01396	1.38	1.57
223452_s_at	AL117600	DKFZP564J0863	DKFZP564J0863 protein	1.85318	0.0453821	3.5801	0.000405439	4.08405	0.000805271	1.7411	0.204585	3.36359	0.00303044	3.83706	0.00142218	-1.31951	1.97247	1.07	1.85
223435_s_at	AI268404	PCDHA1 /// PCDHA10 /// PCDHA11 /// PCDHA12 /// PCDHA13 /// PCDHA2 /// PCDHA3 /// PCDHA4 /// PCDHA5 /// PCDHA6 /// PCDHA7 /// PCDHA8 /// PCDHA9 /// PCDHAC1 /// PCDHAC2	protocadherin alpha 9 /// protocadherin alpha subfamily C, 2 /// protocadherin alpha subfamily C, 1 /// protocadherin alpha 13 /// protocadherin alpha 12 /// protocadherin alpha 11 /// protocadherin alpha 10 /// protocadherin alpha 8 /// protocadherin alpha 7 /// protocadherin alpha 6 /// protocadherin alpha 5 /// protocadherin alpha 4 /// protocadherin alpha 3 /// protocadherin alpha 2 /// proto…	3.18215	0.046644	2.63902	0.0782298	3.13834	0.0835234	2.2974	0.317754	1.90528	0.378802	2.26577	0.199029	2.34567	2.15846	1.45	3.54
223433_at	AF226046	C7orf36	chromosome 7 open reading frame 36	2.05623	0.042505	1.85318	0.0666369	2.75108	0.0152577	1.84038	0.225135	1.65864	0.275451	2.46229	0.0414557	1.08673	2.39496	-1.09	3.78
223427_s_at	AB032179	EPB41L4B	erythrocyte membrane protein band 4.1 like 4B	2.75108	0.00991968	1.94531	0.0598202	1.24833	0.622198	1.10191	0.857482	-1.28343	0.548762	-2	0.111204	1.38511	-1.02811	1.74	1.05
223423_at	BC000181	GPR160	G protein-coupled receptor 160	1	1	1.34723	0.545883	3.29436	0.0127202	-1.00696	0.989512	1.33793	0.520093	3.27161	0.0210048	-1.06437	1.3566	-1.07	1.85
223416_at	AF184213	SF3B14	splicing factor 3B, 14 kDa subunit	3.86375	0.00652277	3.86375	0.0042815	3.01049	0.0386068	2.31338	0.200175	2.31338	0.146746	1.8025	0.238362	1.25701	1.49485	1.2	2.08
223382_s_at	AL136903	ZNRF1	zinc and ring finger 1	1.16473	0.784216	1.56917	0.128465	2.25012	0.0230836	1.18099	0.652906	1.59107	0.243993	2.28153	0.0322104	-1.23971	-1.31039	-1.24	-1.48
223376_s_at	AB055977	BRI3	brain protein I3	4.65893	0.00193113	5.38893	0.000673748	5.27803	0.00276467	1.38511	0.538465	1.60214	0.387184	1.56917	0.334213	-1.18099	1.02811	-1.03	1.16
223370_at	AF286162	PLEKHA3	pleckstrin homology domain containing, family A (phosphoinositide binding specific) member 3	1.79005	0.0718027	2.73208	0.00273997	3.07375	0.00483798	1.04247	0.933854	1.59107	0.263971	1.79005	0.113986	-1.33793	2.01391	-1.08	2.27
223366_at	BC004287	---	Homo sapiens, clone IMAGE:3618365, mRNA	2.32947	0.0184427	-1.03526	0.984963	-1.18099	0.702796	1.70527	0.283017	-1.41421	0.410533	-1.61328	0.207178	2.05623	-1.81504	1.4	-1.8
223365_at	BC004463	DHX37	DEAH (Asp-Glu-Ala-His) box polypeptide 37	-1.81504	0.00173784	-2.02792	0.000354534	-2.51403	0.000192597	1.04972	0.853012	-1.06437	0.735196	-1.31951	0.136516	1.07177	-1.36604	1.16	-1.31
223354_x_at	BC003191	C2orf33	chromosome 2 open reading frame 33	2.14355	0.00789394	1.95884	0.0115983	2.2974	0.0100786	1.10191	0.794258	1.00696	0.995938	1.18099	0.580606	-1.02811	-1.11729	1.02	-1.03
223337_at	AF039693	SDCCAG10	serologically defined colon cancer antigen 10	1.36604	0.247893	1.53688	0.0741294	2.26577	0.00808067	1.1487	0.660856	1.29235	0.402896	1.90528	0.0438615	1.05702	1.20581	-1.04	1.46
223333_s_at	AF169312	ANGPTL4	angiopoietin-like 4	1.12506	0.960367	1.14076	0.927022	-1.75321	0.340305	-3.73213	0.0539489	-3.68075	0.0396143	-7.3615	0.00335914	1.21419	-1.6358	1.07	-1.44
223331_s_at	AF106019	DDX20	DEAD (Asp-Glu-Ala-Asp) box polypeptide 20	1.27456	0.549312	1.70527	0.0742843	2.14355	0.0351852	-1.36604	0.442346	-1.02101	0.973202	1.23114	0.538143	-1.23114	2.32947	-1.07	2.14
223320_s_at	AF277184	ABCB10	ATP-binding cassette, sub-family B (MDR/TAP), member 10	11.1579	0.000357515	11.6318	0.0002009	15.2422	0.000367617	1.3566	0.638675	1.41421	0.553704	1.85318	0.282011	-1.60214	1.86607	-1.37	2.76
223318_s_at	BC004393	ALKBH7	alkB, alkylation repair homolog 7 (E. coli)	2.14355	0.0310485	1.65864	0.136034	-1.05702	0.925341	1.7411	0.263513	1.34723	0.442896	-1.30134	0.491334	1.33793	-1.87905	1.33	-1.74
223312_at	BC005069	C2orf7	chromosome 2 open reading frame 7	1	1	-1.04972	0.964859	1.97247	0.036905	1.26576	0.496027	1.20581	0.558304	2.49666	0.012271	-1.11729	1.17283	-1.24	1.43
223306_at	AF243433	EBPL	emopamil binding protein-like	4.11246	0.0111608	5.09824	0.00317649	3.83706	0.0289569	2.42839	0.243686	3.01049	0.0986268	2.26577	0.166434	-1.53688	2.54912	-2.25	2.61
223301_s_at	AF245436	CCDC82	coiled-coil domain containing 82	1.7411	0.085032	1.91853	0.033089	2.65737	0.0106759	1.02811	0.958658	1.13288	0.726376	1.56917	0.193886	-1.31951	1.70527	1.04	2.07
223299_at	AF212233	SEC11C	SEC11 homolog C (S. cerevisiae)	3.07375	0.0302679	3.41054	0.0138466	3.09513	0.0530523	1.61328	0.452311	1.79005	0.369149	1.6245	0.373443	1.3566	1.52626	-1.13	2.44
223298_s_at	AF312735	NT5C3	5'-nucleotidase, cytosolic III	2.37841	0.239028	10.7779	0.00145914	10.7034	0.00548057	2.28153	0.386926	10.3388	0.00774493	10.2674	0.00921208	-1.04247	5.65685	4.29	6.8
223295_s_at	BE049621	LUC7L	LUC7-like (S. cerevisiae)	2.54912	0.00868118	3.09513	0.00164695	3.53081	0.00303142	-1.29235	0.521588	-1.06437	0.89049	1.07177	0.874006	-1.11729	-2.9897	1.09	-2.9
223294_at	BC001220	CXorf26	chromosome X open reading frame 26	1.93187	0.00444694	2.05623	0.00159498	2.88786	0.00042138	-1.03526	0.932613	1.02811	0.920362	1.44393	0.124571	-1.02101	1.05702	1.03	1.11
223288_at	AW977401	USP38	ubiquitin specific peptidase 38	2.46229	0.0627969	2.47942	0.0480746	3.27161	0.0331899	-1.08673	0.91512	-1.07923	0.901653	1.22264	0.729033	-1.04972	1.79005	-1.07	2.29
223287_s_at	AF146696	FOXP1	forkhead box P1	-1.40444	0.620271	-1.30134	0.72444	-1.33793	0.633572	-4.14106	0.0317929	-3.83706	0.0274109	-3.94493	0.0272078	-3.73213	-2.31338	-3.68	-3.85
223286_at	BC002762	C17orf81	chromosome 17 open reading frame 81	3.63008	0.00330445	4.02782	0.00126126	4.99332	0.00190923	1.6358	0.376146	1.81504	0.249569	2.25012	0.0884756	1.06437	1.11729	-1.06	1.21
223278_at	M86849	GJB2	gap junction protein, beta 2, 26kDa (connexin 26)	1.40444	0.651812	2.41162	0.0717275	18.8959	0.0001501	-1	1	1.71713	0.393751	13.4543	0.000432815	-3.22657	4.50023	-3.16	3.43
223268_at	BF109592	C11orf54	chromosome 11 open reading frame 54	1.45397	0.669307	-1.68179	0.405763	-3.55537	0.0540442	1.04972	0.964124	-2.32947	0.262185	-4.92458	0.0287014	1.14076	-3.11666	1.26	-3.68
223253_at	BC000686	EPDR1	ependymin related protein 1 (zebrafish)	1.23114	0.806903	1.58008	0.304766	5.20537	0.00270509	1.33793	0.567387	1.71713	0.340259	5.65685	0.00265175	-1.33793	2.31338	-1.87	3.22
223243_s_at	BF439488	EDEM3	ER degradation enhancer, mannosidase alpha-like 3	5.57897	0.0113828	5.77572	0.00696188	5.27803	0.026656	1.19748	0.845537	1.23971	0.776046	1.13288	0.876643	-1.3566	1.71713	-1.66	1.82
223242_s_at	AF015186	MFSD11	hypothetical protein ET	1.85318	0.0605318	2.36199	0.00810069	1.7411	0.135685	-1	1	1.27456	0.496443	-1.06437	0.884413	-1.15669	1.42405	-1.09	1.95
223239_at	BC004818	C14orf129	chromosome 14 open reading frame 129	2.37841	0.385208	2.80889	0.233157	11.0043	0.0194365	2.82843	0.388038	3.34035	0.28989	13.0864	0.0207428	1.34723	3.4822	-1.04	9.85
223238_s_at	AF130061	PBRM1	polybromo 1	3.70635	0.0147369	4.40762	0.00473645	7.46426	0.00242683	-1.01396	0.989044	1.17283	0.787733	1.98618	0.217932	-1.10191	1.18099	-1.07	1.55
223231_at	AF212250	TATDN1	TatD DNase domain containing 1	2.14355	0.0167088	1.56917	0.130486	-1.24833	0.563823	1.34723	0.445456	-1.01396	0.973202	-1.98618	0.0698916	1.45397	1.15669	1.41	1.24
223227_at	AF342736	BBS2	Bardet-Biedl syndrome 2	1.59107	0.0555675	1.50525	0.0744636	2.34567	0.00434639	-1.01396	0.967648	-1.07177	0.801972	1.45397	0.161304	1.03526	-1.23114	1.1	-1.05
223220_s_at	AF307338	PARP9	poly (ADP-ribose) polymerase family, member 9	3.605	0.221437	9.44794	0.0192295	7.88986	0.0674739	4.02782	0.326188	10.5561	0.0560478	8.81524	0.0719493	-1.07177	11.2356	7.01	13.36
223214_s_at	AF195766	ZHX1	zinc fingers and homeoboxes 1	9.44794	0.00010206	9.00047	7.6284e-05	11.7942	0.000112476	1.69349	0.369368	1.61328	0.373054	2.11404	0.118898	-1.53688	1.6245	-1.37	2.14
223212_at	BC004535	ZDHHC16	zinc finger, DHHC-type containing 16	1.18099	0.519374	1.31951	0.157653	2.12874	0.0031492	1.02101	0.963511	1.14076	0.553468	1.84038	0.018038	-1	-1	-1.01	1.3
223210_at	AF060510	CHURC1	churchill domain containing 1	2.67586	0.0220606	3.09513	0.00729952	2.96905	0.0259711	-1	0.994837	1.15669	0.761569	1.10957	0.837302	-1.05702	1.09429	-1.01	1.15
223209_s_at	AF328864	SELS	selenoprotein S	20.1122	0.000660543	24.59	0.000275233	19.4271	0.00181	1.64718	0.57041	2.01391	0.414067	1.59107	0.567265	-1.10191	1.82766	-1.26	2.25
223193_x_at	AF201944	C3orf28	chromosome 3 open reading frame 28	4.11246	0.00482511	4.28709	0.00255421	3.41054	0.0227447	1.04972	0.958658	1.09429	0.885995	-1.1487	0.804768	1.14076	-1.32869	-1.09	1.12
223192_at	AF267854	SLC25A28	solute carrier family 25, member 28	1.07923	0.928269	1.67018	0.0324704	2.17347	0.00986777	1.03526	0.948874	1.60214	0.136614	2.08493	0.0213735	-1.02101	1.43396	1.09	1.48
223190_s_at	AF067804	MLL5	myeloid/lymphoid or mixed-lineage leukemia 5 (trithorax homolog, Drosophila)	2.20381	0.0148707	2.08493	0.0151238	2.36199	0.0187896	-1.04247	0.934438	-1.10191	0.796527	1.02811	0.947384	1.15669	1.01396	1.1	1.09
223160_s_at	AK024297	SMEK1	SMEK homolog 1, suppressor of mek1 (Dictyostelium)	3.68075	0.000860368	3.83706	0.00044907	4.19887	0.00117537	1.75321	0.230553	1.82766	0.14557	2	0.081832	1.15669	2.28153	1.37	2.44
223159_s_at	BC000101	NEK6	NIMA (never in mitosis gene a)-related kinase 6	4.37717	0.0025797	4.25748	0.00182565	4.72397	0.00444414	3.16017	0.0506695	3.07375	0.038685	3.41054	0.0264823	1.46409	1.54756	-1.03	2.27
223156_at	BC000242	MRPS23	mitochondrial ribosomal protein S23	2.96905	0.0615002	3.05252	0.0433143	3.65533	0.0497514	2.34567	0.305786	2.41162	0.241321	2.88786	0.112152	-1.60214	-1.11729	-1.68	1.08
223154_at	AF212225	MRPL1	mitochondrial ribosomal protein L1	1.90528	0.130691	2.53151	0.0209186	3.01049	0.0227245	1.28343	0.629237	1.70527	0.336259	2.02792	0.13365	-1.18099	1.25701	-1.57	2.06
223151_at	BC004169	DCUN1D5	DCN1, defective in cullin neddylation 1, domain containing 5 (S. cerevisiae)	2.21914	0.0855302	2.44528	0.0420069	5.02805	0.0047498	1.06437	0.935182	1.17283	0.763308	2.41162	0.10221	1.1487	1.69349	1.05	2.41
223145_s_at	BC000764	C6orf166	chromosome 6 open reading frame 166	1.49485	0.276314	1.6358	0.142194	2.37841	0.030191	1.23971	0.601306	1.3566	0.432297	1.97247	0.0952191	1.15669	1.29235	1.07	1.57
223144_s_at	BC000764	C6orf166	chromosome 6 open reading frame 166	3.07375	0.0607633	2.9897	0.0529258	6.19026	0.0106941	1.12506	0.897651	1.09429	0.907576	2.26577	0.206069	-1	1.18921	1.21	1.73
223139_s_at	BE501133	DHX36	DEAH (Asp-Glu-Ala-His) box polypeptide 36	4.78991	0.0109077	6.27667	0.00274433	4.46915	0.0279578	-1.13288	0.897651	1.15669	0.844958	-1.21419	0.788	1.04972	1.36604	1.59	1.46
223134_at	AI795970	BBX	bobby sox homolog (Drosophila)	2.77022	0.0316055	3.22657	0.0109088	5.6962	0.0032377	1.10191	0.899306	1.28343	0.627566	2.26577	0.124904	-1.02101	3.605	1.43	4.41
223120_at	BC003060	FUCA2	fucosidase, alpha-L- 2, plasma	1.21419	0.855632	2.21914	0.0640449	4.28709	0.00790614	1.07177	0.931505	1.95884	0.250766	3.78423	0.0202886	-1.04972	2.26577	-1.02	4.14
223114_at	BC004916	COQ5	coenzyme Q5 homolog, methyltransferase (S. cerevisiae)	3.55537	0.0496724	2.56685	0.130865	3.24901	0.105385	2.02792	0.41147	1.46409	0.594771	1.85318	0.36951	-1.36604	-1.11729	-1.78	1.87
223112_s_at	AF044954	NDUFB10	NADH dehydrogenase (ubiquinone) 1 beta subcomplex, 10, 22kDa	2.90795	0.01116	2.54912	0.0164984	2.12874	0.0966578	1.44393	0.457328	1.26576	0.59577	1.05702	0.914892	1.26576	-1.84038	1.21	-1.69
223107_s_at	AF151077	ZCCHC17	zinc finger, CCHC domain containing 17	1.31039	0.470377	1.37554	0.320594	2.26577	0.0228249	-1.40444	0.410578	-1.33793	0.414712	1.23114	0.540368	1.23114	-1.30134	1.22	-1.27
223103_at	AF151810	STARD10	START domain containing 10	9.91766	0.000984153	5.61778	0.0042815	4.08405	0.0381255	3.605	0.109251	2.04202	0.357682	1.48452	0.543479	-1.32869	-1.77769	-1.82	-2.14
223101_s_at	BC000018	ARPC5L	actin related protein 2/3 complex, subunit 5-like	1.02811	0.996631	1.25701	0.389943	2.86791	0.00131627	1.00696	0.986556	1.23114	0.451224	2.80889	0.00199372	-1	1.27456	-1	1.7
223098_s_at	AA195024	LONP2	lon peptidase 2, peroxisomal	2.07053	0.0603907	1.72907	0.14571	2.88786	0.0193593	1.41421	0.46104	1.18099	0.698062	1.97247	0.123609	-1.45397	1.26576	-1.55	1.65
223096_at	AF161469	NOP5/NOP58	nucleolar protein NOP5/NOP58	1.16473	0.861241	1.56917	0.218047	2.69447	0.0216369	-1.58008	0.375252	-1.17283	0.698062	1.46409	0.338169	1.68179	1.33793	1.82	1.9
223090_x_at	AF225417	VEZT	vezatin, adherens junctions transmembrane protein	3.4822	0.0216867	5.20537	0.00284805	7.56846	0.00276465	-1.40444	0.602249	1.06437	0.930107	1.54756	0.441214	-1.1487	1.24833	1.16	1.77
223085_at	AB029316	RNF19	ring finger protein 19	2.67586	0.0716006	3.13834	0.0283541	2.92817	0.0818794	-1.56917	0.496346	-1.33793	0.623684	-1.43396	0.546506	-1.53688	1.02811	-1.18	1.08
223084_s_at	AF246144	CCNDBP1	cyclin D-type binding-protein 1	2.62079	0.0125657	2.88786	0.00483674	1.30134	0.555393	1.40444	0.459943	1.54756	0.364626	-1.43396	0.360627	-1.87905	1.30134	-1.75	1.37
223082_at	AF230904	SH3KBP1	SH3-domain kinase binding protein 1	-1.05702	0.812138	-1.07177	0.700437	4.08405	6.6e-08	1.00696	0.97745	-1.00696	0.979445	4.34694	2e-08	1.1487	-1.02101	1.16	1
223068_at	AV707345	EML4	echinoderm microtubule associated protein like 4	1.06437	0.974828	1.04247	0.976771	1.56917	0.240338	1.58008	0.3273	1.54756	0.304937	2.32947	0.0411071	1.55833	1.29235	1.41	1.59
223067_at	AF110775	HSPC148	hypothetical protein HSPC148	3.63008	7.7122e-05	4.02782	2.5305e-05	4.19887	7.1882e-05	1.10957	0.717901	1.23114	0.423837	1.28343	0.311873	1.04972	-1.26576	1.04	1.03
223064_at	AF151072	LOC51255	hypothetical protein LOC51255	11.5514	7.6645e-05	11.6318	4.3155e-05	7.51618	0.000776377	1.91853	0.294776	1.93187	0.245494	1.24833	0.650712	-1.10957	-1.31039	-1.65	1.2
223058_at	AL136885	FAM107B	family with sequence similarity 107, member B	2.63902	0.036377	2.21914	0.0691348	5.50217	0.00336314	1.87905	0.334958	1.58008	0.40857	3.91768	0.0197009	1.85318	2.17347	2.41	3.53
223054_at	BC001144	DNAJB11	DnaJ (Hsp40) homolog, subfamily B, member 11	2.75108	0.100406	2.96905	0.0599006	4.56305	0.0308281	1.90528	0.420216	2.05623	0.362449	3.16017	0.104428	-1.46409	2.05623	-2.64	3.02
223044_at	AL136944	SLC40A1	solute carrier family 40 (iron-regulated transporter), member 1	7.72749	0.000453274	6.45313	0.000549407	4.43828	0.00867712	2.67586	0.123138	2.23457	0.177301	1.53688	0.392748	2.07053	1.75321	2.89	2.27
223032_x_at	AF153607	PRELID1	px19-like protein	2.92817	0.00779572	2.51403	0.01321	2.94854	0.0160318	1.55833	0.393528	1.33793	0.485197	1.56917	0.27233	1.10191	-1.40444	-1.44	-1.44
223026_s_at	AF201946	VPS29	vacuolar protein sorting 29 homolog (S. cerevisiae)	7.26015	0.0146044	10.4107	0.00357991	9.57983	0.01441	2.07053	0.455459	2.96905	0.288407	2.73208	0.233929	-1.12506	5.38893	-1.36	7.75
223017_at	AF131758	TXNDC12	thioredoxin domain containing 12 (endoplasmic reticulum)	1.58008	0.0636485	1.76541	0.0172019	2.08493	0.0125546	1.03526	0.936465	1.15669	0.597194	1.36604	0.248648	-1.26576	1.64718	-1.3	1.71
223016_x_at	AF065392	ZRANB2	zinc finger, RAN-binding domain containing 2	7.46426	0.0014712	7.1602	0.00105566	11.3137	0.00104699	2.69447	0.20124	2.58471	0.170384	4.08405	0.0404164	3.38698	1.93187	3.32	3.08
223014_at	BC004862	UBE2R2	ubiquitin-conjugating enzyme E2R 2	1.87905	0.0721626	1.89212	0.0541254	2.63902	0.0174473	1.42405	0.430372	1.43396	0.397739	2	0.0927309	-1.07923	1.65864	-1.16	1.99
223013_at	AF267864	TBL1XR1	transducin (beta)-like 1X-linked receptor 1	4.22807	0.00252881	3.5801	0.00366525	3.05252	0.025035	1.86607	0.305008	1.58008	0.387141	1.34723	0.527661	1.00696	1.20581	1.16	1.36
223010_s_at	AA454649	OCIAD1	OCIA domain containing 1	2.04202	0.0346374	1.95884	0.0353982	1.56917	0.240911	1.27456	0.554214	1.22264	0.594356	-1.02101	0.959383	1.27456	1.23114	1.66	1.6
223009_at	BC001706	C11orf59	chromosome 11 open reading frame 59	4.78991	0.000612035	5.73582	0.000189769	7.78124	0.000217888	-1.07923	0.905766	1.10957	0.826756	1.50525	0.313263	-1.02811	1.16473	-1.35	1.68
223008_s_at	AF153415	C9orf5	chromosome 9 open reading frame 5	5.46416	0.0108904	4.31691	0.0172939	5.09824	0.0270415	1.47427	0.615473	1.16473	0.846473	1.37554	0.662538	-1.25701	1.07923	1.1	-1.03
223006_s_at	AL567431	C9orf5	chromosome 9 open reading frame 5	3.13834	0.0157845	2.53151	0.0330247	2.44528	0.0861489	-1.19748	0.761846	-1.48452	0.441497	-1.53688	0.373748	-1.45397	1.04972	-1.36	-1.08
223005_s_at	BG402553	C9orf5	chromosome 9 open reading frame 5	2.21914	0.037649	2.62079	0.010666	2.51403	0.0369237	1.72907	0.318789	2.04202	0.136614	1.95884	0.126193	-1.29235	1.39474	1.33	1.08
223004_s_at	AF210057	C3orf1	chromosome 3 open reading frame 1	3.31728	0.000619281	3.11666	0.000580368	2.94854	0.00311239	1.44393	0.365083	1.3566	0.394183	1.28343	0.421921	1.03526	-2.2974	1.05	-1.68
223002_s_at	AL136841	XRN2	5'-3' exoribonuclease 2	2.26577	0.0597647	2.46229	0.028977	1.81504	0.233607	1.61328	0.410578	1.75321	0.320982	1.29235	0.602049	1.39474	1.72907	2.35	2.44
223001_at	AF201937	DC2	DC2 protein	6.9163	0.00204532	7.1602	0.00115529	5.89708	0.00823037	1.79005	0.421505	1.85318	0.379926	1.52626	0.484326	1.04247	2.05623	-1.21	3.31
223000_s_at	AF172398	F11R	F11 receptor	2.65737	0.0762451	3.09513	0.0303221	5.6962	0.00837028	1.18099	0.836273	1.37554	0.597979	2.53151	0.133498	1.18099	-1.55833	1.06	-1.02
222997_s_at	BC004566	MRPS21	mitochondrial ribosomal protein S21	1.49485	0.270959	1.53688	0.207468	2.25012	0.0388403	1.45397	0.41147	1.49485	0.364626	2.18859	0.0614969	1.07177	1.09429	-1.01	1.46
222996_s_at	BC002490	CXXC5	CXXC finger 5	3.31728	0.00583546	2.32947	0.0284458	2.46229	0.0514624	2.23457	0.149467	1.56917	0.3785	1.65864	0.246175	1.49485	1.6245	1.91	2.35
222993_at	AF325707	MRPL37	mitochondrial ribosomal protein L37	6.27667	0.0100349	5.50217	0.0107057	5.50217	0.0302771	1.94531	0.439906	1.70527	0.471026	1.70527	0.47057	-1.24833	-1.81504	-1.61	-1.42
222990_at	AW204104	UBQLN1	ubiquilin 1	7.21	0.00341284	5.89708	0.00448455	4.99332	0.0243065	1.36604	0.682988	1.11729	0.898115	-1.05702	0.94094	-1.24833	1.21419	-1.65	1.67
222986_s_at	BC001463	SCOTIN	scotin	1.40444	0.402074	3.16017	0.00187008	2.80889	0.0128272	1.23114	0.626496	2.77022	0.0185412	2.46229	0.0387889	1.02811	2.56685	1.52	2.96
222983_s_at	BC001716	PAIP2	poly(A) binding protein interacting protein 2	5.1337	0.00688791	5.93809	0.00258014	3.63008	0.046512	1.93187	0.398457	2.23457	0.275451	1.36604	0.624731	-1.33793	1.97247	-1.17	2.33
222981_s_at	BC000896	RAB10	RAB10, member RAS oncogene family	2.90795	0.0374235	4.59479	0.00366699	6.40856	0.00367264	1.19748	0.79644	1.89212	0.346493	2.63902	0.103354	1.10957	2.21914	1.1	3.01
222980_at	AL136650	RAB10	RAB10, member RAS oncogene family	2.04202	0.0442227	1.82766	0.072106	3.03143	0.00931312	1.32869	0.504612	1.18921	0.655076	1.97247	0.101364	1.33793	2.28153	1.14	3.15
222976_s_at	BC000771	TPM3	tropomyosin 3	2.96905	0.155955	5.06303	0.0228788	15.7797	0.00325572	1.1487	0.908957	1.95884	0.42558	6.10504	0.0493558	-1.09429	2.18859	-1.09	3.47
222939_s_at	N30257	SLC16A10	solute carrier family 16, member 10 (aromatic amino acid transporter)	-1.15669	0.888269	-1.15669	0.861811	-1.14076	0.812644	-5.61778	0.00164235	-5.61778	0.00111462	-5.54044	0.00133425	-1.10957	-4.82323	-1	-4.33
222931_s_at	AI809864	THNSL1	threonine synthase-like 1 (bacterial)	2.41162	0.0205954	1.45397	0.335153	1.56917	0.297005	2.07053	0.15232	1.24833	0.584035	1.34723	0.461867	-1.81504	1.07177	-1.88	1.42
222894_x_at	AI640582	C20orf7	chromosome 20 open reading frame 7	1	1	1.23971	0.404387	3.11666	0.000572534	-1.01396	0.977972	1.22264	0.441497	3.07375	0.00070677	-1.00696	1.23114	-1.01	1.15
222883_at	NM_023077	C1orf163	chromosome 1 open reading frame 163	-2.60268	0.0034337	-2.58471	0.00229579	-2.69447	0.00633664	-1.08673	0.849605	-1.07923	0.83708	-1.12506	0.742245	-1.00696	-1.02101	-1.01	-1.02
222866_s_at	AW001026	FLVCR2	chromosome 14 open reading frame 58	1.31039	0.296373	1.25701	0.383295	3.73213	0.000226688	1.26576	0.441176	1.21419	0.473586	3.605	0.000302742	1.08673	2.11404	-1.01	2.04
222861_x_at	NM_012168	FBXO44	F-box protein 44	-2.51403	0.000443487	-2.75108	0.000144191	-2.96905	0.000315313	1.02811	0.945403	-1.06437	0.791568	-1.1487	0.529926	-1.15669	-1.10191	-1.16	-1
222839_s_at	AK023034	PAPOLG	poly(A) polymerase gamma	1.23114	0.659661	1.61328	0.123331	3.16017	0.00392204	1.03526	0.944732	1.3566	0.41416	2.65737	0.0157307	-1.31951	1.49485	-1.01	1.24
222837_s_at	AF327722	NARG1	NMDA receptor regulated 1	3.81055	0.020198	4.62675	0.00646071	10.1261	0.00170692	1.33793	0.675833	1.6245	0.440794	3.55537	0.065958	1.18921	1.27456	-1.12	1.63
222832_s_at	AA746206	C2orf33	chromosome 2 open reading frame 33	5.65685	0.00277278	5.61778	0.00182565	6.86852	0.00334987	1.61328	0.457217	1.60214	0.429027	1.95884	0.233035	-1.13288	1.00696	-1.05	1.22
222820_at	AW005818	TNRC6C	trinucleotide repeat containing 6C	1.11729	0.9613	1.12506	0.934741	1.02101	0.985215	-2.96905	0.0897484	-2.94854	0.0664338	-3.24901	0.046585	-2.82843	-8.63383	-2.85	-8.49
222805_at	AI587307	MANEA	mannosidase, endo-alpha	2.71321	0.0167225	2.09943	0.0530188	1.97247	0.138975	1.94531	0.245281	1.50525	0.399643	1.41421	0.418817	1.02101	3.29436	1.12	3.08
222804_x_at	N58163	WDR32	WD repeat domain 32	2.77022	0.0220606	6.1475	0.000396607	8.75435	0.000444393	1.26576	0.655631	2.80889	0.0562173	4	0.0132495	-1.37554	3.78423	-1.18	4.5
222794_x_at	AK022188	PAPD1	PAP associated domain containing 1	1.16473	0.738938	1.09429	0.880186	2.17347	0.0144557	-1.28343	0.448317	-1.36604	0.364626	1.45397	0.203983	1.32869	-1.04247	1.29	1.18
222791_at	AK022166	RSBN1	round spermatid basic protein 1	2.36199	0.054114	2.73208	0.0189339	2.47942	0.0706041	-1.17283	0.785068	-1.01396	0.979832	-1.11729	0.846637	-1.77769	1.56917	-1.44	1.78
222768_s_at	BE897074	CGI-09	CGI-09 protein	1.05702	0.991333	1.72907	0.134571	2.88786	0.0170029	1.07923	0.903334	1.76541	0.245956	2.94854	0.0235004	1.11729	1.76541	1.27	2.2
222762_x_at	AU144259	LIMD1	LIM domains containing 1	4.14106	0.000386211	3.94493	0.000317759	6.1475	0.000147278	1.64718	0.269216	1.56917	0.276097	2.44528	0.0250931	1.06437	1.85318	1.24	2.2
222753_s_at	AL136660	SPCS3	signal peptidase complex subunit 3 homolog (S. cerevisiae)	2.18859	0.286226	3.63008	0.0474946	3.34035	0.119715	1.69349	0.526108	2.80889	0.245877	2.58471	0.204036	-1.17283	2.47942	-1.65	3.71
222741_s_at	AI761426	C6orf64	chromosome 6 open reading frame 64	1.37554	0.235584	1.54756	0.0701351	2.08493	0.0143769	1.34723	0.398468	1.51572	0.20503	2.04202	0.0265309	-1.18921	1.58008	-1.4	1.64
222728_s_at	AF275800	JOSD3	Josephin domain containing 3	-1.07923	0.94814	-1.04247	0.977991	1.32869	0.423474	-2.56685	0.0193022	-2.47942	0.0165915	-1.79005	0.0997536	-1.01396	1.16473	1.06	1.23
222714_s_at	BC000878	LACTB2	lactamase, beta 2	5.31474	0.00612473	2.41162	0.105733	1.01396	0.993079	2.14355	0.347285	-1.02811	0.973607	-2.44528	0.155321	1.18921	1.05702	1.16	1.02
222705_s_at	BC002702	SLC25A15	solute carrier family 25 (mitochondrial carrier; ornithine transporter) member 15	1.31951	0.653092	1.14076	0.894961	-1.31951	0.599699	-2.90795	0.0669344	-3.36359	0.0231355	-5.06303	0.00411837	-1.86607	-3.45815	-1.85	-3.8
222702_x_at	BF540954	CRIPT	cysteine-rich PDZ-binding protein	2.78949	0.0511365	2.90795	0.0332023	2.51403	0.119963	2.14355	0.308863	2.23457	0.232844	1.93187	0.241836	-1.20581	1.72907	-1.12	2.08
222700_at	AV700003	ARL6IP2	ADP-ribosylation factor-like 6 interacting protein 2	5.54044	0.00137252	5.85634	0.000702852	4.25748	0.00931312	-1.13288	0.850399	-1.07177	0.912755	-1.47427	0.436074	-1.28343	-1.23971	-1.07	-1.08
222693_at	BF444916	FNDC3B	fibronectin type III domain containing 3B	9.25351	7.439e-05	8.05564	7.5086e-05	8.51496	0.000227365	-1.39474	0.489676	-1.60214	0.359917	-1.51572	0.334882	-1.08673	-1.17283	1.04	-1.19
222692_s_at	BF444916	FNDC3B	fibronectin type III domain containing 3B	2.54912	0.0420479	2.36199	0.0485178	3.01049	0.037259	-2.2974	0.197196	-2.47942	0.111524	-1.94531	0.181724	-1.00696	-2.02792	1.95	-2.23
222690_s_at	AA194996	TMEM39A	transmembrane protein 39A	3.50642	0.00166642	3.16017	0.00193006	2.60268	0.0199713	1.71713	0.283017	1.54756	0.34941	1.27456	0.541354	1.34723	2.9897	1.49	3.57
222683_at	AK022532	RNF20	ring finger protein 20	2.25012	0.0273886	1.72907	0.115244	2.04202	0.0835829	1.10957	0.838675	-1.17283	0.699322	1.00696	0.991129	-1.03526	-1.01396	1.21	1.27
222682_s_at	AI307615	C5orf3	chromosome 5 open reading frame 3	2.18859	0.0409927	2.36199	0.018856	3.50642	0.00687448	1.22264	0.677559	1.31951	0.508316	1.95884	0.124783	-1.02101	2.02792	-1.15	2.93
222673_x_at	AI582192	FAM122B /// TMEM57	transmembrane protein 57 /// family with sequence similarity 122B	1.05702	0.93235	1.3566	0.0942533	3.09513	0.000106425	-1.31039	0.32227	-1.02101	0.941678	2.23457	0.00185319	-1.48452	1.71713	-1.26	1.71
222670_s_at	AW135013	MAFB	v-maf musculoaponeurotic fibrosarcoma oncogene homolog B (avian)	1.37554	0.737097	2.73208	0.0572863	3.65533	0.0425984	-3.65533	0.0868576	-1.84038	0.386272	-1.37554	0.620842	-2.34567	1.16473	-1.6	1.36
222662_at	W60806	LOC286044	hypothetical protein LOC286044	20.6776	0.0049671	5.57897	0.069111	6.58873	0.0941572	40.5042	0.00613009	10.9283	0.0523505	12.9063	0.0398257	10.0561	8.39773	16.68	22.16
222657_s_at	AK024050	UBE2W	ubiquitin-conjugating enzyme E2W (putative)	2.20381	0.0640173	2.82843	0.0126773	2.77022	0.0381255	1.20581	0.730883	1.54756	0.400348	1.51572	0.369235	1.07177	2.15846	-1.01	2.52
222646_s_at	AW268365	ERO1L	ERO1-like (S. cerevisiae)	1.59107	0.594764	3.605	0.0348022	6.49802	0.0133128	1.34723	0.715199	3.05252	0.163576	5.50217	0.0330548	1.04972	4.14106	1.6	4.06
222631_at	AI862887	PI4K2B	phosphatidylinositol 4-kinase type 2 beta	11.0809	0.000973277	9.84916	0.000844252	6.77396	0.010096	1.59107	0.535299	1.41421	0.611245	-1.02811	0.969235	-1.03526	-1.06437	1.61	-1.15
222630_at	BF740077	RFXDC2	regulatory factor X domain containing 2	1.26576	0.208533	1.36604	0.0641676	3.11666	4.9784e-05	1.14076	0.535315	1.23114	0.360937	2.80889	0.000109214	-1.31039	2.01391	-1.22	2.28
222622_at	BG284709	LOC283871	hypothetical protein LOC283871	1.08673	0.505058	1.04247	0.83506	3.78423	2.5e-08	1.07923	0.521984	1.03526	0.759959	3.75809	1.3e-08	1.02811	1.03526	-1.05	1.05
222609_s_at	AL582889	EXOSC1	exosome component 1	1.05702	0.947431	1.09429	0.826503	1.6245	0.0490759	1.39474	0.284243	1.44393	0.180907	2.14355	0.00664398	1.06437	1.10957	1.01	1.23
222592_s_at	AW173691	ACSL5	acyl-CoA synthetase long-chain family member 5	2.11404	0.0921649	2.69447	0.0199332	5.50217	0.00252572	1.77769	0.356953	2.26577	0.137333	4.62675	0.00745811	1.24833	1.41421	1.35	1.44
222586_s_at	AI884890	OSBPL11	oxysterol binding protein-like 11	1.52626	0.372559	2.94854	0.00954702	2.44528	0.0620814	-1.61328	0.40263	1.19748	0.713031	-1.00696	0.984801	-1.17283	1.50525	-1.36	1.25
222585_x_at	BE326678	KRCC1	lysine-rich coiled-coil 1	2.96905	0.0204184	2.82843	0.0188018	3.27161	0.0255584	1.43396	0.514009	1.36604	0.535659	1.58008	0.349551	1.27456	1.24833	1.43	1.06
222580_at	AK023596	ZNF644	zinc finger protein 644	5.73582	0.000145058	5.16941	0.000155237	4.99332	0.000699685	1.65864	0.302407	1.49485	0.364626	1.44393	0.314832	1.37554	2.47942	2.1	3.1
222553_x_at	AL541048	OXR1	oxidation resistance 1	1.23114	0.879995	1.20581	0.878436	-1.40444	0.606802	-2.71321	0.191163	-2.77022	0.132905	-4.69134	0.0240871	-2.04202	-3.34035	-1.17	-3.49
222550_at	AK024053	ARMC1	armadillo repeat containing 1	1.8025	0.0138232	1.82766	0.00837357	2.21914	0.00512721	-1.07177	0.833829	-1.05702	0.849003	1.1487	0.591361	-1.17283	1.02811	-1.07	1.33
222544_s_at	AI697751	WHSC1L1	Wolf-Hirschhorn syndrome candidate 1-like 1	1.01396	1	1.45397	0.339597	2.46229	0.0368449	-1.12506	0.816525	1.27456	0.565751	2.15846	0.0882767	-1	1.53688	1.01	1.48
222529_at	BG251467	SLC25A37	solute carrier family 25, member 37	2.73208	0.0382031	5.16941	0.00152314	6.10504	0.00302053	1.39474	0.56291	2.63902	0.105239	3.11666	0.0541426	1.32869	1.7411	1.46	1.54
222518_at	BF525399	ARFGEF2	ADP-ribosylation factor guanine nucleotide-exchange factor 2 (brefeldin A-inhibited)	1.98618	0.00210272	2.17347	0.000577144	1.65864	0.0275899	-1.15669	0.547589	-1.05702	0.822189	-1.38511	0.141907	1.01396	3.36359	1.03	3.18
222512_at	AF300717	NUB1	negative regulator of ubiquitin-like proteins 1	-1.22264	0.779514	2.51403	0.0139169	4.40762	0.00250103	-1.02101	0.975676	3.01049	0.0211462	5.27803	0.0014985	-1	3.07375	-1.01	4.26
222503_s_at	BF593261	WDR41	WD repeat domain 41	2.31338	0.0084328	2.67586	0.00192214	3.4822	0.00157974	1.23971	0.558097	1.43396	0.357682	1.86607	0.0840283	-1.31951	-1.00696	-1.99	1.26
222500_at	BC003048	PPIL1	peptidylprolyl isomerase (cyclophilin)-like 1	1.18099	0.861505	1.48452	0.354043	3.18215	0.0143623	1.20581	0.708563	1.51572	0.39608	3.24901	0.0199199	1.01396	1.50525	-1.2	1.95
222490_at	AK023160	POLR3E	polymerase (RNA) III (DNA directed) polypeptide E (80kD)	2.04202	0.0760066	1.72907	0.163965	3.13834	0.0157084	1.42405	0.468917	1.20581	0.676874	2.18859	0.0976487	1.30134	2.41162	2.5	2.75
222484_s_at	AF144103	CXCL14	chemokine (C-X-C motif) ligand 14	-1.45397	0.799604	1.31951	0.862821	15.7797	0.00355897	1.00696	0.997035	1.93187	0.438929	23.1029	0.00206329	-3.38698	2.51403	-3.29	1.14
222482_at	AA102468	LOC401002 /// LOC646674 /// SSBP3	single stranded DNA binding protein 3 /// interleukin 17 receptor B /// similar to single-stranded DNA-binding protein isoform a; Lck-associated signal transducer /// similar to single stranded DNA binding protein 3	-1.10957	0.870544	-1.20581	0.56249	1.42405	0.234761	1.27456	0.454054	1.17283	0.584035	2.01391	0.0318989	-1.04972	1.10191	-1.15	1.29
222479_s_at	AK001081	DYNC1LI1	dynein, cytoplasmic 1, light intermediate chain 1	1.47427	0.291552	1.48452	0.250045	2.17347	0.0488906	1.51572	0.380902	1.52626	0.350306	2.23457	0.0571416	-1.29235	1.15669	1.68	1.12
222467_s_at	AK023950	SAPS3	SAPS domain family, member 3	8.69388	0.00221716	8	0.00180968	8.45614	0.00567656	-1.05702	0.960008	-1.1487	0.862972	-1.08673	0.916884	1.11729	1.6358	1.88	2
222459_at	BG109865	C1orf108	chromosome 1 open reading frame 108	4.89056	0.00257879	6.9163	0.000415804	7.21	0.00147838	1.1487	0.84109	1.6245	0.39608	1.69349	0.296443	1.10191	1.60214	1.41	2.35
222445_at	AK025831	SLC39A9	solute carrier family 39 (zinc transporter), member 9	3.36359	0.00991968	3.01049	0.0120296	3.50642	0.017027	1.29235	0.635621	1.15669	0.778726	1.34723	0.54052	-1.30134	-1.40444	-1.18	-1.18
222433_at	AK025108	ENAH	enabled homolog (Drosophila)	1.33793	0.303503	1.31951	0.297657	2.15846	0.0134862	1.29235	0.43774	1.27456	0.418351	2.08493	0.0260939	1.00696	1.18921	-1.04	1.29
222432_s_at	AF113221	CCDC47	coiled-coil domain containing 47	2.96905	0.0142834	3.45815	0.00456988	3.24901	0.0189237	1.23114	0.686912	1.43396	0.450711	1.34723	0.518689	1.09429	1.34723	1.24	1.61
222430_s_at	BC002559	YTHDF2	YTH domain family, member 2	2.20381	0.155839	2	0.189501	3.38698	0.0483851	1.41421	0.598504	1.28343	0.680772	2.17347	0.19169	1.60214	1.32869	1.66	1.73
222427_s_at	AK021413	LARS	leucyl-tRNA synthetase	1.65864	0.176597	1.95884	0.0506588	4	0.00274535	1.01396	0.981009	1.19748	0.660529	2.44528	0.0488934	1.31039	1.68179	1.27	1.87
222421_at	BF435617	UBE2H	ubiquitin-conjugating enzyme E2H (UBC8 homolog, yeast)	1.70527	0.0162976	1.7411	0.00931776	2.54912	0.00121322	1.06437	0.845112	1.08673	0.748687	1.59107	0.0773888	-2.42839	-1.17283	-3.01	-1.12
222417_s_at	AF121855	SNX5	sorting nexin 5	3.75809	0.0251628	3.09513	0.0420069	3.20428	0.0790238	1.24833	0.76669	1.02811	0.971452	1.06437	0.935511	1.18921	-1.75321	1.14	-1.17
222416_at	U76542	ALDH18A1	aldehyde dehydrogenase 18 family, member A1	1.10957	0.876945	1.22264	0.555533	2.17347	0.0166278	1.03526	0.94058	1.14076	0.669179	2.02792	0.0400883	-1.02811	1.18921	-1.12	1.57
222415_at	BE962679	MLL3	myeloid/lymphoid or mixed-lineage leukemia 3	10.1261	8.5266e-05	9.00047	8.009e-05	7.67411	0.000564568	1.43396	0.482222	1.27456	0.595719	1.08673	0.881268	1.16473	1.07177	1.32	1.31
222411_s_at	AW087870	SSR3	signal sequence receptor, gamma (translocon-associated protein gamma)	12.8171	0.000122253	11.8762	9.9071e-05	13.5479	0.000262488	1.54756	0.472819	1.43396	0.505546	1.6358	0.355478	1.40444	1.04247	-1.08	1.42
222410_s_at	AF121856	SNX6	sorting nexin 6	1.10191	0.852426	1.47427	0.0721256	2.39496	0.00261126	1.15669	0.600919	1.54756	0.122832	2.51403	0.00257692	-1.00696	1.59107	1.17	1.94
222404_x_at	AI984229	PTPLAD1	protein tyrosine phosphatase-like A domain containing 1	3.75809	0.00298671	2.86791	0.00831729	2.73208	0.0307592	1.59107	0.398468	1.21419	0.662742	1.15669	0.763953	-1.40444	1.82766	-1.55	1.92
222401_s_at	AL550722	TMEM50A	transmembrane protein 50A	2.65737	0.0412482	5.81589	0.00083665	4.85678	0.00653933	1.59107	0.443544	3.4822	0.0351662	2.90795	0.0671662	-1.27456	3.18215	1.54	3.77
222399_s_at	BG104571	TM9SF3	transmembrane 9 superfamily member 3	32.8996	4.8365e-05	33.8246	2.7979e-05	41.9326	6.1268e-05	2.39496	0.305786	2.46229	0.237884	3.05252	0.105309	1.19748	2.9897	1.55	3.84
222398_s_at	BC002360	EFTUD2	elongation factor Tu GTP binding domain containing 2	1.59107	0.121446	1.71713	0.0523938	2.82843	0.00438693	1.29235	0.476119	1.39474	0.371954	2.2974	0.0244811	-1.33793	1.47427	-1.32	1.95
222392_x_at	AJ251830	PERP	PERP, TP53 apoptosis effector	5.73582	0.00988343	4.43828	0.0168039	8.75435	0.00600024	1.60214	0.543994	1.23971	0.77232	2.44528	0.202193	-1.16473	1.16473	-1.39	1.3
222390_at	AL135461	---	---	1.6358	0.205705	1.70527	0.132198	2.60268	0.0253841	1.17283	0.744672	1.22264	0.617455	1.86607	0.13492	-1.23114	1.10191	1.25	1.39
222389_s_at	BE879807	WAC	WW domain containing adaptor with coiled-coil	5.89708	0.000826428	5.54044	0.000701148	4.37717	0.00686207	1.46409	0.480121	1.37554	0.517952	1.08673	0.888506	1.23971	1.16473	1.72	1.32
222386_s_at	AB047848	COPZ1	coatomer protein complex, subunit zeta 1	3.36359	0.0165371	4.28709	0.00382497	6.06287	0.0035198	1.24833	0.722436	1.59107	0.416664	2.25012	0.141795	1.07177	1.37554	-1	2.2
222357_at	AW974823	ZBTB20	zinc finger and BTB domain containing 20	4.43828	0.0416247	3.27161	0.0879056	3.22657	0.158378	1.18921	0.875032	-1.14076	0.893603	-1.15669	0.877138	1.18099	1.18921	1.2	1.53
222294_s_at	AW971415	---	CDNA clone IMAGE:5745639	2.56685	0.0578931	2.88786	0.0248968	4.50023	0.0109405	1.11729	0.885008	1.25701	0.674663	1.95884	0.210241	-1.10957	1.64718	-1.16	2.54
222279_at	AI669379	RP3-377H14.5	hypothetical protein FLJ35429	2.17347	0.00261743	2.08493	0.00242959	1.90528	0.0181445	-1.08673	0.789858	-1.13288	0.625579	-1.23971	0.377724	-1.21419	-1.60214	-1.16	-1.57
222244_s_at	AK000749	TUG1	taurine upregulated gene 1	2.8481	0.0100104	3.5801	0.00194669	4.82323	0.00184969	1.03526	0.96018	1.30134	0.546051	1.75321	0.188909	1.44393	1.56917	1.83	1.54
222243_s_at	AB051450	TOB2	transducer of ERBB2, 2	3.73213	0.0467469	3.09513	0.0716585	3.16017	0.125153	-1.31039	0.755945	-1.58008	0.529186	-1.54756	0.546085	-1.19748	-1.77769	1.56	-1.4
222239_s_at	AL117626	INTS6	integrator complex subunit 6	2.37841	0.0733862	3.5801	0.00789201	7.4127	0.00159832	-2	0.317745	-1.32869	0.592989	1.55833	0.394193	1.18099	1.56917	-1.21	2.27
222231_s_at	AK025328	LRRC59	leucine rich repeat containing 59	1.43396	0.425651	1.58008	0.234555	2.42839	0.0459741	1.31039	0.566528	1.44393	0.415937	2.21914	0.086672	1.12506	2.04202	-1.01	2.61
222230_s_at	AK022248	ACTR10	actin-related protein 10 homolog (S. cerevisiae)	2.15846	0.0475909	2.02792	0.0545382	1.82766	0.170344	1.3566	0.516071	1.27456	0.574426	1.1487	0.764351	-1.01396	1.47427	-1.07	1.93
222229_x_at	AL121871	LOC392501	similar to 60S ribosomal protein L26	6.32033	0.00281245	5.46416	0.00315105	5.27803	0.011818	1.24833	0.760824	1.07923	0.920508	1.04247	0.951456	1.04247	-1.11729	1.09	-1.06
222216_s_at	AK026857	MRPL17	mitochondrial ribosomal protein L17	1.47427	0.305983	1.89212	0.053947	3.4822	0.00427232	1.50525	0.398468	1.93187	0.133037	3.55537	0.00584705	1.03526	1.32869	-1	1.75
222197_s_at	AF131813	---	Clone 24970 mRNA sequence	-2.26577	0.00197957	-2.21914	0.00154598	-2.37841	0.00331838	-1.01396	0.972956	1.00696	0.975922	-1.06437	0.837455	-1	1.02101	-1	1.07
222192_s_at	AK021672	C2orf43	chromosome 2 open reading frame 43	1.84038	0.0363999	2.01391	0.0139199	1.91853	0.0515126	-1	0.991561	1.09429	0.793843	1.04247	0.918015	-1.95884	2.32947	-1.95	2.48
222158_s_at	AF229834	C1orf121	chromosome 1 open reading frame 121	2.47942	0.0353508	4.16986	0.00176356	5.77572	0.0017584	-1.23971	0.683515	1.3566	0.522232	1.87905	0.182584	-1.26576	1.11729	-1.01	1.02
222154_s_at	AK002064	LOC26010	DNA polymerase-transactivated protein 6	3.75809	0.00446899	3.31728	0.00555808	2.51403	0.0581116	1.95884	0.272478	1.72907	0.334851	1.31039	0.570366	1.65864	1.87905	2.28	2.5
222138_s_at	AF158978	WDR13	WD repeat domain 13	-2.26577	0.0201837	-1.94531	0.0423647	-1.26576	0.569141	-1.23114	0.61817	-1.05702	0.909734	1.45397	0.310835	-1.11729	1.04247	-1.31	1.09
222127_s_at	AK023461	EXOC1	exocyst complex component 1	1.14076	0.791429	1.21419	0.542828	1.98618	0.0233266	1.20581	0.550718	1.28343	0.414067	2.09943	0.0236154	1.09429	1.76541	1.21	2.16
222126_at	AI247494	HRBL	HIV-1 Rev binding protein-like	1.69349	0.0503404	1.19748	0.602687	2.09943	0.0183532	1.67018	0.17214	1.18099	0.580273	2.07053	0.0313585	1.24833	1.23114	1.73	1.49
222122_s_at	BG403671	THOC2	THO complex 2	1.29235	0.41999	1.93187	0.0145543	2.77022	0.00336356	1.10191	0.790842	1.64718	0.149096	2.36199	0.0146037	1.14076	1.47427	1.39	2.11
222119_s_at	AL117620	FBXO11	F-box protein 11	5.81589	0.00112478	4.95883	0.00134598	6.10504	0.00236668	1.34723	0.593428	1.1487	0.802219	1.41421	0.499251	1.10957	1.25701	1.4	1.66
222077_s_at	AU153848	RACGAP1	Rac GTPase activating protein 1	1.01396	0.971075	1.00696	0.993823	2.20381	0	-1.02101	0.645335	-1.02811	0.535937	2.12874	0	1.00696	-1.00696	-1.01	-1.01
222067_x_at	AL353759	HIST1H2BD	histone cluster 1, H2bd	2.23457	0.167663	4.46915	0.00734476	2.21914	0.216329	1.6245	0.481348	3.24901	0.0911215	1.61328	0.429283	1.13288	2.28153	1.85	3.32
222036_s_at	AI859865	MCM4	Solute carrier family 12 (potassium/chloride transporters), member 4	-1.00696	0.99355	-1.01396	0.935519	2.80889	6e-09	-1.03526	0.716671	-1.04247	0.612633	2.73208	4e-09	-1	-1.00696	-1.01	-1
222035_s_at	AI984479	PAPOLA	poly(A) polymerase alpha	6.54322	0.00825003	6.9163	0.00456591	7.56846	0.0114467	1.71713	0.505919	1.81504	0.432453	1.98618	0.340484	1.04972	1.47427	1.1	2.38
222024_s_at	AK022014	AKAP13	A kinase (PRKA) anchor protein 13	-1.26576	0.241411	1.10957	0.721531	1.1487	0.539501	-2.02792	0.00562618	-1.44393	0.112479	-1.39474	0.120152	-1.20581	-1.02101	-1.1	1.08
222011_s_at	BF224073	TCP1	t-complex 1	3.43426	0.033153	2.49666	0.0976805	2.26577	0.216201	1.40444	0.618853	1.02101	0.979166	-1.07923	0.92359	1.82766	-1.09429	2.83	1.4
221987_s_at	AI803633	TSR1	TSR1, 20S rRNA accumulation, homolog (S. cerevisiae)	1.14076	0.687492	1.18921	0.479229	3.83706	6.1315e-05	-1.05702	0.84312	-1.01396	0.949906	3.18215	0.000244349	-1.03526	-1.38511	-1.01	-1.37
221970_s_at	AU158148	NOL11	nucleolar protein 11	2.28153	0.00960147	2.44528	0.00391843	2.71321	0.00680627	1.31951	0.452455	1.41421	0.365457	1.56917	0.171948	1.10191	1.17283	1.01	1.39
221952_x_at	AB037814	TRMT5	TRM5 tRNA methyltransferase 5 homolog (S. cerevisiae)	7.46426	0.00190215	5.46416	0.00374846	12.2101	0.00112165	1.69349	0.457217	1.23971	0.747964	2.77022	0.12149	1.07177	-1.32869	1.13	1.33
221931_s_at	AV701173	SEH1L	SEH1-like (S. cerevisiae)	1.98618	0.0403331	1.65864	0.11641	2.32947	0.0285953	1.04247	0.947053	-1.1487	0.699303	1.22264	0.598295	-1.11729	-1.14076	-1.12	1.07
221928_at	AI057637	ACACB	acetyl-Coenzyme A carboxylase beta	-1.61328	0.0995074	-1.90528	0.0209294	-2.18859	0.0207744	-1.39474	0.397694	-1.64718	0.173641	-1.89212	0.0711505	-2.96905	-1.28343	-3.03	-1.17
221919_at	AW450929	---	Protein tyrosine phosphatase, receptor type, U	2.62079	0.00114482	2.46229	0.00111984	3.31728	0.000643572	-1.16473	0.619432	-1.23971	0.450572	1.08673	0.792776	-1.00696	-1.29235	1.17	-1.21
221911_at	BE881590	ETV1	ets variant gene 1	2.82843	0.0337993	1.56917	0.388466	1.02811	0.978746	2.96905	0.0965131	1.64718	0.39608	1.07923	0.904002	1.36604	1.48452	-1.22	1.81
221896_s_at	BE739519	HIGD1A	HIG1 domain family, member 1A	1.87905	0.112298	1.95884	0.0714168	3.27161	0.0116447	1.17283	0.750231	1.22264	0.641692	2.04202	0.11535	1.20581	-1.02101	1.2	1.3
221891_x_at	AA704004	HSPA8	heat shock 70kDa protein 8	4.40762	0.00463198	6.06287	0.000802058	4.43828	0.00986777	-1.1487	0.84156	1.19748	0.750084	-1.14076	0.831983	-1.11729	-1.02811	-1.02	1.22
221881_s_at	AI638420	CLIC4	adducin 3 (gamma) /// chloride intracellular channel 4	4.46915	0.00182486	3.68075	0.00294301	4.99332	0.00278772	2.54912	0.102565	2.09943	0.164077	2.8481	0.0468368	1.71713	1.28343	2.25	1.61
221875_x_at	AW514210	HLA-F	major histocompatibility complex, class I, F	4.02782	0.0862426	18.3792	0.00102424	12.996	0.00846505	1.1487	0.918741	5.24157	0.0995355	3.70635	0.147196	-1.18921	2.53151	1.79	4.66
221853_s_at	N39536	NOMO1 /// NOMO2 /// NOMO3	NODAL modulator 1 /// NODAL modulator 2 /// NODAL modulator 3	1.38511	0.574672	1.49485	0.393145	3.86375	0.0098367	1.55833	0.427725	1.68179	0.358325	4.34694	0.00891806	-1.15669	1.93187	-1.45	2.99
221834_at	AV700132	LONP2	Lon peptidase 2, peroxisomal	2.20381	0.00401288	1.8025	0.0158072	1.79005	0.0429366	-1.44393	0.318789	-1.76541	0.072194	-1.77769	0.0653387	1.06437	1.40444	-1.04	1.54
221825_at	AU151793	ANGEL2	angel homolog 2 (Drosophila)	2.31338	0.0201558	1.85318	0.0637571	2.18859	0.0529123	1.24833	0.604356	-1	0.998386	1.18099	0.696608	1.23971	1.1487	2.17	1.15
221821_s_at	AK022732	C12orf41	chromosome 12 open reading frame 41	3.13834	0.0233047	5.16941	0.00177882	7.31065	0.00191752	-1.15669	0.836326	1.42405	0.514381	2.01391	0.192716	-1.15669	1.58008	-1.01	2.19
221817_at	AI684664	DOLPP1	dolichyl pyrophosphate phosphatase 1	2.62079	4.129e-06	2.20381	1.085e-05	2.31338	2.3245e-05	1.14076	0.412597	-1.04247	0.75012	1.00696	0.982223	-1.08673	1.61328	-1.23	1.53
221809_at	AB040897	RANBP10	RAN binding protein 10	2.51403	0.0203662	2.11404	0.042478	1.67018	0.253002	2.18859	0.141287	1.84038	0.217057	1.45397	0.36989	-1.01396	1.90528	-1.04	2.97
221808_at	NM_004251	RAB9A	RAB9, member RAS oncogene family	2.11404	0.0412441	1.64718	0.164801	1.39474	0.43335	1.23971	0.63183	-1.03526	0.936816	-1.22264	0.620193	-1.04972	-1.03526	1.72	1.13
221806_s_at	BF590997	SETD5	SET domain containing 5	3.34035	0.000521014	3.81055	0.000158907	6.19026	5.1755e-05	1.25701	0.506255	1.43396	0.334851	2.32947	0.0188822	1.1487	1.42405	1.22	1.93
221802_s_at	AU157109	KIAA1598	KIAA1598	3.05252	0.0519206	2.51403	0.0897387	5.42642	0.0126438	2.09943	0.36178	1.72907	0.414712	3.73213	0.0608597	-1.18921	1.68179	-2.03	3.62
221791_s_at	BG167522	CCDC72	coiled-coil domain containing 72	1.69349	0.357551	2.09943	0.13756	3.43426	0.0358978	1.04972	0.960899	1.30134	0.650276	2.12874	0.179227	-1.04972	1.38511	-1.04	2.08
221788_at	AV727934	---	Phosphoglucomutase 3	3.45815	0.0338841	2.08493	0.200195	1.40444	0.640152	1.53688	0.539802	-1.07923	0.924347	-1.60214	0.45026	-1.02101	1.02811	-1.26	1.07
221776_s_at	AI885109	BRD7	bromodomain containing 7	5.16941	0.0173952	5.46416	0.0100972	7.26015	0.0125187	1.41421	0.67798	1.49485	0.586429	1.98618	0.336402	-1.75321	1.12506	-1.3	1.69
221775_x_at	BG152979	RPL22	ribosomal protein L22	2.56685	0.0253639	1.94531	0.0918511	1.8025	0.218187	1.11729	0.860398	-1.18099	0.722177	-1.27456	0.5918	1.28343	-1.33793	1.19	-1.22
221768_at	AV705803	SFPQ	Splicing factor proline/glutamine-rich (polypyrimidine tract binding protein associated)	4.22807	0.0233298	3.86375	0.0239031	3.97237	0.0525388	1.23114	0.807197	1.12506	0.885995	1.15669	0.851352	-1.10957	1.17283	1.4	1.59
221766_s_at	AW246673	FAM46A	family with sequence similarity 46, member A	2.53151	0.425948	8.9383	0.0224157	7.3615	0.0777696	-1.36604	0.822589	2.58471	0.41541	2.12874	0.487705	-3.94493	5.20537	1.09	3.56
221765_at	AI378044	UGCG	---	1	1	1.20581	0.566172	-1.01396	0.980855	-2.73208	0.00472451	-2.26577	0.0129258	-2.77022	0.00341197	-1.00696	1.18099	-1.01	1.29
221763_at	AI694023	JMJD1C	jumonji domain containing 1C	6.27667	0.00730606	4.92458	0.0115518	3.24901	0.106396	-1.13288	0.909613	-1.44393	0.610912	-2.18859	0.258259	-1.6245	-1.1487	1.09	1.19
221750_at	BG035985	HMGCS1	3-hydroxy-3-methylglutaryl-Coenzyme A synthase 1 (soluble)	3.01049	0.198093	4.69134	0.0467145	1.72907	0.582595	1.8025	0.548597	2.80889	0.336259	1.03526	0.971364	1.51572	5.42642	-1.43	11.39
221743_at	AI472139	CUGBP1	CUG triplet repeat, RNA binding protein 1	4.16986	0.00335247	3.4822	0.00525724	4.14106	0.0080047	1.42405	0.504612	1.18921	0.725367	1.41421	0.468325	1.07923	-1.00696	1.08	1.13
221731_x_at	BF218922	VCAN	chondroitin sulfate proteoglycan 2 (versican)	-1.41421	0.861241	-1.09429	0.98399	15.3482	0.00756505	-2.23457	0.445941	-1.72907	0.558304	9.71356	0.0315156	-1.00696	1.29235	-1.01	1.13
221729_at	AL575735	COL5A2	collagen, type V, alpha 2	1.09429	0.938158	1.31039	0.44697	3.68075	0.0017774	-1.52626	0.348632	-1.27456	0.492311	2.20381	0.0468368	-1.59107	1.07923	-1.46	1.35
221726_at	BE250348	RPL22	ribosomal protein L22	2.17347	0.0289226	1.3566	0.431038	1.81504	0.139449	-1.03526	0.960455	-1.65864	0.272777	-1.23971	0.577204	-1.04247	-2.01391	-1.21	-1.58
221700_s_at	AF348700	UBA52	ubiquitin A-52 residue ribosomal protein fusion product 1 /// ubiquitin A-52 residue ribosomal protein fusion product 1	4.25748	0.000171366	3.29436	0.000435086	3.63008	0.00103111	1.18099	0.643764	-1.09429	0.794475	1.00696	0.985342	1.04247	-1.67018	-1	-1.4
221699_s_at	AF334103	DDX50	DEAD (Asp-Glu-Ala-Asp) box polypeptide 50 /// DEAD (Asp-Glu-Ala-Asp) box polypeptide 50	3.75809	0.0518121	3.63008	0.0457473	4.65893	0.0466727	1.05702	0.965692	1.02101	0.984752	1.31039	0.734744	-1.03526	-1.55833	1.03	-1.17
221693_s_at	AB049952	MRPS18A	mitochondrial ribosomal protein S18A /// mitochondrial ribosomal protein S18A	2.71321	0.0128632	3.53081	0.00189869	2.46229	0.0409392	1.34723	0.522055	1.75321	0.255584	1.22264	0.642454	-1.3566	1.38511	-1.61	1.87
221692_s_at	AB049652	MRPL34	mitochondrial ribosomal protein L34 /// mitochondrial ribosomal protein L34	1.98618	0.125145	2.34567	0.0412531	2.32947	0.0896398	1.45397	0.485589	1.71713	0.349681	1.70527	0.261057	1.04972	1.29235	-1.04	2.31
221691_x_at	AB042278	NPM1	nucleophosmin (nucleolar phosphoprotein B23, numatrin) /// nucleophosmin (nucleolar phosphoprotein B23, numatrin)	4.37717	0.00673534	4.11246	0.00590052	4.43828	0.013476	1.61328	0.450039	1.51572	0.460631	1.6358	0.362133	1.10957	-1.26576	1.34	-1.01
221689_s_at	AB035745	PIGP	phosphatidylinositol glycan anchor biosynthesis, class P	1.89212	0.208848	2.37841	0.0585993	4.78991	0.007727	-1.41421	0.556699	-1.12506	0.853846	1.79005	0.263503	-1.43396	1.31951	-1.53	-1.18
221688_s_at	AL136913	IMP3	IMP3, U3 small nucleolar ribonucleoprotein, homolog (yeast)	3.11666	0.00864955	2.51403	0.0191149	2.31338	0.070717	1.60214	0.398674	1.29235	0.565475	1.18921	0.718168	1.28343	-1.10191	1.72	1.29
221680_s_at	AF147782	ETV7	ets variant gene 7 (TEL2 oncogene)	-2.34567	0.00123585	-2.47942	0.000482564	-2.62079	0.00135784	1.10191	0.72749	1.04247	0.894702	-1.01396	0.967436	1.11729	1.04972	1.55	1.01
221679_s_at	AF225418	ABHD6	abhydrolase domain containing 6	1.85318	0.201977	2.67586	0.0265637	2.18859	0.13684	1.6245	0.421081	2.34567	0.139627	1.91853	0.196315	1.28343	2.8481	2.46	3.77
221677_s_at	AF232674	DONSON	downstream neighbor of SON	1.47427	0.455549	1.87905	0.132343	5.50217	0.00232143	1.28343	0.637359	1.6358	0.371427	4.78991	0.00583907	-1.53688	1.30134	-1.19	1.71
221676_s_at	BC002342	CORO1C	coronin, actin binding protein, 1C	1.49485	0.714939	1.33793	0.82137	5.27803	0.0358707	1.94531	0.443544	1.7411	0.465909	6.86852	0.0267456	1.08673	1.41421	1.04	2.71
221675_s_at	AF195624	CHPT1	choline phosphotransferase 1	4.85678	0.0314963	2.75108	0.151717	1.51572	0.641407	2.36199	0.388038	1.33793	0.720958	-1.3566	0.727721	-1.05702	1.75321	1.56	2.29
221652_s_at	AF274950	C12orf11	chromosome 12 open reading frame 11	1.37554	0.403777	1.46409	0.247083	3.07375	0.00584062	1.41421	0.423296	1.50525	0.347181	3.16017	0.00746345	-1.29235	1.6358	-1.53	2.13
221651_x_at	BC005332	IGKC /// IGKV1-5 /// IGKV2-24	immunoglobulin kappa constant /// immunoglobulin kappa variable 1-5 /// immunoglobulin kappa variable 2-24	-1.04247	0.999681	1.07923	0.956381	3.4822	0.00894747	1.07923	0.908244	1.21419	0.662302	3.91768	0.00775825	1.04972	-1.24833	1.09	-1.36
221622_s_at	AF246240	TMEM126B	transmembrane protein 126B	5.9794	0.00188468	6.72717	0.000764158	3.86375	0.0221196	1.61328	0.4501	1.81504	0.364626	1.04247	0.952951	1.01396	1.50525	1.14	1.93
221619_s_at	AF189289	MTCH1	mitochondrial carrier homolog 1 (C. elegans)	3.07375	0.0199305	3.605	0.00649395	4.92458	0.00570781	1.07177	0.936558	1.25701	0.665219	1.71713	0.285089	-1.22264	1.32869	-1.42	1.61
221607_x_at	BC001920	ACTG1	actin, gamma 1	3.86375	0.13264	4.02782	0.0972029	8.57419	0.0339886	2.02792	0.507287	2.11404	0.446295	4.50023	0.132629	1.89212	1.55833	1.43	3.57
221597_s_at	BC003080	HSPC171	HSPC171 protein	2.65737	0.00376155	2.32947	0.00607406	2.14355	0.0318213	1.56917	0.305653	1.37554	0.393982	1.26576	0.478179	-1.06437	-1.44393	-1.2	-1.16
221589_s_at	AW612403	ALDH6A1	aldehyde dehydrogenase 6 family, member A1	4.14106	0.0220414	2.53151	0.112651	1.76541	0.420671	1.18921	0.841342	-1.37554	0.635874	-1.97247	0.299103	-1.10191	-2.11404	1.52	-1.99
221580_s_at	BC001972	JOSD3	Josephin domain containing 3	9.12611	4.5663e-05	7.78124	4.5356e-05	11.7127	4.0387e-05	-1.15669	0.760824	-1.3566	0.457697	1.10957	0.834652	1.10191	-1.03526	1.24	-1.09
221579_s_at	AF062530	NUDT3	nudix (nucleoside diphosphate linked moiety X)-type motif 3	-1.13288	0.766016	1.25701	0.374148	2.94854	0.00096379	1.00696	0.989512	1.43396	0.245877	3.36359	0.000436615	-1.09429	1.14076	-1.01	1.53
221570_s_at	AF201938	METTL5	methyltransferase like 5	2.36199	0.036607	2.65737	0.01417	2.86791	0.0268978	1.60214	0.399034	1.8025	0.271802	1.94531	0.150541	1.21419	1.25701	1.04	1.66
221563_at	N36770	DUSP10	dual specificity phosphatase 10	1.32869	0.820712	1.39474	0.717443	-1.20581	0.831363	-3.45815	0.137898	-3.29436	0.114415	-5.54044	0.0254088	-1.68179	-1.56917	-2.6	-2.23
221561_at	L21934	SOAT1	sterol O-acyltransferase (acyl-Coenzyme A: cholesterol acyltransferase) 1	1.48452	0.765854	2.37841	0.241342	2.44528	0.293119	-12.4666	0.0118432	-7.78124	0.0259165	-7.56846	0.0303557	-3.45815	-5.57897	-1.17	-5.15
221556_at	BF792631	CDC14B	CDC14 cell division cycle 14 homolog B (S. cerevisiae)	1.70527	0.127492	1.52626	0.214183	-1.00696	0.993123	-1.50525	0.386295	-1.68179	0.236231	-2.58471	0.0276849	-1.22264	1.05702	1.33	1.16
221547_at	BC000794	PRPF18	PRP18 pre-mRNA processing factor 18 homolog (S. cerevisiae)	2.37841	0.0386541	2.11404	0.0582016	2.18859	0.0950806	1.31039	0.593349	1.16473	0.754097	1.20581	0.698663	-1.17283	-1.24833	1.06	-1.16
221539_at	AB044548	EIF4EBP1	eukaryotic translation initiation factor 4E binding protein 1	1.49485	0.156338	1.17283	0.687885	1.85318	0.0483851	1.81504	0.109873	1.42405	0.333235	2.25012	0.0197134	1.38511	-1.10191	1.18	-1.3
221531_at	AF309553	WDR61	WD repeat domain 61	3.18215	0.0424948	4.46915	0.0078595	2.88786	0.0980613	1.76541	0.436495	2.47942	0.209471	1.60214	0.445127	-1.07923	1.56917	-1.42	2.71
221517_s_at	AF105421	CRSP6	cofactor required for Sp1 transcriptional activation, subunit 6, 77kDa	1.04247	0.990608	1.89212	0.0317587	2.23457	0.02711	1.00696	0.983639	1.82766	0.118081	2.15846	0.0488022	1.00696	1.87905	1.03	1.72
221511_x_at	AB033080	CCPG1	cell cycle progression 1	2.51403	0.0105599	1.58008	0.174719	-1.48452	0.308945	1.13288	0.793999	-1.40444	0.405182	-3.29436	0.00706432	1.07177	-1.23114	1.52	-1.32
221510_s_at	AF158555	GLS	glutaminase	-1.12506	0.883332	1.87905	0.0400236	3.605	0.00208247	-1.40444	0.421505	1.50525	0.330249	2.88786	0.0102344	1.07177	2.05623	1.37	2.58
221505_at	AW612574	ANP32E	acidic (leucine-rich) nuclear phosphoprotein 32 family, member E	3.65533	0.00722428	3.70635	0.00448455	8.45614	0.000656197	2	0.283017	2.02792	0.222163	4.62675	0.0088177	1.55833	1.82766	1.16	3.04
221502_at	AL120704	KPNA3	karyopherin alpha 3 (importin alpha 4)	3.20428	0.00281245	2	0.0366754	3.20428	0.00654113	2.63902	0.0386601	1.64718	0.269593	2.63902	0.0278152	1.04247	1.31951	1.06	1.68
221497_x_at	BC005369	EGLN1	egl nine homolog 1 (C. elegans)	2.44528	0.0320303	1.67018	0.207562	2.05623	0.124285	1.42405	0.483263	-1.02811	0.965907	1.19748	0.710742	1.21419	1.18099	1.83	1.08
221494_x_at	AF085358	EIF3S12	eukaryotic translation initiation factor 3, subunit 12	2.39496	0.00243471	2.02792	0.00645215	1.8025	0.0458898	1.28343	0.442719	1.08673	0.798183	-1.03526	0.915541	1.03526	-1.82766	1.06	-1.44
221493_at	AL136629	TSPYL1	TSPY-like 1	2.17347	0.0953926	1.84038	0.175412	2.90795	0.0435961	1.19748	0.769865	1.01396	0.983622	1.60214	0.344678	-1.22264	1.44393	-1.16	2.08
221492_s_at	AF202092	ATG3	ATG3 autophagy related 3 homolog (S. cerevisiae)	6.77396	0.000462517	8.45614	0.000136124	6.72717	0.00123158	1.26576	0.668267	1.58008	0.39608	1.25701	0.651855	-1.29235	1.39474	-1.16	1.61
221483_s_at	AF084555	ARPP-19	cyclic AMP phosphoprotein, 19 kD	1.07923	0.714349	1.05702	0.829128	2	0.000213616	1.07923	0.609547	1.05702	0.691153	2	0.000217643	1.09429	1.19748	1.24	1.31
221482_s_at	BC003418	ARPP-19	cyclic AMP phosphoprotein, 19 kD	2.34567	0.275915	3.70635	0.0584921	10.7779	0.00724543	-1.01396	0.9877	1.55833	0.586424	4.53154	0.0840522	1.30134	4.02782	1.2	7.78
221474_at	U26162	MRLC2	myosin regulatory light chain MRLC2	2.26577	0.0994536	2.62079	0.0392198	3.5801	0.0249939	1.26576	0.702802	1.46409	0.478517	2	0.194985	1.24833	1.31951	1.38	1.76
221473_x_at	U49188	SERINC3	serine incorporator 3	2.90795	0.0575192	4.22807	0.00915732	2.92817	0.0895662	1.24833	0.763709	1.81504	0.388717	1.25701	0.726139	-1.31039	1.06437	-1.29	1.12
221452_s_at	NM_030969	TMEM14B	chromosome 20 open reading frame 7 /// chromosome 20 open reading frame 7 /// transmembrane protein 14B /// transmembrane protein 14B	3.70635	0.0132607	3.4822	0.0122826	2.2974	0.152102	1.37554	0.604775	1.29235	0.649899	-1.17283	0.793129	-1.07177	-1.44393	1.14	-1.21
221449_s_at	NM_030790	ITFG1	integrin alpha FG-GAP repeat containing 1 /// integrin alpha FG-GAP repeat containing 1	3.4822	0.00717959	3.70635	0.00357991	3.16017	0.0239306	1.11729	0.861181	1.18921	0.73258	1.01396	0.987947	-1.30134	-1	1.03	1.3
221437_s_at	NM_031280	MRPS15	erythrocyte membrane protein band 4.1 (elliptocytosis 1, RH-linked) /// erythrocyte membrane protein band 4.1 (elliptocytosis 1, RH-linked) /// mitochondrial ribosomal protein S15 /// mitochondrial ribosomal protein S15	4.75683	0.00678349	4.99332	0.00371767	5.06303	0.0116524	1.55833	0.497822	1.6358	0.424368	1.65864	0.380342	1.04247	-1.20581	-1.01	1.05
221432_s_at	NM_031212	SLC25A28	solute carrier family 25, member 28 /// solute carrier family 25, member 28	1.04247	0.988074	1.58008	0.0725741	2.05623	0.0213187	1.02101	0.964124	1.54756	0.199682	2.01391	0.036538	1.02101	1.55833	1.1	1.67
221425_s_at	NM_030940	ISCA1	HESB like domain containing 2 /// HESB like domain containing 2	5.24157	0.00536116	6.58873	0.00151288	7.01285	0.00448442	-1.6358	0.469872	-1.30134	0.666647	-1.22264	0.762597	-1.14076	-1.06437	-1.01	1.28
221423_s_at	NM_030799	YIPF5	Yip1 domain family, member 5 /// Yip1 domain family, member 5	2.92817	0.0212996	3.27161	0.00874419	2.09943	0.153352	1.72907	0.386295	1.93187	0.26952	1.23971	0.686151	-1.22264	1.89212	1.48	2.35
221419_s_at	NM_013307	---	---	5.61778	0.0278288	2.56685	0.219354	5.06303	0.0644919	-1.17283	0.894925	-2.56685	0.350306	-1.30134	0.780423	1.06437	-2.41162	1.72	-3.97
221305_s_at	NM_019076	UGT1A8 /// UGT1A9	UDP glucuronosyltransferase 1 family, polypeptide A8 /// UDP glucuronosyltransferase 1 family, polypeptide A9	27.8576	0.000394467	8.28212	0.00526881	1.13288	0.926445	7.21	0.0504344	2.14355	0.399526	-3.41054	0.144867	2.78949	-3.55537	4.44	-4.32
221269_s_at	NM_031286	SH3BGRL3	SH3 domain binding glutamic acid-rich protein like 3 /// SH3 domain binding glutamic acid-rich protein like 3	-1.09429	0.864983	1.14076	0.636633	2.62079	0.000965433	-1.10191	0.723559	1.13288	0.59451	2.60268	0.0012666	-1.10191	2.04202	-1.02	2.3
221267_s_at	NM_031213	FAM108A1	family with sequence similarity 108, member A1 /// family with sequence similarity 108, member A1	2.8481	0.000231144	3.29436	5.3809e-05	4.53154	2.7642e-05	1.02101	0.965258	1.18099	0.504154	1.6245	0.0699814	1.14076	-1.19748	1.41	1.06
221264_s_at	NM_031214	TARDBP	TAR DNA binding protein /// TAR DNA binding protein	2.56685	0.0138232	1.98618	0.0508753	1.43396	0.390769	1.15669	0.769374	-1.11729	0.78799	-1.54756	0.27234	-1.18099	-1.23971	1.23	-1.07
221263_s_at	NM_031287	SF3B5	splicing factor 3b, subunit 5, 10kDa /// splicing factor 3b, subunit 5, 10kDa	2.20381	0.0117561	1.94531	0.0209805	2.34567	0.0156227	1.03526	0.946377	-1.09429	0.812711	1.10191	0.778141	-1.22264	-1.44393	-1.38	-1.15
221253_s_at	NM_030810	TXNDC5	thioredoxin domain containing 5 /// thioredoxin domain containing 5	2.11404	0.0631325	2.25012	0.0338054	2.53151	0.0429686	1.59107	0.398468	1.69349	0.315842	1.90528	0.149982	-1	1.59107	-1.11	2.1
221208_s_at	NM_024631	C11orf61	chromosome 11 open reading frame 61	2.80889	0.00571802	3.75809	0.000725776	3.16017	0.00676839	-1.25701	0.590316	1.06437	0.899917	-1.11729	0.790341	-1.04247	1.94531	1.12	1.75
221193_s_at	NM_017665	ZCCHC10	zinc finger, CCHC domain containing 10	2.58471	0.0389327	3.20428	0.0101606	5.27803	0.00375001	-1.27456	0.672693	-1.02811	0.966202	1.60214	0.337415	-1.10957	2.18859	1.1	3.63
221163_s_at	NM_015977	MLXIPL	MLX interacting protein-like	-2.36199	0.000316671	-2.32947	0.000227944	-2.36199	0.000810343	1.02101	0.956559	1.03526	0.892307	1.02101	0.928289	1.00696	1.02811	-1	1.09
221142_s_at	NM_018441	PECR	peroxisomal trans-2-enoyl-CoA reductase	14.42	0.000367511	8.05564	0.00123084	4.62675	0.0262965	1.75321	0.448251	-1.02101	0.983391	-1.77769	0.369247	-1.58008	-1.69349	-1.16	-1.56
221122_at	NM_017878	HRASLS2	HRAS-like suppressor 2	3.97237	0.473783	45.2548	0.0138397	17.3878	0.111971	1.02101	0.994371	11.6318	0.227182	4.46915	0.377858	-2.54912	5.1337	3.81	7.29
221120_at	NM_017756	---	---	-1.76541	0.0150271	-1.84038	0.00688786	-2.09943	0.00722159	-1.26576	0.425636	-1.31951	0.350306	-1.50525	0.119215	-1.00696	-1.07177	-1.02	-1.01
221059_s_at	NM_021615	COTL1	coactosin-like 1 (Dictyostelium)	-1.10957	0.861378	1.07923	0.913299	3.4822	0.000522412	-1.11729	0.731734	1.07177	0.834071	3.45815	0.00061961	1.24833	1.51572	-1.08	1.91
221013_s_at	NM_030882	APOL2	apolipoprotein L, 2 /// apolipoprotein L, 2	-4.14106	0.000374103	-3.97237	0.000299604	-4.22807	0.000886041	-1	0.995838	1.04247	0.931829	-1.02101	0.963729	1.01396	1.04972	1.04	1.09
221009_s_at	NM_016109	ANGPTL4	angiopoietin-like 4	-1.56917	0.1424	-1.38511	0.287579	-1.54756	0.204311	-4.78991	0.000461937	-4.22807	0.000565896	-4.72397	0.000354663	-1.13288	-1.05702	-1.04	-1.06
220990_s_at	NM_030938	MIRN21 /// TMEM49	transmembrane protein 49 /// transmembrane protein 49 /// microRNA 21 /// microRNA 21	3.29436	0.104199	4.89056	0.0227827	8.57419	0.0125187	-1.10191	0.939448	1.34723	0.71685	2.36199	0.268524	1.05702	3.68075	-1.08	5.26
220966_x_at	NM_030978	ARPC5L	actin related protein 2/3 complex, subunit 5-like /// actin related protein 2/3 complex, subunit 5-like	-1.02811	1	1.38511	0.143711	2.8481	0.000782416	-1.02811	0.954804	1.38511	0.276413	2.8481	0.000928713	-1.05702	1.40444	-1.02	1.89
220960_x_at	NM_000983	RPL22	ribosomal protein L22	2.07053	0.0339431	1.69349	0.105377	1.64718	0.198909	1.08673	0.873931	-1.12506	0.766891	-1.15669	0.715857	1.14076	-1.14076	-1	-1.06
220951_s_at	NM_014576	ACF	apobec-1 complementation factor	3.36359	0.0117534	2.31338	0.05574	1.42405	0.521541	1.6245	0.421081	1.11729	0.850282	-1.45397	0.451973	1.26576	1.29235	1.6	1.44
220948_s_at	NM_000701	ATP1A1	ATPase, Na+/K+ transporting, alpha 1 polypeptide	4.37717	0.00209258	4.14106	0.00176356	8.51496	0.000397045	2.31338	0.152445	2.18859	0.143382	4.50023	0.0066275	1.17283	1.69349	1.05	2.76
220939_s_at	NM_017743	DPP8	dipeptidyl-peptidase 8	1.91853	0.0762451	2.21914	0.0227538	2.21914	0.0554523	1.40444	0.457328	1.6245	0.309976	1.6245	0.22321	1.05702	1.67018	-1.14	2.01
220934_s_at	NM_024084	MGC3196	hypothetical protein MGC3196	2.09943	0.0120619	1.90528	0.0185208	3.605	0.000882046	1.50525	0.310216	1.36604	0.378802	2.58471	0.00911768	1.43396	-1.09429	1.01	1.11
220924_s_at	NM_018976	SLC38A2	solute carrier family 38, member 2	3.53081	0.277721	10.3388	0.0244311	9.06307	0.073182	-3.50642	0.398468	-1.19748	0.90483	-1.36604	0.818869	-4.46915	3.38698	-2.75	2.24
220892_s_at	NM_021154	PSAT1	phosphoserine aminotransferase 1	4.82323	0.0143092	3.68075	0.0277295	1.44393	0.624899	3.55537	0.136114	2.71321	0.207798	1.06437	0.934673	-1.31039	1.07177	1.21	1.95
220864_s_at	NM_015965	NDUFA13	NADH dehydrogenase (ubiquinone) 1 alpha subcomplex, 13	2.05623	0.0173442	1.75321	0.0463754	1.70527	0.110778	1.30134	0.461493	1.10957	0.765045	1.07923	0.837302	-1.25701	-2.08493	-1.56	-1.81
220773_s_at	NM_020806	GPHN	gephyrin	1.97247	0.103404	2.15846	0.0482507	-1.08673	0.893648	2.07053	0.210049	2.26577	0.109865	-1.03526	0.941607	-1.28343	1.32869	-1.15	-1.06
220768_s_at	NM_004384	CSNK1G3	casein kinase 1, gamma 3	2.08493	0.00431518	2.14355	0.00215815	4.08405	9.7648e-05	1.27456	0.427473	1.31039	0.371427	2.49666	0.00341225	1.01396	1.11729	-1.07	1.29
220761_s_at	NM_016281	TAOK3	TAO kinase 3	1.94531	0.0525296	2.08493	0.0255076	2.46229	0.0239306	1.23114	0.618628	1.31951	0.470095	1.55833	0.234754	1.04247	1.11729	1.22	1.29
220741_s_at	NM_006903	PPA2	pyrophosphatase (inorganic) 2 /// tripartite motif-containing 69	4.25748	0.0103716	4.65893	0.00493672	3.31728	0.0514624	2.20381	0.304659	2.41162	0.200957	1.71713	0.34689	1.13288	1.21419	1.16	1.59
220671_at	NM_012118	CCRN4L	CCR4 carbon catabolite repression 4-like (S. cerevisiae)	1.11729	0.99167	2.65737	0.220382	8.69388	0.0218136	-23.9176	0.00427005	-10.0561	0.0219158	-3.07375	0.204395	-3.34035	-6.23332	-4.5	-8.11
220607_x_at	NM_016397	TH1L	TH1-like (Drosophila)	4.62675	0.00960294	6.10504	0.00223187	4.99332	0.0153209	1.56917	0.50452	2.07053	0.321003	1.69349	0.377104	-1.1487	1.30134	-1.24	1.71
220553_s_at	NM_018333	PRPF39	TAF13 RNA polymerase II, TATA box binding protein (TBP)-associated factor, 18kDa /// PRP39 pre-mRNA processing factor 39 homolog (S. cerevisiae)	4.34694	0.000130298	4.56305	6.6893e-05	4.95883	0.000170701	-1.01396	0.978734	1.03526	0.926113	1.12506	0.727752	-1.08673	1.47427	1.2	1.51
220547_s_at	NM_019054	FAM35A	family with sequence similarity 35, member A	2.31338	0.0292084	2.44528	0.0155465	2.15846	0.0748158	1.68179	0.338608	1.77769	0.245494	1.56917	0.272584	1.13288	1.7411	1.35	2.27
220532_s_at	NM_014020	TMEM176B	transmembrane protein 176B	5.31474	0.0153908	4.69134	0.0164796	3.70635	0.0815441	1.95884	0.429722	1.72907	0.457206	1.36604	0.680254	1.29235	-1.30134	1.08	1.07
220525_s_at	NM_012103	AUP1	ancient ubiquitous protein 1	2.82843	0.00217285	2.69447	0.00188466	3.605	0.00134156	1.30134	0.477509	1.23971	0.516701	1.65864	0.136378	1.28343	-1.46409	1.47	-1.18
220503_at	AF260824	SLC13A1	solute carrier family 13 (sodium/sulfate symporters), member 1	-1.46409	0.726003	-2.80889	0.107745	-4.53154	0.0492754	1.13288	0.915297	-1.69349	0.471026	-2.73208	0.173842	1.03526	-2.21914	-1.12	-1.24
220491_at	NM_021175	HAMP	hepcidin antimicrobial peptide	7.83536	0.0553573	11.2356	0.0189615	7.06162	0.105773	15.3482	0.0573628	22.0087	0.0197682	13.8326	0.0475605	2.42839	3.05252	-1.21	5.8
220486_x_at	NM_017698	TMEM164	transmembrane protein 164	1.11729	0.79332	1.02101	0.994802	2.23457	0.00334987	-1.22264	0.457217	-1.33793	0.303467	1.6358	0.0630203	1.39474	1.7411	1.39	1.52
220477_s_at	NM_014145	C20orf30	chromosome 20 open reading frame 30	3.50642	0.0638383	3.5801	0.0465973	4.78991	0.0428159	2.78949	0.284896	2.8481	0.22333	3.81055	0.0928595	1.53688	3.07375	-1.08	4.38
220465_at	NM_024988	FLJ12355	hypothetical protein FLJ12355	-2.58471	0.000240637	-2.56685	0.000164051	-3.22657	0.000122337	1.02101	0.951004	1.02811	0.91358	-1.22264	0.365563	1.07177	1.06437	1.42	1.18
220383_at	NM_022436	ABCG5	ATP-binding cassette, sub-family G (WHITE), member 5 (sterolin 1)	-1.61328	0.62184	-3.63008	0.0507946	-14.8254	0.00249052	-1.44393	0.666004	-3.24901	0.18213	-13.2691	0.00464332	-3.18215	-2	-2.03	-1.75
220380_at	NM_021233	DNASE2B	deoxyribonuclease II beta	1.03526	0.966713	1.20581	0.250765	2.54912	0.000156419	1.04972	0.822528	1.22264	0.341645	2.58471	0.000137194	1.02101	1.19748	1.01	1.31
220355_s_at	NM_018165	PBRM1	polybromo 1	-1.14076	0.494953	1	0.998089	2.26577	0.000350783	-1.21419	0.380935	-1.06437	0.731028	2.12874	0.000725029	-1.14076	1.75321	-1	1.81
220248_x_at	NM_018839	NSFL1C	NSFL1 (p97) cofactor (p47)	4.69134	0.003535	5.85634	0.000914661	6.45313	0.00249445	1.26576	0.698858	1.58008	0.416664	1.7411	0.285017	1.07923	1.75321	-1.27	1.9
220234_at	NM_004056	CA8	carbonic anhydrase VIII	2.49666	0.00455237	1.58008	0.10895	1.71713	0.108038	1.81504	0.149467	1.1487	0.689828	1.24833	0.508754	-1.17283	1.29235	-1.06	1.22
220218_at	NM_017985	C9orf68	chromosome 9 open reading frame 68	1.04972	0.888713	1.00696	0.995531	1	0.998743	-10.7034	2e-09	-11.1579	1e-09	-11.2356	1e-09	1.03526	-1.09429	-1.01	-1.1
220199_s_at	NM_022831	C1orf80	chromosome 1 open reading frame 80	3.86375	0.0164801	5.06303	0.00366534	5.02805	0.0124208	2.53151	0.228714	3.31728	0.0747453	3.29436	0.0705807	-1.16473	4.56305	1.77	5.8
220195_at	NM_018328	MBD5	methyl-CpG binding domain protein 5	1.07923	0.86322	1.28343	0.185486	2.21914	0.00154261	1.00696	0.981742	1.19748	0.420494	2.07053	0.00399073	-1.10191	1.42405	-1.08	1.69
220189_s_at	NM_014275	MGAT4B	mannosyl (alpha-1,3-)-glycoprotein beta-1,4-N-acetylglucosaminyltransferase, isozyme B	5.09824	0.00602351	4.02782	0.010549	4.16986	0.0259821	1.94531	0.384104	1.53688	0.478517	1.59107	0.437893	-1.79005	-1.31039	-2.07	1.11
220148_at	NM_022568	ALDH8A1	aldehyde dehydrogenase 8 family, member A1	3.03143	0.016296	2.92817	0.0135822	2.09943	0.14627	1.16473	0.798131	1.12506	0.81968	-1.23971	0.678001	1.14076	-1.32869	1.52	-1.06
220114_s_at	NM_017564	STAB2	stabilin 2	-1.23971	0.780183	-1.82766	0.13956	-3.16017	0.0200138	-1.76541	0.346594	-2.60268	0.0689009	-4.50023	0.00649757	-1.07923	-1.87905	1.05	-1.77
220099_s_at	NM_016007	LUC7L2	LUC7-like 2 (S. cerevisiae)	3.55537	0.000236827	2.80889	0.000639508	2.41162	0.00696658	1.46409	0.318789	1.15669	0.628451	-1.00696	0.972132	1.31951	1.10957	1.78	1.35
220094_s_at	NM_022102	CCDC90A	coiled-coil domain containing 90A	1.34723	0.504985	1.6358	0.160487	3.01049	0.0106181	-1.23114	0.627671	-1.01396	0.974311	1.81504	0.143621	-1.3566	2.26577	-1.19	3.67
220061_at	NM_017888	FLJ20581	hypothetical protein FLJ20581	3.55537	0.0149349	3.13834	0.0188435	4.56305	0.0113246	1.59107	0.455003	1.40444	0.541416	2.04202	0.191594	-1.12506	1.30134	1.27	1.16
220046_s_at	NM_020307	CCNL1	cyclin L1	8.69388	0.0138081	7.51618	0.0142409	8.51496	0.0282129	1.23971	0.863972	1.07177	0.954307	1.21419	0.855765	1.48452	1.68179	2.97	2.06
220044_x_at	NM_016424	CROP	cisplatin resistance-associated overexpressed protein	3.31728	0.00324503	3.78423	0.00103483	3.83706	0.00361739	1.59107	0.369368	1.81504	0.208076	1.84038	0.139401	1.19748	-1.07923	1.64	1.13
220024_s_at	NM_020956	PRX	periaxin	-2.04202	0.0397994	-1.91853	0.046708	-2.08493	0.0619149	-1	1	1.06437	0.898543	-1.02101	0.963447	1.00696	1.00696	-1	1.12
220017_x_at	NM_000771	CYP2C9	cytochrome P450, family 2, subfamily C, polypeptide 9	1.97247	0.0242891	1.56917	0.115617	-1.19748	0.613355	1.10191	0.807414	-1.14076	0.69038	-2.14355	0.0391824	1.31951	1.04972	1.46	1.02
219979_s_at	NM_016401	C11orf73	chromosome 11 open reading frame 73	19.0273	0.000256117	20.5348	0.000139266	13.0864	0.00170898	2.25012	0.359827	2.42839	0.276157	1.54756	0.524348	-1.17283	1.42405	-1.58	1.78
219960_s_at	NM_015984	UCHL5	ubiquitin carboxyl-terminal hydrolase L5	1.84038	0.183755	2.01391	0.0941462	3.97237	0.00928362	1.23114	0.709478	1.34723	0.535194	2.65737	0.0697458	1.02811	1.50525	-1.01	2.15
219959_at	NM_017947	MOCOS	parathyroid hormone-like hormone /// molybdenum cofactor sulfurase	4.95883	0.00245238	5.54044	0.000970107	5.9794	0.00283943	3.83706	0.0322323	4.28709	0.0132269	4.62675	0.01108	1.01396	2.63902	-1.09	4
219939_s_at	NM_007158	CSDE1	cold shock domain containing E1, RNA-binding	2.80889	0.0429669	2.39496	0.0700399	2.23457	0.16584	1.22264	0.765984	1.04247	0.954307	-1.02811	0.964887	1.11729	1.27456	1.16	1.54
219915_s_at	NM_018593	SLC16A10	solute carrier family 16, member 10 (aromatic amino acid transporter)	1.07177	0.990218	-1.00696	0.998057	-1.03526	0.974829	-3.27161	0.0769677	-3.53081	0.0396143	-3.63008	0.0380054	1.07177	-3.70635	-1.02	-3.72
219902_at	NM_017614	BHMT2	betaine-homocysteine methyltransferase 2	7.31065	0.000800491	4.14106	0.00479161	2.67586	0.0817858	2.44528	0.200222	1.38511	0.545565	-1.11729	0.862113	-1.02101	-2.42839	-1.02	-1.67
219873_at	NM_024027	COLEC11	collectin sub-family member 11	1.75321	0.0776661	1.61328	0.115396	-1.19748	0.633499	-1.31951	0.468817	-1.43396	0.367654	-2.77022	0.0112377	1.04972	-1.23114	1.25	-1.14
219822_at	NM_004294	MTRF1	mitochondrial translational release factor 1	2.07053	0.0594262	2.02792	0.0525873	2.8481	0.0194365	1.32869	0.543108	1.30134	0.535219	1.82766	0.15518	1.67018	1.26576	1.42	1.57
219806_s_at	NM_020179	C11orf75	chromosome 11 open reading frame 75	1.98618	0.533407	3.09513	0.182407	9.38268	0.0262194	1.70527	0.612019	2.65737	0.376374	8.05564	0.0521183	1.08673	4.05584	-2.41	10.16
219798_s_at	NM_019606	BCDIN3	bin3, bicoid-interacting 3, homolog (Drosophila)	3.91768	0.00319081	5.1337	0.00059898	5.46416	0.00184969	-2.62079	0.0911256	-2	0.199581	-1.87905	0.17658	-1.31951	-1.6358	-1.37	-1.39
219787_s_at	NM_018098	ECT2	epithelial cell transforming sequence 2 oncogene	-1.02101	0.985108	1	1	2.49666	4.743e-06	-1.04247	0.798821	-1.02101	0.891888	2.44528	3.927e-06	-1.00696	-1.00696	-1.01	-1.02
219775_s_at	NM_024695	CPLX3	complexin 3	-2.34567	0.0214844	-2.34567	0.0152732	-2.31338	0.0436876	-1	1	-1	0.995938	1.01396	0.977103	1.02811	1.02101	1.01	-1
219762_s_at	NM_015414	RPL36	ribosomal protein L36	1.95884	0.133332	2.01391	0.0930021	3.07375	0.0263268	1.25701	0.66842	1.29235	0.590688	1.97247	0.158886	1.00696	-1.34723	-1.21	-1.05
219733_s_at	NM_012254	SLC27A5	solute carrier family 27 (fatty acid transporter), member 5	1.90528	0.187318	-1.12506	0.922702	-3.18215	0.0305996	1.6358	0.421081	-1.31039	0.596736	-3.70635	0.0254088	1.23971	-5.77572	1.39	-4.72
219696_at	NM_019049	FLJ20054	hypothetical protein FLJ20054	1.65864	0.0714308	1.58008	0.0890945	2.34567	0.010934	1.3566	0.413665	1.29235	0.42942	1.91853	0.0586346	1.34723	1.45397	1.45	1.83
219684_at	NM_022147	RTP4	receptor (chemosensory) transporter protein 4	8.69388	0.0153168	31.125	0.000512157	29.8571	0.00221512	4.08405	0.249929	14.6213	0.013136	14.0257	0.0160274	-1.38511	14.723	4.26	12.51
219682_s_at	NM_016569	TBX3	T-box 3 (ulnar mammary syndrome)	5.6962	0.00105876	5.1337	0.00102424	3.63008	0.0156574	1.58008	0.428578	1.42405	0.477179	1.00696	0.985658	-1.33793	1.25701	1.3	1.31
219650_at	NM_017669	FLJ20105	FLJ20105 protein	-1.02101	0.994243	-1.02101	0.978323	2.44528	0.000345363	-1.02101	0.952838	-1.02101	0.939658	2.44528	0.000356531	-1	-1.00696	-1	-1.01
219649_at	NM_013339	ALG6	asparagine-linked glycosylation 6 homolog (S. cerevisiae, alpha-1,3-glucosyltransferase)	1.49485	0.0677117	1.61328	0.0237811	3.45815	0.000156768	1.1487	0.593349	1.23971	0.410533	2.65737	0.00117325	1.00696	1.60214	-1.06	1.8
219628_at	NM_022470	ZMAT3	zinc finger, matrin type 3	1.02101	0.868467	1.01396	0.871731	2.94854	0	-1.04247	0.488203	-1.04972	0.4318	2.77022	0	1.01396	1.05702	-1	1.05
219612_s_at	NM_000509	FGG	fibrinogen gamma chain	2.67586	0.0354857	2.56685	0.0325184	2.23457	0.12628	1.77769	0.377869	1.70527	0.366728	1.48452	0.432185	1.28343	1.02101	1.32	1.13
219600_s_at	NM_006134	TMEM50B	transmembrane protein 50B	3.70635	0.0275397	3.22657	0.0355731	3.41054	0.0652208	2.90795	0.194507	2.53151	0.211997	2.67586	0.135795	1.77769	2.04202	1.34	2.68
219584_at	NM_015900	PLA1A	phospholipase A1 member A	1.36604	0.620666	3.01049	0.0123865	3.27161	0.0239493	1.31039	0.629462	2.88786	0.0591464	3.13834	0.0434094	-1.07177	2.05623	1.79	2.42
219575_s_at	NM_022341	COG8 /// PDF	peptide deformylase (mitochondrial) /// component of oligomeric golgi complex 8	1.38511	0.13379	1.32869	0.174932	2.47942	0.00131068	1.39474	0.269216	1.33793	0.293264	2.49666	0.00154492	1.53688	1.47427	1.51	1.83
219574_at	NM_017923	2011-03-02	membrane-associated ring finger (C3HC4) 1	-1.00696	1	1.30134	0.0742978	2.12874	0.000579641	-1.02811	0.902202	1.27456	0.227182	2.08493	0.000854027	-1.00696	1.30134	-1.01	1.46
219571_s_at	NM_016265	ZNF12	zinc finger protein 12	2.07053	0.0446659	2.21914	0.0219679	2.17347	0.057804	-1.47427	0.416039	-1.37554	0.431068	-1.40444	0.382143	1.02811	1.08673	1.39	1.09
219543_at	NM_022129	PBLD	phenazine biosynthesis-like protein domain containing	1.03526	1	-1.81504	0.113238	-3.43426	0.00902131	1.28343	0.598504	-1.46409	0.410533	-2.77022	0.0380575	-1.09429	-1.72907	-1.16	-1.7
219540_at	AU150728	ZNF267	zinc finger protein 267	1.02101	1	1.56917	0.0239341	3.13834	0.000197748	-1.04972	0.871751	1.46409	0.141304	2.92817	0.000348092	-1	1.46409	1.05	1.36
219527_at	NM_017898	MOSC2	MOCO sulphurase C-terminal domain containing 2	12.9063	0.000944238	7.3615	0.00324784	3.91768	0.0674311	2.05623	0.410932	1.17283	0.848538	-1.60214	0.510266	1.23114	-2.09943	1.31	-1.74
219496_at	NM_023016	ANKRD57	ankyrin repeat domain 57	-1.02811	0.980674	1.07177	0.787464	-1.04247	0.866856	-2.05623	0.000778848	-1.86607	0.00193068	-2.08493	0.000583501	-1.16473	-3.75809	-1.15	-4.24
219485_s_at	NM_002814	PSMD10	proteasome (prosome, macropain) 26S subunit, non-ATPase, 10	1.34723	0.6233	1.75321	0.186871	2.8481	0.0361286	1.34723	0.56929	1.75321	0.323184	2.8481	0.0512488	1.11729	1.7411	-1.06	2.96
219484_at	NM_013320	HCFC2	host cell factor C2	1.84038	0.18762	2.42839	0.0359196	1.93187	0.191008	1.48452	0.468917	1.95884	0.241321	1.55833	0.346255	1.17283	1.51572	-1	1.87
219465_at	NM_001643	APOA2	apolipoprotein A-II	7.6211	0.000237422	7.51618	0.000162946	7.51618	0.000643572	1.31039	0.604309	1.29235	0.593589	1.29235	0.594675	-1.20581	-1.09429	-1.09	1.05
219450_at	NM_018302	C4orf19	chromosome 4 open reading frame 19	8.33973	0.000601561	10.8528	0.000172627	8.05564	0.00172607	1.45397	0.54094	1.89212	0.341803	1.40444	0.544543	1.26576	1.81504	2.03	2.65
219449_s_at	NM_017866	TMEM70	transmembrane protein 70	3.07375	0.0404995	3.78423	0.0124928	6.63456	0.00488543	2.02792	0.359494	2.49666	0.18479	4.37717	0.030407	-1.04972	2.15846	-1.12	2.95
219420_s_at	NM_023077	C1orf163	chromosome 1 open reading frame 163	-2.34567	0.0195852	-2.73208	0.00512326	-1.85318	0.12521	-1.44393	0.427394	-1.68179	0.260274	-1.14076	0.75719	1.07923	-1.31951	-1.05	-1.53
219406_at	NM_024097	C1orf50	chromosome 1 open reading frame 50	1.59107	0.414343	1.97247	0.153407	4.05584	0.015424	1.13288	0.862909	1.40444	0.525826	2.88786	0.0740056	1.14076	1.40444	-1	2.82
219402_s_at	NM_024295	DERL1	Der1-like domain family, member 1	2.08493	0.139125	2.75108	0.0284479	2.8481	0.0562851	1.52626	0.477018	2.01391	0.266638	2.08493	0.166632	-1.38511	1.49485	-1.16	1.87
219397_at	NM_025147	COQ10B	coenzyme Q10 homolog B (S. cerevisiae)	1.10191	0.935256	1.34723	0.407763	2.69447	0.0119807	1.07923	0.884595	1.31951	0.449731	2.63902	0.0208623	1.3566	1.60214	1.51	2.15
219395_at	NM_024939	RBM35B	RNA binding motif protein 35B	2.04202	0.0401153	1.28343	0.560696	1.70527	0.177805	1.72907	0.26869	1.08673	0.849355	1.44393	0.32551	1.52626	-1.04247	2.22	1.2
219375_at	NM_006090	CEPT1	choline/ethanolamine phosphotransferase 1	1.89212	0.113415	2.14355	0.0427352	2.41162	0.0508794	1.07177	0.916986	1.21419	0.656695	1.36604	0.46174	-1.14076	1.47427	-1.01	2.04
219373_at	NM_018973	DPM3	dolichyl-phosphate mannosyltransferase polypeptide 3	4.65893	0.000453274	4.16986	0.000467363	4.59479	0.00124491	1.49485	0.405255	1.33793	0.460415	1.47427	0.313309	-1.23114	-1.22264	-1.67	1.06
219363_s_at	NM_015942	MTERFD1	MTERF domain containing 1	1.69349	0.482675	1.93187	0.297378	4.56305	0.0323622	1.38511	0.666004	1.58008	0.502459	3.73213	0.0768813	1.38511	1.65864	-1	3.32
219356_s_at	NM_016410	CHMP5	chromatin modifying protein 5	2.26577	0.0325971	3.45815	0.00191728	3.94493	0.00370169	1.23971	0.646757	1.89212	0.18343	2.15846	0.0876843	-1.51572	1.53688	-1.21	2.18
219352_at	NM_017912	HERC6	hect domain and RLD 6	6.10504	0.194234	40.5042	0.00590939	40.5042	0.0181802	6.77396	0.317754	44.9422	0.0217697	44.9422	0.0239141	-2.36199	48.5029	5.74	49.69
219343_at	NM_017913	CDC37L1	cell division cycle 37 homolog (S. cerevisiae)-like 1	3.73213	0.00934028	2.80889	0.024226	4.43828	0.0097197	-2.37841	0.198202	-3.16017	0.0532476	-2	0.185923	1.00696	-1.06437	1.09	1.28
219335_at	NM_022838	ARMCX5	armadillo repeat containing, X-linked 5	3.83706	0.000871671	3.34035	0.00113178	4.28709	0.0013332	1.60214	0.33165	1.39474	0.408822	1.79005	0.132984	1.25701	1.81504	1.3	2.81
219329_s_at	NM_016085	C2orf28	chromosome 2 open reading frame 28	3.45815	0.0135401	2.44528	0.0513594	1.81504	0.283224	1.97247	0.323519	1.39474	0.531468	1.03526	0.957312	1.46409	-1.86607	1.42	-1.64
219317_at	NM_007195	POLI	polymerase (DNA directed) iota	1.69349	0.159955	2.34567	0.0157291	2.62079	0.0222982	1.29235	0.56391	1.79005	0.213415	2	0.101965	1.1487	1.59107	1.59	2.46
219312_s_at	NM_023929	ZBTB10	zinc finger and BTB domain containing 10	1.11729	0.845926	-1.02811	0.984944	1.10957	0.774291	-3.53081	0.000778848	-4.05584	0.000240584	-3.55537	0.000607688	-1.04247	-2.65737	-1.23	-2.53
219295_s_at	NM_013363	PCOLCE2	procollagen C-endopeptidase enhancer 2	1.18921	0.852081	1.00696	1	-1.52626	0.345441	-1.68179	0.348019	-1.98618	0.163033	-3.05252	0.0240871	-1.67018	-2.15846	-1.1	-1.49
219291_at	NM_020234	DTWD1	DTW domain containing 1	2.25012	0.10901	2.60268	0.0450086	1.71713	0.346835	1.7411	0.409643	2.01391	0.286905	1.32869	0.612939	1.28343	1.53688	1.18	2.3
219283_at	NM_014158	C1GALT1C1	C1GALT1-specific chaperone 1	4.25748	0.00107987	4.82323	0.000405299	4.19887	0.00288074	2.69447	0.0509382	3.05252	0.0181717	2.65737	0.0392022	1.34723	3.05252	1.84	3.49
219263_at	NM_024539	RNF128	ring finger protein 128	-1.04972	0.999506	-1.76541	0.174571	-2.36199	0.0785368	-1.27456	0.651262	-2.14355	0.15901	-2.86791	0.0492633	1.23971	-2.53151	1.44	-2.01
219256_s_at	NM_018986	SH3TC1	SH3 domain and tetratricopeptide repeats 1	2.37841	0.0163501	1.94531	0.0458471	2.73208	0.0152155	1.18099	0.704004	-1.03526	0.941678	1.3566	0.423294	1.38511	-1.06437	1.44	1.08
219244_s_at	NM_022163	MRPL46	mitochondrial ribosomal protein L46	3.86375	0.00535521	4.50023	0.00173847	3.83706	0.0119807	1.45397	0.490993	1.69349	0.364611	1.44393	0.446397	-1.04972	-1.20581	-1.16	1.3
219217_at	NM_024678	NARS2	asparaginyl-tRNA synthetase 2 (mitochondrial)(putative)	3.11666	0.0193183	3.09513	0.0142329	3.43426	0.02494	1.36604	0.586676	1.3566	0.557491	1.50525	0.42287	-1.54756	1.38511	-1.36	2.13
219212_at	NM_016299	HSPA14	heat shock 70kDa protein 14	2.54912	0.039188	2.47942	0.0350713	2.58471	0.0640405	1.36604	0.564282	1.32869	0.565104	1.38511	0.505872	1.04972	1.94531	1.43	2.57
219209_at	NM_022168	IFIH1	interferon induced with helicase C domain 1	10.8528	0.0162628	41.9326	0.000606263	22.9433	0.00720008	5.89708	0.185554	22.7848	0.00978171	12.4666	0.0355851	-1.41421	32.8996	5.54	40.09
219195_at	NM_013261	PPARGC1A	peroxisome proliferator-activated receptor gamma, coactivator 1 alpha	-1.22264	0.977473	3.01049	0.314638	-1.34723	0.855147	-21.4068	0.0318047	-5.81589	0.19685	-23.5883	0.0197009	-11.3924	-4.22807	-8.57	-5.3
219181_at	NM_006033	LIPG	lipase, endothelial	2.20381	0.447867	2.54912	0.294621	1.8025	0.578216	-6.86852	0.103153	-5.93809	0.102103	-8.39773	0.0499135	-7.31065	3.05252	-6.32	6.94
219176_at	NM_024520	C2orf47	chromosome 2 open reading frame 47	2.58471	0.0487129	2.63902	0.0348531	2.36199	0.115728	1.50525	0.486529	1.53688	0.435398	1.37554	0.556859	1.02811	1.93187	1.08	2.59
219162_s_at	NM_016050	MRPL11	mitochondrial ribosomal protein L11	2.77022	0.00584612	2.20381	0.017488	2.01391	0.0711894	1.40444	0.439894	1.11729	0.786287	1.02101	0.957964	1.18099	-3.27161	-1.1	-2.42
219161_s_at	NM_016951	CKLF	chemokine-like factor	1.09429	0.929761	1.22264	0.589893	3.45815	0.00141649	1.07177	0.889264	1.19748	0.578579	3.38698	0.00211793	-1.04247	1.19748	-1.11	1
219158_s_at	NM_025085	NARG1	NMDA receptor regulated 1	1.12506	0.887335	1.58008	0.145496	3.31728	0.00358849	-1.14076	0.764191	1.23114	0.559213	2.58471	0.0223786	1.16473	1.6245	1.25	2.22
219156_at	NM_018373	SYNJ2BP	synaptojanin 2 binding protein	1.90528	0.0572521	2.2974	0.011982	2.46229	0.0218693	1.18099	0.695469	1.42405	0.395856	1.52626	0.24509	-1.09429	2.42839	-1.16	2.85
219148_at	NM_018492	PBK	PDZ binding kinase	-1.01396	0.95381	-1.01396	0.944777	2.32947	2e-09	-1.03526	0.604901	-1.03526	0.584729	2.28153	1e-09	-1.00696	-1.01396	-1.01	-1.01
219140_s_at	NM_006744	RBP4	retinol binding protein 4, plasma	2.82843	0.00658141	2.34567	0.0142951	1.29235	0.547316	1.23114	0.638675	1.02101	0.971036	-1.77769	0.150513	-1.05702	-1.22264	1.11	-1.11
219133_at	NM_017897	OXSM	3-oxoacyl-ACP synthase, mitochondrial	3.38698	0.0148245	2.80889	0.0252952	3.63008	0.0225085	2.15846	0.263513	1.79005	0.35426	2.31338	0.128015	-1.25701	1.30134	-1.15	2.01
219127_at	NM_024320	ATAD4	ATPase family, AAA domain containing 4	1.28343	0.293788	1.04247	0.948652	3.03143	0.000367372	1.27456	0.41147	1.03526	0.895248	3.01049	0.000418316	1.29235	1.04972	1.13	1.11
219125_s_at	NM_018845	RAG1AP1	recombination activating gene 1 activating protein 1	-3.05252	0.0149491	-2.31338	0.0457484	-2.90795	0.0354604	-1.15669	0.815374	1.14076	0.805363	-1.10191	0.86181	-1.25701	-1.44393	-1.27	-1.35
219119_at	NM_016200	LSM8	LSM8 homolog, U6 small nuclear RNA associated (S. cerevisiae)	1.53688	0.324287	1.84038	0.109684	2.44528	0.0490318	1.77769	0.317754	2.12874	0.12737	2.82843	0.0373855	-1	1.17283	1.09	1.52
219118_at	NM_016594	FKBP11	FK506 binding protein 11, 19 kDa	3.86375	0.00214748	6.27667	0.000172627	6.82108	0.000494124	1.58008	0.388146	2.56685	0.0523505	2.78949	0.0363991	-1.31039	3.55537	-1.43	4.94
219117_s_at	NM_016594	FKBP11	FK506 binding protein 11, 19 kDa	1.85318	0.22745	2.77022	0.0289727	3.11666	0.0428444	1.32869	0.626132	1.98618	0.282611	2.23457	0.143536	-1.08673	3.73213	-1.13	5.22
219076_s_at	NM_018663	PXMP2	peroxisomal membrane protein 2, 22kDa	2.42839	0.00214031	1.36604	0.217906	-1.20581	0.534876	1.6358	0.167914	-1.08673	0.77896	-1.79005	0.0618467	1.24833	-2.73208	-1.11	-2.52
219066_at	NM_021823	PPCDC	phosphopantothenoylcysteine decarboxylase	1.04247	0.987598	1.30134	0.292032	2.62079	0.00238962	1.05702	0.89031	1.31951	0.373728	2.65737	0.00303743	-1.10191	1.26576	-1.15	1.78
219062_s_at	NM_017742	ZCCHC2	zinc finger, CCHC domain containing 2	11.3137	0.000323844	14.0257	0.000112378	13.5479	0.000488457	1.97247	0.362356	2.44528	0.183347	2.36199	0.148295	1.48452	3.94493	3.41	5.03
219060_at	NM_018024	C8orf32	chromosome 8 open reading frame 32	1.50525	0.0370485	1.38511	0.0758205	2.31338	0.00123158	1.11729	0.643011	1.02811	0.91177	1.71713	0.0268073	-1.10957	1.23971	1.22	1.44
219059_s_at	AL574194	XLKD1	extracellular link domain containing 1	1.7411	0.0598534	2.05623	0.0125064	1.56917	0.18067	-1.07923	0.868104	1.09429	0.795524	-1.19748	0.587136	1.13288	1.30134	1.01	1.43
219043_s_at	NM_024065	LOC285359 /// LOC644850 /// PDCL3	phosducin-like 3 /// phosducin-like 3 pseudogene /// similar to phosducin-like 3	2.07053	0.0128632	2	0.011724	2.18859	0.0172421	1.38511	0.394396	1.33793	0.393982	1.46409	0.20564	1.31951	1.38511	-1.06	1.74
219041_s_at	NM_014374	REPIN1	replication initiator 1	2.05623	0.0094958	2.32947	0.00236974	1.75321	0.0602406	1.31039	0.42718	1.48452	0.250766	1.11729	0.711876	1.07177	1.22264	1.06	1.6
219035_s_at	NM_025126	RNF34	ring finger protein 34	1.32869	0.668122	1.8025	0.171634	4.28709	0.00698641	1.39474	0.538491	1.89212	0.27026	4.50023	0.00868266	1.24833	2.18859	1.71	3.46
219033_at	NM_024615	PARP8	poly (ADP-ribose) polymerase family, member 8	1.20581	0.744194	1.71713	0.0894859	3.24901	0.00437627	-1.56917	0.342022	-1.10191	0.81054	1.71713	0.145075	-1.12506	1.56917	-1.16	1.43
219015_s_at	NM_018466	ALG13	asparagine-linked glycosylation 13 homolog (S. cerevisiae)	2.25012	0.0423821	2.51403	0.0161544	1.94531	0.138372	1.45397	0.449749	1.6245	0.349263	1.25701	0.600122	1.28343	1.43396	1.54	1.11
219014_at	NM_016619	PLAC8	placenta-specific 8	1.76541	0.667173	23.4254	0.00108766	17.5087	0.0076609	-1.07923	0.961335	12.295	0.0222255	9.18959	0.0446165	-2.71321	30.6965	1.36	50.39
218989_x_at	NM_022902	SLC30A5	solute carrier family 30 (zinc transporter), member 5	2.39496	0.0123476	2.41162	0.00789623	2.54912	0.0170884	1.23114	0.616167	1.23971	0.559994	1.31039	0.458345	1.20581	1.54756	1.68	1.63
218986_s_at	NM_017631	FLJ20035	hypothetical protein FLJ20035	5.31474	0.0574135	22.7848	0.00107526	14.0257	0.0114093	2.73208	0.399649	11.7127	0.0231355	7.21	0.0648849	-1.53688	13.737	4.59	20.89
218982_s_at	NM_015969	MRPS17	mitochondrial ribosomal protein S17	4.25748	0.0227448	5.1337	0.00817081	6.06287	0.0143654	1.07177	0.957316	1.29235	0.719905	1.52626	0.540825	1.25701	1.94531	-1.13	2.37
218949_s_at	NM_018292	QRSL1	glutaminyl-tRNA synthase (glutamine-hydrolyzing)-like 1	4.02782	0.00621983	7.11074	0.000412966	9.25351	0.000681378	-1.14076	0.848316	1.54756	0.421626	2.01391	0.180571	-1.37554	2.14355	1.16	3.33
218946_at	NM_015700	NFU1	NFU1 iron-sulfur cluster scaffold homolog (S. cerevisiae)	4.22807	0.0124784	4.16986	0.00923531	2.73208	0.10911	1.43396	0.590678	1.41421	0.573977	-1.07923	0.915541	-1.13288	-1.34723	1.02	-1.01
218920_at	NM_019057	FLJ10404	hypothetical protein FLJ10404	2.46229	0.00112478	2.65737	0.000415054	2.34567	0.0038316	-1.09429	0.774017	-1.01396	0.961639	-1.1487	0.610735	-1.07177	1.14076	-1.02	1.19
218917_s_at	NM_018450	ARID1A	AT rich interactive domain 1A (SWI-like)	9.12611	0.000163159	6.32033	0.000388161	8.63383	0.000497709	4.16986	0.0154744	2.88786	0.0521675	3.94493	0.01448	1.54756	1.55833	1.62	2.08
218909_at	NM_012424	RPS6KC1	ribosomal protein S6 kinase, 52kDa, polypeptide 1	1.85318	0.123009	2.63902	0.0123103	2.37841	0.0555463	1.05702	0.926474	1.50525	0.39608	1.3566	0.479683	-1.00696	1.97247	1.02	3.05
218905_at	NM_017864	INTS8	integrator complex subunit 8	5.16941	0.0126514	6.77396	0.00336339	8.75435	0.00531028	1.34723	0.706242	1.76541	0.429126	2.28153	0.225575	-1	1.31039	1.04	1.66
218904_s_at	NM_017998	C9orf40	chromosome 9 open reading frame 40	-1.05702	0.247893	-1.05702	0.258618	2.14355	2e-09	-1.02811	0.623828	-1.02811	0.653602	2.20381	1e-09	-1.01396	-1.01396	-1.02	-1.01
218889_at	NM_022451	NOC3L	nucleolar complex associated 3 homolog (S. cerevisiae)	2.21914	0.033404	3.18215	0.00270164	5.16941	0.0010119	-1.03526	0.958384	1.38511	0.435809	2.25012	0.071584	1.08673	1.44393	1.07	2.02
218887_at	NM_015950	MRPL2	mitochondrial ribosomal protein L2	2.14355	0.0537669	1.70527	0.163371	2.41162	0.0497893	1.15669	0.780712	-1.08673	0.876895	1.30134	0.536414	-1.14076	-1.43396	-1.41	1.04
218883_s_at	NM_024629	MLF1IP	MLF1 interacting protein	-1.02811	0.815406	1.00696	0.976591	3.20428	0	-1.04247	0.518042	-1.00696	0.900271	3.16017	0	-1.25701	1.01396	-1.23	-1
218880_at	N36408	FOSL2	FOS-like antigen 2	-1.36604	0.598633	-1.21419	0.809569	1.07177	0.926329	-7.78124	0.000942748	-6.9163	0.00111462	-5.31474	0.00393646	-1.18921	-1.13288	-1.25	-1.08
218878_s_at	NM_012238	SIRT1	sirtuin (silent mating type information regulation 2 homolog) 1 (S. cerevisiae)	1.65864	0.420048	1.58008	0.445714	-1.11729	0.897588	-2.88786	0.150073	-3.03143	0.0973741	-5.35171	0.0142644	-3.18215	-2.69447	-1.78	-4.06
218875_s_at	NM_012177	FBXO5	F-box protein 5	-1.00696	1	-1.00696	0.998057	2.23457	0.0149924	-1.07177	0.860718	-1.07177	0.843443	2.09943	0.0352078	-1	-1.12506	-1.02	-1.12
218866_s_at	NM_016310	POLR3K	polymerase (RNA) III (DNA directed) polypeptide K, 12.3 kDa	3.83706	0.0087895	3.31728	0.011966	2.82843	0.0606457	2.2974	0.227559	1.98618	0.28316	1.69349	0.318067	-1.10191	-1.01396	-1.35	1.26
218862_at	NM_024701	ASB13	ankyrin repeat and SOCS box-containing 13	-1.04247	0.985558	-1.16473	0.656248	-1.84038	0.0347794	-1.71713	0.109251	-1.91853	0.0353414	-3.03143	0.00124482	-1.36604	-2.07053	-1.34	-2.51
218856_at	NM_016629	TNFRSF21	tumor necrosis factor receptor superfamily, member 21	1.19748	0.911202	2.39496	0.103624	3.81055	0.0368043	-1.29235	0.719301	1.54756	0.478517	2.46229	0.148555	-1.25701	1.59107	-1.3	2.68
218842_at	NM_024604	FLJ21908	hypothetical protein FLJ21908	2.21914	0.015388	2.60268	0.00359252	3.43426	0.00258126	1.40444	0.418839	1.64718	0.224274	2.17347	0.0512488	1.17283	1.21419	1.15	1.44
218823_s_at	NM_017634	KCTD9	potassium channel tetramerisation domain containing 9	1.67018	0.122376	2	0.0250428	3.63008	0.00200041	1.09429	0.857623	1.31039	0.451301	2.37841	0.0319819	1.00696	2.53151	-1.06	4.06
218795_at	NM_016361	ACP6	acid phosphatase 6, lysophosphatidic	2.49666	0.00157648	1.89212	0.0105772	2.17347	0.0103967	1.25701	0.463462	-1.04972	0.881908	1.09429	0.768531	-1.44393	-1.31951	-1.59	-1.11
218793_s_at	NM_006746	SCML1	sex comb on midleg-like 1 (Drosophila)	4.62675	0.00604402	5.38893	0.00212076	3.16017	0.0535122	-1.69349	0.43271	-1.45397	0.521813	-2.47942	0.126093	-2.02792	-1.36604	-1.25	-1.37
218782_s_at	NM_014109	ATAD2	ATPase family, AAA domain containing 2	1.07177	0.740425	1.02101	0.967513	2.39496	1.1299e-05	1.05702	0.716671	1.00696	0.9667	2.36199	8.832e-06	-1.00696	1.01396	-1.04	1.04
218781_at	NM_024624	SMC6	structural maintenance of chromosomes 6	1.60214	0.076613	1.85318	0.0163107	3.31728	0.000884138	2.14355	0.0316831	2.47942	0.00680178	4.43828	0.000168594	1.3566	1.82766	1.36	2.17
218776_s_at	NM_024956	TMEM62	transmembrane protein 62	1.20581	0.406729	1.02811	0.964837	2.12874	0.00240012	1.18921	0.476332	1.01396	0.951125	2.09943	0.00393646	1.16473	-1.01396	1.05	-1
218768_at	NM_020401	NUP107	nucleoporin 107kDa	1.15669	0.803101	1.22264	0.607548	5.6962	0.000134368	1.11729	0.788981	1.18099	0.625208	5.50217	0.000168314	1.04247	1.12506	-1.01	1.27
218761_at	NM_017610	RNF111	ring finger protein 111	1.98618	0.0926834	2.54912	0.0165793	3.22657	0.0143004	1.04247	0.955638	1.33793	0.507649	1.69349	0.227269	-1.05702	1.8025	1.57	2.59
218743_at	NM_024591	CHMP6	chromatin modifying protein 6	-1.87905	0.0211154	-1.84038	0.0179888	-2.34567	0.00824531	1.1487	0.657711	1.17283	0.578385	-1.08673	0.812153	1.01396	-1.22264	-1	-1.02
218741_at	NM_024053	CENPM	centromere protein M	1	1	-1.00696	0.998057	2.9897	0.000297788	-1.01396	0.966778	-1.02101	0.945279	2.94854	0.000354663	-1.00696	-1.02101	-1.01	-1.02
218732_at	NM_016077	PTRH2	peptidyl-tRNA hydrolase 2	1.45397	0.414343	1.75321	0.143445	2.69447	0.029979	1.30134	0.58251	1.56917	0.371427	2.41162	0.067854	1.08673	1.44393	1.05	1.95
218728_s_at	NM_014184	CNIH4	cornichon homolog 4 (Drosophila)	6.23332	0.00454662	8.9383	0.000861187	15.2422	0.000792012	1.72907	0.457217	2.47942	0.236464	4.22807	0.0505099	1.33793	2.49666	1.73	3.34
218721_s_at	NM_017847	C1orf27	chromosome 1 open reading frame 27	1.97247	0.00274942	1.93187	0.0020629	2.15846	0.002968	1.04247	0.908957	1.02101	0.940091	1.14076	0.578114	1.07177	1.04972	-1	1.14
218718_at	NM_016205	PDGFC	platelet derived growth factor C	2.17347	0.0459952	1.84038	0.103028	1.85318	0.167435	1.02101	0.973177	-1.15669	0.737583	-1.1487	0.757488	-1.03526	1.21419	1.19	1.28
218701_at	NM_016027	LACTB2	lactamase, beta 2	-1.31951	0.775799	-3.03143	0.0304162	-5.46416	0.00861267	1.10957	0.901265	-2.07053	0.301229	-3.73213	0.0486415	-1.07923	-1.29235	-1.08	-1.33
218694_at	NM_016608	ARMCX1	armadillo repeat containing, X-linked 1	1.51572	0.249751	2.01391	0.031945	1.27456	0.557687	1.04247	0.94143	1.38511	0.41462	-1.14076	0.747982	1.08673	2.02792	1.88	2.23
218688_at	NM_015533	DAK	dihydroxyacetone kinase 2 homolog (S. cerevisiae)	3.09513	0.0146803	1.04247	0.988176	-1.08673	0.911292	1.53688	0.445062	-1.93187	0.255584	-2.18859	0.124055	-2.49666	-4.22807	-4.11	-4.24
218684_at	NM_018103	LRRC8D	leucine rich repeat containing 8 family, member D	2.14355	0.0680068	1.58008	0.273214	2.80889	0.0307842	2.21914	0.164956	1.6358	0.359148	2.90795	0.0386373	1.22264	1.46409	1.09	2.17
218679_s_at	NM_016208	VPS28	vacuolar protein sorting 28 homolog (S. cerevisiae)	5.09824	0.0021615	4.82323	0.00176993	3.11666	0.0370739	1.67018	0.412597	1.58008	0.41184	1.02101	0.975616	1.44393	-1.60214	-1.04	-1.11
218676_s_at	NM_021213	PCTP	phosphatidylcholine transfer protein	2.75108	0.0403671	2.18859	0.0946757	2.46229	0.102951	1.67018	0.425819	1.32869	0.602841	1.49485	0.447192	-1.10957	-1.26576	-1.27	-1.04
218669_at	NM_021183	RAP2C	RAP2C, member of RAS oncogene family	2.2974	0.0947131	2.26577	0.0825364	3.97237	0.0172788	2.53151	0.176276	2.49666	0.138405	4.37717	0.018632	1.00696	1.77769	-1.03	2.93
218668_s_at	NM_021183	RAP2C	RAP2C, member of RAS oncogene family	4.37717	0.00346584	4.25748	0.00251748	5.85634	0.00260131	2.9897	0.0762043	2.90795	0.0599083	4	0.0175833	-1.21419	1.69349	1.21	2.81
218663_at	NM_022346	NCAPG	non-SMC condensin I complex, subunit G	-1.03526	1	-1.02811	0.995531	5.89708	0.000266754	-1.04247	0.942508	-1.03526	0.94074	5.85634	0.000302742	-1.00696	-1.02101	-1.01	-1.01
218662_s_at	NM_022346	NCAPG	non-SMC condensin I complex, subunit G	-1.23114	0.27913	-1.18099	0.375921	2.02792	0.00226435	-1.10957	0.656656	-1.06437	0.777358	2.25012	0.00101761	-1.02101	-1.02101	-1.02	-1.07
218654_s_at	NM_016071	MRPS33	mitochondrial ribosomal protein S33	2.20381	0.0266975	2.58471	0.00707721	1.94531	0.0930152	1.06437	0.905878	1.24833	0.565178	-1.06437	0.90397	1.02101	1.56917	-1.09	1.78
218653_at	NM_014252	SLC25A15	solute carrier family 25 (mitochondrial carrier; ornithine transporter) member 15	2.34567	0.2195	2.02792	0.291421	1.97247	0.370957	-6.06287	0.0407012	-7.01285	0.017482	-7.21	0.0182352	-3.91768	-6.82108	-3.51	-5.96
218648_at	NM_022769	CRTC3	CREB regulated transcription coactivator 3	-1.55833	0.341181	-1.46409	0.405536	1.89212	0.184453	1.04247	0.956006	1.10957	0.841141	3.07375	0.0331888	-1.00696	1.30134	1.59	1.54
218646_at	NM_017867	C4orf27	chromosome 4 open reading frame 27	2.01391	0.237728	2.09943	0.17651	4.11246	0.0304146	1.68179	0.456253	1.75321	0.406231	3.43426	0.0734168	1.3566	1.50525	-1.01	2.53
218645_at	NM_021994	ZNF277P	zinc finger protein 277 pseudogene	3.16017	0.000166335	2.78949	0.000258475	2.53151	0.00199121	1.29235	0.410578	1.14076	0.620135	1.03526	0.923285	-1.09429	1.08673	1.24	1.25
218643_s_at	NM_014171	CRIPT	cysteine-rich PDZ-binding protein	-2.09943	0.0177658	-2.05623	0.0144439	-1.93187	0.0566931	-1.01396	0.979673	1.00696	0.989512	1.07177	0.857756	-1.04972	1.20581	-1.05	1.23
218632_at	NM_024602	HECTD3	HECT domain containing 3	1.81504	0.0027225	1.86607	0.0013373	2.39496	0.000525145	1.1487	0.50265	1.18099	0.416664	1.51572	0.0579781	1.09429	1.86607	1.01	1.95
218629_at	NM_005631	SMO	smoothened homolog (Drosophila)	-2.2974	0.0437167	-2.2974	0.034227	-2.26577	0.0776964	-1.02811	0.972956	-1.02811	0.972222	-1.01396	0.979282	-1	-1	-1	1
218628_at	NM_016053	CCDC53	coiled-coil domain containing 53	4.56305	0.00764538	4.75683	0.0042815	5.46416	0.00841786	2.60268	0.206998	2.71321	0.136614	3.11666	0.0783617	-1.24833	1.13288	-1.42	1.59
218626_at	NM_019843	EIF4ENIF1	eukaryotic translation initiation factor 4E nuclear import factor 1	2.80889	7.8133e-05	2.23457	0.00029446	2.42839	0.000580596	1.14076	0.562997	-1.10191	0.647305	-1.01396	0.955598	1.09429	-1.03526	1.13	1.02
218622_at	NM_024057	NUP37	nucleoporin 37kDa	1.94531	0.0475909	1.6245	0.133317	5.65685	0.000297788	2.05623	0.111327	1.71713	0.20551	5.9794	0.000251041	1.52626	1.76541	1.27	2.23
218618_s_at	NM_022763	FNDC3B	fibronectin type III domain containing 3B	4.92458	0.00350256	4.62675	0.00293675	7.51618	0.00178286	-1.75321	0.400409	-1.86607	0.336259	-1.1487	0.825276	-1.07177	-1.27456	1.09	-1.33
218604_at	NM_014319	LEMD3	LEM domain containing 3	1.97247	0.0126955	2.05623	0.00597412	2.82843	0.00206734	-1.05702	0.889735	-1.01396	0.973914	1.3566	0.277388	-1.03526	1.42405	-1.04	1.47
218603_at	NM_016217	HECA	headcase homolog (Drosophila)	1.86607	0.0744039	2.12874	0.0229782	2.05623	0.0689037	-1.40444	0.439906	-1.23114	0.594255	-1.27456	0.518689	-1.02101	1.68179	-1.01	1.44
218598_at	NM_021930	RINT1	RAD50 interactor 1	2.23457	0.00137119	2.32947	0.000621866	3.24901	0.000236297	1.22264	0.446283	1.27456	0.373909	1.77769	0.0357549	1.10191	1.27456	1.15	1.55
218597_s_at	NM_018464	ZCD1	zinc finger, CDGSH-type domain 1	3.86375	0.00567265	5.38893	0.000828073	7.51618	0.000974459	1.04972	0.954786	1.46409	0.450572	2.04202	0.153658	-1.26576	1.31951	-1.3	2.2
218589_at	NM_005767	P2RY5	purinergic receptor P2Y, G-protein coupled, 5	1.68179	0.226582	2.18859	0.044462	3.20428	0.0162505	-1.18921	0.749315	1.09429	0.862725	1.60214	0.289077	-1.13288	1.45397	1.39	1.83
218585_s_at	NM_016448	DTL	denticleless homolog (Drosophila)	-1.01396	1	1.00696	0.998057	8.45614	6.84e-07	-1.02101	0.955167	-1	0.999075	8.39773	4.06e-07	-1.10957	1.00696	-1.11	-1.01
218577_at	NM_017768	LRRC40	leucine rich repeat containing 40	3.34035	0.00214748	3.01049	0.00254455	2.63902	0.0181445	1.16473	0.729316	1.04972	0.92222	-1.08673	0.84781	1.09429	1.17283	1.23	1.51
218576_s_at	NM_007240	DUSP12	dual specificity phosphatase 12	2.94854	0.0109077	2.71321	0.0120937	2.69447	0.033164	1.6245	0.386696	1.49485	0.408822	1.48452	0.360111	1.14076	-1.07923	1.06	1.4
218573_at	NM_014061	MAGEH1	melanoma antigen family H, 1	-1.00696	1	-1.00696	0.998057	-1.01396	0.95049	-3.11666	5.8409e-05	-3.11666	2.8753e-05	-3.13834	2.7021e-05	-1.00696	-2.32947	-1.01	-2.32
218571_s_at	NM_014169	CHMP4A	chromatin modifying protein 4A	-1.12506	0.887371	1.19748	0.701498	2.31338	0.0246983	-1.31039	0.483138	1.02811	0.958478	1.98618	0.0785697	-1.31039	-1.56917	-1.47	-1.3
218568_at	NM_018238	AGK	multiple substrate lipid kinase	-1.01396	0.99299	1.03526	0.922764	2.12874	5.2255e-05	-1.02101	0.897245	1.02811	0.882865	2.11404	5.0303e-05	-1.01396	1.03526	-1.04	1.11
218567_x_at	NM_005700	DPP3	dipeptidyl-peptidase 3	1.00696	1	1.55833	0.267046	3.63008	0.00777787	-1.00696	0.991849	1.53688	0.38759	3.5801	0.0129078	-1.00696	1.54756	-1.01	2.53
218562_s_at	NM_018202	TMEM57	adducin 3 (gamma) /// transmembrane protein 57	3.13834	0.0138482	3.73213	0.00409254	2.82843	0.042942	1.04972	0.953942	1.24833	0.663178	-1.05702	0.923184	-1.07177	-1.49485	1.01	-1.56
218556_at	NM_014182	ORMDL2	ORM1-like 2 (S. cerevisiae)	2.20381	0.0457517	2.23457	0.0322324	1.81504	0.182446	1.45397	0.445062	1.47427	0.406231	1.19748	0.679946	1.11729	1.26576	-1.07	1.56
218549_s_at	NM_016033	FAM82B	family with sequence similarity 82, member B	2.32947	0.0761528	2.47942	0.0454235	3.97237	0.0141176	1.34723	0.600919	1.43396	0.492506	2.2974	0.124265	-1.55833	1.38511	-1.39	2.31
218543_s_at	NM_022750	PARP12	poly (ADP-ribose) polymerase family, member 12	1.6358	0.420983	4.56305	0.00472624	3.38698	0.0437557	1.87905	0.386295	5.24157	0.0129258	3.89062	0.0396663	-1.05702	6.54322	2.68	8.08
218520_at	NM_013254	TBK1	TANK-binding kinase 1	-1.08673	0.925967	1.26576	0.419295	1.77769	0.0584842	1.11729	0.754924	1.53688	0.209467	2.15846	0.0232098	-1.01396	3.73213	1.62	3.89
218519_at	NM_017945	SLC35A5	solute carrier family 35, member A5	2.05623	0.0241814	2.01391	0.0196686	1.64718	0.165112	1.12506	0.776736	1.10191	0.776616	-1.10957	0.783578	-1.15669	1.14076	1.22	1.02
218516_s_at	NM_017813	IMPAD1	inositol monophosphatase domain containing 1	2.01391	0.198691	3.09513	0.0238273	2.92817	0.0679462	1.7411	0.420991	2.67586	0.130553	2.53151	0.119503	-1.59107	3.27161	-1.31	4.06
218512_at	NM_018256	WDR12	WD repeat domain 12	-1.00696	1	1.12506	0.567723	2.36199	0.000321171	-1.00696	0.971791	1.12506	0.513044	2.36199	0.00034651	1.02811	1.13288	1.03	1.2
218504_at	NM_016044	FAHD2A	fumarylacetoacetate hydrolase domain containing 2A	4.59479	0.0113196	1.93187	0.252131	1.59107	0.496042	3.03143	0.162882	1.27456	0.702227	1.04972	0.946432	-2.37841	-2.21914	-3.43	-1.74
218503_at	NM_017794	KIAA1797	KIAA1797	1.45397	0.387477	1.25701	0.661895	2.37841	0.048689	1.38511	0.487578	1.19748	0.674165	2.26577	0.0793123	1.22264	1.14076	-1.06	1.03
218495_at	NM_004182	UXT	ubiquitously-expressed transcript	3.29436	0.0131948	3.13834	0.0116063	2.69447	0.0596066	1.06437	0.937394	1.01396	0.979445	-1.1487	0.810374	-1.02811	-1.53688	-1.39	-1.36
218491_s_at	NM_014174	THYN1	thymocyte nuclear protein 1	3.29436	0.0178091	2.94854	0.0214217	2.86791	0.0580224	1.81504	0.381455	1.6245	0.408024	1.58008	0.383638	1.18099	-1.02811	1.34	1.29
218489_s_at	NM_000031	ALAD	aminolevulinate, delta-, dehydratase	10.4107	0.0016272	5.85634	0.00658741	3.73213	0.0753746	2.88786	0.251457	1.6245	0.494577	1.03526	0.97056	1.32869	-1.69349	1.57	-1.42
218485_s_at	NM_018389	SLC35C1	solute carrier family 35, member C1	-2.51403	0.00126867	-2.49666	0.000844252	-2.51403	0.00305231	-1.01396	0.978734	-1.00696	0.998386	-1.01396	0.965809	-1	1.00696	-1	1.02
218482_at	NM_020189	ENY2	enhancer of yellow 2 homolog (Drosophila)	2.42839	0.0184042	2.23457	0.0221754	1.7411	0.181137	1.49485	0.411658	1.37554	0.438685	1.07177	0.875656	-1.07177	1.10191	-1.12	1.38
218472_s_at	NM_015946	PELO	pelota homolog (Drosophila)	2.58471	0.0577421	3.11666	0.0179877	2.53151	0.0980613	1.47427	0.518846	1.77769	0.365457	1.44393	0.495763	1.38511	2.44528	1.72	4.26
218467_at	NM_020232	TNFSF5IP1	tumor necrosis factor superfamily, member 5-induced protein 1	2.07053	0.0611658	1.89212	0.083249	2.67586	0.0281318	1.39474	0.479711	1.27456	0.564303	1.8025	0.167165	1.24833	1.02101	1.72	1.02
218462_at	NM_025065	BXDC5	brix domain containing 5	3.50642	0.0643332	4.16986	0.0268582	3.78423	0.0817421	1.34723	0.728782	1.60214	0.525419	1.45397	0.620511	1.07923	1.45397	1.01	1.82
218456_at	NM_023925	CAPRIN2	C1q domain containing 1	2.67586	0.00674502	2.34567	0.0105687	4.11246	0.00154219	1.8025	0.221268	1.58008	0.298376	2.77022	0.017992	1.51572	1.51572	2.3	2.05
218452_at	NM_014140	SMARCAL1	SWI/SNF related, matrix associated, actin dependent regulator of chromatin, subfamily a-like 1	1.03526	0.986438	1.22264	0.320588	2.02792	0.00369984	1.03526	0.930065	1.22264	0.400348	2.02792	0.00547967	-1.04247	1.03526	-1.04	1.07
218450_at	NM_015987	HEBP1	heme binding protein 1	15.5625	0.00171414	19.9733	0.000597766	22.7848	0.00179246	3.07375	0.308863	3.94493	0.152086	4.50023	0.097184	1.26576	3.03143	1.35	5.37
218446_s_at	NM_016078	FAM18B	family with sequence similarity 18, member B	5.06303	0.00271915	4.95883	0.0018941	4.62675	0.00889852	1.22264	0.750983	1.19748	0.752681	1.11729	0.860558	-1.10957	1.50525	-1	1.65
218440_at	NM_020166	MCCC1	methylcrotonoyl-Coenzyme A carboxylase 1 (alpha)	2.08493	0.0058381	1.59107	0.0466658	1.01396	0.987617	1.30134	0.420991	-1.00696	0.990089	-1.58008	0.106786	1.13288	-1.61328	1.35	-1.46
218438_s_at	NM_025205	MED28	mediator of RNA polymerase II transcription, subunit 28 homolog (S. cerevisiae)	1.19748	0.743728	1.41421	0.288753	3.43426	0.00271175	-1.03526	0.95887	1.14076	0.707043	2.77022	0.0133372	-1.00696	-1.40444	-1.01	-1.31
218429_s_at	NM_018381	FLJ11286	hypothetical protein FLJ11286	2.56685	0.00841278	2.90795	0.00258536	2.86791	0.00986174	2.01391	0.131506	2.28153	0.0505488	2.25012	0.0541194	1.34723	2.09943	2.28	2.02
218424_s_at	NM_018234	STEAP3	STEAP family member 3	2.9897	0.00197757	1.70527	0.0719697	1.44393	0.307914	2.39496	0.0350887	1.36604	0.401637	1.15669	0.684147	-1.06437	1.03526	-1.1	1.25
218422_s_at	NM_022118	RBM26	RNA binding motif protein 26	8.05564	0.000111715	8.9383	4.4882e-05	12.042	6.1306e-05	1.21419	0.701507	1.34723	0.493757	1.81504	0.17116	1.31951	1.89212	1.78	2.8
218418_s_at	NM_015493	ANKRD25	ankyrin repeat domain 25	2.34567	0.00368338	1.05702	0.951287	2.02792	0.0231553	2.46229	0.0124125	1.10957	0.738023	2.12874	0.0251795	2.32947	1.05702	3.16	1.12
218407_x_at	NM_013349	NENF	neuron derived neurotrophic factor	2.80889	0.0277866	2.60268	0.030524	3.18215	0.0312012	-1.04247	0.961832	-1.12506	0.83801	1.08673	0.897461	1.01396	-2.77022	-1.23	-2.23
218404_at	NM_013322	SNX10	sorting nexin 10	-1.09429	0.998795	4.37717	0.0487141	19.9733	0.00284228	-1.13288	0.925238	4.22807	0.143943	19.2929	0.0043855	-1.07177	4.34694	-1.01	8.03
218401_s_at	NM_012482	ZNF281	zinc finger protein 281	7.26015	0.000132212	8.45614	4.6188e-05	6.54322	0.000523466	-1.60214	0.378207	-1.37554	0.457697	-1.77769	0.174632	-1.8025	-1.10191	-1.42	1.05
218398_at	NM_016640	MRPS30	mitochondrial ribosomal protein S30	4.78991	0.0138215	5.38893	0.00617644	5.35171	0.0193672	2.28153	0.343782	2.56685	0.229701	2.54912	0.166088	1.32869	1.79005	2.27	2.92
218394_at	NM_024589	ROGDI	rogdi homolog (Drosophila)	2.17347	0.0282297	2.08493	0.027646	1.81504	0.131444	1.18921	0.693326	1.14076	0.745891	-1.00696	0.987947	-1.17283	-1	-1.3	1.44
218387_s_at	NM_012088	PGLS	6-phosphogluconolactonase	2.39496	0.0330722	2.46229	0.0214029	3.83706	0.00664544	-1.10191	0.866838	-1.07177	0.89245	1.45397	0.3946	1.03526	-1.13288	-1.46	-1.04
218386_x_at	NM_006447	USP16	ubiquitin specific peptidase 16	4.53154	0.000387956	4.59479	0.0002372	4.11246	0.00157974	2.14355	0.0962134	2.17347	0.065544	1.94531	0.0960663	-1.10191	1.85318	-1.08	2.19
218381_s_at	NM_007279	U2AF2	U2 small nuclear RNA auxiliary factor 2	1.6358	0.216842	1.86607	0.0831422	3.11666	0.0114756	1.07177	0.915541	1.22264	0.634425	2.04202	0.104239	-1.23114	1.1487	-1.27	1.78
218373_at	NM_022476	AKTIP	fused toes homolog (mouse)	2.9897	0.024543	2.07053	0.115389	2.82843	0.0572692	1.70527	0.407392	1.18099	0.765725	1.61328	0.351825	1.71713	1.01396	1.37	1.55
218368_s_at	NM_016639	TNFRSF12A	tumor necrosis factor receptor superfamily, member 12A	-1.25701	0.945835	2.28153	0.384722	15.6707	0.00932836	-1.02811	0.983463	2.78949	0.365457	19.1597	0.009347	-1.16473	2.53151	-1.07	2.32
218364_at	NM_017724	LRRFIP2	leucine rich repeat (in FLII) interacting protein 2	3.22657	0.0117534	3.86375	0.00330608	5.93809	0.0019884	1.31039	0.616193	1.56917	0.402883	2.41162	0.0938341	-1.15669	1.23971	-1.06	1.26
218351_at	NM_017845	COMMD8	COMM domain containing 8	1.72907	0.054597	1.95884	0.015242	2.37841	0.0107926	1.10957	0.794523	1.25701	0.476565	1.52626	0.180309	-1.18099	1.40444	-1.37	2.14
218350_s_at	NM_015895	GMNN	geminin, DNA replication inhibitor	1.01396	1	1.09429	0.795807	4.46915	1.5057e-05	-1.01396	0.959561	1.06437	0.801972	4.34694	1.3913e-05	-1.00696	1.07177	-1	1.11
218349_s_at	NM_017975	ZWILCH	Zwilch, kinetochore associated, homolog (Drosophila)	1.00696	1	1	0.998057	4.43828	3e-09	-1.01396	0.951004	-1.02101	0.896519	4.34694	1e-09	1.00696	-1.00696	1.05	-1
218348_s_at	NM_014153	ZC3H7A	zinc finger CCCH-type containing 7A	2.21914	0.00121115	2.17347	0.000881323	2.63902	0.00079873	-1.02811	0.941674	-1.04972	0.867034	1.15669	0.53348	1.07923	1.81504	1.3	2.03
218344_s_at	NM_018254	RCOR3	REST corepressor 3	2.23457	0.00512391	1.41421	0.178966	1.31951	0.364278	1.86607	0.0827081	1.18099	0.564252	1.10191	0.76408	1.82766	1.24833	2.46	1.47
218339_at	NM_014180	MRPL22	mitochondrial ribosomal protein L22	2.41162	0.0534566	3.18215	0.00994231	3.18215	0.0286636	1.49485	0.471769	1.97247	0.249983	1.97247	0.179631	-1.05702	1.50525	-1.12	2.26
218336_at	NM_012394	PFDN2	prefoldin subunit 2	1.36604	0.591241	1.69349	0.225603	2.75108	0.0433857	-1.18099	0.784519	1.04972	0.939385	1.70527	0.256564	-1.13288	1.10191	-1.08	1.39
218331_s_at	NM_017782	C10orf18	chromosome 10 open reading frame 18	3.4822	0.00387453	4.43828	0.000730868	5.85634	0.00095086	-1.38511	0.49444	-1.08673	0.872321	1.21419	0.672012	-1	2.02792	1.28	2.25
218324_s_at	NM_023071	SPATS2	spermatogenesis associated, serine-rich 2	1.51572	0.0920445	1.51572	0.0769889	2.2974	0.00581997	1.49485	0.245281	1.49485	0.201688	2.26577	0.00956418	1.20581	2.36199	1.39	2.8
218320_s_at	NM_019056	NDUFB11	NADH dehydrogenase (ubiquinone) 1 beta subcomplex, 11, 17.3kDa	3.31728	0.00886579	3.29436	0.00609974	2.71321	0.0437557	1.23114	0.70644	1.22264	0.679506	1.00696	0.990244	-1.11729	-2.23457	-1.47	-2.04
218319_at	NM_020651	PELI1	pellino homolog 1 (Drosophila)	3.11666	0.0126465	4.85678	0.00103713	8.28212	0.000550064	-1.14076	0.842969	1.36604	0.516701	2.32947	0.0993764	-1.03526	3.09513	1.17	5.43
218311_at	NM_003618	MAP4K3	mitogen-activated protein kinase kinase kinase kinase 3	2.67586	0.0018993	2.88786	0.000727613	3.65533	0.000721343	1.10191	0.785507	1.18921	0.563026	1.50525	0.176809	-1.1487	1.36604	-1.18	1.66
218309_at	NM_018584	CAMK2N1	calcium/calmodulin-dependent protein kinase II inhibitor 1	7.46426	0.000706759	2.32947	0.0698503	4.69134	0.0090821	4.02782	0.0331929	1.25701	0.66839	2.53151	0.103391	4.46915	1.25701	6.19	1.78
218304_s_at	NM_022776	OSBPL11	oxysterol binding protein-like 11	7.01285	0.014612	13.0864	0.00173847	12.042	0.00770471	-1.18921	0.88585	1.56917	0.597496	1.44393	0.680452	-1.18099	4.43828	1.01	5.76
218302_at	NM_018468	PSENEN	presenilin enhancer 2 homolog (C. elegans)	2.31338	0.0209764	3.09513	0.00246645	3.70635	0.00337069	1.6358	0.3273	2.18859	0.0757742	2.62079	0.0299081	1.51572	1.17283	1.02	1.36
218295_s_at	NM_007172	NUP50	nucleoporin 50kDa	1.50525	0.659254	3.45815	0.0375352	4.02782	0.0518514	-1.19748	0.842879	1.91853	0.39408	2.23457	0.233555	-1.05702	2.17347	1.04	2.61
218291_at	NM_014017	MAPBPIP	mitogen-activated protein-binding protein-interacting protein	7.46426	0.000316118	6.58873	0.000313535	6.86852	0.00107615	1.55833	0.429722	1.37554	0.511205	1.43396	0.451283	1.05702	-1.68179	-1.09	-1.42
218289_s_at	NM_024818	UBE1DC1	ubiquitin-activating enzyme E1-domain containing 1	6.72717	0.000268511	5.27803	0.00043858	4.59479	0.00306243	1.87905	0.278898	1.47427	0.413183	1.28343	0.571597	1.34723	3.24901	1.13	4.13
218288_s_at	NM_021825	CCDC90B	coiled-coil domain containing 90B	2.12874	0.0566623	2.92817	0.00637103	2.17347	0.0808248	1.16473	0.773085	1.60214	0.356865	1.18921	0.701051	-1.49485	1.81504	-1.26	2.55
218286_s_at	NM_014245	RNF7	ring finger protein 7	1.01396	1	1.13288	0.356266	4.46915	1e-07	-1.00696	0.974848	1.10957	0.450646	4.37717	6.8e-08	-1	1.12506	-1.01	1.25
218283_at	NM_016305	SS18L2	synovial sarcoma translocation gene on chromosome 18-like 2	1.14076	0.735405	1.26576	0.337234	2.12874	0.00800167	1.20581	0.506255	1.33793	0.346542	2.25012	0.00774511	1.03526	1.1487	-1.01	1.23
218282_at	NM_018217	EDEM2	ER degradation enhancer, mannosidase alpha-like 2	1.58008	0.0874514	1.6358	0.050261	2.58471	0.00403819	1.52626	0.268689	1.58008	0.173801	2.49666	0.00774511	1.10191	1.1487	-1.01	1.3
218280_x_at	NM_003516	HIST2H2AA3 /// HIST2H2AA4	histone cluster 2, H2aa3 /// histone cluster 2, H2aa4	4.34694	0.0315517	9.00047	0.00212325	4.82323	0.0431906	2.14355	0.405483	4.43828	0.0770411	2.37841	0.238844	-1.04247	1.1487	2.48	1.23
218264_at	NM_016567	BCCIP	BRCA2 and CDKN1A interacting protein	2.86791	0.0207154	2.92817	0.0134248	1.94531	0.193015	1.75321	0.370149	1.79005	0.320826	1.18921	0.751535	1.15669	1.06437	1.22	1.32
218258_at	NM_015972	POLR1D	polymerase (RNA) I polypeptide D, 16kDa	4.31691	4.5663e-05	6.06287	5.285e-06	5.42642	2.7642e-05	1.19748	0.548597	1.68179	0.088395	1.50525	0.135615	1.16473	1.00696	1.39	1.14
218253_s_at	NM_006893	LGTN	ligatin	2.02792	0.0289941	1.7411	0.0680097	1.90528	0.0752759	1.6245	0.291631	1.39474	0.396144	1.52626	0.223655	1.21419	-1.11729	-1.01	-1.04
218250_s_at	NM_013354	CNOT7	CCR4-NOT transcription complex, subunit 7	2.96905	0.0311328	4.22807	0.00456114	3.70635	0.0245094	1.03526	0.970639	1.47427	0.479824	1.29235	0.661466	-1.09429	1.22264	1.39	1.31
218248_at	NM_022074	FAM111A	family with sequence similarity 111, member A	1.31951	0.567162	1.65864	0.161519	3.03143	0.0115725	1.23971	0.634687	1.55833	0.359788	2.8481	0.0246047	1.25701	1.56917	2.5	2.2
218245_at	NM_015516	TSKU	tsukushin	3.11666	0.0105634	1.59107	0.285387	1.76541	0.242966	3.50642	0.0281608	1.79005	0.297919	1.98618	0.148644	2.32947	2.07053	1.3	3
218244_at	NM_017948	NOL8	nucleolar protein 8	1.19748	0.602061	1.29235	0.330086	2.23457	0.00806486	-1.31951	0.410578	-1.22264	0.465129	1.41421	0.202126	1.02101	1.04972	1.04	1.03
218241_at	NM_005113	GOLGA5	golgi autoantigen, golgin subfamily a, 5	2.77022	0.0462558	2.25012	0.0967212	2.69447	0.0840037	1.36604	0.610597	1.10957	0.876702	1.32869	0.612051	-1.51572	-1.20581	-1.14	-1.07
218239_s_at	NM_012341	GTPBP4	GTP binding protein 4	1.32869	0.736543	2.62079	0.046065	3.94493	0.0209801	-1.53688	0.4919	1.28343	0.655728	1.93187	0.230981	1.40444	1.70527	1.03	3.18
218235_s_at	NM_016037	UTP11L	UTP11-like, U3 small nucleolar ribonucleoprotein, (yeast)	1.06437	0.972513	1.22264	0.625987	2.18859	0.0299736	1.04972	0.916815	1.20581	0.574426	2.15846	0.0462667	1.04972	1.19748	-1.02	1.01
218231_at	NM_017567	NAGK	N-acetylglucosamine kinase /// N-acetylglucosamine kinase	6.10504	0.00150009	8.81524	0.000275233	9.91766	0.000742087	1.47427	0.522931	2.12874	0.239561	2.39496	0.124571	-1.33793	1.69349	-1.08	2.28
218230_at	AL044651	ARFIP1	ADP-ribosylation factor interacting protein 1 (arfaptin 1)	-1.16473	0.714884	-1.00696	0.998057	1.86607	0.0377135	1.04247	0.912773	1.20581	0.511842	2.26577	0.0135552	-1.07923	1.22264	1.03	1.58
218226_s_at	NM_004547	LOC727762 /// NDUFB4	NADH dehydrogenase (ubiquinone) 1 beta subcomplex, 4, 15kDa /// similar to NADH dehydrogenase (ubiquinone) 1 beta subcomplex, 4, 15kDa	2.73208	0.0336155	4.50023	0.00223187	5.77572	0.00304585	1.31039	0.63864	2.15846	0.19685	2.77022	0.0725262	-1.10191	1.53688	1.14	1.96
218224_at	NM_006029	PNMA1	paraneoplastic antigen MA1	2.32947	0.152596	3.83706	0.0161241	3.73213	0.0453557	1.05702	0.957947	1.7411	0.414548	1.69349	0.393274	1.23971	2.17347	1.19	4.27
218214_at	NM_021934	C12orf44	chromosome 12 open reading frame 44	1.47427	0.323239	1.84038	0.0726305	3.01049	0.0101776	-1.01396	0.980685	1.23114	0.597194	2.01391	0.0968608	1.06437	1.42405	1.39	1.57
218213_s_at	NM_014206	C11orf10	chromosome 11 open reading frame 10	8.33973	0.0113815	9.78112	0.00499389	15.455	0.00545667	1.11729	0.939448	1.31039	0.77596	2.07053	0.397359	-1.65864	2.32947	-2.93	2.91
218206_x_at	NM_016558	SCAND1	SCAN domain containing 1	2	0.00449957	1.77769	0.00957222	1.56917	0.0754248	1.09429	0.75468	-1.02811	0.932145	-1.16473	0.547571	1.10191	-1.50525	1.01	-1.5
218205_s_at	NM_017572	MKNK2	MAP kinase interacting serine/threonine kinase 2	2.62079	0.0108904	2.8481	0.00447177	4.40762	0.00174685	-1.18921	0.70943	-1.09429	0.848331	1.41421	0.372146	-1.21419	1.13288	-1.55	1.56
218203_at	NM_013338	ALG5	asparagine-linked glycosylation 5 homolog (S. cerevisiae, dolichyl-phosphate beta-glucosyltransferase)	6.1475	6.9096e-05	5.81589	5.1673e-05	4.53154	0.000670265	1.81504	0.186534	1.71713	0.190863	1.33793	0.406316	-1.29235	1.31951	-1.73	1.74
218197_s_at	NM_018002	OXR1	oxidation resistance 1	1.13288	0.818443	1.07923	0.911819	-1.00696	0.990301	-1.91853	0.0725109	-2.01391	0.0358997	-2.18859	0.0210816	1.04247	-1.01396	1.26	-1.05
218191_s_at	NM_018368	LMBRD1	LMBR1 domain containing 1	5.31474	0.0160038	6.49802	0.00558024	4.16986	0.0609948	1.54756	0.594493	1.89212	0.415449	1.21419	0.819465	-1.02811	1.47427	1.27	1.93
218190_s_at	NM_013387	UCRC	ubiquinol-cytochrome c reductase complex (7.2 kD)	2.80889	0.0177121	3.18215	0.00648275	3.29436	0.0170029	1.61328	0.404417	1.82766	0.276759	1.89212	0.173172	1.02101	-1.61328	-1.29	-1.28
218172_s_at	NM_018630	DERL1	Der1-like domain family, member 1	2.28153	0.0267301	2.2974	0.0188688	2.31338	0.0457479	1.64718	0.331917	1.65864	0.286905	1.67018	0.194818	-1.22264	2.2974	1.04	2.83
218163_at	NM_014060	MCTS1	malignant T cell amplified sequence 1	4.85678	0.029075	6.58873	0.00809884	6.58873	0.0236359	1.95884	0.450073	2.65737	0.294511	2.65737	0.208955	-1.14076	1.38511	-1.78	2.44
218162_at	NM_020190	OLFML3	olfactomedin-like 3	1.90528	0.0534503	2.2974	0.0106038	3.01049	0.00650203	-1.16473	0.715444	1.03526	0.933138	1.3566	0.388025	-1.10957	1.08673	-1.06	1.22
218159_at	NM_023935	C20orf116	chromosome 20 open reading frame 116	2.53151	0.0282297	2.58471	0.0184191	2.20381	0.0932505	1.19748	0.740969	1.22264	0.664177	1.04247	0.937848	1.02101	-1.08673	-1.05	-1.03
218152_at	NM_018200	HMG20A	high-mobility group 20A	2.65737	0.00594895	2.53151	0.00555808	3.24901	0.00431585	1.15669	0.719301	1.10191	0.802871	1.41421	0.327161	-2.60268	-1.47427	-2.79	-1.28
218150_at	NM_012097	ARL5A	ADP-ribosylation factor-like 5A	1.41421	0.201977	1.49485	0.106328	2.17347	0.012168	-1.07177	0.856184	-1.01396	0.97181	1.43396	0.204676	-1.23114	1.75321	-1.03	2.15
218146_at	NM_018446	GLT8D1	glycosyltransferase 8 domain containing 1	2.11404	0.000221635	2.11404	0.000144221	2.42839	0.000143139	1.09429	0.618273	1.09429	0.594356	1.25701	0.171948	-1.23114	-1.11729	-1.16	-1.01
218145_at	NM_021158	TRIB3	tribbles homolog 3 (Drosophila)	1.1487	0.692444	1.05702	0.92825	2.49666	0.00169929	1.38511	0.318789	1.27456	0.388392	3.01049	0.000519035	1.13288	1.04972	-1	1.1
218138_at	NM_018848	MKKS	McKusick-Kaufman syndrome	2.75108	0.0530309	3.01049	0.0268818	3.16017	0.0533718	1.82766	0.398674	2	0.30961	2.09943	0.194898	-1.21419	1.29235	-1.24	1.69
218135_at	NM_016570	ERGIC2	ERGIC and golgi 2	7.94474	0.000213908	9.18959	8.1781e-05	10.5561	0.000195384	1.91853	0.292625	2.21914	0.137338	2.54912	0.0733573	1.71713	2.34567	1.79	3.75
218126_at	NM_018145	FAM82C	family with sequence similarity 82, member C	1.11729	0.709669	1.33793	0.0952797	2.46229	0.000496812	-1.00696	0.970721	1.18921	0.418351	2.18859	0.00183467	-1.29235	2.08493	-1.24	1.84
218120_s_at	D21243	HMOX2	heme oxygenase (decycling) 2	3.97237	0.00074841	3.68075	0.000707759	4.25748	0.00137072	2.17347	0.0911237	2.01391	0.0986268	2.32947	0.0454593	1.10957	1.10191	1.03	1.32
218118_s_at	NM_006327	TIMM23	translocase of inner mitochondrial membrane 23 homolog (yeast)	2.11404	0.158525	2.11404	0.132174	3.31728	0.0431906	1.94531	0.359654	1.94531	0.323184	3.05252	0.0754656	1.00696	1.8025	1.08	2.74
218117_at	NM_014248	RBX1	ring-box 1	2.51403	0.0524564	3.65533	0.00648275	3.16017	0.0359821	1.75321	0.387023	2.54912	0.113678	2.20381	0.141051	-1.15669	1.87905	-1.21	2.98
218107_at	NM_025160	WDR26	WD repeat domain 26	2.04202	0.252929	3.73213	0.0202077	4.78991	0.0226762	2.01391	0.386926	3.68075	0.0745879	4.72397	0.0358396	-1.10191	4.02782	1.16	5.96
218106_s_at	NM_018141	MRPS10	mitochondrial ribosomal protein S10	7.46426	0.00174418	7.21	0.00124583	11.5514	0.00121561	2.11404	0.349428	2.04202	0.338723	3.27161	0.0823292	-1.04247	1.1487	-1.36	1.74
218092_s_at	NM_004504	HRB	HIV-1 Rev binding protein	4.65893	0.00215811	5.06303	0.000959072	7.46426	0.000913361	1.61328	0.418719	1.75321	0.341496	2.58471	0.0793123	1.53688	3.91768	1.44	6.63
218088_s_at	NM_022157	RRAGC	Ras-related GTP binding C	1.82766	0.43751	3.81055	0.0332933	4.31691	0.0524353	-1.3566	0.716456	1.53688	0.551511	1.7411	0.434852	-1.43396	1.24833	-1.05	1.82
218080_x_at	NM_007051	FAF1	Fas (TNFRSF6) associated factor 1	2.65737	0.0437167	2.49666	0.0458624	4.40762	0.0101577	1.07923	0.924207	1.01396	0.979772	1.79005	0.258148	-1.15669	-1.48452	-1.4	1.03
218078_s_at	NM_016598	ZDHHC3	zinc finger, DHHC-type containing 3	1.11729	0.844154	1.03526	0.975219	2.54912	0.00284582	1.12506	0.698224	1.04247	0.890188	2.56685	0.0037559	1.02101	1.01396	-1.2	1.06
218077_s_at	BE542551	ZDHHC3	zinc finger, DHHC-type containing 3	1.23114	0.461574	1.29235	0.278005	2.08493	0.00954204	1.38511	0.338444	1.45397	0.219098	2.34567	0.005874	1.20581	1.25701	-1.02	1.29
218074_at	NM_016062	FAM96B	family with sequence similarity 96, member B	5.27803	0.0182025	6.02099	0.00827439	5.81589	0.0268958	1.31951	0.761248	1.50525	0.591443	1.45397	0.636134	-1	-1.6245	-1.2	-1.4
218067_s_at	NM_018011	FLJ10154	hypothetical protein FLJ10154	4.69134	0.00191225	4.89056	0.00102424	4.37717	0.00616806	1.53688	0.441176	1.60214	0.390395	1.43396	0.454403	1.42405	1.75321	2.51	2.2
218064_s_at	NM_014371	AKAP8L	A kinase (PRKA) anchor protein 8-like	4.75683	0.00141435	5.27803	0.000583995	6.40856	0.00114401	1.72907	0.359102	1.91853	0.230374	2.32947	0.0930285	1.30134	1.44393	1.73	2.08
218061_at	NM_014623	MEA1	male-enhanced antigen 1	1.43396	0.373306	1.71713	0.114667	2.39496	0.0325407	1.09429	0.870617	1.31039	0.490425	1.82766	0.132838	1.18921	-1.19748	1.19	1.13
218059_at	NM_016096	ZNF706	zinc finger protein 706	4.46915	0.0172757	4.19887	0.0153211	6.9644	0.00843793	2.47942	0.29829	2.32947	0.288407	3.86375	0.0690985	1.21419	1.09429	1.21	1.45
218053_at	NM_017892	PRPF40A	PRP40 pre-mRNA processing factor 40 homolog A (yeast)	1.55833	0.139971	1.81504	0.0332099	2.67586	0.00618829	1.02811	0.957316	1.19748	0.576186	1.76541	0.099485	1.19748	1.53688	1.09	2
218052_s_at	NM_020410	ATP13A1	ATPase type 13A1	1.82766	0.00915741	2.12874	0.00134125	5.35171	1.1256e-05	1.14076	0.629089	1.32869	0.32074	3.34035	0.00019873	-1.43396	-1.04972	-1.43	1.12
218049_s_at	NM_014078	MRPL13	mitochondrial ribosomal protein L13	14.3204	0.000589255	15.455	0.000317759	14.723	0.00141748	2.53151	0.308863	2.73208	0.220612	2.60268	0.171921	-1.32869	1.59107	-1.52	2.54
218046_s_at	NM_016065	MRPS16	mitochondrial ribosomal protein S16	5.38893	0.000376713	4.25748	0.000694427	4.28709	0.00255131	2.07053	0.163164	1.6358	0.32224	1.64718	0.222361	1.31951	-1.13288	1.27	1.07
218042_at	NM_016129	COPS4	COP9 constitutive photomorphogenic homolog subunit 4 (Arabidopsis)	6.06287	0.00856296	7.78124	0.00247207	5.77572	0.0203144	2.53151	0.318789	3.24901	0.144317	2.41162	0.210116	1.10191	3.18215	-1.28	6.32
218041_x_at	NM_018573	SLC38A2	solute carrier family 38, member 2	3.07375	0.38699	9.78112	0.035887	8.28212	0.10072	-3.94493	0.384157	-1.23971	0.88985	-1.46409	0.786629	-5.1337	2.36199	-3.07	1.52
218039_at	NM_016359	NUSAP1	nucleolar and spindle associated protein 1	-1.16473	0.366513	-1.18921	0.251746	2.23457	0.000247733	-1.06437	0.76757	-1.08673	0.638094	2.44528	9.9631e-05	-1.00696	-1.02811	-1.01	-1.06
218034_at	NM_016068	FIS1	fission 1 (mitochondrial outer membrane) homolog (S. cerevisiae)	6.32033	0.00032572	6.40856	0.000192707	3.97237	0.00541965	1.94531	0.247325	1.97247	0.186001	1.22264	0.662212	1.30134	-2.25012	1.16	-1.91
218031_s_at	NM_018589	FOXN3	checkpoint suppressor 1	5.20537	0.0209764	2.53151	0.174041	2.20381	0.324641	1.09429	0.944918	-1.87905	0.426103	-2.15846	0.303898	-1.17283	-1.28343	1.39	-2.04
218030_at	NM_014030	GIT1	G protein-coupled receptor kinase interactor 1	-1.82766	0.0514366	-1.48452	0.197777	-2.02792	0.0452766	-1.24833	0.548128	-1.01396	0.976968	-1.38511	0.321208	1.16473	-1.60214	-1.21	-1.64
218027_at	NM_014175	MRPL15	mitochondrial ribosomal protein L15	1.98618	0.0818426	2.37841	0.0220706	1.98618	0.122475	1.48452	0.427748	1.77769	0.258792	1.48452	0.344566	-1.13288	1.39474	-1.21	1.71
218025_s_at	NM_006117	PECI	peroxisomal D3,D2-enoyl-CoA isomerase	8.05564	0.00250025	4.56305	0.0122038	2.28153	0.246227	4.43828	0.0731212	2.51403	0.250766	1.25701	0.763913	1.38511	-1.6245	1.92	-1.09
218021_at	NM_021004	DHRS4	dehydrogenase/reductase (SDR family) member 4	5.1337	0.00426707	2.15846	0.129822	-1.20581	0.804049	1.37554	0.614688	-1.72907	0.395045	-4.50023	0.0237042	-1.10191	-2.01391	-1.24	-1.69
218016_s_at	NM_018119	POLR3E	polymerase (RNA) III (DNA directed) polypeptide E (80kD)	2.80889	0.117188	4.69134	0.0144995	4.65893	0.0390194	2.08493	0.404417	3.4822	0.120463	3.45815	0.101965	1.09429	4.99332	2.16	5.88
218011_at	NM_024292	UBL5	ubiquitin-like 5	3.605	0.0657262	3.81055	0.0423977	3.86375	0.0847084	1.54756	0.605531	1.6358	0.520831	1.65864	0.505296	-1.06437	-1.16473	-1.2	1.27
218009_s_at	NM_003981	PRC1	protein regulator of cytokinesis 1	-1.00696	1	1	0.998089	8.39773	0	-1.01396	0.876244	-1.00696	0.878223	8.33973	0	-1	-1	-1	1
218007_s_at	NM_015920	RPS27L	ribosomal protein S27-like	2.12874	0.212558	3.91768	0.0154613	2.73208	0.127313	1.44393	0.602756	2.65737	0.189234	1.85318	0.327692	1.13288	1.90528	1.07	2.82
218003_s_at	NM_002013	FKBP3	FK506 binding protein 3, 25kDa	2.58471	0.0121084	2.8481	0.00462455	3.11666	0.0093323	1.19748	0.683026	1.31951	0.483028	1.44393	0.343887	1.04247	-1.1487	-1.27	1.13
218002_s_at	NM_004887	CXCL14	chemokine (C-X-C motif) ligand 14	-1.00696	1	1.16473	0.723303	26.5382	1.4e-07	-1.02811	0.963603	1.14076	0.674751	25.9921	8.9e-08	-2.9897	1.22264	-2.99	1.01
217993_s_at	NM_013283	MAT2B	methionine adenosyltransferase II, beta	3.86375	0.00136009	3.20428	0.00236974	2.41162	0.0356232	2.41162	0.0731212	2	0.126778	1.50525	0.294862	1.32869	2.53151	1.87	2.86
217986_s_at	NM_013448	BAZ1A	bromodomain adjacent to zinc finger domain, 1A	7.11074	0.000123533	6.77396	9.8101e-05	13.0864	3.1603e-05	1.82766	0.263513	1.7411	0.260274	3.36359	0.0125947	1.32869	1.72907	1.6	1.88
217985_s_at	AA102574	BAZ1A	bromodomain adjacent to zinc finger domain, 1A	3.83706	0.000430856	4.89056	8.3977e-05	9.18959	1.9619e-05	1.19748	0.629089	1.52626	0.294544	2.86791	0.00815362	1.50525	1.45397	1.64	1.45
217984_at	NM_003730	RNASET2	ribonuclease T2	2.12874	0.0257558	2.62079	0.00446996	3.01049	0.00654954	-1.07923	0.881449	1.14076	0.724326	1.31039	0.446242	1.11729	-1.58008	1.09	-1.23
217983_s_at	NM_003730	RNASET2	ribonuclease T2	2.58471	0.0322345	3.29436	0.00676027	3.03143	0.0300366	1.28343	0.635307	1.6358	0.376883	1.50525	0.388863	-1.04972	-2.20381	1.03	-1.8
217980_s_at	NM_017840	MRPL16	mitochondrial ribosomal protein L16	2.20381	0.0288893	2.67586	0.00609476	3.41054	0.00546148	1.19748	0.684709	1.45397	0.394126	1.85318	0.13174	-1.40444	1.37554	-1.26	2.09
217978_s_at	NM_017582	UBE2Q1	ubiquitin-conjugating enzyme E2Q (putative) 1	2.96905	0.00160907	4.05584	0.000181499	3.36359	0.00190923	1.85318	0.137792	2.53151	0.0136176	2.09943	0.047319	-1.00696	2.62079	1.2	3.05
217977_at	NM_016332	SEPX1	selenoprotein X, 1	2.09943	0.110952	2.04202	0.102657	3.03143	0.0351006	1.23971	0.707631	1.20581	0.709461	1.79005	0.236649	-1.79005	1.14076	-1.64	1.75
217976_s_at	NM_016141	DYNC1LI1	dynein, cytoplasmic 1, light intermediate chain 1	1.32869	0.302892	1.36604	0.22327	2.23457	0.00917236	1.00696	0.976602	1.03526	0.921652	1.69349	0.0845461	1.04247	1.25701	-1.01	1.62
217975_at	NM_016303	WBP5	WW domain binding protein 5	1.90528	0.187903	2.23457	0.0735638	3.43426	0.0247589	-2.21914	0.236425	-1.89212	0.298376	-1.23114	0.703938	-1.29235	1.60214	-1.33	1.93
217973_at	NM_016286	DCXR	dicarbonyl/L-xylulose reductase	11.6318	0.00103771	5.9794	0.00546334	2.51403	0.205059	2.09943	0.393735	1.07923	0.929117	-2.20381	0.254706	-1.12506	-2.34567	-1.26	-1.68
217962_at	NM_018648	NOLA3	nucleolar protein family A, member 3 (H/ACA small nucleolar RNPs)	3.43426	0.00140058	2.69447	0.00377335	3.81055	0.00195324	1.21419	0.641928	-1.04972	0.912755	1.34723	0.402628	-1.08673	-1.43396	-1.21	-1.25
217959_s_at	NM_016146	TRAPPC4	trafficking protein particle complex 4	12.295	0.000337863	15.5625	0.000116781	13.9288	0.000616488	2.14355	0.331836	2.71321	0.147989	2.42839	0.15182	-1.02811	-1.10957	-1.28	1.44
217958_at	NM_016146	TRAPPC4	trafficking protein particle complex 4	4.19887	0.00779572	6.1475	0.00107792	6.6807	0.00312603	1.11729	0.879538	1.6358	0.410533	1.77769	0.288875	-1.14076	1.07923	-1.27	1.55
217955_at	NM_015367	BCL2L13	BCL2-like 13 (apoptosis facilitator)	1.67018	0.100124	1.67018	0.0806565	2.75108	0.0074846	1.25701	0.539617	1.25701	0.500213	2.07053	0.0578826	-1.05702	1.10191	1.07	1.32
217949_s_at	NM_024006	VKORC1	vitamin K epoxide reductase complex, subunit 1	3.50642	0.0319434	2.67586	0.0735925	3.22657	0.0749035	1.41421	0.61723	1.07923	0.92122	1.30134	0.692831	-1.26576	1.64718	-2.08	1.99
217946_s_at	NM_016402	SAE1	SUMO1 activating enzyme subunit 1	1.13288	0.636202	1.13288	0.588781	2.88786	0.00012206	1.10191	0.658693	1.10191	0.613986	2.80889	0.000155528	1.04972	1.04247	1.12	1.2
217937_s_at	NM_016596	HDAC7A	histone deacetylase 7A	-7.6211	3.399e-05	-6.9644	2.8749e-05	-6.72717	0.00012206	1.11729	0.801335	1.22264	0.575395	1.26576	0.518622	1.09429	1.08673	-1.03	1.49
217936_at	AW044631	ARHGAP5	Rho GTPase activating protein 5	2.82843	0.00746864	2.20381	0.0239555	3.31728	0.00686207	1.6358	0.346594	1.27456	0.551421	1.91853	0.119503	1.1487	1.10191	1.42	1.13
217935_s_at	NM_018244	C20orf44	chromosome 20 open reading frame 44	2.20381	0.0707729	2.92817	0.0116986	3.20428	0.0213187	1.84038	0.3273	2.44528	0.0987685	2.67586	0.0640205	-1.21419	1.95884	-1.52	2.34
217933_s_at	NM_015907	LAP3	leucine aminopeptidase 3	4.85678	0.00292464	5.1337	0.00154606	5.57897	0.00404219	2.39496	0.193502	2.53151	0.119472	2.75108	0.0800526	1.06437	1.47427	1.39	1.95
217925_s_at	NM_022758	C6orf106	chromosome 6 open reading frame 106	2.39496	0.0277312	2.86791	0.00684699	2.2974	0.0597497	1.05702	0.939741	1.26576	0.583171	1.01396	0.972763	-1.61328	-1.13288	-1.68	-1.01
217919_s_at	BE782148	MRPL42	mitochondrial ribosomal protein L42	3.53081	0.0101174	5.50217	0.000927652	5.09824	0.00481768	1.82766	0.359494	2.8481	0.0695135	2.63902	0.0832787	-1.28343	1.85318	-1.09	2.58
217915_s_at	NM_016304	C15orf15	chromosome 15 open reading frame 15	5.38893	0.00338611	4.59479	0.00421088	3.78423	0.0277838	1.19748	0.804374	1.02101	0.981932	-1.18921	0.777149	1.02811	1.04247	1.57	1.1
217911_s_at	NM_004281	BAG3	BCL2-associated athanogene 3	1.64718	0.450012	5.27803	0.00342558	5.93809	0.00759044	-1.21419	0.792306	2.63902	0.160486	2.96905	0.0930285	-1.12506	2.47942	-1.18	3.38
217908_s_at	NM_018442	IQWD1	IQ motif and WD repeats 1	2.42839	0.0153617	2.09943	0.0284163	1.7411	0.169607	1.09429	0.863451	-1.05702	0.906141	-1.27456	0.531827	-1.14076	1.01396	-1.31	1.21
217906_at	NM_014315	KLHDC2	kelch domain containing 2	4	0.00314948	3.07375	0.00771209	1.43396	0.470976	1.61328	0.405608	1.23971	0.641692	-1.72907	0.231788	-1.09429	-1.05702	1.38	-1.03
217895_at	NM_017952	PTCD3	Pentatricopeptide repeat domain 3	1.82766	0.291297	2.44528	0.0743719	4.02782	0.0238692	1.09429	0.917825	1.46409	0.508328	2.41162	0.139446	-1.25701	1.26576	-1.57	1.6
217894_at	NM_016121	KCTD3	potassium channel tetramerisation domain containing 3	3.20428	0.00123597	2.78949	0.00183615	3.4822	0.00194667	1.33793	0.452785	1.16473	0.662884	1.45397	0.264135	1.19748	1.02811	1.57	1.32
217887_s_at	NM_001981	EPS15	epidermal growth factor receptor pathway substrate 15	4.59479	0.000236827	6.06287	4.2953e-05	6.82108	9.887e-05	-1.11729	0.796137	1.18099	0.649493	1.32869	0.419527	-1.32869	1.18099	-1	1.28
217885_at	NM_018085	IPO9	importin 9	1.06437	0.9583	1.07923	0.909906	2.11404	0.0135648	1.24833	0.485562	1.26576	0.42333	2.47942	0.00648063	1.00696	1.02101	1.11	1.09
217882_at	NM_018447	TMEM111	transmembrane protein 111	10.2674	2.3929e-05	12.2101	8.113e-06	15.5625	1.2457e-05	1.3566	0.486656	1.61328	0.310518	2.05623	0.092168	-1.05702	-1	-1.49	1.07
217871_s_at	NM_002415	MIF	macrophage migration inhibitory factor (glycosylation-inhibiting factor)	12.2101	0.000285214	7.78124	0.000711998	8.69388	0.00194766	2.18859	0.313991	1.39474	0.577538	1.55833	0.442826	1.51572	-1.77769	1.48	-1.41
217868_s_at	NM_016025	METTL9	methyltransferase like 9	1.90528	0.111123	1.79005	0.132198	3.07375	0.0172291	1.02101	0.972611	-1.04247	0.944408	1.64718	0.248092	1.10957	1.3566	1.06	1.48
217866_at	NM_024811	FLJ12529	pre-mRNA cleavage factor I, 59 kDa subunit	1.87905	0.0302589	1.75321	0.0423108	2.11404	0.0255802	-1.02101	0.965606	-1.09429	0.77596	1.10191	0.791259	1.26576	1.16473	1.74	1.44
217865_at	NM_018434	RNF130	ring finger protein 130	15.1369	0.000376713	12.295	0.000413454	7.26015	0.00729953	1.86607	0.427363	1.51572	0.532316	-1.11729	0.894183	-1.23114	-1.6358	-1.01	-1.55
217863_at	AI348378	PIAS1	protein inhibitor of activated STAT, 1	2	0.0270484	1.82766	0.0396074	1.82766	0.0849984	1.20581	0.61817	1.10191	0.786481	1.10191	0.80064	1.06437	1.09429	1.11	1.14
217861_s_at	NM_013388	PREB	prolactin regulatory element binding	1.8025	0.0108181	2.11404	0.00159417	1.98618	0.00949955	-1.10957	0.707987	1.05702	0.847048	-1.00696	0.985427	-1.51572	1.14076	-1.62	1.38
217854_s_at	NM_002695	POLR2E	polymerase (RNA) II (DNA directed) polypeptide E, 25kDa	2.09943	0.0122936	1.53688	0.115518	1.39474	0.309073	1.47427	0.340725	1.07923	0.833055	-1.02101	0.949223	1.1487	-1	-1.19	1.16
217853_at	NM_022748	TNS3	tensin 3	4.89056	0.00867553	4.11246	0.0119676	6.6807	0.00665854	1.11729	0.901554	-1.06437	0.935723	1.52626	0.503007	1.17283	1.06437	1.21	1.15
217850_at	NM_014366	GNL3	guanine nucleotide binding protein-like 3 (nucleolar)	2.75108	0.0374235	3.4822	0.00895076	4.99332	0.0064437	-1.7411	0.398468	-1.37554	0.548251	1.04247	0.952943	1.04247	-1.26576	-1	1.14
217848_s_at	NM_021129	PPA1	pyrophosphatase (inorganic) 1	4.95883	0.0604132	8.9383	0.00915732	7.26015	0.0414877	1.6358	0.634066	2.94854	0.335405	2.39496	0.33594	-1.21419	3.605	1.62	5.58
217846_at	NM_005051	QARS	glutaminyl-tRNA synthetase	3.43426	0.0192945	2.67586	0.0448218	4.02782	0.0204696	1.32869	0.643945	1.03526	0.961071	1.55833	0.418598	1.05702	-2.42839	-1.44	-2.11
217845_x_at	NM_014056	HIGD1A	HIG1 domain family, member 1A	2.58471	0.0355611	2.32947	0.0487247	4.85678	0.00465875	1.37554	0.554214	1.23971	0.674663	2.58471	0.0814164	1.15669	-1	1.09	1.32
217839_at	NM_006070	TFG	TRK-fused gene	2.75108	0.0146803	2.9897	0.00610798	4.69134	0.00249445	1.02811	0.974349	1.11729	0.816352	1.75321	0.199665	-1.22264	1.52626	-1.26	1.91
217835_x_at	NM_018840	C20orf24	chromosome 20 open reading frame 24	5.89708	0.0273761	7.94474	0.00840162	10.3388	0.0129809	2.44528	0.405255	3.29436	0.245042	4.28709	0.111093	1.24833	2.37841	-1.08	3.96
217834_s_at	NM_006372	SYNCRIP	synaptotagmin binding, cytoplasmic RNA interacting protein	4.05584	0.0478267	6.36429	0.00825429	11.5514	0.00504074	1.69349	0.537915	2.65737	0.289784	4.82323	0.0683877	1.36604	1.67018	1.25	2.54
217832_at	BE672181	SYNCRIP	synaptotagmin binding, cytoplasmic RNA interacting protein	2.78949	0.0208187	3.50642	0.00443182	4.95883	0.00331672	1.23971	0.69791	1.55833	0.400348	2.20381	0.113621	1.24833	1.59107	1.34	2.22
217827_s_at	NM_016630	SPG21	spastic paraplegia 21, maspardin (autosomal recessive, Mast syndrome)	1.64718	0.0960177	1.52626	0.140931	2.14355	0.0275234	1.46409	0.36178	1.3566	0.39608	1.90528	0.0754656	1.13288	-1.75321	1.04	-1.64
217822_at	NM_016312	WBP11	WW domain binding protein 11	1.79005	0.0750456	1.77769	0.0628928	3.20428	0.00401678	1.18099	0.676994	1.17283	0.658344	2.11404	0.0586346	1.10191	1.39474	1.39	1.71
217816_s_at	NM_020357	PCNP	PEST proteolytic signal containing nuclear protein	2.77022	0.00705787	3.24901	0.00182057	3.01049	0.0100611	1.17283	0.713621	1.37554	0.428932	1.27456	0.538422	-1.28343	1.65864	1.05	2.16
217815_at	NM_007192	SUPT16H	suppressor of Ty 16 homolog (S. cerevisiae)	2.86791	0.126939	3.34035	0.0603612	10.1261	0.00557105	1.10957	0.926232	1.29235	0.738284	3.91768	0.0912709	-1.27456	-1.02811	-1.25	1.24
217811_at	NM_016275	SELT	selenoprotein T	18.507	0.00074841	17.3878	0.000550165	15.7797	0.00271175	3.50642	0.219305	3.29436	0.194687	2.9897	0.169682	1.27456	3.27161	1.65	5.45
217809_at	NM_014038	BZW2	basic leucine zipper and W2 domains 2	1.42405	0.502974	1.32869	0.60418	2.71321	0.038659	1.22264	0.699879	1.14076	0.781401	2.32947	0.0889418	1.07177	1.00696	1.16	1.4
217808_s_at	NM_024117	MAPKAP1	mitogen-activated protein kinase associated protein 1	1.1487	0.714334	1.41421	0.130805	2.21914	0.00564204	1.15669	0.617451	1.42405	0.255301	2.23457	0.00822905	-1.04247	1.31951	-1.13	1.26
217805_at	NM_004516	ILF3	interleukin enhancer binding factor 3, 90kDa	2.47942	0.0212683	2.90795	0.0059527	3.31728	0.00986174	1.07923	0.900532	1.26576	0.577836	1.44393	0.377156	1.23971	1.41421	1.24	1.95
217804_s_at	BC003086	ILF3	interleukin enhancer binding factor 3, 90kDa	-2.67586	0.000758608	-2.60268	0.000597976	-2.62079	0.00227152	-1.09429	0.779402	-1.06437	0.843788	-1.07177	0.825318	-1.03526	-1.7411	-1	-1.74
217801_at	NM_006886	ATP5E	ATP synthase, H+ transporting, mitochondrial F1 complex, epsilon subunit	2.58471	0.00619006	2.8481	0.00212076	2.86791	0.00723255	1.04247	0.954566	1.1487	0.713858	1.15669	0.707454	-1.07177	-1.24833	-1.22	1.05
217800_s_at	NM_030571	NDFIP1	Nedd4 family interacting protein 1	2.31338	0.000387956	2.37841	0.000190874	2.60268	0.000382304	-1	0.997035	1.02811	0.905585	1.12506	0.586659	-1.30134	-1.06437	-1.09	-1.09
217798_at	AI123426	CNOT2	CCR4-NOT transcription complex, subunit 2	5.16941	0.0119361	5.81589	0.00537254	6.82108	0.0102766	-1.03526	0.974848	1.08673	0.925646	1.27456	0.738909	1.01396	1.02101	1.13	1.39
217788_s_at	NM_004481	GALNT2	UDP-N-acetyl-alpha-D-galactosamine:polypeptide N-acetylgalactosaminyltransferase 2 (GalNAc-T2)	1.34723	0.652912	2.25012	0.0630859	7.06162	0.00133872	-1.3566	0.590316	1.23114	0.684279	3.86375	0.0199186	-1.04247	3.27161	-1.17	3.59
217780_at	NM_016145	C19orf56	chromosome 19 open reading frame 56	4.78991	0.00281912	6.27667	0.000603073	4.50023	0.00838281	1.46409	0.507709	1.91853	0.28989	1.37554	0.544017	1.05702	-1.33793	-1.19	-1.01
217774_s_at	NM_016404	HSPC152	hypothetical protein HSPC152	2.62079	0.0307448	2.37841	0.0392198	2.46229	0.0718123	1.40444	0.521994	1.27456	0.61537	1.31951	0.567101	1.05702	-1.86607	1.17	-1.73
217772_s_at	NM_014342	MTCH2	mitochondrial carrier homolog 2 (C. elegans)	3.78423	0.0205954	2.58471	0.0750772	2.75108	0.11187	2.2974	0.296476	1.56917	0.463655	1.67018	0.391993	-1.02811	1.47427	-1.24	2.08
217771_at	NM_016548	GOLPH2	golgi phosphoprotein 2	1.01396	1	1.3566	0.228027	8.45614	4.598e-06	1.01396	0.972384	1.3566	0.359148	8.45614	3.005e-06	1.02101	1.3566	1.01	2.06
217769_s_at	NM_015932	POMP	proteasome maturation protein	2.73208	0.00568966	3.41054	0.000961902	4.19887	0.00137477	1.50525	0.384798	1.87905	0.136015	2.31338	0.0468368	1.19748	1.68179	1.03	2.18
217765_at	NM_013392	NRBP1	nuclear receptor binding protein 1	1.47427	0.240782	1.09429	0.910286	1.98618	0.0542052	1.87905	0.144446	1.39474	0.391453	2.53151	0.0197009	1.32869	-1.42405	1.51	-1.4
217762_s_at	BE789881	RAB31	RAB31, member RAS oncogene family	1.24833	0.821911	1.6245	0.309641	5.16941	0.0045059	-1.31039	0.624834	-1.00696	0.988865	3.16017	0.0475048	1.02811	1.31039	-1.05	1.33
217760_at	AA176780	TRIM44	tripartite motif-containing 44	4.25748	0.00017641	2.51403	0.0026347	2.34567	0.0142679	2.07053	0.0639849	1.22264	0.526857	1.14076	0.692554	1.68179	-1.40444	1.58	-1.13
217758_s_at	NM_020123	TM9SF3	transmembrane 9 superfamily member 3	1.44393	0.337215	1.68179	0.121147	2.53151	0.0226801	1.26576	0.572111	1.47427	0.378802	2.21914	0.0629022	-1.11729	1.64718	-1.14	2.12
217757_at	NM_000014	A2M	alpha-2-macroglobulin	3.31728	0.0219029	2.71321	0.0417381	4.37717	0.014837	1.02101	0.978041	-1.19748	0.759063	1.34723	0.603946	-1.01396	-1.22264	1.07	-1.29
217756_x_at	NM_005770	SERF2	small EDRK-rich factor 2	3.86375	0.00657295	4.31691	0.00260701	5.09824	0.00478555	1.1487	0.830563	1.28343	0.623684	1.51572	0.406532	-1.01396	-1.24833	-1.1	1.05
217753_s_at	NM_001029	LOC644166 /// LOC644191 /// LOC728937 /// RPS26	ribosomal protein S26 /// similar to 40S ribosomal protein S26 /// similar to 40S ribosomal protein S26 /// similar to 40S ribosomal protein S26	11.3924	0.000323844	7.56846	0.000711998	6.9163	0.00367385	1.41421	0.594777	-1.06437	0.93172	-1.16473	0.817363	1.12506	-1.48452	1.13	-1.32
217752_s_at	NM_018235	CNDP2	CNDP dipeptidase 2 (metallopeptidase M20 family)	3.34035	0.0283099	3.70635	0.0136671	4.28709	0.0218693	1.95884	0.377869	2.17347	0.275451	2.51403	0.13509	1.18099	2.41162	-1.13	3.82
217751_at	NM_015917	GSTK1	glutathione S-transferase kappa 1	4.43828	0.000736862	2.86791	0.00480279	2.2974	0.0480217	1.60214	0.365622	1.03526	0.954224	-1.20581	0.649848	1.02811	-2.69447	1.01	-2.39
217750_s_at	NM_023079	UBE2Z	ubiquitin-conjugating enzyme E2Z (putative)	1.53688	0.104375	1.52626	0.0901194	2.36199	0.00666943	-1.10191	0.774277	-1.10957	0.719699	1.39474	0.234534	1.04247	-1.3566	1.05	-1.29
217748_at	NM_015999	ADIPOR1	adiponectin receptor 1 /// adiponectin receptor 1	3.55537	0.00141435	2.41162	0.00965799	3.78423	0.00260527	1.46409	0.408881	-1.00696	0.996362	1.55833	0.235316	-1.30134	-1.76541	-1.06	-1.77
217747_s_at	NM_001013	RPS9	ribosomal protein S9	16.3362	0.000166335	12.9063	0.000206947	10.2674	0.00157974	1.75321	0.434543	1.38511	0.60026	1.10191	0.894648	-1.07923	-1.89212	-1.33	-1.53
217746_s_at	NM_013374	PDCD6IP	programmed cell death 6 interacting protein	4.16986	0.000572275	4.78991	0.000192707	5.57897	0.00039044	1.31039	0.504612	1.50525	0.355232	1.75321	0.140792	-1	1.68179	1.22	2.26
217744_s_at	NM_022121	PERP	PERP, TP53 apoptosis effector	3.13834	0.0305296	2.63902	0.0513728	3.05252	0.0615631	2.42839	0.231197	2.04202	0.296413	2.36199	0.144226	-1.28343	1.7411	-1.29	1.83
217741_s_at	AW471220	ZFAND5	zinc finger, AN1-type domain 5	1.41421	0.411776	1.47427	0.296468	1.34723	0.480725	-6.45313	0.000464413	-6.19026	0.000359929	-6.77396	0.000302742	-1.18921	-2.67586	-1.33	-2.39
217733_s_at	NM_021103	TMSB10	thymosin, beta 10	3.45815	0.0354289	9.71356	0.000623332	20.6776	0.000321915	-2.01391	0.386295	1.39474	0.610629	2.96905	0.109882	-1.71713	2.58471	-1.54	3.54
217732_s_at	AF092128	ITM2B	integral membrane protein 2B	3.50642	0.034677	4.50023	0.00954702	3.53081	0.0596411	1.7411	0.449952	2.23457	0.291838	1.75321	0.372404	1.04972	1.60214	1.48	2.23
217729_s_at	NM_001130	AES	amino-terminal enhancer of split	2.63902	0.000752749	2.75108	0.000358087	3.605	0.000247031	1.23114	0.490926	1.28343	0.40007	1.68179	0.0754728	1.10957	-1.27456	-1.08	-1.22
217725_x_at	NM_015640	SERBP1	SERPINE1 mRNA binding protein 1	1.82766	0.04384	1.81504	0.0372462	3.07375	0.00310661	1.29235	0.476404	1.28343	0.452518	2.17347	0.0385973	-1.24833	1.69349	-1.1	2.23
217720_at	NM_016139	CHCHD2	coiled-coil-helix-coiled-coil-helix domain containing 2	2.77022	0.0605318	2.8481	0.0421896	3.68075	0.0369563	1.18921	0.822419	1.22264	0.750787	1.58008	0.442111	1.05702	-1.52626	1.15	-1.05
217718_s_at	NM_014052	YWHAB	tyrosine 3-monooxygenase/tryptophan 5-monooxygenase activation protein, beta polypeptide	2.54912	0.103815	3.45815	0.023046	5.50217	0.0117262	1.13288	0.894925	1.53688	0.496443	2.44528	0.158498	-1.05702	2.20381	-1.21	2.86
217717_s_at	BF246499	YWHAB	tyrosine 3-monooxygenase/tryptophan 5-monooxygenase activation protein, beta polypeptide	4.40762	0.000825747	6.19026	0.000123355	6.63456	0.000365773	1.07923	0.901215	1.51572	0.377584	1.6245	0.227281	-1.27456	1.6245	-1.54	2.58
217696_at	AA767713	FUT7	fucosyltransferase 7 (alpha (1,3) fucosyltransferase)	-2.04202	0.00382108	-2.14355	0.00157448	-2.49666	0.00180195	-1	0.997874	-1.04972	0.855368	-1.22264	0.396337	1.03526	-1.02101	1.17	-1.01
217658_at	BF448596	THAP3	THAP domain containing, apoptosis associated protein 3	-1.8025	0.00881625	-1.85318	0.00419604	-2.23457	0.0028918	1.07923	0.767608	1.04972	0.850099	-1.1487	0.578163	1.03526	-1.28343	1.08	-1.29
217597_x_at	AI344141	RAB40B	RAB40B, member RAS oncogene family	-1.39474	0.284428	-1.65864	0.0657556	-2.15846	0.022431	1.09429	0.821866	-1.08673	0.819358	-1.41421	0.266196	1.10191	-2.26577	1.21	-2.1
217583_at	BG433489	PAH	phenylalanine hydroxylase	5.6962	0.00497615	1.81504	0.306059	1.50525	0.550213	1.08673	0.938689	-2.88786	0.136614	-3.4822	0.0723979	-1.07177	-4.31691	1.04	-3.48
217564_s_at	W80357	CPS1	carbamoyl-phosphate synthetase 1, mitochondrial	41.9326	0.000754306	31.5594	0.000802058	69.0706	0.000805271	-1.05702	0.972798	-1.40444	0.754097	1.55833	0.677279	-1.47427	-2.8481	-1.13	-1.6
217502_at	BE888744	IFIT2	interferon-induced protein with tetratricopeptide repeats 2	2.47942	0.459169	8	0.0348615	4.53154	0.200034	2.44528	0.477019	7.88986	0.109406	4.46915	0.184713	2.46229	8.05564	15.56	7.94
217492_s_at	AF023139	LOC731292 /// PTEN /// PTENP1	phosphatase and tensin homolog (mutated in multiple advanced cancers 1) /// phosphatase and tensin homolog (mutated in multiple advanced cancers 1), pseudogene 1 /// similar to Phosphatidylinositol-3,4,5-trisphosphate 3-phosphatase and dual-specificity protein phosphatase PTEN (Phosphatase and tensin homolog) (Mutated in multiple advanced cancers 1)	2.94854	0.003554	3.22657	0.00134933	2.80889	0.0107926	1.39474	0.433782	1.52626	0.339315	1.32869	0.433531	1.40444	1.44393	1.67	1.72
217491_x_at	AF042165	COX7C	cytochrome c oxidase subunit VIIc	4.22807	0.0152412	2.96905	0.0460746	3.63008	0.049943	1.45397	0.58709	1.02101	0.977295	1.24833	0.74575	1.10191	-1.84038	-1.13	-1.33
217462_at	AC004770	C11orf9	chromosome 11 open reading frame 9	-1.20581	0.654669	-1.32869	0.332832	-2.42839	0.00923656	1.13288	0.729724	1.02811	0.949906	-1.77769	0.087779	1.11729	-1.18921	1.11	-1.09
217456_x_at	M31183	HLA-E	major histocompatibility complex, class I, E	-1.24833	0.85496	2.26577	0.10117	2.09943	0.214473	1.32869	0.655723	3.75809	0.0401373	3.4822	0.0523366	-1.45397	3.18215	1.21	4.92
217436_x_at	M80469	LOC730399 /// LOC731974	hypothetical protein LOC730399 /// hypothetical protein LOC731974	2.78949	0.183942	10.7779	0.00221483	6.72717	0.0262965	1.07923	0.955744	4.16986	0.118081	2.60268	0.231788	-1.04972	2.86791	2.6	4.42
217414_x_at	V00489	HBA1 /// HBA2	hemoglobin, alpha 1 /// hemoglobin, alpha 2	2.78949	0.567739	1.19748	0.976631	1.22264	0.935073	-12.9063	0.180534	-30.0647	0.0444817	-29.446	0.0470801	-8.45614	-19.2929	-20.25	-42.22
217408_at	AL050361	MRPS18B	mitochondrial ribosomal protein S18B	2.08493	0.0424428	2.15846	0.0251829	1.94531	0.100942	1.21419	0.661963	1.25701	0.560818	1.13288	0.77069	1.05702	-1.75321	-1.05	-1.24
217398_x_at	AK026525	GAPDH	glyceraldehyde-3-phosphate dehydrogenase	6.58873	0.00346584	4.89056	0.00660194	4.72397	0.0230836	2.21914	0.343782	1.64718	0.445805	1.59107	0.470854	-1.54756	-1.8025	-1.71	-1.49
217379_at	AL121934	LOC442171	similar to ribosomal protein L10	3.20428	0.00214748	1.65864	0.11621	1.45397	0.333478	2.2974	0.0689621	1.18921	0.640768	1.04247	0.929212	1.23971	-2.75108	1.14	-2.55
217364_x_at	AL031313	EIF3S1 /// LOC730021 /// LOC732068	eukaryotic translation initiation factor 3, subunit 1 alpha, 35kDa /// hypothetical protein LOC730021 /// hypothetical protein LOC732068	1.93187	0.00609509	2.21914	0.00113672	1.97247	0.0114343	1.03526	0.909861	1.18921	0.471026	1.05702	0.834652	1.00696	1.1487	-1.06	1.48
217356_s_at	S81916	PGK1	phosphoglycerate kinase 1	23.5883	0.000908529	23.4254	0.000585125	13.1775	0.00810675	3.73213	0.25041	3.70635	0.204226	2.08493	0.395358	-1.10191	1.14076	-1.4	1.8
217329_x_at	AF042164	---	---	11.1579	0.000453274	12.295	0.000220672	13.4543	0.00065916	1.52626	0.526194	1.68179	0.417457	1.84038	0.300124	1.05702	1.21419	-1.06	1.87
217299_s_at	AK001017	NBN	nibrin	1.61328	0.0763017	2.23457	0.00356772	2.47942	0.00570781	-1.04972	0.908381	1.31951	0.396517	1.46409	0.192624	-1.22264	1.36604	1.13	1.51
217289_s_at	AF097831	SLC37A4	solute carrier family 37 (glycerol-6-phosphate transporter), member 4	3.41054	0.0216666	2.42839	0.0751618	1.19748	0.806606	2.92817	0.136378	2.08493	0.288035	1.02811	0.969558	-1.6358	-3.5801	-1.58	-2.45
217266_at	Z97353	LOC646672 /// LOC653232 /// LOC728002 /// LOC728088 /// LOC728576 /// LOC730925 /// LOC731527 /// LOC731822 /// RPL15 /// tcag7.350	ribosomal protein L15 /// similar to ribosomal protein L15 /// similar to ribosomal protein L15 /// similar to ribosomal protein L15 /// similar to ribosomal protein L15 /// similar to ribosomal protein L15 /// similar to ribosomal protein L15 /// similar to ribosomal protein L15 /// similar to ribosomal protein L15 /// similar to ribosomal protein L15	8.45614	0.000996533	4.78991	0.00505074	5.65685	0.00901003	1.93187	0.386295	1.09429	0.905585	1.29235	0.686192	1.1487	-2.36199	1.09	-2.28
217256_x_at	Z98950	hCG_1789827 /// LOC641903 /// LOC643505 /// LOC646175 /// LOC649299 /// LOC651209 /// LOC732102	similar to large subunit ribosomal protein L36a /// similar to large subunit ribosomal protein L36a /// similar to large subunit ribosomal protein L36a /// similar to large subunit ribosomal protein L36a /// similar to large subunit ribosomal protein L36a /// similar to large subunit ribosomal protein L36a /// similar to large subunit ribosomal protein L36a	3.5801	0.000453274	2.82843	0.00111984	3.50642	0.00131068	1.32869	0.441155	1.04972	0.894117	1.30134	0.400103	1.24833	-1.31951	-1.06	-1.19
217249_x_at	AC004544	---	---	2.09943	0.0242994	2.31338	0.0088151	3.05252	0.00513613	1.05702	0.924958	1.16473	0.678944	1.53688	0.222232	-1.27456	1.17283	-1.37	1.56
217238_s_at	AK026411	ALDOB	aldolase B, fructose-bisphosphate	14.8254	0.000268511	6.02099	0.00278843	3.41054	0.0622758	1.91853	0.405226	-1.28343	0.695831	-2.26577	0.192399	-1.44393	-3.81055	-1.39	-3.51
217232_x_at	AF059180	HBB	hemoglobin, beta	-1.21419	0.986083	-4.16986	0.235036	-9.84916	0.0943804	-4.02782	0.398951	-13.8326	0.0811333	-32.6724	0.0226919	-2.58471	-21.7057	-6.32	-43.56
217202_s_at	U08626	GLUL	glutamate-ammonia ligase (glutamine synthetase)	4.99332	0.0440268	3.22657	0.127136	2.47942	0.322086	4.14106	0.205728	2.67586	0.349419	2.05623	0.402831	3.13834	1.45397	9.19	2.3
217190_x_at	S67777	ESR1	estrogen receptor 1	-1.31951	0.487958	-1.61328	0.125173	-2.09943	0.0458198	1.28343	0.520637	1.04972	0.915622	-1.23971	0.548342	1.20581	-1.19748	1.34	-1.11
217185_s_at	Z95118	LOC442240 /// ZNF259	zinc finger protein 259 /// similar to zinc finger protein 259	1.47427	0.567145	2.77022	0.0382782	2.08493	0.212085	-6.45313	0.0074601	-3.43426	0.0541537	-4.56305	0.0210048	-4.89056	-1.49485	-2.2	-2.17
217182_at	Z34282	MUC5AC	mucin 5AC, oligomeric mucus/gel-forming	-1.52626	0.0903187	-1.55833	0.0591794	-2.51403	0.00338038	-1	1	-1.02101	0.953706	-1.64718	0.093216	1.08673	-1.15669	1.08	-1.1
217165_x_at	M10943	MT1F	metallothionein 1F (functional)	5.42642	0.0569696	5.24157	0.0487352	7.21	0.0508081	1.1487	0.925108	1.10957	0.932318	1.52626	0.677043	-1.15669	-2.73208	1.96	-3.71
217148_x_at	AJ249377	IGLV2-14	immunoglobulin lambda variable 2-14	-1.10957	0.925667	1.04247	0.975854	4.02782	0.00134885	1.04972	0.932162	1.21419	0.592989	4.69134	0.000752199	-1.02101	1.12506	-1.09	-1.02
217133_x_at	X06399	CYP2B6	cytochrome P450, family 2, subfamily B, polypeptide 6	3.16017	0.000797856	-1.02101	0.99779	-1.07177	0.874916	2.54912	0.0148295	-1.26576	0.463655	-1.32869	0.353433	2.31338	-1.03526	2.25	-1.02
217127_at	AL354872	CTH	cystathionase (cystathionine gamma-lyase)	4.92458	0.0575348	4.59479	0.0543269	6.72717	0.0461489	-3.09513	0.34153	-3.31728	0.271278	-2.26577	0.361438	-1.06437	-2.37841	1.04	-1.33
217094_s_at	AL109923	ITCH	itchy homolog E3 ubiquitin protein ligase (mouse)	3.20428	0.0142382	2.71321	0.0230448	2.31338	0.106237	1.81504	0.356953	1.53688	0.415937	1.31039	0.598999	1.34723	-1.45397	1.56	-1.19
217092_x_at	AL031589	LOC646912	similar to 60S ribosomal protein L7	3.45815	0.00970247	2.67586	0.0243821	2.86791	0.0431906	1.3566	0.579281	1.04972	0.940611	1.12506	0.832108	1.17283	-1.6245	1.01	-1.52
217073_x_at	X02162	APOA1	apolipoprotein A-I	2.32947	0.0220398	1.89212	0.0614668	1.42405	0.396104	-1.04247	0.949885	-1.28343	0.537946	-1.70527	0.180013	1.04972	-1.54756	1.11	-1.38
217054_at	AF007194	---	CDNA FLJ39484 fis, clone PROST2014925	-1.7411	0.0714832	-1.67018	0.0750772	-2.11404	0.0325451	-1.01396	0.983104	1.02811	0.950073	-1.23114	0.532251	1.18099	-1.03526	1.16	-1.01
217043_s_at	U95822	MFN1	synaptotagmin VII /// mitofusin 1	1.7411	0.170642	2	0.0582697	2.88786	0.019656	1.11729	0.844151	1.28343	0.551296	1.85318	0.152956	1.03526	1.38511	1.19	2.18
217014_s_at	AC004522	AZGP1 /// LOC646282	alpha-2-glycoprotein 1, zinc-binding /// similar to alpha-2-glycoprotein 1, zinc	3.97237	0.0176667	1.87905	0.26731	-1.19748	0.823773	1.64718	0.471404	-1.28343	0.690184	-2.88786	0.106093	1.02101	-3.31728	1.31	-3.66
216996_s_at	AK021557	FASTKD2	FAST kinase domains 2	3.18215	0.00597306	3.89062	0.00132483	3.45815	0.00872135	1.34723	0.534816	1.64718	0.334157	1.46409	0.368238	1.17283	1.55833	1.2	2.07
216988_s_at	L48722	PTP4A2	protein tyrosine phosphatase type IVA, member 2	32.8996	4.095e-06	39.9466	1.775e-06	44.0173	2.715e-06	1.47427	0.462256	1.79005	0.296133	1.97247	0.155177	-1.03526	1.07177	1.22	1.17
216958_s_at	AK022777	IVD	isovaleryl Coenzyme A dehydrogenase	4.05584	0.000104955	2.17347	0.00396988	1.56917	0.136849	2.07053	0.0369667	1.10957	0.719504	-1.24833	0.430994	-1.09429	-1.79005	1.01	-1.53
216950_s_at	X14355	FCGR1A	Fc fragment of IgG, high affinity Ia, receptor (CD64)	1.00696	1	1.45397	0.296468	2.31338	0.0393614	-1.02101	0.971613	1.41421	0.410533	2.25012	0.063034	-1.00696	1.31951	-1	1.72
216940_x_at	X96666	---	---	-2.96905	2.41e-07	-3.18215	6.2e-08	-3.24901	8.7e-08	1.03526	0.831976	-1.03526	0.767593	-1.05702	0.62644	1.06437	-1.04247	1.01	-1.04
216842_x_at	U38460	LOC731568 /// RBM /// RBMY1A1 /// RBMY1B /// RBMY1D /// RBMY1E /// RBMY1F /// RBMY1J	RNA binding motif protein, Y-linked, family 1, member A1 /// RNA binding motif protein, Y-linked, family 1, member F /// RNA binding motif protein, Y-linked, family 1, member B /// RNA binding motif protein, Y-linked, family 1, member D /// RNA binding motif protein, Y-linked, family 1, member E /// RNA binding motif protein, Y-linked, family 1, member J /// similar to RNA binding motif protein, …	-2.15846	0.00163145	-2.12874	0.00121685	-2.17347	0.00368197	-1.20581	0.480229	-1.18921	0.477132	-1.21419	0.398365	-1.02811	-1.11729	-1.01	-1.12
216841_s_at	X15132	SOD2	superoxide dismutase 2, mitochondrial	1	1	4.92458	0.029352	27.2843	0.00123727	-2.12874	0.438865	2.31338	0.382684	12.8171	0.00969749	-1.25701	4.89056	-1.58	5.9
216835_s_at	AF035299	DOK1	docking protein 1, 62kDa (downstream of tyrosine kinase 1)	-1.70527	0.000619281	-1.70527	0.000405439	-2.20381	7.7988e-05	-1.01396	0.954172	-1.01396	0.945279	-1.31039	0.0814888	-1	-1.08673	-1	-1.08
216733_s_at	X86401	GATM	glycine amidinotransferase (L-arginine:glycine amidinotransferase)	4.99332	0.00822027	1.90528	0.263701	-1.38511	0.648695	2	0.381883	-1.31039	0.674307	-3.45815	0.0754656	-1.50525	1.55833	-1.09	1.94
216680_s_at	BC004264	EPHB4	EPH receptor B4	-4.25748	0.000114401	-3.97237	0.000105608	-4.75683	0.000152728	1.04972	0.911096	1.12506	0.692628	-1.06437	0.859199	1.04972	1.10957	1.14	1.3
216661_x_at	M15331	CYP2C9	Cytochrome P450, family 2, subfamily C, polypeptide 9	5.02805	0.00316839	3.605	0.00882314	1.43396	0.539828	1.52626	0.487785	1.09429	0.894117	-2.2974	0.136822	1.39474	-1.17283	1.79	-1.08
216640_s_at	AK026926	PDIA6	protein disulfide isomerase family A, member 6	4.69134	0.0471156	6.63456	0.0127518	8.1681	0.0206611	2.90795	0.334483	4.11246	0.14557	5.06303	0.0833894	-1.46409	4.34694	-2	7.24
216607_s_at	U40053	CYP51A1	cytochrome P450, family 51, subfamily A, polypeptide 1	3.68075	0.0621847	12.042	0.00107526	2.88786	0.183064	1.31951	0.763003	4.31691	0.0911215	1.03526	0.970966	-1.6245	2.8481	-1.26	4.2
216591_s_at	AF080579	hCG_1776980 /// SDHC	succinate dehydrogenase complex, subunit C, integral membrane protein, 15kDa /// similar to succinate dehydrogenase complex, subunit C isoform 3 precursor	14.1232	0.000331691	11.6318	0.000361288	5.73582	0.0119732	3.07375	0.165604	2.53151	0.210767	1.24833	0.754839	-1.07923	1.36604	1.06	1.97
216570_x_at	AL096829	LOC646417	similar to 60S ribosomal protein L29 (P23)	7.6211	1.2669e-05	6.06287	2.1407e-05	5.9794	8.2867e-05	1.55833	0.285067	1.23971	0.505605	1.22264	0.535631	1.21419	-2.02792	1.1	-1.98
216568_x_at	Z83821	---	---	1.26576	0.721618	2.90795	0.00786661	3.43426	0.0106303	-1.10191	0.866135	2.08493	0.146331	2.46229	0.0681021	-1.15669	1.61328	1.23	1.42
216565_x_at	AL121994	LOC391020	similar to Interferon-induced transmembrane protein 3 (Interferon-inducible protein 1-8U)	5.57897	0.019217	23.7524	0.000258475	15.8895	0.00250399	3.01049	0.282492	12.8171	0.00533675	8.57419	0.0180738	-1.98618	6.77396	1.57	9.06
216547_at	AL353681	LOC127406	similar to laminin receptor 1 (ribosomal protein SA)	2.51403	0.0393045	1.65864	0.255209	1.85318	0.229557	1.46409	0.480025	-1.03526	0.961534	1.07923	0.893581	1.33793	-1.95884	1.06	-1.85
216532_x_at	AL138831	LOC643450 /// LOC728344	similar to Thioredoxin-like protein 2 (PKC-interacting cousin of thioredoxin) (PKC-theta-interacting protein) (PKCq-interacting protein) /// similar to Thioredoxin-like protein 2 (PKC-interacting cousin of thioredoxin) (PKC-theta-interacting protein) (PKCq-interacting protein)	2.60268	0.0176667	2.42839	0.0184321	2.2974	0.0613089	1.41421	0.468917	1.31951	0.511288	1.24833	0.610033	1.18099	1.12506	1.23	1.34
216526_x_at	AK024836	HLA-C	major histocompatibility complex, class I, C	1.8025	0.501717	7.26015	0.00563986	7.11074	0.0184305	-1.02101	0.987216	3.94493	0.11874	3.86375	0.102363	-1.20581	3.65533	1.6	6.36
216520_s_at	AF072098	TPT1	tumor protein, translationally-controlled 1	5.50217	0.00527487	4	0.0124455	2.94854	0.0921118	1.34723	0.662767	-1.02101	0.98197	-1.38511	0.611689	1.02811	-1.23114	1.11	-1.26
216515_x_at	AL121585	LOC643287 /// PTMA	prothymosin, alpha (gene sequence 28) /// similar to prothymosin, alpha (gene sequence 28)	2.65737	0.0322198	3.34035	0.00726771	4.92458	0.00446601	1.16473	0.816771	1.46409	0.450756	2.15846	0.13492	-1.04247	1.3566	1.15	1.64
216508_x_at	AC007277	HMG1L1 /// HMGB1 /// LOC645292 /// LOC731809	high-mobility group box 1 /// high-mobility group (nonhistone chromosomal) protein 1-like 1 /// similar to High mobility group protein B1 (High mobility group protein 1) (HMG-1) (Amphoterin) (Heparin-binding protein p30) /// similar to High mobility group protein B1 (High mobility group protein 1) (HMG-1) (Amphoterin) (Heparin-binding protein p30)	3.94493	0.000167005	3.09513	0.000415804	4.22807	0.00028388	1.39474	0.386295	1.09429	0.775613	1.49485	0.179631	1.29235	-1.51572	1.38	-1.4
216505_x_at	AL118502	LOC133569 /// LOC649303 /// LOC654029 /// LOC728791 /// LOC730965 /// LOC732348 /// RPS10 /// RPS10P3	ribosomal protein S10 /// similar to ribosomal protein S10 /// ribosomal protein S10 pseudogene 3 /// similar to ribosomal protein S10 /// similar to 40S ribosomal protein S10 /// similar to 40S ribosomal protein S10 /// similar to 40S ribosomal protein S10 /// similar to ribosomal protein S10	7.72749	0.000998685	6.36429	0.00126582	6.63456	0.00413488	1.42405	0.581172	1.17283	0.807864	1.22264	0.752806	1.19748	-2.15846	1.12	-1.89
216483_s_at	AC005339	C19orf10	chromosome 19 open reading frame 10	2.32947	0.0209673	2.42839	0.0115267	1.75321	0.171178	1.33793	0.503279	1.39474	0.419155	1.00696	0.991057	-1.03526	1.15669	1.05	1.38
216457_s_at	AK026080	SF3A1	splicing factor 3a, subunit 1, 120kDa	3.605	0.00137119	3.41054	0.00117823	5.20537	0.000607177	-1.18099	0.704417	-1.24833	0.559451	1.22264	0.60216	-1.07923	-1.16473	-1.13	1.15
216450_x_at	AK025862	HSP90B1	heat shock protein 90kDa beta (Grp94), member 1	5.73582	0.00087316	5.31474	0.000745637	4.37717	0.00648387	1.30134	0.629089	1.20581	0.712814	-1.00696	0.98087	3.31728	2.67586	3.81	3.57
216449_x_at	AK025862	HSP90B1	heat shock protein 90kDa beta (Grp94), member 1	3.05252	0.0126496	3.73213	0.00301238	4.28709	0.00565077	-1.19748	0.739719	1.02101	0.975596	1.17283	0.75632	1.34723	1.06437	1.05	1.3
216438_s_at	AL133228	TMSB4X /// TMSL3	thymosin, beta 4, X-linked /// thymosin-like 3	4.05584	0.022527	6.63456	0.00263152	9.31787	0.00331672	-1.23971	0.796137	1.31951	0.679599	1.85318	0.338985	1.04972	1.61328	1.26	2
216381_x_at	AL035413	AKR7A3	aldo-keto reductase family 7, member A3 (aflatoxin aldehyde reductase)	4.72397	0.0116749	2.77022	0.0682011	2.69447	0.138932	1.76541	0.445062	1.03526	0.970388	1.00696	0.994815	-1.16473	-1.33793	-1.45	-1.06
216380_x_at	AC005011	LOC728453 /// LOC730288 /// LOC730819	similar to 40S ribosomal protein S28 /// similar to 40S ribosomal protein S28 /// similar to 40S ribosomal protein S28	6.77396	2.6372e-05	4.65893	9.0082e-05	4.11246	0.000643572	1.10957	0.803928	-1.31039	0.423088	-1.48452	0.22527	1.27456	-2.60268	-1.01	-2.4
216348_at	AL049693	LOC402057 /// RPS17	ribosomal protein S17 /// similar to 40S ribosomal protein S17	5.81589	0.000825826	4.31691	0.00185734	4.40762	0.00605615	1.51572	0.448317	1.12506	0.826343	1.1487	0.786703	1.33793	-2.44528	1.38	-1.97
216338_s_at	AK021433	YIPF3	Yip1 domain family, member 3	1.95884	0.0248173	1.84038	0.0289727	2.39496	0.0121772	-1.03526	0.942508	-1.10191	0.780527	1.18099	0.612604	-1.13288	-1.38511	-1.19	-1.29
216336_x_at	AL031602	MT1M	metallothionein 1M	3.86375	0.0933962	4.59479	0.044383	6.19026	0.0454269	-1.13288	0.922821	1.04972	0.969463	1.41421	0.711284	-1.18099	-2.01391	2	-2.81
216327_s_at	AF287892	SIGLEC8	sialic acid binding Ig-like lectin 8	-2.63902	0.00151841	-2.63902	0.000970107	-2.67586	0.00340968	-1.01396	0.975168	-1.01396	0.975153	-1.02811	0.93784	-1	-1.00696	-1	-1
216323_x_at	K03460	TUBA3D	alpha-tubulin isotype H2-alpha	1.28343	0.290807	1.11729	0.741134	2.02792	0.00835566	1.41421	0.266701	1.23114	0.414067	2.23457	0.00544555	1.21419	1.39474	-1	1.53
216321_s_at	X03348	NR3C1	nuclear receptor subfamily 3, group C, member 1 (glucocorticoid receptor)	2.15846	0.0520619	2.23457	0.0324704	1.6358	0.275534	-1.17283	0.750649	-1.13288	0.781329	-1.54756	0.301002	-1.13288	1.17283	1.09	1.52
216320_x_at	U37055	MST1	macrophage stimulating 1 (hepatocyte growth factor-like)	1.22264	0.74983	-1.77769	0.0943357	-6.54322	0.000295987	1.39474	0.455459	-1.55833	0.350306	-5.73582	0.000602349	1.11729	-2.42839	1.17	-1.98
216308_x_at	AK026752	GRHPR	glyoxylate reductase/hydroxypyruvate reductase	4	0.00871379	1.98618	0.157873	-1.17283	0.830954	2.39496	0.21765	1.18921	0.76671	-1.95884	0.216189	-1.31039	-3.11666	1.01	-2.77
216306_x_at	X62006	PTBP1	polypyrimidine tract binding protein 1	2.42839	0.0378497	3.24901	0.00591089	4.78991	0.00337069	1.18099	0.771739	1.58008	0.389822	2.32947	0.0930285	-1.00696	1.04972	1.03	1.34
216295_s_at	X81636	CLTA	clathrin, light chain (Lca)	5.46416	0.0137484	5.81589	0.00781128	7.3615	0.0115625	1.61328	0.548597	1.71713	0.462941	2.17347	0.274228	-1.06437	-1.02811	-1.16	1.33
216274_s_at	N99438	SEC11A	SEC11 homolog A (S. cerevisiae)	4.43828	0.00493946	3.91768	0.00560949	4.89056	0.00760415	2.18859	0.261899	1.93187	0.299569	2.41162	0.118264	1.08673	1.53688	-1.11	1.98
216268_s_at	U77914	JAG1	jagged 1 (Alagille syndrome)	2.37841	0.040066	2.65737	0.0168312	4.78991	0.00331672	-1.04247	0.964659	1.07177	0.900973	1.93187	0.160306	1.26576	1.67018	2.25	2.13
216238_s_at	BG545288	FGB	fibrinogen beta chain	49.8665	9.3785e-05	45.5696	6.9425e-05	18.0009	0.00199121	3.36359	0.234662	3.07375	0.22333	1.21419	0.825291	1.67018	1.47427	1.74	1.65
216237_s_at	AA807529	MCM5	MCM5 minichromosome maintenance deficient 5, cell division cycle 46 (S. cerevisiae)	1	1	1	0.998057	5.61778	0	-1.00696	0.947744	-1.00696	0.925934	5.57897	0	-1	-1	-1.01	-1
216231_s_at	AW188940	B2M	beta-2-microglobulin	85.0359	7.7122e-05	224.411	9.379e-06	176.069	4.9784e-05	1.81504	0.539802	4.78991	0.114664	3.75809	0.141451	1.08673	4.53154	1.92	6.02
216206_x_at	BC005365	MAP2K7	mitogen-activated protein kinase kinase 7	-2.26577	0.00791177	-2.11404	0.00927399	-2.34567	0.0136823	-1.04247	0.927713	1.02811	0.946461	-1.07923	0.838558	-1.02101	1.04247	-1.01	1.01
216119_s_at	AL109804	C20orf28	chromosome 20 open reading frame 28	-1.87905	0.00297192	-1.91853	0.00146811	-2.09943	0.0023395	1.07923	0.754585	1.05702	0.821458	-1.03526	0.872161	1.17283	1.00696	1.14	1.01
216088_s_at	AL078633	PSMA7	proteasome (prosome, macropain) subunit, alpha type, 7	3.94493	0.0179656	4.50023	0.00754133	4.22807	0.0270415	2.15846	0.338608	2.46229	0.213415	2.31338	0.17675	1.10957	1.10957	-1.09	1.62
216041_x_at	AK023348	GRN	granulin	1.84038	0.0511365	3.20428	0.000793498	2.56685	0.0111063	1.15669	0.705089	2.01391	0.0689009	1.61328	0.162065	-1.61328	1.55833	-1.32	1.99
216037_x_at	AA664011	TCF7L2	transcription factor 7-like 2 (T-cell specific, HMG-box)	1.75321	0.0192344	1.79005	0.0110306	2.02792	0.011077	1.1487	0.629089	1.17283	0.534581	1.32869	0.257296	1.08673	1.17283	-1.01	1.32
216032_s_at	AF091085	ERGIC3	ERGIC and golgi 3	5.57897	0.00481483	5.27803	0.00389757	3.5801	0.0475943	1.90528	0.398468	1.8025	0.393599	1.22264	0.762649	1.01396	-2.09943	-1	-1.81
216025_x_at	M21940	CYP2C19 /// CYP2C9	cytochrome P450, family 2, subfamily C, polypeptide 19 /// cytochrome P450, family 2, subfamily C, polypeptide 9	2.92817	0.00475644	2	0.038532	-1.53688	0.283154	1.22264	0.629089	-1.19748	0.649167	-3.68075	0.00470488	1.1487	1.06437	1.44	1.07
215966_x_at	AA292874	GK3P	glycerol kinase 3 pseudogene	2.60268	0.048497	2.71321	0.0304841	3.13834	0.0401444	1.02101	0.974848	1.06437	0.920173	1.23114	0.71396	1.16473	1.64718	1.89	2.2
215952_s_at	AF090094	OAZ1	ornithine decarboxylase antizyme 1	11.4716	0.00914272	16.4498	0.00251539	13.9288	0.0124338	2	0.517736	2.86791	0.360429	2.42839	0.350138	1.13288	1.41421	1.13	1.82
215946_x_at	AL022324	CTA-246H3.1	similar to omega protein	1.26576	0.652775	1.21419	0.717612	10.4831	4.9001e-05	1.21419	0.658281	1.16473	0.704302	10.0561	4.8785e-05	1.44393	-1.86607	2.66	-2.08
215945_s_at	BC005016	TRIM2	tripartite motif-containing 2	1.05702	0.985558	-1.24833	0.65411	-1.50525	0.321896	-1.90528	0.20523	-2.51403	0.0393767	-3.03143	0.0153622	-1.20581	-1.65864	1.21	-1.74
215933_s_at	Z21533	HHEX	homeobox, hematopoietically expressed	15.1369	0.000102062	18.0009	3.878e-05	12.996	0.000389343	2.82843	0.136114	3.36359	0.0543781	2.42839	0.125472	1.39474	1.75321	1.52	2.6
215884_s_at	AK001029	UBQLN2	ubiquilin 2	3.07375	0.0222413	1.86607	0.187957	1.55833	0.428104	2.12874	0.274826	1.29235	0.635371	1.07923	0.908256	1.6245	-1.02101	1.51	1.24
215844_at	AK022217	TNPO2	transportin 2 (importin 3, karyopherin beta 2b)	-3.83706	1.2343e-05	-4	6.415e-06	-4.34694	1.1783e-05	1.01396	0.974848	-1.02811	0.901942	-1.11729	0.58903	1.07177	-1.00696	-1	1
215823_x_at	U64661	LOC341315 /// LOC652607 /// PABPC1 /// PABPC3	poly(A) binding protein, cytoplasmic 3 /// poly(A) binding protein, cytoplasmic 1 /// hypothetical LOC341315 /// similar to Polyadenylate-binding protein 1 (Poly(A)-binding protein 1) (PABP 1)	2.15846	0.0865667	1.6358	0.276274	3.13834	0.0268958	-1.04247	0.956997	-1.37554	0.507305	1.39474	0.49915	-1.14076	-1.85318	1.12	-1.83
215794_x_at	AC006144	GLUD2	glutamate dehydrogenase 2	11.0809	0.00157648	10.2674	0.00124583	4.05584	0.0636231	2.9897	0.247325	2.77022	0.235866	1.09429	0.920022	1.15669	1.12506	1.55	1.33
215785_s_at	AL161999	CYFIP2	cytoplasmic FMR1 interacting protein 2	1.00696	1	1.01396	0.988176	2.54912	7.1882e-05	-1.07923	0.698224	-1.07177	0.691818	2.34567	0.000162242	1.01396	-1	1.01	1
215780_s_at	Z95126	hCG_1644608 /// LOC389168 /// SET	SET translocation (myeloid leukemia-associated) /// similar to Protein SET (Phosphatase 2A inhibitor I2PP2A) (I-2PP2A) (Template-activating factor I) (TAF-I) (HLA-DR-associated protein II) (PHAPII) (Inhibitor of granzyme A-activated DNase) (IGAAD) /// similar to Protein SET (Phosphatase 2A inhibitor I2PP2A) (I-2PP2A) (Template-activating factor I) (TAF-I) (Liver regeneration-related protein LRRGR…	1.32869	0.492745	1.91853	0.040674	2.9897	0.00705559	-1.02811	0.955499	1.40444	0.404521	2.18859	0.0572315	-1.07177	-1	-1.01	1.32
215778_x_at	AJ006206	HAB1	B1 for mucin	-2.26577	0.0149062	-2.92817	0.00180968	-3.81055	0.00167856	1.33793	0.464314	1.03526	0.939658	-1.25701	0.52544	1.31039	-2.54912	1.65	-2.34
215773_x_at	AJ236912	PARP2	poly (ADP-ribose) polymerase family, member 2	3.83706	0.0045555	3.03143	0.0101318	4.16986	0.00713836	1.95884	0.283017	1.54756	0.406812	2.12874	0.128015	-1.13288	1.06437	-1.25	1.93
215772_x_at	AL050226	SUCLG2	succinate-CoA ligase, GDP-forming, beta subunit	4.22807	0.0108163	2.82843	0.0442159	1.85318	0.319194	1.31039	0.682826	-1.14076	0.842521	-1.7411	0.34214	-1.51572	1.17283	-1.55	1.23
215712_s_at	AW338791	IGFALS	insulin-like growth factor binding protein, acid labile subunit	-1.06437	0.986809	-2.18859	0.0496209	-4.53154	0.00405119	2.02792	0.240774	-1.01396	0.978358	-2.09943	0.123445	1.6358	-1.6358	1.33	-1.42
215691_x_at	AV702994	C1orf41	interleukin 17 receptor B	2.42839	0.0566534	2.42839	0.0437335	3.86375	0.013852	1.31951	0.624113	1.31951	0.587364	2.09943	0.152257	-1.13288	1.19748	-1.27	1.5
215629_s_at	AA905286	DLEU2 /// DLEU2L	deleted in lymphocytic leukemia 2-like	-1.04972	0.959209	-1.04972	0.948316	2.65737	0.000711693	-1.04972	0.867413	-1.04972	0.854138	2.65737	0.000858024	-1	-1.01396	-1.01	-1.01
215573_at	AU147084	CAT	Catalase	8.63383	0.00284963	5.77572	0.00695712	1.72907	0.467801	3.18215	0.207931	2.12874	0.365457	-1.56917	0.530634	1.98618	-1.12506	1.54	-1.01
215561_s_at	AK026803	IL1R1	interleukin 1 receptor, type I	6.10504	0.0046253	8.51496	0.000959072	4.40762	0.0287022	1.33793	0.687798	1.86607	0.391238	-1.03526	0.969351	-1.11729	1.18921	-1.06	1.41
215549_x_at	AC005587	LOC643854	similar to CTAGE family, member 5	2.69447	0.0334363	2.25012	0.0649807	2.44528	0.0872071	1.47427	0.490926	1.23114	0.689921	1.33793	0.570169	-1.6358	-1.23971	-1.05	1.03
215548_s_at	AB020724	SCFD1	sec1 family domain containing 1	14.3204	0.000117307	14.3204	7.6283e-05	14.5203	0.000278155	2.20381	0.27773	2.20381	0.22333	2.23457	0.152956	-1.01396	2.11404	-1.26	3.14
215505_s_at	AF243424	STRN3	striatin, calmodulin binding protein 3	4.16986	5.4141e-05	4.72397	1.738e-05	6.9644	8.656e-06	1.11729	0.722678	1.26576	0.416319	1.86607	0.0434785	1.08673	1.87905	1.3	2.11
215501_s_at	AK022513	DUSP10	dual specificity phosphatase 10	1.09429	0.953655	1.03526	0.992131	-1.82766	0.148244	-1.56917	0.381455	-1.65864	0.291838	-3.13834	0.0149604	-1.18921	-1.55833	-1.48	-1.54
215498_s_at	AA780381	MAP2K3	mitogen-activated protein kinase kinase 3 /// mitogen-activated protein kinase kinase 3	1.51572	0.171898	1.68179	0.0632321	2.80889	0.0045584	1.02101	0.965692	1.13288	0.708066	1.89212	0.0733573	-1.14076	1.07923	-1.44	1.3
215452_x_at	AL031133	SUMO4	SMT3 suppressor of mif two 3 homolog 4 (S. cerevisiae)	2.08493	0.0194073	2.08493	0.0137089	3.29436	0.0024179	1.21419	0.600494	1.21419	0.559587	1.91853	0.0784849	1.15669	1.1487	1.22	1.23
215450_at	W87901	---	---	5.65685	0.00468725	4.92458	0.00510367	3.75809	0.0410065	2.02792	0.370957	1.76541	0.400877	1.34723	0.644905	2.2974	1.94531	2.79	3.76
215438_x_at	BE906054	GSPT1	G1 to S phase transition 1	1.76541	0.319232	1.89212	0.214183	3.75809	0.028052	1.23971	0.750649	1.32869	0.616448	2.63902	0.107523	1.31039	1.23971	1.35	1.64
215416_s_at	AC004472	STOML2	stomatin (EPB72)-like 2	5.61778	0.00129892	5.46416	0.000927652	5.46416	0.0035897	2.07053	0.27027	2.01391	0.24558	2.01391	0.171735	-1.15669	-1.25701	-1.48	1.11
215313_x_at	AA573862	HLA-A	major histocompatibility complex, class I, A	3.09513	0.143494	12.5533	0.00163943	10.5561	0.00928823	-1.10957	0.937568	3.65533	0.171716	3.07375	0.176498	-1.31951	3.43426	1.43	5.92
215300_s_at	AK022172	FMO5	flavin containing monooxygenase 5	17.8766	0.00125129	13.0864	0.00171671	1.09429	0.950257	2.60268	0.374013	1.90528	0.450572	-6.27667	0.052982	-1.72907	1.38511	1.59	1.26
215299_x_at	U37025	SULT1A1	sulfotransferase family, cytosolic, 1A, phenol-preferring, member 1	2.67586	0.0347141	1.3566	0.611305	1.13288	0.85285	2.41162	0.172358	1.22264	0.697547	1.02101	0.967852	-1.08673	-2.26577	-1.32	-1.35
215245_x_at	AA830884	FMR1	fragile X mental retardation 1	12.042	9.944e-06	10.5561	9.379e-06	7.67411	0.000112542	1.38511	0.448251	1.21419	0.620605	-1.13288	0.761068	1.00696	1.54756	1.72	1.75
215235_at	AL110273	SPTAN1	spectrin, alpha, non-erythrocytic 1 (alpha-fodrin)	1.17283	0.582993	1.48452	0.0568178	4.59479	2.4383e-05	-1.23114	0.44879	1.02811	0.926698	3.18215	0.000264747	-2.49666	1.06437	-2.19	1.42
215230_x_at	AA679705	EIF3S8 /// LOC728689	eukaryotic translation initiation factor 3, subunit 8, 110kDa /// similar to eukaryotic translation initiation factor 3, subunit 8, 110kDa	2.78949	9.646e-06	2.88786	5.174e-06	3.36359	3.589e-06	1.03526	0.869844	1.07177	0.663729	1.24833	0.155114	-1.01396	-1.14076	-1.05	1
215223_s_at	W46388	SOD2	superoxide dismutase 2, mitochondrial	3.53081	0.235584	11.8762	0.0122424	39.3966	0.00367103	2.28153	0.49912	7.67411	0.105239	25.4572	0.0123362	1.18921	1.86607	1.95	1.88
215193_x_at	AJ297586	HLA-DRB1 /// HLA-DRB3 /// LOC730415	major histocompatibility complex, class II, DR beta 1 /// major histocompatibility complex, class II, DR beta 3 /// hypothetical protein LOC730415	1.53688	0.684225	4.89056	0.0168398	3.50642	0.105927	-1.20581	0.850857	2.63902	0.276692	1.89212	0.384921	-1.52626	2.39496	-1.71	4.01
215171_s_at	AK023063	TIMM17A	translocase of inner mitochondrial membrane 17 homolog A (yeast)	2.9897	0.0894822	2.96905	0.0742618	4.28709	0.0473949	1.17283	0.861978	1.16473	0.848538	1.68179	0.451471	1.14076	2.34567	-1.19	4.29
215136_s_at	AL050353	EXOSC8	exosome component 8	3.01049	0.0203341	2.9897	0.0154239	4.25748	0.0095152	1.98618	0.295246	1.97247	0.258792	2.80889	0.0675195	1.09429	1.95884	-1.15	2.91
215125_s_at	AV691323	UGT1A1 /// UGT1A10 /// UGT1A3 /// UGT1A4 /// UGT1A5 /// UGT1A6 /// UGT1A7 /// UGT1A8 /// UGT1A9	UDP glucuronosyltransferase 1 family, polypeptide A10 /// UDP glucuronosyltransferase 1 family, polypeptide A8 /// UDP glucuronosyltransferase 1 family, polypeptide A7 /// UDP glucuronosyltransferase 1 family, polypeptide A6 /// UDP glucuronosyltransferase 1 family, polypeptide A5 /// UDP glucuronosyltransferase 1 family, polypeptide A9 /// UDP glucuronosyltransferase 1 family, polypeptide A4 ///…	2.07053	0.0118055	1.46409	0.154285	-1.10191	0.81083	1.23971	0.525396	-1.14076	0.669041	-1.84038	0.0705547	1.05702	-1.33793	1.18	-1.31
215121_x_at	AA680302	IGL@ /// IGLV2-14 /// IGLV3-25 /// IGLV4-3	immunoglobulin lambda locus /// immunoglobulin lambda variable 4-3 /// immunoglobulin lambda variable 3-25 /// immunoglobulin lambda variable 2-14	-1.05702	0.994243	1.08673	0.959532	2.80889	0.0423216	1.02101	0.976879	1.17283	0.758123	3.03143	0.0446165	-1.05702	-1.94531	1.01	-1.97
215076_s_at	AU144167	COL3A1	collagen, type III, alpha 1 (Ehlers-Danlos syndrome type IV, autosomal dominant)	4.78991	0.0155628	9.12611	0.00118692	12.4666	0.00196212	-2.58471	0.291631	-1.3566	0.663178	1.00696	0.997353	-2.42839	4.50023	-1.56	5.86
215075_s_at	L29511	GRB2	growth factor receptor-bound protein 2	1.12506	0.838252	2.09943	0.00535157	5.65685	4.2883e-05	-1.01396	0.974956	1.84038	0.0619981	4.95883	8.1097e-05	1.04247	1.95884	-1.04	2.23
215073_s_at	AL554245	NR2F2	nuclear receptor subfamily 2, group F, member 2	6.36429	0.000488173	6.10504	0.000372516	3.81055	0.00985387	1.6245	0.405255	1.55833	0.400348	-1.02811	0.954338	1.18099	1.43396	1.97	2.27
215071_s_at	AL353759	HIST1H2AC	histone cluster 1, H2ac	1.70527	0.59129	3.97237	0.0498726	5.46416	0.0448283	-1.15669	0.905796	2.01391	0.415937	2.77022	0.204749	-1.28343	2	3.12	3.85
215049_x_at	Z22969	CD163	CD163 molecule	1.3566	0.476592	2.17347	0.0218833	1.98618	0.0852379	1.04972	0.937568	1.68179	0.251845	1.53688	0.255373	-1.07923	1.48452	-1.15	1.54
215045_at	BC004145	TNRC4	trinucleotide repeat containing 4	-2.58471	0.0183883	-2.60268	0.0127384	-2.71321	0.0282658	-1.03526	0.964015	-1.04247	0.944734	-1.08673	0.87951	-1.00696	-1.07923	-1.02	-1.08
215038_s_at	AF049103	SETD2	SET domain containing 2	2.15846	0.0367218	1.70527	0.131489	1.52626	0.314977	1.59107	0.365083	1.25701	0.566286	1.12506	0.788417	1.24833	1.09429	2.27	1.28
215017_s_at	AW270932	FNBP1L	formin binding protein 1-like	1.41421	0.107248	1.22264	0.379192	2.86791	0.000431655	1.40444	0.254891	1.21419	0.420494	2.8481	0.000485809	1.08673	1.09429	-1.06	1.3
215016_x_at	BC004912	DST	dystonin	2.07053	0.192294	2.88786	0.0364502	3.53081	0.0384677	-1.28343	0.71088	1.08673	0.903151	1.32869	0.628615	-1.07177	1.70527	-1.01	2.21
214988_s_at	X63071	SON	SON DNA binding protein	5.54044	0.000132212	5.57897	8.7771e-05	5.77572	0.00029484	1.47427	0.396452	1.48452	0.3635	1.53688	0.237017	1.25701	2.08493	1.77	2.69
214953_s_at	X06989	APP	amyloid beta (A4) precursor protein (peptidase nexin-II, Alzheimer disease)	4.99332	0.0250981	6.19026	0.00902816	5.9794	0.0284183	1.23971	0.831646	1.53688	0.580481	1.48452	0.620071	1.81504	2.71321	3.56	3.2
214938_x_at	AF283771	HMGB1	high-mobility group box 1	1.79005	0.158493	1.70527	0.171662	2.53151	0.041705	1.17283	0.754403	1.11729	0.811655	1.65864	0.232865	1.08673	1.11729	1.2	1.47
214937_x_at	AI924817	PCM1	pericentriolar material 1	9.98664	0.000101524	12.996	2.7155e-05	19.2929	2.8045e-05	1.02811	0.971222	1.33793	0.542836	1.98618	0.154169	1.05702	1.10191	1.2	1.19
214919_s_at	R39094	EIF4EBP3 /// MASK-BP3	eukaryotic translation initiation factor 4E binding protein 3 /// MASK-4E-BP3 alternate reading frame gene	1.34723	0.220757	1.32869	0.225076	2.07053	0.00993164	-1.07923	0.831309	-1.09429	0.73235	1.42405	0.17227	1.08673	-1.18921	-1.01	-1.08
214911_s_at	S78771	BRD2	bromodomain containing 2	1.11729	0.947189	1.87905	0.12552	2.41162	0.0689659	-4.22807	0.0120734	-2.51403	0.0825811	-1.95884	0.15814	-1.40444	1.26576	-1.25	1.6
214910_s_at	AF161454	APOM	apolipoprotein M	8.69388	0.00238791	2.31338	0.174864	-1.17283	0.870614	2.21914	0.371425	-1.69349	0.454663	-4.59479	0.0512488	-1.02811	-7.01285	1.13	-8.85
214906_x_at	AL049786	CG018	hypothetical gene CG018	1.84038	0.139432	2.23457	0.0370257	1.10191	0.87535	-1.34723	0.550478	-1.10957	0.843084	-2.25012	0.0928595	1.01396	2	2.13	1.68
214895_s_at	AU135154	ADAM10	ADAM metallopeptidase domain 10	1.41421	0.474181	2.28153	0.0298254	2.46229	0.048594	-1.14076	0.801755	1.41421	0.441497	1.52626	0.329309	-2.21914	1.6358	-2.19	2.31
214894_x_at	AK023285	MACF1	microtubule-actin crosslinking factor 1	3.41054	0.00279954	3.83706	0.000940991	4.59479	0.00162958	-1.10191	0.854032	1.02101	0.969917	1.22264	0.629815	-1.07923	1.91853	1.21	1.8
214882_s_at	BG254869	SFRS2	splicing factor, arginine/serine-rich 2	3.24901	0.0441047	3.97237	0.015041	4.53154	0.0257454	1.11729	0.908957	1.36604	0.632407	1.55833	0.490724	1.19748	1.45397	1.6	1.89
214864_s_at	AK024386	GRHPR	glyoxylate reductase/hydroxypyruvate reductase	3.05252	0.0249123	1.71713	0.269922	-1.18921	0.800843	1.81504	0.382206	1.02101	0.978396	-2	0.192624	-1.21419	-2.47942	1.04	-2.08
214853_s_at	AI091079	SHC1	SHC (Src homology 2 domain containing) transforming protein 1	2.78949	0.0816962	3.34035	0.0313319	5.16941	0.0171981	1.3566	0.66957	1.6245	0.456126	2.51403	0.156652	1.20581	1.19748	1.18	1.7
214842_s_at	M12523	ALB	albumin	5.85634	0.0189203	5.27803	0.0189615	1.79005	0.504661	1.47427	0.666004	1.32869	0.73749	-2.21914	0.310483	2.09943	-1.87905	4.79	-1.18
214837_at	M12523	ALB	albumin	4.65893	0.00349242	2.15846	0.0929542	1.04247	0.967684	4.99332	0.0124125	2.31338	0.163576	1.11729	0.858477	1.67018	1.50525	2.11	1.56
214835_s_at	AF131748	SUCLG2	succinate-CoA ligase, GDP-forming, beta subunit	4.31691	0.0138232	2.67586	0.0703949	1.76541	0.389445	1.21419	0.798752	-1.32869	0.657708	-2.01391	0.257859	-1.51572	-1.16473	-1.46	-1.08
214830_at	AI537540	SLC38A6	solute carrier family 38, member 6	1.24833	0.747354	2.01391	0.0631109	3.97237	0.00495059	1.02811	0.970972	1.65864	0.333235	3.27161	0.0187829	1.02811	1.93187	-1	2.21
214812_s_at	D80006	MOBK1B	MOB1, Mps One Binder kinase activator-like 1B (yeast)	1.10191	0.5383	1.19748	0.137531	1.69349	0.00170692	1.51572	0.0155214	1.64718	0.00313411	2.32947	3.7938e-05	1.01396	2.21914	-1.01	2.45
214801_at	W88821	---	Interferon responsive gene 15	2.08493	0.0599699	2.37841	0.0207705	4.19887	0.00350649	1.32869	0.548579	1.51572	0.389615	2.67586	0.0441809	1.07177	1.30134	1.21	1.9
214800_x_at	R83000	BTF3	basic transcription factor 3	2.56685	0.0387028	2.53151	0.0313151	2.75108	0.0508081	1.10191	0.89227	1.08673	0.886714	1.18099	0.759563	1.02811	-1.12506	-1.08	1.1
214794_at	BF669264	PA2G4	dihydrolipoamide S-succinyltransferase (E2 component of 2-oxo-glutarate complex)	1.18099	0.546071	1.29235	0.217226	2.2974	0.00213484	-1.00696	0.975676	1.08673	0.726765	1.93187	0.0141155	1.02811	-1.48452	1.13	-1.23
214783_s_at	BG177920	ANXA11	annexin A11	-1.16473	0.787959	-1.01396	0.998057	1.91853	0.0508081	1.09429	0.828505	1.25701	0.478861	2.44528	0.0167295	1.02101	1.34723	1.01	1.7
214776_x_at	AA777793	XYLB	xylulokinase homolog (H. influenzae)	1.27456	0.608191	-1.15669	0.823438	-1.81504	0.12716	-1.20581	0.660487	-1.77769	0.191126	-2.78949	0.0193664	1.52626	-2.86791	2.2	-2.41
214771_x_at	AK025604	M-RIP	myosin phosphatase-Rho interacting protein	1.7411	0.265313	2.02792	0.115168	4.89056	0.00564073	1.53688	0.455459	1.79005	0.341046	4.31691	0.0141155	1.40444	1.54756	1.66	2.81
214749_s_at	AK000818	ARMCX6	armadillo repeat containing, X-linked 6	-1.03526	1	1.24833	0.720394	3.83706	0.00675682	-1.94531	0.249929	-1.50525	0.400798	2.04202	0.125276	-1.08673	1.19748	-1.51	1.64
214730_s_at	AK025457	GLG1	golgi apparatus protein 1 /// sema domain, transmembrane domain (TM), and cytoplasmic domain, (semaphorin) 6C /// CDC42 small effector 1	3.65533	0.00125599	4.25748	0.000381843	3.91768	0.00226435	1.60214	0.338921	1.86607	0.149901	1.71713	0.162065	1.1487	1.42405	1.22	1.48
214719_at	AK026720	SLC46A3	hypothetical protein LOC283537	-1.54756	0.574942	-3.07375	0.044462	-4.50023	0.0271064	2.37841	0.304984	1.19748	0.800329	-1.22264	0.775768	1.61328	-1.23971	2.17	-1.1
214710_s_at	BE407516	CCNB1	cyclin B1	1.00696	1	1	0.999739	3.75809	0.00266916	-1.00696	0.993105	-1.01396	0.979629	3.70635	0.00409417	-1	-1.01396	-1	-1.01
214687_x_at	AK026577	ALDOA	aldolase A, fructose-bisphosphate	1.52626	0.210437	2.44528	0.00597779	3.91768	0.00146474	-1.19748	0.653438	1.33793	0.429027	2.14355	0.0563651	-1.10191	-1.23971	-1.29	-1.02
214684_at	X63381	MEF2A	MADS box transcription enhancer factor 2, polypeptide A (myocyte enhancer factor 2A)	1.51572	0.0501267	1.79005	0.00616369	4.89056	1.383e-05	1.01396	0.966919	1.19748	0.442896	3.27161	0.00017514	1.02101	1.49485	1.11	1.75
214681_at	AI830490	GK	glycerol kinase	-1.43396	0.730228	-3.78423	0.0256846	-2.09943	0.30131	-1.28343	0.763965	-3.38698	0.114664	-1.87905	0.346004	1.67018	-4.05584	1.91	-2.11
214677_x_at	X57812	IGL@ /// IGLJ3 /// IGLV2-14 /// IGLV3-25 /// IGLV4-3	immunoglobulin lambda locus /// immunoglobulin lambda variable 4-3 /// immunoglobulin lambda variable 3-25 /// immunoglobulin lambda variable 2-14 /// immunoglobulin lambda joining 3	-1.11729	0.926424	1.26576	0.661538	17.7531	1.4601e-05	-1.10957	0.84404	1.27456	0.570208	17.8766	1.0096e-05	2.53151	-2.56685	4.26	-2.79
214662_at	D26488	WDR43	WD repeat domain 43	1.13288	0.932635	1.70527	0.20818	3.81055	0.00954923	-2.18859	0.197602	-1.45397	0.442802	1.53688	0.345893	-1.36604	-1.03526	-1.16	1.14
214626_s_at	AK026548	GANAB	glucosidase, alpha; neutral AB	-1.89212	0.102166	-2.23457	0.0289769	-1.64718	0.258819	1.06437	0.923309	-1.10957	0.826037	1.22264	0.648583	-1.02101	-1.10957	-1.11	1.19
214621_at	S70004	GYS2	glycogen synthase 2 (liver)	9.64646	0.000495173	5.54044	0.00208262	-1.13288	0.880956	-1.64718	0.448503	-2.86791	0.110796	-18.0009	0.000217643	-2.21914	-2.32947	-2.13	-2.11
214590_s_at	AL545760	UBE2D1	ubiquitin-conjugating enzyme E2D 1 (UBC4/5 homolog, yeast)	1.19748	0.801719	1.64718	0.165186	2.75108	0.0194556	1.01396	0.978864	1.39474	0.426152	2.32947	0.0620288	-1.23114	1.49485	-1.21	1.68
214550_s_at	AF145029	TNPO3	transportin 3	1.59107	0.218345	1.93187	0.0523991	3.605	0.00420198	1.31039	0.529942	1.59107	0.319527	2.96905	0.0174202	1.1487	1.04972	1.52	1.58
214548_x_at	AF064092	GNAS	GNAS complex locus	2.54912	0.0318081	2.44528	0.0298649	2.31338	0.0856386	1.30134	0.606806	1.24833	0.633858	1.18099	0.735433	-1.04247	1.1487	1.28	1.35
214531_s_at	AF065484	SNX1	sorting nexin 1	5.77572	0.00560701	7.83536	0.00123084	7.72749	0.00495991	2.65737	0.243042	3.605	0.0783282	3.55537	0.0763047	-1.07177	1.64718	1.09	2.94
214527_s_at	AB041836	PQBP1	polyglutamine binding protein 1	2.23457	0.0330722	2.62079	0.00907764	2.2974	0.0516077	1.23114	0.657547	1.44393	0.410533	1.26576	0.580142	-1.10957	1.30134	-1.24	1.34
214523_at	NM_001805	CEBPE	CCAAT/enhancer binding protein (C/EBP), epsilon	-1.8025	0.0243645	-1.7411	0.0250608	-2.15846	0.0118821	1.00696	0.994206	1.04247	0.907383	-1.18921	0.530634	1.01396	-1.32869	1.03	-1.22
214512_s_at	NM_006713	SUB1	SUB1 homolog (S. cerevisiae)	20.8215	0.000103649	19.1597	8.0974e-05	17.5087	0.000398895	2.23457	0.323334	2.05623	0.338265	1.87905	0.302838	1.26576	1.34723	1.33	1.95
214508_x_at	U44836	CREM	cAMP responsive element modulator	1.16473	0.889007	1.61328	0.241382	1.33793	0.556172	-5.42642	0.00257193	-3.91768	0.00786461	-4.72397	0.0039408	1.04972	-1.86607	1.38	-1.81
214501_s_at	AF044286	H2AFY	toll-like receptor 4 /// H2A histone family, member Y	2.17347	0.108419	2.88786	0.0213079	6.58873	0.00223006	-1.20581	0.769832	1.10191	0.876718	2.51403	0.100129	-1.14076	1.95884	-1.07	2.95
214499_s_at	AF249273	BCLAF1	BCL2-associated transcription factor 1	7.01285	0.00214748	5.73582	0.00284805	7.83536	0.00364991	1.14076	0.875874	-1.07177	0.930385	1.27456	0.717781	1.02101	1.18099	1.35	1.53
214461_at	NM_004139	LBP	lipopolysaccharide binding protein	1	1	5.31474	0.0247522	9.64646	0.0138187	-1.28343	0.816771	4.14106	0.142725	7.51618	0.0381707	-1.6358	1.54756	-1.97	1.25
214459_x_at	M12679	HLA-C	major histocompatibility complex, class I, C	1.93187	0.406276	7.01285	0.00530813	5.31474	0.0356981	1.18921	0.862493	4.31691	0.0900457	3.27161	0.131251	-1.14076	2.75108	1.77	4.14
214456_x_at	M23699	SAA1	serum amyloid A1	1.90528	0.572403	13.6422	0.00342232	22.1618	0.0041736	1.77769	0.579851	12.7286	0.0180727	20.6776	0.00707729	-1.22264	11.7942	-1.79	22.24
214453_s_at	NM_006417	IFI44	interferon-induced protein 44	19.4271	0.0489852	198.088	0.00120221	95.6704	0.0110606	3.70635	0.475881	37.7918	0.0505488	18.2522	0.0995978	-3.75809	183.546	4.5	275.33
214446_at	NM_012081	ELL2	elongation factor, RNA polymerase II, 2	1.27456	0.793526	1.32869	0.681559	1.14076	0.859064	-3.36359	0.0669776	-3.22657	0.0534525	-3.75809	0.0313997	-1.3566	1.02101	-1.19	-1.13
214437_s_at	NM_005412	SHMT2	serine hydroxymethyltransferase 2 (mitochondrial)	4.56305	0.00798725	2.31338	0.104991	2.11404	0.224346	2.46229	0.237368	1.24833	0.713208	1.14076	0.838929	-1.27456	-4.95883	-2.08	-3.66
214435_x_at	NM_005402	RALA	v-ral simian leukemia viral oncogene homolog A (ras related)	1.29235	0.760518	2.11404	0.100523	4.82323	0.00686207	-1.43396	0.534323	1.14076	0.815152	2.60268	0.0917266	-1.15669	1.69349	-1.31	1.87
214433_s_at	NM_003944	SELENBP1	selenium binding protein 1 /// selenium binding protein 1	10.1261	0.00558642	4.34694	0.0460746	3.13834	0.196756	4.62675	0.153291	1.98618	0.437589	1.43396	0.692976	1.8025	-2.17347	1.06	-1.07
214431_at	NM_003875	GMPS	guanine monphosphate synthetase	1.44393	0.191909	1.24833	0.457311	3.07375	0.00154731	1.17283	0.63482	1.01396	0.9706	2.49666	0.00872542	-1.02101	1.18099	-1.13	1.19
214429_at	U47635	MTMR6	myotubularin related protein 6	2.15846	0.0220606	1.91853	0.0375351	1.70527	0.152514	1.04972	0.932847	-1.07177	0.874064	-1.20581	0.619582	-1.09429	1.54756	1.06	1.47
214421_x_at	AV652420	CYP2C9	cytochrome P450, family 2, subfamily C, polypeptide 9	5.93809	0.00122499	3.45815	0.00838557	-1.09429	0.911424	1.53688	0.462256	-1.11729	0.85029	-4.22807	0.0168875	1.59107	-1.01396	1.8	1
214420_s_at	AV657878	CYP2C9	Cytochrome P450, family 2, subfamily C, polypeptide 9	2.88786	0.034677	1.65864	0.332645	-1.68179	0.361657	1.7411	0.408881	-1	0.996959	-2.78949	0.0851757	2.21914	1.20581	5.13	1.51
214383_x_at	BF063121	KLHDC3	kelch domain containing 3	2.26577	0.0231866	1.42405	0.34301	2.41162	0.0309787	1.71713	0.283017	1.07923	0.864842	1.82766	0.130929	-1.21419	-1.13288	-1.2	1.01
214359_s_at	AI218219	HSP90AB1	heat shock protein 90kDa alpha (cytosolic), class B member 1	13.1775	0.00608421	13.8326	0.00358546	5.1337	0.0987956	1.82766	0.564557	1.91853	0.495333	-1.40444	0.750603	-1.12506	-2.09943	1.26	-1.4
214356_s_at	AI272899	KIAA0368	KIAA0368	2.56685	0.00714651	2.65737	0.00370112	3.34035	0.00336407	1.14076	0.767079	1.18099	0.648742	1.48452	0.257296	1.33793	1.06437	1.48	1.23
214355_x_at	AW274747	LOC643854	similar to CTAGE family, member 5	8.39773	1.3225e-05	6.45313	2.5305e-05	6.72717	7.7368e-05	1.48452	0.360554	1.14076	0.700018	1.18921	0.624551	-1.23114	-1.18921	1.13	-1.08
214351_x_at	AA789278	LOC388344 /// RPL13	ribosomal protein L13 /// similar to ribosomal protein L13	2.86791	0.0176667	2.21914	0.0504803	2.49666	0.0626674	1.29235	0.621956	-1	0.994079	1.12506	0.828496	1.20581	-2.80889	-1.05	-2.6
214328_s_at	R01140	HSP90AA1	heat shock protein 90kDa alpha (cytosolic), class A member 1	2.63902	0.102874	3.27161	0.0351912	3.81055	0.0470973	-1.12506	0.90138	1.10191	0.908709	1.28343	0.720756	1.12506	-1.00696	1.01	1.01
214320_x_at	T67741	CYP2A6	cytochrome P450, family 2, subfamily A, polypeptide 6	9.12611	0.0031167	5.24157	0.0123871	2.04202	0.357005	1.61328	0.55617	-1.07923	0.939589	-2.77022	0.173493	1.04972	-1.10957	1.21	-1.21
214316_x_at	AI378706	CALR	Calreticulin	-2.34567	0.0287769	-2.09943	0.042966	-3.97237	0.00419694	1.19748	0.713084	1.33793	0.495358	-1.41421	0.407201	1.28343	-1.28343	1.4	1.04
214315_x_at	AI348935	CALR	calreticulin	6.63456	0.0181817	8.81524	0.00558024	8.1681	0.0209356	1.82766	0.520539	2.42839	0.370946	2.25012	0.330541	1.37554	5.06303	-1.14	9.95
214314_s_at	BE138647	EIF5B	eukaryotic translation initiation factor 5B	3.83706	0.00570889	4.53154	0.00171612	10.9283	0.000265611	-1.31039	0.624685	-1.10957	0.862292	2.17347	0.128015	1.07923	1.18921	1.31	1.79
214308_s_at	AI478172	HGD	homogentisate 1,2-dioxygenase (homogentisate oxidase)	7.01285	0.00584612	4.99332	0.012622	2.46229	0.23347	5.6962	0.0501499	4.05584	0.0896493	2	0.328427	-1.04972	1.05702	-1.29	1.24
214290_s_at	AI313324	HIST2H2AA3 /// HIST2H2AA4	histone cluster 2, H2aa3 /// histone cluster 2, H2aa4	7.72749	0.00118282	12.3805	0.000179581	6.27667	0.0055963	2	0.360581	3.20428	0.0814441	1.6245	0.395623	1.09429	1.13288	2.66	1.14
214288_s_at	W86293	PSMB1	proteasome (prosome, macropain) subunit, beta type, 1 /// X antigen family, member 3	2.02792	0.0729176	2.14355	0.0423727	2.32947	0.0582594	1.10191	0.865921	1.16473	0.737882	1.26576	0.587627	-1.02811	-1.07923	-1.25	1.29
214279_s_at	W74452	NDRG2	NDRG family member 2	5.1337	0.0043451	2.23457	0.113337	1.05702	0.955596	4.19887	0.0415217	1.82766	0.371427	-1.15669	0.826362	1.20581	-1.15669	1.3	1.1
214271_x_at	AA281332	RPL12	ribosomal protein L12	2.65737	0.0211902	1.98618	0.0824611	2.04202	0.129587	1.3566	0.54001	1.01396	0.979037	1.04247	0.937205	1.09429	-1.48452	-1.09	-1.43
214268_s_at	AL042220	MTMR4	myotubularin related protein 4	2.09943	0.0120619	1.6358	0.0668821	1.04247	0.933479	2.82843	0.00650334	2.20381	0.0237084	1.40444	0.258056	-1.04247	1.30134	1.09	1.92
214236_at	AA166684	CDC27	Cell division cycle 27 homolog (S. cerevisiae)	-2.23457	1.21e-07	-2.25012	6.2e-08	-2.25012	8.6e-08	-1.01396	0.912635	-1.02101	0.847905	-1.02101	0.820253	-1	-1.00696	-1	-1.01
214234_s_at	X90579	CYP3A5	cytochrome P450, family 3, subfamily A, polypeptide 5	8.45614	0.000541098	4.75683	0.00289052	3.65533	0.0265765	2.9897	0.10573	1.68179	0.39608	1.29235	0.651773	1.3566	1.10957	1.46	1.11
214214_s_at	AU151801	C1QBP	complement component 1, q subcomponent binding protein	2.02792	0.163808	2.67586	0.0365162	4.11246	0.015	1.11729	0.884259	1.47427	0.477179	2.26577	0.140206	1.1487	1.39474	1.21	2.29
214203_s_at	AA074145	PRODH	proline dehydrogenase (oxidase) 1	1.39474	0.182341	1.24833	0.387453	1.33793	0.297687	-2.73208	0.00231937	-3.05252	0.000643225	-2.8481	0.00130591	-2.96905	-4.75683	-2.6	-4.77
214182_at	AA243143	ARF6	ADP-ribosylation factor 6	5.09824	0.00372036	9.57983	0.000267906	7.72749	0.00206606	1.3566	0.623164	2.54912	0.143561	2.05623	0.199665	2.01391	3.11666	2.46	3.97
214173_x_at	AW514900	C19orf2	chromosome 19 open reading frame 2	2.39496	0.0385727	2.42839	0.0260591	2.42839	0.0629693	1.47427	0.457087	1.49485	0.412475	1.49485	0.373443	1.15669	1.47427	1.26	1.67
214167_s_at	AA555113	RPLP0 /// RPLP0-like	ribosomal protein, large, P0 /// similar to ribosomal protein P0	4.69134	0.0286581	2.65737	0.151348	2.60268	0.231911	2.42839	0.36501	1.37554	0.68261	1.34723	0.709966	1.29235	-2.90795	-1.16	-2.86
214155_s_at	AI743740	LARP4	La ribonucleoprotein domain family, member 4	3.55537	0.00311057	4.25748	0.000794622	5.20537	0.00137864	-1.29235	0.582156	-1.07923	0.880883	1.13288	0.801114	-1.21419	1.07923	1.1	1.12
214151_s_at	AU144243	CCPG1	cell cycle progression 1	1.82766	0.107278	-1.02811	0.995661	-2.12874	0.070735	1.28343	0.573893	-1.46409	0.399614	-3.03143	0.0181338	1.39474	-1.55833	2.46	-1.64
214146_s_at	R64130	PPBP	pro-platelet basic protein (chemokine (C-X-C motif) ligand 7)	1	1	-1.00696	0.998057	6.45313	6.672e-06	-1.01396	0.977471	-1.02101	0.961377	6.36429	4.536e-06	-1	-1.00696	-1	1
214143_x_at	AI560573	RPL24 /// SLC36A2	ribosomal protein L24 /// acyl-CoA synthetase medium-chain family member 3 /// solute carrier family 36 (proton/amino acid symporter), member 2	3.18215	0.00905079	2.44528	0.0258991	2.44528	0.0626408	1.25701	0.653735	-1.03526	0.958075	-1.03526	0.946198	1.17283	-1.34723	1.06	-1.22
214141_x_at	BF033354	SFRS7	splicing factor, arginine/serine-rich 7, 35kDa	6.77396	0.00439805	6.32033	0.00357839	7.1602	0.00813806	1.07923	0.946638	1.00696	0.990642	1.14076	0.864267	1.08673	1.8025	1.46	2.71
214119_s_at	AI936769	FKBP1A	FK506 binding protein 1A, 12kDa	1.8025	0.0286411	2.04202	0.00719364	2	0.0257454	1.49485	0.29192	1.69349	0.113385	1.65864	0.10662	-1.24833	1.25701	-1.27	1.6
214118_x_at	AI205598	PCM1	pericentriolar material 1 /// transmembrane phosphatase with tensin homology	3.27161	0.0138215	3.43426	0.00747975	6.54322	0.0018477	-1.02101	0.977519	1.02811	0.966429	1.95884	0.186228	-1.00696	-1.12506	-1.01	-1.14
214086_s_at	AK001980	PARP2	poly (ADP-ribose) polymerase family, member 2	5.31474	0.00877888	3.91768	0.0189615	7.94474	0.00533159	2.01391	0.398468	1.48452	0.556155	3.01049	0.114463	-1.01396	-1.19748	-1.29	1.53
214069_at	AA865601	ACSM2 /// LOC123876	hypothetical protein LOC123876 /// acyl-CoA synthetase medium-chain family member 2	5.06303	0.00838263	2.2974	0.140185	-1.10191	0.925341	3.18215	0.149467	1.44393	0.569272	-1.75321	0.365574	1.12506	-2.58471	1.1	-1.51
214064_at	AI073407	TF	transferrin	2.21914	0.018744	-1.17283	0.76318	1.07923	0.891666	3.55537	0.00475034	1.36604	0.415937	1.72907	0.140792	2.41162	-1.21419	4.08	-1.21
214063_s_at	AI073407	TF	transferrin	2.08493	0.00882279	1.67018	0.0434634	1.60214	0.113717	1.03526	0.934813	-1.20581	0.524291	-1.25701	0.439052	-1.03526	-1.27456	-1.01	-1.14
214056_at	BF981280	MCL1	Myeloid cell leukemia sequence 1 (BCL2-related)	1.60214	0.108335	1.60214	0.0893211	2.36199	0.0125156	1.41421	0.382392	1.41421	0.356865	2.08493	0.0411071	1.87905	2.73208	2.66	2.56
214055_x_at	AW238632	BAT2D1	BAT2 domain containing 1	-1.11729	0.947974	1.18099	0.840767	3.07375	0.0227671	-1.55833	0.423296	-1.18099	0.72872	2.20381	0.108168	1.38511	-1.28343	1.62	1
214043_at	BF062299	PTPRD	protein tyrosine phosphatase, receptor type, D	1.33793	0.77134	-2.44528	0.0904033	-2.90795	0.087179	-1.07177	0.942642	-3.50642	0.0670981	-4.16986	0.0383968	1.1487	-1.7411	1.16	-2.1
214041_x_at	BE857772	RPL37A	Ribosomal protein L37a	6.32033	0.0025797	4.14106	0.00868767	3.03143	0.0741796	-1.02811	0.974848	-1.56917	0.460064	-2.14355	0.200719	2.46229	-1.6358	3.92	-1.12
214039_s_at	T15777	LAPTM4B	lysosomal associated protein transmembrane 4 beta	2.07053	0.184927	1.77769	0.275408	3.4822	0.0389233	-1.06437	0.95138	-1.23971	0.726364	1.58008	0.415578	-1.11729	-1.20581	-1.47	-1.01
214027_x_at	AA889653	DES /// FAM48A	desmin /// family with sequence similarity 48, member A	-4.53154	0.000213583	-5.1337	7.6015e-05	-7.26015	5.976e-05	1.04247	0.946236	-1.08673	0.8158	-1.53688	0.205982	1.09429	-1.20581	1.01	-1.15
214004_s_at	AI806207	VGLL4	vestigial like 4 (Drosophila)	1.86607	0.0670102	2.26577	0.0133108	4	0.00173209	-1.50525	0.380083	-1.23971	0.559549	1.42405	0.334492	-1.24833	-1.06437	1.09	1.02
213998_s_at	AW188131	DDX17	DEAD (Asp-Glu-Ala-Asp) box polypeptide 17	7.4127	0.00120368	3.73213	0.0115983	3.18215	0.0551885	2.04202	0.348114	1.02811	0.975761	-1.14076	0.844844	1.6245	-2.44528	2.39	-2.37
213980_s_at	AA053830	CTBP1	C-terminal binding protein 1	8.33973	0.00536737	7.06162	0.0058797	10.4831	0.00645282	2.28153	0.396222	1.93187	0.418351	2.86791	0.175568	-1.10957	1.21419	-1.09	1.95
213975_s_at	AV711904	LYZ	lysozyme (renal amyloidosis) /// riboflavin kinase	4.56305	0.072651	17.6305	0.00150325	47.1766	0.000797443	-1.55833	0.667596	2.47942	0.384873	6.63456	0.0653958	-1.56917	4.62675	-1.53	6.66
213969_x_at	BF683426	RPL29	ribosomal protein L29	5.31474	0.00160378	4.40762	0.00229518	5.1337	0.00441735	1.34723	0.592704	1.11729	0.847433	1.30134	0.608407	1.1487	-2.20381	1.01	-2.15
213940_s_at	AU145053	FNBP1	formin binding protein 1	1.04247	0.987351	1.36604	0.324344	2.11404	0.0322406	-1.12506	0.787034	1.16473	0.650741	1.8025	0.0979264	-1.02811	1.13288	-1	1.08
213939_s_at	AI871641	RUFY3	RUN and FYVE domain containing 3	-2.65737	0.0394638	-2.78949	0.0234987	-2.28153	0.122375	-1.38511	0.567294	-1.45397	0.469746	-1.18921	0.756835	-1.12506	-1.18099	-1.01	-1
213932_x_at	AI923492	HLA-A	major histocompatibility complex, class I, A	1.15669	0.938324	2.78949	0.038619	2.2974	0.162288	-1.31039	0.675303	1.84038	0.3635	1.51572	0.459972	-1.06437	2.69447	1.44	4.14
213926_s_at	AI742626	HRB	HIV-1 Rev binding protein	2.69447	0.119135	5.35171	0.00720715	7.06162	0.00931466	-1.05702	0.96483	1.87905	0.400594	2.47942	0.182277	1.27456	2.71321	1.21	5.3
213923_at	AW005535	RAP2B	RAP2B, member of RAS oncogene family	-1.21419	0.405789	-1.02811	0.980689	2.77022	0.000342457	-1.08673	0.753836	1.08673	0.70401	3.09513	0.000160623	-1	1.33793	1.05	1.38
213911_s_at	BF718636	H2AFZ	H2A histone family, member Z	5.31474	0.0286581	5.38893	0.020854	25.1067	0.0013332	1.28343	0.810007	1.30134	0.76765	6.06287	0.0529348	-1.01396	1.98618	1.1	2.41
213905_x_at	AA845258	BGN /// TSHZ1	biglycan /// teashirt family zinc finger 1	-2.07053	0.000860368	-2.34567	0.000189769	-2.32947	0.000797733	-1.05702	0.833829	-1.19748	0.413584	-1.18921	0.387002	1.08673	-1.10957	1.08	1
213897_s_at	AI832239	MRPL23	mitochondrial ribosomal protein L23	5.81589	0.00155336	4.22807	0.00378553	3.94493	0.0163455	1.53688	0.474571	1.11729	0.862	1.04247	0.950842	1.44393	-3.38698	1.16	-3.31
213887_s_at	AI554759	POLR2E	polymerase (RNA) II (DNA directed) polypeptide E, 25kDa	2.77022	0.0204989	2.14355	0.0632033	1	1	2.11404	0.216031	1.6358	0.370949	-1.31039	0.575252	1.29235	-1.07923	1.61	1
213881_x_at	AI971724	SUMO2	SMT3 suppressor of mif two 3 homolog 2 (S. cerevisiae)	2.47942	0.0817046	2.67586	0.0461367	3.68075	0.0297627	1.3566	0.631573	1.46409	0.508316	2.01391	0.215863	1.15669	1.40444	1.35	1.79
213879_at	AV726646	---	Transcribed locus	3.36359	0.0277455	3.41054	0.0191812	2.9897	0.0754248	1.3566	0.648967	1.37554	0.596589	1.20581	0.777795	2.18859	1.51572	3.01	1.94
213875_x_at	BG252842	C6orf62	chromosome 6 open reading frame 62	3.89062	0.00661565	6.10504	0.000639508	3.68075	0.0178269	1.16473	0.822821	1.82766	0.330249	1.10191	0.881064	-1.06437	2.41162	1.88	2.9
213860_x_at	AW268585	CSNK1A1	casein kinase 1, alpha 1	6.02099	0.0174391	6.9644	0.00775798	9.12611	0.0115163	1.77769	0.519005	2.05623	0.410533	2.69447	0.215863	1.65864	1.53688	1.85	2.49
213857_s_at	BG230614	CD47	CD47 molecule	1.13288	0.92024	2.15846	0.0400751	2.67586	0.0309412	1.23114	0.667067	2.34567	0.080734	2.90795	0.031037	1.12506	2.63902	1.52	3.47
213848_at	AI655015	---	MRNA; cDNA DKFZp586F2224 (from clone DKFZp586F2224)	1.05702	0.970713	1.38511	0.215165	2.04202	0.0208897	-1.08673	0.813399	1.20581	0.528067	1.77769	0.0740056	1.04247	1.23114	1.09	1.44
213844_at	NM_019102	HOXA5	homeobox A5	-2.12874	0.00274795	-2.42839	0.000562904	-2.49666	0.00187561	1.10191	0.719688	-1.03526	0.91177	-1.06437	0.840324	1.10957	-1.02101	-1.01	-1.06
213828_x_at	AA477655	H3F3A /// LOC440926 /// LOC644914 /// LOC730740	H3 histone, family 3A /// H3 histone, family 3A pseudogene /// similar to H3 histone, family 3B /// similar to H3 histone, family 3B	4.14106	0.00126546	5.09824	0.000320069	5.61778	0.000828494	1.3566	0.504612	1.67018	0.296715	1.84038	0.146061	-1.20581	1.27456	1.16	1.46
213801_x_at	AW304232	LOC387867 /// LOC388524 /// LOC648249 /// LOC730029 /// RPSA	ribosomal protein SA /// similar to 40S ribosomal protein SA (p40) (34/67 kDa laminin receptor) (Colon carcinoma laminin-binding protein) (NEM/1CHD4) (Multidrug resistance-associated protein MGr1-Ag) /// similar to Laminin receptor 1 /// similar to 40S ribosomal protein SA (p40) (34/67 kDa laminin receptor) (Colon carcinoma laminin-binding protein) (NEM/1CHD4) (Multidrug resistance-associated pro…	3.09513	0.0306582	1.90528	0.20677	2.71321	0.0885622	1.30134	0.68939	-1.24833	0.692898	1.14076	0.849558	1.18921	-2	-1.07	-1.8
213800_at	X04697	CFH	complement factor H	2.90795	0.0123574	2.86791	0.00908449	3.43426	0.0114429	1.06437	0.929681	1.04972	0.928432	1.25701	0.616364	-1.51572	-1.41421	-1.55	-1.17
213798_s_at	AA806142	CAP1	CAP, adenylate cyclase-associated protein 1 (yeast)	2.73208	0.0235062	3.89062	0.00276438	6.32033	0.00140834	-1.04247	0.959197	1.36604	0.520028	2.21914	0.112959	1.10191	1.95884	-1.05	2.53
213797_at	AI337069	RSAD2	radical S-adenosyl methionine domain containing 2	2.34567	0.348048	5.42642	0.0303937	3.68075	0.162337	2.51403	0.405226	5.81589	0.082766	3.94493	0.136822	1.38511	6.06287	6.63	6.48
213775_x_at	AI357871	ZNF638	zinc finger protein 638	3.605	0.00575424	3.83706	0.0027704	3.50642	0.0142125	1.23971	0.694619	1.31951	0.565475	1.20581	0.720457	1.09429	-1.04247	1.49	1.04
213762_x_at	AI452524	RBMX	RNA binding motif protein, X-linked	2.62079	0.150671	2.96905	0.0772034	5.54044	0.0232437	-1.08673	0.93873	1.04247	0.966657	1.94531	0.338985	1.12506	1.12506	-1.02	1.72
213754_s_at	AW613203	PAIP1	poly(A) binding protein interacting protein 1	2.80889	0.0282529	2.92817	0.0167377	2.54912	0.0770991	1.32869	0.612019	1.38511	0.520879	1.20581	0.738665	1.09429	1.13288	1.22	1.33
213734_at	BG260658	---	---	5.35171	0.0294352	6.82108	0.0105408	11.0043	0.00899446	3.22657	0.283416	4.11246	0.136614	6.63456	0.046048	1.41421	3.81055	1.6	4.86
213729_at	Z78308	PRPF40A	PRP40 pre-mRNA processing factor 40 homolog A (yeast)	2.96905	0.0213013	3.86375	0.00431998	5.73582	0.00300667	1.25701	0.689701	1.6358	0.393751	2.42839	0.102595	1.11729	1.38511	1.27	1.94
213727_x_at	AI743654	MPPE1	metallophosphoesterase 1	2.41162	0.0424428	2.63902	0.0204864	2.46229	0.067261	1.51572	0.442112	1.65864	0.364626	1.54756	0.345135	-1.02811	1.67018	1.03	1.51
213726_x_at	AA515698	TUBB2C	tubulin, beta 2C	3.34035	0.0194073	2.77022	0.0331449	5.57897	0.00546317	2.36199	0.226266	1.95884	0.300296	3.94493	0.0296029	2.09943	1.18921	1.59	1.67
213725_x_at	AI693140	XYLT1	xylosyltransferase I	1.06437	0.875068	1.03526	0.952744	-1.02811	0.907894	-1.94531	0.00201004	-2	0.000992267	-2.12874	0.000571966	-1.01396	-1.07923	1.08	-1.14
213705_at	AW301861	---	CDNA FLJ30007 fis, clone 3NB692000012	4.59479	0.0024026	4.34694	0.00193006	3.75809	0.0131004	1.40444	0.532706	1.32869	0.564025	1.1487	0.81014	1.67018	1.53688	2.83	2.08
213699_s_at	AA854017	YWHAQ	tyrosine 3-monooxygenase/tryptophan 5-monooxygenase activation protein, theta polypeptide	2.77022	0.0642102	2.75108	0.052036	3.53081	0.0443903	1.32869	0.668893	1.31951	0.64462	1.69349	0.365563	1.02101	1.34723	1.06	1.91
213694_at	AW027347	RSBN1	round spermatid basic protein 1	2.77022	0.0270841	3.09513	0.0115267	3.13834	0.0298406	-1.18099	0.785108	-1.05702	0.927729	-1.04247	0.94094	-2	-1.13288	-1.95	1.01
213687_s_at	BE968801	RPL35A	ribosomal protein L35a	11.3137	0.0020719	8.81524	0.00272171	9.00047	0.00903519	1.59107	0.57845	1.23971	0.789868	1.26576	0.780915	1.14076	-2.02792	1.11	-1.73
213684_s_at	BF671400	PDLIM5	PDZ and LIM domain 5	5.20537	0.00694295	3.53081	0.0216376	8.39773	0.0032377	2.07053	0.365083	1.40444	0.584571	3.34035	0.0803608	2.02792	4.78991	1.3	7.29
213677_s_at	BG434893	PMS1	PMS1 postmeiotic segregation increased 1 (S. cerevisiae)	3.65533	0.000545223	3.50642	0.000415054	4.82323	0.000329579	-1.04247	0.938689	-1.08673	0.84027	1.26576	0.470137	-1	-1.00696	-1.04	-1.17
213671_s_at	AA621558	MARS	methionine-tRNA synthetase	2.12874	0.0232181	2.15846	0.0155415	2.46229	0.0190383	1.3566	0.450073	1.37554	0.411263	1.56917	0.206504	-1.00696	1.6245	1.12	2.08
213647_at	D42046	DNA2L	DNA2 DNA replication helicase 2-like (yeast)	-2.04202	0.0134748	-2.05623	0.00874487	-1.71713	0.0858716	-1.04247	0.941371	-1.04972	0.907609	1.14076	0.668045	1.04972	-1.07177	1.06	-1.11
213646_x_at	BE300252	TUBA1B	alpha tubulin	6.36429	0.00606786	8.28212	0.00164588	19.6983	0.000617674	1.95884	0.417412	2.54912	0.249569	6.06287	0.0230936	1.18921	3.05252	1.1	4.58
213624_at	AA873600	SMPDL3A	sphingomyelin phosphodiesterase, acid-like 3A	3.81055	0.0109889	3.27161	0.0151657	3.13834	0.0470999	1.93187	0.354176	1.65864	0.400348	1.59107	0.38604	1.37554	1.24833	1.95	1.42
213619_at	AV753392	HNRPH1	Heterogeneous nuclear ribonucleoprotein H1 (H)	6.32033	0.0018993	7.26015	0.000730868	5.24157	0.00872397	1.23971	0.751037	1.42405	0.540306	1.02811	0.967662	2.44528	2.04202	4.03	2.64
213618_at	AB011152	CENTD1	centaurin, delta 1	1.60214	0.0619594	1.59107	0.0529479	2.08493	0.0136882	1.02811	0.952485	1.02101	0.961071	1.33793	0.281524	-1.09429	3.5801	-1.14	3.72
213604_at	AW451236	---	CDNA FLJ42849 fis, A-BRHIP2004902	5.35171	0.00038161	2.90795	0.00499268	2.71321	0.0230836	1.64718	0.352849	-1.11729	0.809363	-1.19748	0.672324	1.06437	-1.45397	1.61	-1.42
213603_s_at	BE138888	RAC2	ras-related C3 botulinum toxin substrate 2 (rho family, small GTP binding protein Rac2)	-1.02811	0.977258	-1.00696	0.998057	1.97247	0.000389343	-1.01396	0.949242	1.00696	0.978543	2	0.000368433	-1	1.02101	-1.01	1.03
213579_s_at	AI459462	EP300	E1A binding protein p300	1.75321	0.110614	2.34567	0.0124185	1.77769	0.143098	-1.1487	0.763772	1.16473	0.698062	-1.13288	0.773756	-1.02811	1.87905	1.01	2.09
213573_at	AA861608	---	Full-length cDNA clone CS0DH006YD11 of T cells (Jurkat cell line) of Homo sapiens (human)	2.42839	0.0583821	2.2974	0.0592398	4.82323	0.00588536	1.3566	0.590678	1.28343	0.626152	2.69447	0.0783617	-1.07177	1.07923	-1.23	1.44
213564_x_at	BE042354	LDHB	lactate dehydrogenase B	-1.31039	0.628605	-1.37554	0.475443	1.86607	0.165136	1.07177	0.91031	1.02101	0.975428	2.62079	0.0485363	-1.52626	1.03526	-1.11	-1.01
213552_at	W87398	GLCE	UDP-glucuronic acid epimerase	1.50525	0.166862	1.30134	0.388452	2.02792	0.0316847	1.40444	0.387211	1.21419	0.534581	1.89212	0.0671662	-1.40444	1.1487	-1.39	1.6
213540_at	AL031228	HSD17B8	hydroxysteroid (17-beta) dehydrogenase 8	2.78949	0.0258288	2.21914	0.0619789	1.43396	0.49735	1.26576	0.677047	1.00696	0.987333	-1.53688	0.377135	-1.25701	-1.87905	-1.74	-1.37
213528_at	AL035369	C1orf156	chromosome 1 open reading frame 156	3.50642	0.0194487	4.16986	0.00653146	5.9794	0.00546148	2.23457	0.283017	2.65737	0.134503	3.81055	0.0403954	1.28343	1.98618	1.45	3.12
213526_s_at	BF215644	LIN37	protein F25965	2.32947	0.0361908	4.28709	0.000970107	4.31691	0.00367385	-1.34723	0.54464	1.36604	0.472833	1.37554	0.461338	-1.18099	1.52626	-1.06	2.29
213524_s_at	NM_015714	G0S2	G0/G1switch 2	2.60268	0.111837	2.82843	0.0632367	2.75108	0.132812	4.65893	0.0532765	5.06303	0.0264007	4.92458	0.0321787	1.40444	-1.12506	2.69	1.27
213517_at	AW103422	PCBP2	Poly(rC) binding protein 2	6.10504	0.0031793	6.54322	0.00159828	7.6211	0.0036356	-1.32869	0.68027	-1.23971	0.733901	-1.06437	0.929212	1.07177	-1.08673	1.12	-1.01
213513_x_at	BG034239	ARPC2	actin related protein 2/3 complex, subunit 2, 34kDa	1.86607	0.0814939	2.9897	0.00302069	5.61778	0.00053046	-1.28343	0.568487	1.24833	0.566108	2.34567	0.0518688	-1.04247	1.52626	1.1	1.89
213503_x_at	BE908217	ANXA2	annexin A2	-1.07177	0.994243	3.43426	0.0230448	7.01285	0.00522428	-1.34723	0.667596	2.73208	0.153108	5.57897	0.0167295	-1.42405	1.24833	-1.83	1.24
213502_x_at	AA398569	LOC91316	similar to bK246H3.1 (immunoglobulin lambda-like polypeptide 1, pre-B-cell specific)	1.98618	0.0151764	2.09943	0.00683938	9.51366	5.435e-06	1.10957	0.766772	1.17283	0.597276	5.31474	7.6155e-05	1.81504	-2.02792	2.31	-1.85
213491_x_at	AL514285	RPN2	ribophorin II	1.68179	0.278021	2.65737	0.0218907	3.70635	0.0132036	-1.04247	0.955236	1.51572	0.417809	2.11404	0.137529	-1.18099	2.32947	-1.39	3.27
213485_s_at	AK000002	ABCC10	ATP-binding cassette, sub-family C (CFTR/MRP), member 10	2.41162	0.035676	3.29436	0.00476497	3.11666	0.019656	1.45397	0.462639	1.98618	0.19456	1.87905	0.168642	1.07177	2.88786	1.52	4.36
213480_at	AF052100	VAMP4	vesicle-associated membrane protein 4	-1.79005	0.0718027	-1.79005	0.0556637	-2.05623	0.0499754	1.31951	0.473381	1.31951	0.4387	1.1487	0.70159	1.06437	1.1487	1.32	1.07
213476_x_at	AL565749	TUBB3	tubulin, beta 3	9.84916	0.000707494	10.9283	0.000336236	22.1618	0.00019488	1.93187	0.389463	2.14355	0.296621	4.34694	0.0373597	1.67018	1.11729	1.41	1.51
[truncated: 2,520 more rows]
